# Supplementary material for: XBP1 links the 12-hour clock to NAFLD and regulation of membrane fluidity and lipid homeostasis
Source: Nat Commun. 2020 Dec 4;11:6215. doi: 10.1038/s41467-020-20028-z (PMC7718229; doi:10.1038/s41467-020-20028-z)
Supplement: Supplementary file 3 — Supplementary Data 1 [file 41467_2020_20028_MOESM3_ESM.xlsx]

## Sheet: RNA-seq statistics
NGS Data	Total reads (pairs)	Uniquely aligned (pairs)	Data used
WT_RNA-Seq_CT00_Rep1	80062644	53456610	Pair-end
			Fig.2
WT_RNA-Seq_CT00_Rep2	81110698	54267016	Pair-end
			Fig.2
WT_RNA-Seq_CT02_Rep1	57160081	39770288	Pair-end
			Fig.2
WT_RNA-Seq_CT02_Rep2	68075719	48169732	Pair-end
			Fig.2
WT_RNA-Seq_CT04_Rep1	44763659	30872942	Pair-end
			Fig.2
WT_RNA-Seq_CT04_Rep2	39272302	27710724	Pair-end
			Fig.2
WT_RNA-Seq_CT06_Rep1	47515179	32139328	Pair-end
			Fig.2
WT_RNA-Seq_CT06_Rep2	36663789	23909920	Pair-end
			Fig.2
WT_RNA-Seq_CT08_Rep1	93415547	60870672	Pair-end
			Fig.2
WT_RNA-Seq_CT08_Rep2	45686707	29837466	Pair-end
			Fig.2
WT_RNA-Seq_CT10_Rep1	43965507	28399334	Pair-end
			Fig.2
WT_RNA-Seq_CT10_Rep2	49781578	33057206	Pair-end
			Fig.2
WT_RNA-Seq_CT12_Rep1	66264432	43325038	Pair-end
			Fig.2
WT_RNA-Seq_CT12_Rep2	74245900	47141774	Pair-end
			Fig.2
WT_RNA-Seq_CT14_Rep1	62261451	39255296	Pair-end
			Fig.2
WT_RNA-Seq_CT14_Rep2	76820614	47552150	Pair-end
			Fig.2
WT_RNA-Seq_CT16_Rep1	64065157	45041802	Pair-end
			Fig.2
WT_RNA-Seq_CT16_Rep2	62180549	43759592	Pair-end
			Fig.2
WT_RNA-Seq_CT18_Rep1	56009068	38745968	Pair-end
			Fig.2
WT_RNA-Seq_CT18_Rep2	55064331	37476140	Pair-end
			Fig.2
WT_RNA-Seq_CT20_Rep1	64821676	42849182	Pair-end
			Fig.2
WT_RNA-Seq_CT20_Rep2	68323042	42994474	Pair-end
			Fig.2
WT_RNA-Seq_CT22_Rep1	52867501	35563004	Pair-end
			Fig.2
WT_RNA-Seq_CT22_Rep2	95946217	62904138	Pair-end
			Fig.2
WT_RNA-Seq_CT24_Rep1	66216139	43296550	Pair-end
			Fig.2
WT_RNA-Seq_CT24_Rep2	47438888	31492044	Pair-end
			Fig.2
WT_RNA-Seq_CT26_Rep1	60927007	37238130	Pair-end
			Fig.2
WT_RNA-Seq_CT26_Rep2	56801645	36218212	Pair-end
			Fig.2
WT_RNA-Seq_CT28_Rep1	43631912	29076306	Pair-end
			Fig.2
WT_RNA-Seq_CT28_Rep2	44493752	28421298	Pair-end
			Fig.2
WT_RNA-Seq_CT30_Rep1	50761113	33953178	Pair-end
			Fig.2
WT_RNA-Seq_CT30_Rep2	60249548	41255518	Pair-end
			Fig.2
WT_RNA-Seq_CT32_Rep1	71224002	43877970	Pair-end
			Fig.2
WT_RNA-Seq_CT32_Rep2	49380267	34098010	Pair-end
			Fig.2
WT_RNA-Seq_CT34_Rep1	61214175	39527928	Pair-end
			Fig.2
WT_RNA-Seq_CT34_Rep2	57141545	37279948	Pair-end
			Fig.2
WT_RNA-Seq_CT36_Rep1	61157034	42765558	Pair-end
			Fig.2
WT_RNA-Seq_CT36_Rep2	79964843	55403564	Pair-end
			Fig.2
WT_RNA-Seq_CT38_Rep1	50356408	33057076	Pair-end
			Fig.2
WT_RNA-Seq_CT38_Rep2	62956547	41872154	Pair-end
			Fig.2
WT_RNA-Seq_CT40_Rep1	56204289	37636168	Pair-end
			Fig.2
WT_RNA-Seq_CT40_Rep2	59809263	39768278	Pair-end
			Fig.2
WT_RNA-Seq_CT42_Rep1	44415495	30249004	Pair-end
			Fig.2
WT_RNA-Seq_CT42_Rep2	52234081	34979916	Pair-end
			Fig.2
WT_RNA-Seq_CT44_Rep1	59430141	39745552	Pair-end
			Fig.2
WT_RNA-Seq_CT44_Rep2	52459275	34456728	Pair-end
			Fig.2
WT_RNA-Seq_CT46_Rep1	59855057	37814666	Pair-end
			Fig.2
WT_RNA-Seq_CT46_Rep2	47553584	30625082	Pair-end
			Fig.2
XBP1_LKO_RNA-Seq_CT00_Rep1	66357116	45772894	Pair-end
			Fig.2
XBP1_LKO_RNA-Seq_CT00_Rep2	34714308	20812852	Pair-end
			Fig.2
XBP1_LKO_RNA-Seq_CT02_Rep1	39492430	25577232	Pair-end
			Fig.2
XBP1_LKO_RNA-Seq_CT02_Rep2	57664004	40700540	Pair-end
			Fig.2
XBP1_LKO_RNA-Seq_CT04_Rep1	60746993	41988418	Pair-end
			Fig.2
XBP1_LKO_RNA-Seq_CT04_Rep2	48056514	32410446	Pair-end
			Fig.2
XBP1_LKO_RNA-Seq_CT06_Rep1	61971656	39557560	Pair-end
			Fig.2
XBP1_LKO_RNA-Seq_CT06_Rep2	34282929	21599860	Pair-end
			Fig.2
XBP1_LKO_RNA-Seq_CT08_Rep1	56535735	37607876	Pair-end
			Fig.2
XBP1_LKO_RNA-Seq_CT08_Rep2	51977075	35301220	Pair-end
			Fig.2
XBP1_LKO_RNA-Seq_CT10_Rep1	52171930	32890236	Pair-end
			Fig.2
XBP1_LKO_RNA-Seq_CT10_Rep2	57945687	39933240	Pair-end
			Fig.2
XBP1_LKO_RNA-Seq_CT12_Rep1	55089665	37294784	Pair-end
			Fig.2
XBP1_LKO_RNA-Seq_CT12_Rep2	55786413	38213114	Pair-end
			Fig.2
XBP1_LKO_RNA-Seq_CT14_Rep1	35541869	24293218	Pair-end
			Fig.2
XBP1_LKO_RNA-Seq_CT14_Rep2	71721145	48382302	Pair-end
			Fig.2
XBP1_LKO_RNA-Seq_CT16_Rep1	24662408	17782198	Pair-end
			Fig.2
XBP1_LKO_RNA-Seq_CT16_Rep2	35489963	24295976	Pair-end
			Fig.2
XBP1_LKO_RNA-Seq_CT18_Rep1	21808164	14170478	Pair-end
			Fig.2
XBP1_LKO_RNA-Seq_CT18_Rep2	51298700	33690712	Pair-end
			Fig.2
XBP1_LKO_RNA-Seq_CT20_Rep1	56044636	36044130	Pair-end
			Fig.2
XBP1_LKO_RNA-Seq_CT20_Rep2	42651708	28201996	Pair-end
			Fig.2
XBP1_LKO_RNA-Seq_CT22_Rep1	42286816	27090280	Pair-end
			Fig.2
XBP1_LKO_RNA-Seq_CT22_Rep2	41909772	26733556	Pair-end
			Fig.2
XBP1_LKO_RNA-Seq_CT24_Rep1	21981141	13382150	Pair-end
			Fig.2
XBP1_LKO_RNA-Seq_CT24_Rep2	21754173	13674970	Pair-end
			Fig.2
XBP1_LKO_RNA-Seq_CT26_Rep1	40742756	26853210	Pair-end
			Fig.2
XBP1_LKO_RNA-Seq_CT26_Rep2	52093311	34489220	Pair-end
			Fig.2
XBP1_LKO_RNA-Seq_CT28_Rep1	35202678	23589722	Pair-end
			Fig.2
XBP1_LKO_RNA-Seq_CT28_Rep2	41698206	28368352	Pair-end
			Fig.2
XBP1_LKO_RNA-Seq_CT30_Rep1	56219448	38062054	Pair-end
			Fig.2
XBP1_LKO_RNA-Seq_CT30_Rep2	27784741	18158122	Pair-end
			Fig.2
XBP1_LKO_RNA-Seq_CT32_Rep1	48942027	31969890	Pair-end
			Fig.2
XBP1_LKO_RNA-Seq_CT32_Rep2	42556003	28638832	Pair-end
			Fig.2
XBP1_LKO_RNA-Seq_CT34_Rep1	52423226	33090856	Pair-end
			Fig.2
XBP1_LKO_RNA-Seq_CT34_Rep2	63284933	40021478	Pair-end
			Fig.2
XBP1_LKO_RNA-Seq_CT36_Rep1	55737223	36827154	Pair-end
			Fig.2
XBP1_LKO_RNA-Seq_CT36_Rep2	58286057	36174580	Pair-end
			Fig.2
XBP1_LKO_RNA-Seq_CT38_Rep1	61151458	40125848	Pair-end
			Fig.2
XBP1_LKO_RNA-Seq_CT38_Rep2	70628584	47076432	Pair-end
			Fig.2
XBP1_LKO_RNA-Seq_CT40_Rep1	62774579	39699344	Pair-end
			Fig.2
XBP1_LKO_RNA-Seq_CT40_Rep2	50701598	32371896	Pair-end
			Fig.2
XBP1_LKO_RNA-Seq_CT42_Rep1	62240302	37986762	Pair-end
			Fig.2
XBP1_LKO_RNA-Seq_CT42_Rep2	68484602	43197050	Pair-end
			Fig.2
XBP1_LKO_RNA-Seq_CT44_Rep1	60416247	38869006	Pair-end
			Fig.2
XBP1_LKO_RNA-Seq_CT44_Rep2	66471125	43088248	Pair-end
			Fig.2
XBP1_LKO_RNA-Seq_CT46_Rep1	61965650	39828660	Pair-end
			Fig.2
XBP1_LKO_RNA-Seq_CT46_Rep2	74544933	48354692	Pair-end
			Fig.2

## Sheet: ChIP-seq statistics
NGS Data	Total reads	Uniquely aligned	Data used in Fig.
XBP1_LKO_ChIP_seq_Input_Rep1	36480244	15801504	Pair-end
			Fig.3 & 4
XBP1_LKO_ChIP_seq_Input_Rep2	48846011	20391691	Pair-end
			Fig.3 & 4
XBP1_LKO_ChIP_seq_XBP1sChIP_Rep1	47449691	37020674	Pair-end
			Fig.3 & 4
XBP1_LKO_ChIP_seq_XBP1sChIP_Rep2	48666621	37438903	Pair-end
			Fig.3 & 4
XBP1_WT_CT0_ChIP_seq_Input_Rep1	41010011	20914973	Pair-end
			Fig.3 & 4
XBP1_WT_CT0_ChIP_seq_Input_Rep2	40841645	22622816	Pair-end
			Fig.3 & 4
XBP1_WT_CT0_ChIP_seq_XBP1sChIP_Rep1	37952262	26670260	Pair-end
			Fig.3 & 4
XBP1_WT_CT0_ChIP_seq_XBP1sChIP_Rep2	38148856	27404286	Pair-end
			Fig.3 & 4
XBP1_WT_CT8_ChIP_seq_Input_Rep1	35860983	20143214	Pair-end
			Fig.3 & 4
XBP1_WT_CT8_ChIP_seq_Input_Rep2	40154352	24233371	Pair-end
			Fig.3 & 4
XBP1_WT_CT8_ChIP_seq_XBP1sChIP_Rep1	37314409	29279680	Pair-end
			Fig.3 & 4
XBP1_WT_CT8_ChIP_seq_XBP1sChIP_Rep2	49219948	39272727	Pair-end
			Fig.3 & 4
XBP1s_ChIP_CT00A	21775232	20674271	Single-end
			Fig.3
XBP1s_ChIP_CT00B	20745736	19725271	Single-end
			Fig.3
XBP1s_ChIP_CT04A	24215024	23085255	Single-end
			Fig.3
XBP1s_ChIP_CT04B	21243998	20293245	Single-end
			Fig.3
XBP1s_ChIP_CT08A	22764711	21612636	Single-end
			Fig.3
XBP1s_ChIP_CT08B	18442828	17587311	Single-end
			Fig.3
XBP1s_ChIP_CT12A	23527167	18429442	Single-end
			Fig.3
XBP1s_ChIP_CT12B	17752860	16684910	Single-end
			Fig.3
XBP1s_ChIP_CT16A	19924888	18899859	Single-end
			Fig.3
XBP1s_ChIP_CT16B	17902246	17070760	Single-end
			Fig.3
XBP1s_ChIP_CT20A	23165420	21989461	Single-end
			Fig.3
XBP1s_ChIP_CT20B	22160081	21135006	Single-end
			Fig.3
XBP1s_ChIP_CT24A	28073954	26651269	Single-end
			Fig.3
XBP1s_ChIP_CT24B	28863194	27443283	Single-end
			Fig.3
XBP1s_ChIP_CT28A	19523157	18632421	Single-end
			Fig.3
XBP1s_ChIP_CT28B	19201701	18293193	Single-end
			Fig.3
XBP1s_ChIP_CT32A	19793652	18114355	Single-end
			Fig.3
XBP1s_ChIP_CT32B	22307175	20894998	Single-end
			Fig.3
XBP1s_ChIP_CT36A	18096007	17152509	Single-end
			Fig.3
XBP1s_ChIP_CT36B	20119250	18903136	Single-end
			Fig.3
XBP1s_ChIP_LKO	27553981	26184858	Single-end
			Fig.3
