# Supplementary material for: XBP1 links the 12-hour clock to NAFLD and regulation of membrane fluidity and lipid homeostasis
Source: Nat Commun. 2020 Dec 4;11:6215. doi: 10.1038/s41467-020-20028-z (PMC7718229; doi:10.1038/s41467-020-20028-z)
Supplement: Supplementary file 4 — Supplementary Data 2 [file 41467_2020_20028_MOESM4_ESM.xlsx]

## Sheet: Normalized RNA-seq Quantificati
GeneName	WT_RNA-Seq_CT00_Rep1	WT_RNA-Seq_CT00_Rep2	WT_RNA-Seq_CT02_Rep1	WT_RNA-Seq_CT02_Rep2	WT_RNA-Seq_CT04_Rep1	WT_RNA-Seq_CT04_Rep2	WT_RNA-Seq_CT06_Rep1	WT_RNA-Seq_CT06_Rep2	WT_RNA-Seq_CT08_Rep1	WT_RNA-Seq_CT08_Rep2	WT_RNA-Seq_CT10_Rep1	WT_RNA-Seq_CT10_Rep2	WT_RNA-Seq_CT12_Rep1	WT_RNA-Seq_CT12_Rep2	WT_RNA-Seq_CT14_Rep1	WT_RNA-Seq_CT14_Rep2	WT_RNA-Seq_CT16_Rep1	WT_RNA-Seq_CT16_Rep2	WT_RNA-Seq_CT18_Rep1	WT_RNA-Seq_CT18_Rep2	WT_RNA-Seq_CT20_Rep1	WT_RNA-Seq_CT20_Rep2	WT_RNA-Seq_CT22_Rep1	WT_RNA-Seq_CT22_Rep2	WT_RNA-Seq_CT24_Rep1	WT_RNA-Seq_CT24_Rep2	WT_RNA-Seq_CT26_Rep1	WT_RNA-Seq_CT26_Rep2	WT_RNA-Seq_CT28_Rep1	WT_RNA-Seq_CT28_Rep2	WT_RNA-Seq_CT30_Rep1	WT_RNA-Seq_CT30_Rep2	WT_RNA-Seq_CT32_Rep1	WT_RNA-Seq_CT32_Rep2	WT_RNA-Seq_CT34_Rep1	WT_RNA-Seq_CT34_Rep2	WT_RNA-Seq_CT36_Rep1	WT_RNA-Seq_CT36_Rep2	WT_RNA-Seq_CT38_Rep1	WT_RNA-Seq_CT38_Rep2	WT_RNA-Seq_CT40_Rep1	WT_RNA-Seq_CT40_Rep2	WT_RNA-Seq_CT42_Rep1	WT_RNA-Seq_CT42_Rep2	WT_RNA-Seq_CT44_Rep1	WT_RNA-Seq_CT44_Rep2	WT_RNA-Seq_CT46_Rep1	WT_RNA-Seq_CT46_Rep2	XBP1_LKO_RNA-Seq_CT00_Rep1
Ccbl2	2508.44	2772.51	2557.66	2315.23	2007.46	2328.44	2029.99	2164.35	1958.32	2150.03	1984.07	2273.55	2173.05	1388.14	2156.95	2156.99	1796.2	2528.8	2202.94	2187.5	1754.54	2323.81	2038.21	1878.42	2062.11	2533.29	2665.22	2019.21	2082.64	1479.87	1606.04	1645.81	1177.98	1506.87	1604.98	1563.43	1263.78	1372.88	2324.26	2214.61	2564.36	2554.42	1248.03	2588.35	1611.03	2290.06	1349.65	1519.69	311.549
Tmem238	291.663	287.94	321.252	350.07	362.021	357.394	283.358	407.663	356.219	431.506	493.959	438.055	411.235	478.967	412.472	423.172	425.596	432.237	392.967	425.842	509.298	499.215	509.552	435.244	435.645	436.459	488.742	392.512	375.806	375.215	383.284	382.128	439.289	384.061	457.899	441.945	339.246	373.827	403.934	378.061	405.108	436.653	414.661	581.403	502.837	491.847	444.065	479.136	77.695
Ces1g	3478.83	3938.3	3330.79	3332.17	4157.79	4303.51	4348.87	4014.39	4062.55	4247.52	2451.96	2099.01	3712.37	3816.79	2900.96	3371.93	4638.91	5160.65	4941.12	4814.68	4526.8	3731.81	5063.28	4800.02	3453.04	3572.59	2351.24	2831.55	3150.99	3449.09	3913.48	3856.11	3053.7	4070.18	3185.71	2976.28	4086.91	3433.19	3102.65	3358.33	3602.39	3631.82	1206.56	2974.55	4371.26	4077.06	3282.98	3124.07	628.484
Ces1e	2870.29	3204.09	2579.73	2271.84	3711.02	4243.05	3074.87	3443.35	3156.94	3328.23	2648.17	2793.74	2569.57	2689.76	1808.83	1906.25	3896.04	4096.21	3949.03	3380.06	3558.96	2620.88	4110.73	4115.73	2869.98	3244.39	2267.93	2662.61	2795.29	2831.17	2952.5	3342.94	2479.64	2531.76	2388.35	2360.3	2844.97	2538.23	2037.14	2291.78	2408.86	2636.06	1312.75	2105.08	2792.45	2627.29	2104.94	2275.9	458.478
Ces1c	36897.4	36398	36092.4	31907	40524.5	38680.5	35271.4	41553.6	36027.8	39228.3	34632	37590.6	36870.9	35106.9	32169.9	34864.6	37418.3	36835.3	39222.2	40281.1	35376.1	37064.1	44150.1	39931.4	33868.3	35267.7	33098.3	34740.4	33218	35910.4	35273.2	36693.5	32720.6	43437	35058.6	34535.2	33021.1	34789.5	32807.1	31958.3	37485.8	36196.7	13614	36243.2	40353.9	40910.7	35505.8	35840.9	11755.8
Ces1d	9598.99	9880.82	7186.7	7122.18	8400.33	8768.25	7238.9	6452.59	6866.82	6787.78	8117.4	8976.7	13224.4	13027.3	12361.5	13097.8	18649.5	20058.4	20499.1	20507.6	18211.3	14903.5	14505.6	14270.2	9743.94	10004.4	6745.86	7051.06	6811.01	6688.27	7234.91	7213.7	6875.94	9913.78	8765.36	9224.13	13176	12096.7	12019.8	14028.1	14061.9	13990	7859.33	11701.9	15212	13297.8	9281.73	9194.34	1669.29
Dgat2	6817.28	7599.35	8617.33	9294.93	7007.95	6978.59	8163.13	8733.64	8235.58	8991.59	9212.34	9480.92	12142.2	11804.3	10888.1	10205.2	11944	11396.2	9980.01	9792.39	8901.34	7656.97	9058.59	8515.16	7588.78	7529.21	6758.05	6588.74	7386.66	7487.24	8784.61	8403.16	10212.8	11855.8	10428.2	10983.1	10144.6	10586.3	9004.46	9501.82	8058.57	8428.36	4206.28	8043.62	7692.91	7684.68	6926.63	6836.16	2153.15
Ces1f	7046.25	7276	6274.13	6024.96	7883.33	7933.88	7444.78	8167.27	7767.11	7575.75	7615.21	8239.77	6799.65	7056.3	5858.47	6236.84	7616.38	7969.75	8026.79	8146.32	7551.96	6843.11	7853.34	7953.63	7085.61	7039.19	7317.92	7328.24	6769.53	6963.77	7743.01	8217.13	6685.72	6476.81	6949.62	7172.8	6727.83	6684.37	5624.51	6205.93	5634.86	5955.57	7100.81	5275.89	6451.93	6602.4	5426.7	5889.99	1864.68
Gabbr2	346.861	384.143	422.747	432.524	461.304	444.727	503.624	507.245	450.148	411.494	478.866	506.501	449.328	448.294	377.368	370.176	485.299	558.852	475.238	521.681	400.788	310.251	343.168	366.521	298.116	331.618	381.036	376.326	426.081	422.445	619.661	636.881	415.405	497.212	458.832	515.276	537.42	674.329	310.047	377.194	292.193	311.353	130.466	222.642	354.427	289.058	287.963	329.104	157.698
Retsat	3919.05	4847.55	3758.83	3897.06	5464.21	5609.47	4757.31	4832.83	4427.04	4373.85	3791.14	4353.17	4237.01	4530.13	3468.47	3902.67	5280.29	5457.54	5789.97	5608.07	5800.05	4071.06	4740.91	4716.61	3557.63	4387.39	3675.22	3735.95	4828.92	4984.06	4182.99	4805.47	3699.41	4929.69	4322.53	4304.07	4935.87	4385.1	3835.19	4226.31	4062.96	4083.66	3811.84	3764.87	5348.62	5028.26	4288.42	4064.19	1113.12
Lect1	36.7986	48.1014	41.4804	44.1203	75.0678	56.4306	86.3355	112.03	111.06	103.812	101.536	128.907	193.93	101.456	81.9094	97.2899	145.846	137.967	94.8541	93.863	78.7574	58.0074	72.7931	78.7081	38.7057	50.1416	44.7082	46.5349	37.7063	47.2298	111.561	74.2264	58.8562	181.695	119.371	100.709	108.324	81.1814	66.5945	86.7113	43.5813	56.9548	23.2614	58.0348	44.9136	48.1763	17.4523	25.4088	10.0003
Ces1b	921.328	1008.12	776.654	765.958	1015.84	1073.53	1069.23	1100.07	1172.63	1181.95	871.289	1032.4	1027.65	1165.56	1027.77	986.346	1277.64	1464.37	1283.43	1551.21	1072.85	1012.49	1468.34	1333.34	924.818	952.69	848.44	959.024	774.235	837.017	1022.83	1000.68	1130.21	1639.6	1274.84	1219.26	1061.4	1112.97	1021.84	1095.16	1174.71	1312.81	393.422	1083.67	1463.6	1418.4	1035.5	1053.86	556.943
Hapln4	427.954	453.623	493.352	411.549	299.061	245.876	229.121	186.716	204.988	241.393	193.467	196.212	211.245	213.136	453.427	295.825	262.693	266.328	270.044	279.613	254.649	322.556	173.664	177.387	369.763	355.549	383.068	274.152	294.109	326.673	248.527	263.916	208.129	198.014	207.966	218.039	170.463	198.371	233.627	194.233	231.773	249.652	79.898	225.808	171.843	166.937	244.333	189.961	78.4643
Adgrf1	98.8111	100.879	137.68	104.876	177.983	95.3946	147.213	182.048	118.74	145.086	231.886	269.221	208.647	82.5804	146.267	113.109	73.3492	82.9546	111.308	82.0067	123.387	242.576	74.8729	84.5818	156.47	224.497	300.764	311.582	271.485	211.222	376.657	247.421	236.278	120.767	168.798	195.551	115.041	185.932	278.387	193.366	446.708	401.531	210.364	198.373	206.017	289.058	234.637	255.297	150.005
Angptl3	9001.35	9284.9	8674.7	8739.44	9687.38	10735.3	8951.22	9693.67	9461.37	10528.8	7578.16	7695.62	8528.57	8298.94	8038.82	8049.75	10843.7	10812	10114.5	9530.56	10901.8	9519.36	12617.1	12453.5	9893	9901.82	8083.04	7808.77	7792.63	7959.54	8230.12	8374.75	8511.97	9185.91	7269.5	7757.5	8093.21	7672.95	6961.86	7763.26	6848.2	7371.85	2535.5	7497.04	8440.82	7574.89	7819.61	7715.79	3747.05
Adam11	168.32	145.64	154.448	159.123	158.611	137.046	181.526	230.283	133.508	116.319	155.048	117.499	98.6963	71.5697	151.142	114.691	126.229	70.7297	88.0788	90.8989	122.512	145.018	101.91	107.489	158.94	148.146	232.686	151.744	157.109	139.066	113.77	115.463	122.83	194.75	102.584	86.0423	73.8953	66.1236	116.813	79.7744	92.1149	84.4829	127.432	103.407	76.1578	82.9081	155.132	76.2263	88.4646
Ptprf	4881.27	5343.26	5065.02	4760.66	4795.87	4400.25	4762.84	5044.44	3802.63	3458.3	4046.35	4047.45	4241.34	3908.02	3961.88	3947.76	3629.08	3608.09	4414.59	4753.42	4382.41	4366.37	4203.28	4114.55	4391.03	4428.41	4718.75	4737.46	5889.72	5801.4	6457.29	6361.48	5012.16	5702.16	4740.33	4506.47	4244.78	4389.03	4556.81	4383.25	4544.34	4134.92	4297.3	4110.97	5571.23	5396.87	5021.42	4734.5	2059.3
Cyp2c67	2968.42	3611.61	3816.2	3138.33	3809.09	3606.19	3121.36	3612.95	3583.46	3685.94	4171.21	4912.15	3665.61	4395.64	3057.95	3296.78	3752.75	3822.9	3888.05	3673.5	3492.45	3556.03	4400.87	4438.78	3625.16	4403.34	2991.39	4089.01	2924.75	3025.33	3600.88	3320.94	3243.91	2825.51	3933.64	3775.11	3149.79	4006.69	2610.29	3026.22	4330.39	4641.81	1909.46	3782.81	4436.68	4231.67	3885.08	4347.32	1560.05
Bloc1s1	483.834	472.329	465.11	490.387	542.426	632.829	547.898	555.48	534.033	595.354	643.519	611.452	557.547	598.512	525.585	484.868	549.266	558.852	497.5	475.243	497.922	508.883	523.071	515.127	520.468	505.974	532.434	471.419	504.007	502.473	508.1	525.083	546.766	492.86	512.921	523.098	475.281	465.484	465.07	442.227	459.584	459.435	491.524	608.837	496.002	467.198	537.144	529.954	241.547
St3gal3	1422.2	1487.13	1345.02	1386.54	1506.2	1542.44	1454.42	1577.75	1356.35	1353.3	1933.3	1797.85	1410.32	1315	1205.24	1226.01	1301.52	1232.97	1378.29	1382.26	1666.16	1580.26	1373.71	1410.87	1309.4	1455.24	1812.71	1620.63	1517.05	1650.42	1439.25	1496.44	1620.68	1329.53	1384.89	1264.24	1218.43	1251.76	1495.65	1355.3	1456.01	1487.47	1124.64	1549	1765.3	1609.99	1712.27	1600.75	701.563
Hc	21739.1	18108.2	15383.9	14467.1	14152.7	12602.8	13244.8	14542.1	11458.1	11680.7	19057.2	17238.1	15658.9	17567.6	26212	23350.4	14929.1	14774.6	16126.2	17450.6	19668.4	26637.7	14361	14894.6	17265.2	17067.5	21793.2	19811.7	19842.3	21695.5	18182.3	16804.5	20389.8	17200.1	20267.9	19059.3	16687.7	17448.8	22512.2	20471.7	19022.2	17615.2	10814.5	14788.3	20050	21190.9	23632.4	21587.8	14471.3
Gjb1	12649.9	12712.1	12257.9	11947.2	13681.7	13744.9	12157.8	13969.5	12863.5	13465.5	13559.2	13070.9	11595.1	11795.6	10067.1	10404.5	10236.5	10315.2	10709.8	10781.4	11437.3	11911.7	13062.2	13292.9	13203.6	13309.2	15391.8	14713.1	13468.7	14176.8	14324	14170.8	13600	11922.2	12184.2	11978.5	9678.6	9658.62	10083.1	9883.35	11352.9	11821	5487.68	11787.4	13366.7	14088.8	13946.3	13697.7	6049.44
Aqp4	70.8714	120.253	114.733	98.3667	168.297	166.605	184.847	129.145	220.348	226.384	89.1871	83.2761	104.757	153.364	71.1832	64.069	225.165	222.667	209.066	149.193	155.765	50.9762	81.1124	88.6934	55.9997	82.0498	35.5633	58.6745	109.348	108.891	236.377	328.979	103.212	100.095	258.326	182.84	325.811	220.63	109.171	103.186	103.01	111.062	172.944	49.5933	85.9216	110.918	58.1744	93.1654	8.46183
Lamp1	9004.76	9442.57	10062.1	9669.59	10436.9	10830.7	10211.9	10224.3	10391.8	10581.3	10333.4	9720.49	9934.56	10376.8	9920.79	9930.69	9668.45	9771.17	10032.3	10479.1	10480.9	10211.1	10545.6	10169.8	9452.42	9443.71	10375.4	10328.7	9877.79	10004.9	10381.8	10418.3	10815.9	10177.1	10559.7	10502	9977.54	10243.3	9669.31	9614.55	10143.5	10056.3	11897.7	10067.4	10965.7	11276.6	10535.4	10400.6	4380.92
Proc	8417.34	8248.72	7469.12	7570.62	9424.65	9114.89	8501.83	9536.52	9304.23	10319.9	10677.8	10979.9	9839.33	9608.43	8806.24	9044.01	8990.4	9112.78	8792.39	8933.79	8470.8	8991.14	8990.99	8566.84	8050.78	8046.58	9895.75	9351.5	8487.68	8915.94	9160.16	9212.32	9237.01	9246.84	9154.25	9429.45	8104.97	8325.02	8232.61	8478.63	9604.72	9729.77	4775.68	9604.23	9728.67	9814.52	9056.79	9293.55	4017.83
Ildr2	518.588	521.766	564.839	575.011	567.852	611.332	633.127	468.346	469.642	510.303	354.004	282.91	455.388	456.945	490.481	502.269	570.589	668.002	647.524	695.575	447.167	395.505	482.515	521.588	431.527	280.337	313.974	413.756	467.558	438.188	412.003	428.864	344.607	755.066	509.191	341.236	574.368	527.024	373.366	405.809	235.735	270.535	1056.88	326.05	227.497	224.076	300.568	294.016	132.312
Azgp1	19373.1	18435.5	18269.9	18183.4	21377.4	21744.6	18313.1	20770.6	19865	22125.6	22899.1	22313.4	20229.3	20913.3	19499.3	19553.7	19533.1	19826.1	18780.1	19466.2	19872.3	19945.7	20131.5	19868.5	18745.9	18079.5	22561.4	20888.1	18175.7	19156.9	18862.7	19321.8	20006.8	20311.7	20064.6	19802.4	17549.3	17554.2	17682.5	17496.6	19175.8	19640.9	8166.79	19739.2	20796.9	21003.8	20555.9	20604.1	10388.8
Tex264	1001.74	994.763	1007.89	961.245	1207.14	1284.47	1274	1442.38	1303.77	1404.58	1384.46	1224.04	1272.66	1386.56	1102.85	1141.38	1252.05	1197.17	1159.54	1205.4	1079.85	954.485	1125.17	1212.34	979.994	1026.76	997.806	1126.95	1048.23	1136.14	1086.89	1209.62	1271.81	1195.7	1282.3	1174.28	1126.9	1158.14	1053.5	1098.63	1041	1160.93	1034.63	1173.36	1143.34	1067.72	1009.33	1035.71	383.86
Hgsnat	783.674	718.848	770.476	776.084	921.397	874.675	833.47	958.475	858.352	863.013	961.849	906.911	941.078	1029.5	998.515	926.232	949.275	966.639	924.343	825.007	847.955	816.497	875.597	745.377	700.819	779.473	742.766	849.768	908.721	871.128	948.822	911.793	879.431	979.192	876.629	881.934	932.928	883.175	790.401	818.554	780.501	779.331	637.161	728.073	791.845	820.118	742.693	763.472	367.705
Morn2	52.4721	47.4333	57.3665	57.1395	60.5386	55.0871	60.8776	45.123	60.256	60.0357	72.7218	51.3346	51.0797	70.7832	67.2827	68.0239	63.9674	57.6316	75.4961	61.258	61.2558	63.2808	58.2345	69.8975	60.1173	42.1645	71.1267	70.814	40.22	56.4134	37.5552	46.7351	55.4442	48.9596	82.0674	65.5095	50.3831	51.0657	51.3106	51.1596	71.3148	75.9397	156.762	78.0831	74.205	66.1024	67.8701	77.4362	21.5392
Syne4	27.2582	13.3615	8.82562	22.4218	10.8969	12.0923	11.0687	9.3358	11.8149	15.0089	41.1633	21.6746	30.3015	15.7296	57.5316	53.7863	27.2927	13.9713	16.4543	22.7247	13.1262	36.9138	4.15961	9.98535	26.3528	38.7458	19.3058	19.221	26.3944	6.5597	20.9868	16.4948	15.3538	11.9679	13.0562	32.2659	24.3518	33.3891	41.4851	21.6778	36.6479	26.5789	230.592	69.6417	16.5985	31.3706	40.7221	42.3479	5.3848
Ccdc149	70.8714	72.8201	95.3167	77.3914	35.1124	24.1846	28.7785	28.0074	20.6761	22.5134	52.1401	53.6161	24.2412	40.897	115.063	71.9787	38.3804	34.9282	21.2938	41.4973	35.0033	50.9762	32.237	40.5288	79.0584	94.5852	79.2554	74.8606	60.33	55.1015	37.5552	42.1533	44.3554	34.8157	42.8989	48.8877	36.1079	28.1516	43.6686	53.761	59.429	45.5638	34.3865	67.5314	37.1025	35.8521	47.5091	52.0274	24.6162
Rnf130	810.932	945.325	908.156	927.974	1012.21	1046.65	898.775	955.363	903.249	909.29	930.29	921.741	862.294	874.566	705.006	769.619	833.281	893.29	856.591	860.576	795.45	693.452	905.755	882.235	835.877	917.363	848.44	892.257	951.455	873.752	921.208	910.877	910.992	970.488	922.326	858.468	851.475	847.822	723.806	715.368	727.015	753.702	709.98	777.666	864.098	844.766	807.655	793.721	453.093
Ces2a	3567.42	3761.93	3217.82	3208.49	3951.96	3747.26	3572.96	4296.02	3675.02	4397.61	3544.16	3876.33	4705.39	3631.97	3646.92	3443.91	4435.07	4407.07	3830.94	3765.39	3401.45	3737.96	3254.89	3382.68	3442.33	3523.58	3405.95	3854.31	3741.72	3729.84	4583.95	4897.11	3832.48	4186.59	3723.81	4039.1	4269.97	4080.67	3859.21	3937.56	4080.79	4213.7	1750.68	3585.49	3946.53	4025.52	3089.06	3310.4	1765.45
Pla1a	603.77	598.595	630.149	623.471	584.803	497.127	543.471	637.946	573.613	630.374	638.031	629.704	704.726	667.722	704.031	675.493	655.879	594.653	661.075	669.886	623.934	598.53	612.502	569.165	611.055	598.28	708.219	727.361	532.915	578.565	658.321	699.194	609.887	701.754	690.112	685.405	610.476	681.531	665.945	619.986	762.672	761.296	420.729	741.79	827.972	793.229	707.789	756.213	356.936
Cyp4a12b	769.364	901.901	761.651	556.206	898.393	741.66	732.745	844.89	978.274	1153.19	1281.55	1267.39	1173.97	1164.78	1151.61	1264.77	951.834	1030.38	1060.82	792.402	1240.87	1550.38	1507.86	1627.61	1969.05	2050.11	1563.77	2263.01	1667.87	1355.23	1799.34	1664.14	1670.15	534.204	1590.99	1517.47	1540.88	1432.46	1310.06	1417.73	1406.49	1692.51	979.003	1125.87	1587.6	1757.88	1438.85	2032.7	441.554
Oaf	3251.91	2928.17	3156.04	3165.09	4048.82	4408.31	4457.35	4915.3	4971.12	5582.07	5429.44	5314.84	4225.76	4618.21	3467.5	3447.07	3386.86	2993.35	3414.75	3668.56	3581.71	3679.07	3345.36	3338.63	3172.22	3519.03	4530.77	4043.48	3851.07	4309.72	5015.83	5097.79	5266.35	4712.09	4919.38	5508.66	3647.74	3733.69	3674.71	3654.88	3664.79	3409.69	1684.94	3357.57	3671.19	3448.53	2984.35	3061.15	1675.44
Paqr7	830.695	908.581	721.935	750.769	1029.16	1221.32	1200.95	1233.88	1275.42	1163.19	1361.13	1322.15	1004.28	1321.29	942.933	922.277	1139.47	1267.89	956.284	832.911	1119.23	777.826	1087.74	1195.31	1018.7	924.2	839.295	719.268	840.85	905.238	935.567	1085.9	1339.19	797.498	1154.54	1159.62	1304.08	1232.78	1323.16	1360.5	971.664	976.774	1226.79	899.011	891.436	841.405	934.669	827.599	218.469
Erp44	1384.04	1302.08	1280.6	1328.67	1193.82	1108.46	1042.67	1115.63	1115.33	1270.75	1024.97	1083.73	1238.03	1144.33	1442.19	1315.39	1315.17	1259.16	1227.3	1326.93	1181.36	1279.68	1132.45	1188.26	1296.23	1287.73	1210.17	1296.91	1185.23	1187.31	1060.38	1112.48	1110.59	1098.87	1195.57	1188.95	1153.77	1161.42	1295.86	1215.69	1362.91	1310.91	977.992	1326.36	1178.49	1168.56	1147.98	1220.83	575.405
Sidt2	2620.88	2750.46	2650.33	2457.72	2865.9	2782.57	2724	2918.99	2541.98	2448.95	3216.22	3118.86	3573.84	3493.55	3328.06	3440.74	3602.64	3460.51	3557.03	3379.07	3383.07	3212.38	3067.71	2770.64	2665.75	2515.06	2837.95	2814.35	3194.98	3184.08	3050.81	3083.6	3188.47	3300.97	3323.73	3228.54	3614.99	3635.49	3841.74	3773.67	3819.3	3838.75	2753.95	3551.73	3441.75	3532.56	3296.55	3208.76	1473.9
P4hb	26227.2	27244.1	23534.4	22512.9	24370.4	24691.1	21563.9	22004.5	23068	25548.9	23244.9	21163.5	23313.1	27118.6	28324.1	27838.4	27092.3	27117.4	25835.2	25169.1	25552.4	25581.2	23203.3	24091.7	23705.2	22928.4	25038.6	24558.3	25179	25912.1	23711.7	25646.6	23922.1	22313.6	27827.4	25816.6	23937	23668.3	24214.2	23332.3	25000.8	24705.1	14975.3	22189.3	22580.8	23669.1	23098.2	22218.1	10905
Selenbp2	7913.07	7366.19	8093.97	4184.2	6900.19	1129.96	4858.03	8103.47	4844.11	6348.77	14665.1	12806.3	15387.1	14144.8	19781.1	21418	4745.52	3211.65	6047.43	7225.48	16471.7	28004.4	12425.8	13842.6	15595.1	14648.2	22700.6	20624.1	12972.2	16387.4	11485.3	7992.62	21356.3	6589.96	15816.6	16016.6	7927.79	9460.91	22698.9	19497	28517	28777.4	16542.9	23280.4	24579.4	33150.9	27427.3	28711.9	8870.31
Tmprss6	8518.2	9045.73	8267.84	8279.44	9216.39	9301.65	8247.25	8931.24	7897.67	8139.84	8821.29	8822.7	8458.44	8895.88	7973.49	8177.1	8777.17	8682.29	9092.44	9208.46	9138.49	8867.22	9138.66	8928.67	8544.89	8732.61	9450.7	8965.06	8687.52	8927.75	9479.38	9479.9	8609.21	8897.59	8523.82	8862.36	8108.33	8353.17	8194.4	8262.72	8991.61	9020.69	3798.7	8445.64	9647.63	9870.54	9227.43	8816.84	4570.16
Dnajb9	1391.53	1624.09	1275.3	928.697	429.824	390.984	421.716	399.883	401.116	393.984	513.169	498.516	795.631	1078.26	1613.81	1437.2	845.222	751.83	621.391	576.023	549.552	885.931	644.739	804.702	1522.7	1533.88	553.772	596.861	378.32	384.398	420.84	372.965	805.221	448.252	1069.67	1116.59	754.907	781.698	971.625	943.419	731.967	702.442	420.729	467.444	387.623	466.078	800.868	900.196	535.403
Sec61b	826.606	819.727	792.54	744.26	763.997	730.911	578.891	670.621	716.574	901.786	806.8	750.625	747.148	722.775	836.646	793.348	759.932	686.34	685.272	648.149	632.685	741.791	685.295	642.587	827.642	879.756	856.568	854.827	750.355	686.144	621.871	712.94	751.483	612.539	840.259	818.38	640.705	605.587	695.422	647.733	740.882	772.687	515.797	797.714	614.144	714.802	735.906	715.075	380.783
Gm4956	316.196	366.773	338.904	322.585	204.62	194.82	215.839	236.507	201.444	238.892	83.6987	106.091	210.379	106.961	255.479	189.043	290.838	220.921	397.806	337.907	226.646	288.279	322.37	335.978	316.233	369.224	161.559	236.721	183.504	161.369	207.658	179.61	177.422	177.343	185.584	161.329	201.533	155.161	312.23	246.26	220.878	197.443	213.398	314.443	197.229	249.845	185.189	251.668	124.62
Snhg11	239.191	186.393	311.544	264.722	291.796	400.389	337.594	332.977	484.411	502.799	285.399	247.547	187.869	206.058	239.878	207.235	249.046	251.483	207.13	184.762	179.392	181.932	242.297	237.299	254.469	172.077	178.833	255.942	240.063	216.47	281.664	352.804	209.835	175.167	182.787	201.417	198.174	127.664	81.8785	96.2495	45.5622	58.8533	283.183	87.5797	64.4412	64.982	69.8093	75.0163	30.7703
Ikbke	643.294	564.523	1155.27	1205.71	493.995	384.266	392.937	460.566	344.995	390.232	340.283	266.94	425.087	386.162	762.538	647.809	423.89	351.029	355.219	378.416	314.155	384.079	303.651	349.487	537.762	581.186	579.174	619.117	529.145	459.179	428.572	398.623	258.455	294.846	302.157	319.725	335.048	290.027	468.345	398.005	420.955	393.937	155.751	451.616	269.481	352.92	336.442	346.043	247.701
Pxmp2	1679.11	1704.93	1548.01	1546.38	1766.52	1801.75	1710.11	1867.16	1776.37	1929.9	1926.44	1641.57	2012.88	2156.53	1873.19	1967.15	2163.8	2011.87	1994.84	1929.63	1911.18	1831.63	2043.41	1891.93	1894.11	1782.3	1762.93	1672.22	1685.47	1718.64	1811.49	1710.87	1974.67	1898.54	1859.57	1801.02	1725.62	1693.68	1815.52	1811.4	1712.55	1961.14	1033.62	2020.66	2004.51	1983.07	1865.46	1788.29	827.721
Dnase2b	340.046	354.748	352.142	308.119	349.913	395.014	330.953	322.085	339.088	366.468	382.818	381.017	368.812	379.87	459.278	370.176	462.271	455.813	463.624	406.081	449.792	457.028	373.325	386.492	368.115	402.272	358.682	355.082	350.668	342.416	363.402	366.55	413.699	398.205	321.742	347.102	405.584	411.144	409.393	428.354	431.851	456.587	184.069	379.864	444.254	412.3	337.412	372.662	202.315
Gmds	5.45165	16.7019	12.3559	14.4657	19.3723	16.123	18.8167	24.8955	21.2668	32.5193	8.23266	31.9415	26.8385	20.4485	37.0543	33.221	15.3522	13.0981	22.2617	22.7247	22.7521	22.8514	11.4389	18.2086	13.9999	10.2562	26.4185	22.2558	25.1375	45.9179	23.1959	19.2439	20.4717	29.3758	45.6966	33.2436	26.871	20.2953	22.926	24.2792	33.6764	12.3402	83.9435	18.9932	16.5985	22.4076	28.1176	20.569	11.5389
Itih4	40715.6	32972.8	24564.3	24374	26928.8	27321.8	25926.1	26708.2	22482.6	22424.6	41177	30929.6	25396.1	33219.4	46616.2	37207.5	26832.2	26531.5	27728.4	31710.9	32188.2	38166.2	23845	22393.6	24298.9	22863.4	34271.9	30282.1	32335.6	34485.6	27836.2	27764.3	31288.5	37273.5	41130.7	32303	27778.7	30662.3	31987.2	27605.4	25715.9	24912	13323.8	24820.9	29766	29145.6	37691.2	33678.7	29632.6
Cyp2c40	25.8953	28.7272	37.9501	28.2081	18.1616	8.06152	43.1677	54.4588	46.0781	45.0267	45.2796	79.8538	43.2878	46.4023	54.6063	59.3231	27.2927	34.9282	38.716	62.246	72.6319	76.4642	186.142	101.616	75.7643	127.633	77.2233	84.9768	12.5688	39.3582	47.4963	54.0661	30.7076	31.5517	99.7865	130.041	44.5051	39.2813	125.547	82.3757	769.606	723.326	340.831	840.976	708.853	765.219	346.138	433.159	22.3085
Cnpy3	833.42	825.072	789.893	815.141	725.252	701.352	572.249	623.942	622.645	644.133	646.263	549.85	672.693	696.035	759.612	744.308	721.552	650.538	656.235	636.293	606.432	659.174	650.979	737.154	752.701	786.311	785.442	821.443	791.832	703.2	584.315	613.971	564.678	562.491	589.393	638.473	609.636	641.595	757.649	674.614	703.243	775.534	509.729	654.21	578.018	565.792	661.249	597.711	319.242
Tex2	3182.4	3268.89	3441.99	3348.81	3106.84	3056.66	2814.76	2915.88	2553.79	2575.28	2111.68	2028.29	2328.89	2287.08	2459.23	2387.16	2582.58	2864.12	2971.45	3134.04	3210.68	2978.59	3000.12	3157.13	3066.81	3041.54	3060.48	3127.96	3347.06	3447.78	3034.24	3150.5	2781.6	2482.8	2412.6	2433.63	2344.49	2349.68	2652.86	2789.5	2690.15	2595.24	2189.61	2479.67	3422.22	3309.6	3108.45	2943.79	1354.66
Col18a1	20631.8	20963.5	21750.7	22983.8	24020.5	22804.7	21663.6	24249.7	20570.9	21150.1	21543.5	19792.3	18690	19654.1	19054.7	19431.9	20991.5	19587.8	21719.7	20723	22006.6	22510.4	20848	20458.2	20571.6	20790.5	21834.9	22124.3	23654.4	24400.8	24477.2	24375.6	21491	24019.6	19938.7	19886.5	18400.8	18754.9	19194.5	18786	20369.3	19212.7	10937.9	20049.4	25582.2	24786.2	22536.8	22238.7	11875
Slc13a2	62.6939	63.4671	41.4804	49.1833	41.1662	28.2153	35.4197	49.7909	24.8113	23.7641	24.698	18.2523	52.8112	15.7296	17.552	22.9383	41.792	73.3493	82.2714	88.9229	89.2584	78.222	118.549	125.698	82.3525	108.26	111.771	79.9187	52.7888	48.5418	50.81	72.3936	29.8546	64.1915	17.7191	44.9767	18.4738	28.1516	73.1448	59.8308	66.3624	56.9548	911.242	153.001	66.3939	92.9915	46.5395	67.7567	32.3088
Cyp1a2	14436	15979.7	16767.8	14823.7	15885.3	12801.7	15765.1	18648.3	19422.5	23973	15201.6	16601.6	20717.6	28601.9	19625.1	19566.3	15379.5	15313.4	16629.5	18365.5	15224.7	18086	19389	17739.3	17405.2	17978	16006.6	18518.9	13958.9	15995.2	20691.8	17223.3	19658	18983.3	21832.7	21249.5	13591.7	14981.2	17649.7	17288.5	19775	20267.4	10545.5	20595	19776.6	21148.3	18750.6	18320.9	3246.27
Cyp2e1	95461.7	99585.9	86887.3	74808.6	133414	137034	127637	138417	145513	153110	149301	136006	164021	171993	129726	132620	132842	143348	123679	121979	114548	99549.4	119207	116274	82837.5	79380.9	83882.7	102116	100008	110232	136000	120112	126830	149907	146216	135004	105129	114226	112355	115578	99496	111853	48627.5	83501.5	96290.8	94314.7	80955.5	86676.5	23817
Igf2r	895.433	982.07	1018.48	988.006	968.617	892.141	1065.91	1023.83	927.47	901.786	891.871	841.887	1038.91	1046.81	985.838	937.305	921.983	995.455	932.087	889.229	941.589	992.277	866.238	897.507	853.995	867.221	874.858	874.048	1222.94	1165	1302.28	1297.59	1227.45	1305.59	1118.17	1129.31	1107.59	1094.64	975.992	1001.52	898.368	888.495	1859.9	753.397	965.641	907.507	943.395	840.909	483.863
Acacb	2419.85	2758.48	4944.11	5715.39	2179.39	2753.01	2368.69	1994.75	1811.22	1374.57	2014.26	1860.59	2530.61	2055.07	3028.7	2771.58	6890.56	5832.14	6298.12	4097.37	5683.66	5337.56	3363.04	3063.15	4077.27	4331.55	2020	2217.49	3893.8	2821.98	2595.73	2969.06	2086.41	2278.25	1667.46	2212.66	4671.36	4742.56	3521.87	3722.51	4144.18	3217.95	2514.26	4749.35	5082.07	3662.52	3419.69	3149.48	854.645
Daglb	534.943	545.817	608.085	636.49	570.273	614.019	711.714	715.744	642.14	676.652	686.055	614.874	647.586	793.559	623.097	626.452	639.674	606.005	561.381	562.19	539.926	560.738	535.55	492.806	626.702	570.93	572.062	620.129	646.034	617.924	653.903	641.463	701.156	613.627	629.494	664.872	618.873	630.465	566.6	538.477	547.737	469.877	399.49	501.209	610.239	596.042	685.489	575.932	233.854
Sec61g	284.167	285.936	304.484	277.741	311.168	286.184	230.228	242.731	261.109	351.459	360.865	306.867	301.283	335.041	355.916	319.554	295.956	278.553	273.915	294.434	268.65	343.65	285.973	270.192	357.41	350.991	431.841	354.07	296.623	275.507	273.932	261.167	300.252	268.734	371.169	314.837	258.633	243.544	283.846	271.406	391.241	351.221	212.387	374.588	253.859	243.122	286.024	297.645	166.929
Rpn1	2754.44	2709.04	2848.91	2863.48	2376.74	2245.13	1869.5	2291.94	2137.91	2458.96	2373.75	2272.41	2188.63	2360.23	3163.26	2724.12	2433.32	2335.83	2468.14	2341.64	2373.22	2756.23	2461.45	2356.54	2798.34	2682.57	3207.81	2782.99	2605.5	2667.17	2253.31	2362.41	2465.14	2385.96	2811.74	2591.05	2167.31	2187.97	2871.21	2570.99	3082.38	2972.09	2529.43	2963.99	2563	2881.62	2883.51	2868.77	1634.67
Dpp7	286.893	195.746	242.704	234.344	284.531	214.974	236.869	252.066	241.615	253.901	345.772	305.726	250.204	263.471	263.28	271.304	271.222	261.089	237.135	238.116	245.898	304.978	256.856	236.124	295.645	300.849	369.859	317.652	266.458	310.93	231.959	262.083	261.867	235.006	292.832	280.615	259.473	269.732	243.452	248.861	335.774	334.135	441.967	349.264	342.71	336.114	343.229	331.524	220.777
1810008I18Rik	1136.67	1006.79	1474.76	1691.04	1259.2	1279.09	1113.51	1247.88	1092.29	1140.68	1133.36	1123.66	761	512.785	568.49	558.428	1206	1197.17	1537.02	1140.19	1419.38	1432.61	1041.98	1067.85	1154.58	1319.63	936.84	971.164	1326	1210.92	1730.85	1720.95	1032.12	1354.55	762.854	854.557	776.74	807.886	543.674	557.553	957.797	740.412	462.195	1212.4	1362.05	1050.92	896.856	907.455	602.329
Zfp9	118.573	122.258	64.427	43.3971	8.4754	13.4359	18.8167	12.4477	17.1316	12.5074	24.698	18.2523	47.6166	35.3916	125.789	128.138	51.1739	24.4498	25.1654	34.5811	27.1276	64.1597	22.8778	47.5773	133.411	116.237	22.3541	25.2907	20.11	23.6149	19.8822	21.0766	42.6494	20.6718	63.4157	76.2648	38.6271	26.1875	55.6774	83.2428	37.6384	32.2744	13.1478	43.2623	14.6457	39.2133	85.3225	104.055	53.848
Gpr108	455.213	491.035	483.644	432.524	517	458.163	437.212	476.126	463.735	530.315	524.146	475.7	546.293	526.942	633.823	570.293	522.826	502.093	520.73	549.346	459.418	537.007	490.834	459.326	468.585	459.251	499.919	493.675	448.705	453.931	563.329	485.679	481.085	501.564	542.764	562.208	476.121	484.47	554.591	492.52	513.07	499.304	376.229	476.94	393.482	476.161	488.665	435.579	237.701
Plbd2	1390.17	1376.23	1301.78	1303.36	1449.29	1397.33	1403.51	1498.4	1325.63	1392.08	1720.62	1634.72	1733.25	1723.18	1664.52	1753.59	1713.47	1611.94	1588.32	1601.6	1539.27	1637.39	1393.47	1366.82	1313.52	1262.66	1449.97	1527.56	1469.29	1418.21	1606.04	1610.99	1515.76	1856.11	1649.74	1736.49	1802.04	1798.43	1805.69	1735.96	1760.09	1751.36	1428.05	1683.01	1757.49	1818.38	1682.21	1709.65	1006.96
Creld2	1465.81	2060.34	1528.6	1220.9	805.163	446.071	370.8	354.76	278.241	337.701	388.307	273.784	464.046	669.295	2091.62	1309.06	724.963	637.44	593.322	665.934	487.421	669.721	490.834	690.164	1757.4	1606.81	1327.02	1109.76	1344.86	1241.09	377.762	394.958	493.027	336.189	841.191	786.114	627.27	635.048	1957.44	1318.01	1329.23	1391.6	468.263	850.473	456.947	525.458	799.898	666.677	890.031
Slc39a4	815.703	714.172	1450.93	1552.17	647.763	517.281	640.875	711.076	632.688	671.649	799.94	1026.69	728.967	699.181	665.026	682.611	690.847	775.407	454.912	662.97	713.192	782.22	439.879	509.84	704.114	637.026	1052.67	1110.77	765.437	724.191	791.974	1048.33	897.344	947.64	977.348	986.553	1073.16	992.508	988.001	1021.46	1454.03	1425.77	609.854	1380.17	1307.37	1615.59	1209.06	1208.73	634.638
Tmed3	406.829	384.811	458.932	415.165	215.517	225.723	177.098	155.597	136.462	140.083	207.188	172.256	264.056	290.998	484.631	333.791	255.017	274.187	234.232	236.14	226.646	260.154	198.621	218.503	404.351	409.11	319.054	357.105	295.366	233.525	166.789	199.77	183.393	141.439	214.494	251.283	195.654	231.105	264.195	234.988	327.85	303.759	281.16	270.125	140.599	184.863	184.219	229.889	154.621
Atrnl1	440.22	445.606	470.405	456.392	456.461	459.507	493.662	474.57	431.244	411.494	541.983	533.879	672.693	640.982	581.167	610.633	452.889	451.447	535.248	525.633	522.424	508.004	431.559	450.516	503.997	418.226	521.257	529.082	575.649	547.079	625.184	618.553	584.297	616.891	687.315	666.828	571.009	658.617	557.866	590.504	537.832	525.882	951.697	544.472	567.278	535.541	554.596	511.805	303.088
Mup1	4006.96	4512.84	3051.02	1904.41	3243.66	1639.18	3436.82	5252.94	5337.38	5883.5	4844.92	4239.09	5408.38	6167.58	7846.73	7244.54	2243.12	2794.26	3106.96	4051.92	5479.77	7222.79	3561.66	4432.91	4649.62	4410.18	6343.48	5289.81	4013.2	6223.84	4877.76	3810.29	7713.57	2910.38	6305.2	4940.59	2680.38	2520.55	4528.43	3483.19	2923.91	3137.26	2712.49	2385.76	3419.29	4207.02	4907.98	4302.55	693.101
Sdf2l1	1214.35	1298.07	1093.49	828.16	622.337	455.476	384.082	487.017	535.806	617.867	360.865	350.216	245.009	321.67	850.298	557.637	255.869	244.498	404.582	488.088	440.167	642.475	413.881	530.986	1100.23	1084.88	1154.28	973.187	953.969	839.641	504.787	559.905	590.268	479.804	594.056	550.475	235.121	259.257	861.362	639.929	1029.11	934.058	391.399	690.086	560.443	769.701	766.933	619.49	683.87
Clu	29481.1	26686.9	25065.6	24975	29711.1	28576.7	26563.7	29169.7	26932.1	29488.8	36513.2	33499.8	30211.5	31578	36299.5	34990.4	27964	27883.2	27592.9	30394.8	29628.5	33650.4	27045.8	26966.9	26252.3	25841.1	32869.7	31331.2	28108.8	28924.3	29200.3	27798.2	31726	27686.1	35472.7	32356.8	26687.9	28867.2	31418.4	30018.6	30478.2	30280	16945.5	29288.6	30961.1	30972.9	32704.7	32836.6	20940
Slc5a2	1.36291	4.67652	3.53025	2.89314	6.05386	1.34359	7.74806	7.77983	5.3167	11.2567	9.60476	4.56307	5.19454	5.50536	7.8009	8.70073	5.97029	7.85885	1.9358	3.95213	1.75017	3.5156	6.23941	12.3348	4.94115	5.6979	5.08048	8.09303	1.25688	2.62388	2.20913	5.49825	5.11793	1.08799	3.73034	2.93326	3.35888	6.54689	5.45857	3.46845	2.97145	4.74623	3443.71	327.105	2.92914	5.6019	2.90872	9.67952	1.53852
Scd1	121488	135531	230105	277367	139162	185803	160533	127001	90365.1	81513.4	96047.6	86937.9	99359.5	57666.3	93683.9	86836.4	284819	263276	195337	112172	216206	143221	135265	141996	178730	182433	80053.1	85028.4	234239	184924	159510	199428	104661	77366	53435.2	79675.2	215357	206194	123794	144557	103230	105520	18327	91567.3	168868	76824.4	106392	105606	67313.1
Capn8	85.8634	68.1436	45.0106	43.3971	47.2201	30.9025	46.4883	48.2349	54.9393	65.0386	93.3034	53.6161	100.428	138.421	243.778	190.625	56.2913	32.3086	52.2665	70.1503	135.638	204.784	97.7508	115.125	124.352	127.633	162.575	132.523	115.633	220.406	81.7379	67.8118	129.654	40.2557	109.112	73.3315	55.4214	37.9719	92.7957	73.7046	50.5146	45.5638	24.2728	20.0484	52.7246	58.2597	77.5659	71.3865	84.6183
Tram1	2835.54	2769.17	2714.76	2651.56	2304.1	2122.87	2057.66	2305.94	2096.55	2427.69	2284.56	2241.61	2361.78	2266.64	2876.58	2717.79	2513.49	2231.04	2275.53	2316.94	2275.21	2677.13	1965.41	2143.91	2577.63	2464.91	2786.13	2661.6	2513.75	2593.7	2375.92	2490.71	2358.51	2071.54	2361.3	2278.17	2123.65	2082.56	2641.95	2443.52	2729.77	2533.54	1487.72	2295.01	2428.26	2490.6	2129.18	2064.16	1514.67
Sec61a1	3927.23	3981.72	4004.18	3646.08	3282.4	2955.89	2722.89	2929.88	2710.34	2939.25	2967.87	2667.12	3243.99	3319.73	4316.82	3900.3	3444	3091.15	3338.28	3488.74	3009.41	3613.16	2819.17	2885.77	3776.68	3999.93	4031.87	3668.17	4040.86	3795.44	3195.51	3472.14	3102.32	3122.53	3172.65	3262.76	3024.67	3037.76	3722.74	3549.96	3922.31	3516.96	2162.3	3343.86	2838.34	3140.42	3142.39	2917.17	2089.3
Abca2	1790.18	1778.41	1717.46	1778.56	1399.65	1363.74	1441.14	1397.26	1254.15	1105.66	1394.06	1328.99	1311.62	1085.34	1251.07	1252.11	1144.59	1029.51	1176	1311.12	1293.37	1504.68	1401.79	1354.48	1729.4	1713.93	1798.49	1564.99	1818.7	1731.76	1766.2	1675.13	1536.23	1500.34	1521.98	1499.87	1309.96	1304.79	1401.76	1261.65	1500.58	1266.29	1741.57	1452.98	1485.08	1558.45	1784.98	1664.88	850.03
Igfbp2	4379.72	4402.61	5136.51	5859.33	6855.39	4839.6	6177.42	7236.8	5885.59	6750.26	9621.23	11241.1	10730.2	4519.12	7007.16	6235.26	5206.94	5101.27	4885.95	5707.86	4700.07	5208.36	3476.39	3322.19	4598.56	6835.21	5837.47	5359.61	4924.44	4816.13	5771.36	5542.24	4799.77	6214.61	5408.06	6420.91	4116.3	4652.87	5575.38	5650.97	9224.37	7627.19	4217.4	8896.2	6407.02	8846.52	6619.28	6100.52	5162.49
Sec11c	312.107	326.02	330.078	274.848	289.374	270.061	263.434	286.298	267.607	288.922	303.236	282.91	273.579	316.165	322.762	332.21	262.693	241.878	260.365	273.685	282.652	335.74	247.497	284.876	280.822	300.849	369.859	292.361	250.118	306.994	271.723	257.501	283.192	192.574	333.865	290.393	240.16	233.069	241.269	265.336	272.383	256.297	232.614	296.505	243.119	301.382	256.937	309.745	145.39
Dnase1	2.04437	2.00422	5.29537	3.61642	6.05386	6.71793	3.3206	6.22386	8.27043	13.7582	9.60476	11.4077	7.79181	6.29184	2.92534	7.11878	4.26449	10.4785	7.74319	4.94016	7.87574	7.03119	4.15961	7.04848	7.41172	9.11665	8.12876	2.02326	6.28438	2.62388	5.52283	12.8293	6.82391	3.26397	10.2584	4.88877	5.87803	6.54689	5.45857	4.33556	3.96193	3.79699	6593.1	636.272	5.85829	13.4446	1.93915	7.25964	3.84629
Lrp1	24028.1	24822.3	20862	19846.2	23237.1	21901.8	21973.5	22745.1	19245.9	18160.8	23205.1	20660.5	22153	22594	23787.9	22152	20518.2	21817.9	22005.2	22391.8	22364.5	22114	19872.5	18952.2	19349.5	19380.9	20537.3	21453.6	27988.1	26774.1	28388.4	26683.9	25984.6	29660.8	26788.5	23600	25224.3	25665.1	24581	24502.9	20390.1	19928.5	9383.47	16289.8	23470.3	22233.9	23523.8	22171	15498.2
F7	1662.07	1547.93	1503.88	1502.98	1593.38	1429.58	1459.96	1590.2	1515.85	1739.78	1801.58	1728.26	1861.38	1796.32	1877.09	1691.9	1779.15	1825.87	1655.11	1761.66	1639.9	1729.67	1501.62	1425.56	1439.52	1563.5	1617.62	1490.13	1411.47	1453.63	1720.91	1643.06	1717.92	1974.7	1874.49	1766.8	1530.81	1609.88	1697.62	1598.96	1703.63	1833.94	699.866	1838.12	1698.9	1667.12	1691.91	1614.06	1043.88
Furin	4892.85	5112.77	5271.54	5288.65	5548.97	5566.48	5496.69	5830.2	5396.46	5559.55	6184.1	5558.96	5884.55	5648.5	5552.29	5493.32	5669.21	5792.85	5853.85	5889.66	5593.53	5493.12	5117.36	5044.36	4759.15	4982.25	5189.2	5208.88	6056.88	5817.14	6479.38	6444.87	6005.04	6938.12	6044.08	5918.34	5830.17	6051.29	5955.3	5810.52	5603.16	5461.01	5115.5	5215.74	6001.82	5873.03	5481	5081.75	3088.57
Lrtm1	212.614	252.532	251.53	219.878	228.836	303.651	498.089	278.518	359.173	335.199	128.978	59.3199	219.036	330.322	147.242	136.048	325.807	310.861	289.402	227.247	216.145	143.261	410.761	334.216	253.646	196.008	113.803	186.14	184.761	217.782	176.731	328.979	327.548	414.525	107.247	98.7531	194.815	174.147	73.1448	66.7677	94.0959	75.9397	21.2387	205.76	155.245	58.2597	128.953	181.491	5.3848
Entpd7	132.884	183.72	144.74	121.512	50.8524	34.9333	37.6334	51.3469	44.8966	32.5193	53.5123	41.0677	77.0524	76.2886	141.391	145.539	76.7608	75.0957	86.143	75.0904	87.5083	116.015	84.2321	96.3293	170.47	168.658	89.4164	75.8722	64.1007	64.285	30.9278	55.8989	61.4152	36.9917	82.0674	85.0646	85.6513	79.2173	117.905	123.997	105.982	98.7216	176.989	91.8004	80.0633	88.51	99.8661	102.845	52.3095
Arfgap3	258.953	273.242	294.776	217.709	110.18	104.8	111.793	93.358	88.021	111.316	155.048	167.693	169.688	174.599	304.235	207.235	127.935	127.488	72.5924	99.7912	99.7594	177.538	103.99	130.397	301.41	250.708	162.575	174	124.431	98.3955	101.62	120.045	117.712	102.271	185.584	171.107	132.676	134.866	136.464	148.276	114.896	123.402	280.149	142.449	84.9452	63.8616	127.014	147.613	97.6957
Tmem205	4317.02	4397.93	4458.7	4258.7	4847.93	4869.16	4337.81	4756.59	4470.17	5371.94	5358.09	4866.52	4900.18	5016.17	4376.3	4500.65	4919.52	4883.84	4272.31	4460.96	4605.56	4658.17	4780.43	4464.04	4641.38	4691.65	4763.46	4853.8	4421.69	4370.07	4159.8	4268.47	4623.2	4583.71	4763.64	4552.42	4066.76	3842.37	4046.98	3844.78	4545.33	4762.37	2334.24	4983.6	4534.32	4511.77	4405.74	4439.27	2186.23
Serp1	4670.7	4883.62	4653.75	4178.41	3748.55	3361.65	3075.98	3365.55	3335.94	3946.09	3206.62	3067.53	4243.94	4217.11	5703.43	5332.75	4652.56	4560.75	4754.32	4920.4	4530.3	5064.22	3946.43	4119.25	4764.91	4796.5	4397.66	4369.23	4417.92	4345.14	3466.13	3743.39	4183.91	3741.6	4245.12	4174.03	4102.87	3941.23	5696.56	5252.97	5791.36	5714.46	3158.5	5002.6	4134	4638.37	3985.92	3834.3	2316.23
Cyp2c68	1777.92	2194.62	2184.34	1853.78	2204.82	2372.77	2022.24	2439.75	2250.15	2321.38	2086.98	2201.68	1871.77	2174.62	1479.24	1723.53	2131.39	2286.05	2261.98	2425.62	2216.58	1959.95	3514.87	3063.74	2323.16	2736.13	1871.65	2501.76	1510.76	1674.03	1820.32	1950.96	1757.16	2623.15	2282.03	2044.48	1779.36	1981.74	1680.15	1763.71	3852.98	3761.86	1408.83	3609.76	3707.32	3745.43	2801.1	3241.43	1136.19
Gm20257	47.0205	38.0802	54.7188	36.1642	26.637	32.2461	24.351	28.0074	25.402	18.7611	27.4422	21.6746	23.3754	29.8863	26.328	36.3849	22.1753	14.8445	25.1654	16.7965	15.7515	35.156	25.9975	32.8929	42.8233	46.7228	38.6116	34.3954	25.1375	9.18358	23.1959	21.0766	17.0598	8.70393	21.4494	14.6663	20.993	11.7844	41.4851	19.9436	31.6955	12.3402	11.125	25.3243	21.4804	13.4446	35.8742	42.3479	7.69258
Hyou1	7429.23	8564.72	7488.54	6457.48	4357.57	3020.38	2034.42	2155.01	1473.32	1615.96	1929.19	1686.06	2883.84	3441.64	7559.07	5411.06	4157.88	3745.18	3732.22	4238.66	3409.32	4515.78	3304.81	4091.64	6955.49	6921.81	6392.26	5947.37	6357.28	5540.32	2224.6	2527.36	2281.74	1682.03	3684.64	3691.02	3504.99	3635.49	6493.51	5657.04	5869.6	5695.48	2593.15	4228.1	2737.77	3046.31	3314	3432.6	4320.15
Orm1	9171.03	7280.01	7567.97	7578.57	6638.66	6927.53	6755.2	7201.01	6816.02	8012.26	11963.4	8397.19	7424.73	9278.9	15438.9	11937.4	8103.38	8023.89	7027.91	8025.78	8730.7	11760.6	7158.69	7144.23	9365.95	8584.46	11708.5	10755.6	8620.91	8716.53	7420.47	7807.52	10105.4	7076.3	14016.7	10674.1	8146.11	8323.06	9843.98	7561.22	9731.5	9884.5	5754.68	11261.9	9136	10338.9	13580.8	12405.5	9342.63
Slc17a9	239.872	245.851	213.58	177.205	102.916	92.7075	104.045	85.5781	90.9747	90.0535	89.1871	69.5869	97.8305	122.691	266.206	184.297	144.14	110.897	137.442	135.36	127.762	143.261	95.671	116.887	208.352	239.312	163.591	132.523	145.798	124.634	89.4698	111.798	97.2407	75.0714	118.438	101.686	113.362	111.952	185.591	185.562	191.163	194.595	62.7048	156.166	90.8035	101.955	107.623	123.414	65.3869
Serping1	14526.6	10870.9	6951.94	3978.06	10846.1	14334.7	1473.24	3547.6	7827.37	8388.73	11093.5	9496.89	4655.17	5465.25	6673.67	5829.49	11422	11766.4	4855.95	4691.18	5148.11	12986.6	4787.71	3894.87	3985.86	6950.3	12942	10249.8	15093.8	11783.8	12684.8	9080.36	5582.81	1629.81	9493.71	9211.42	4999.69	1696.95	5092.85	5008.44	15043.5	15513.5	4208.3	8689.39	8431.06	15742.5	6124.8	16541.1	6614.85
Swsap1	123.344	138.96	139.445	126.575	98.0725	102.113	89.6561	88.6901	78.5691	80.0476	94.6755	78.713	119.474	113.253	98.4863	105.2	106.612	82.9546	103.565	95.8391	107.635	110.741	96.7109	110.426	138.352	149.285	147.334	131.512	115.633	104.955	102.725	94.3866	81.0339	51.1356	92.3259	103.642	109.163	100.167	125.547	99.718	128.763	124.351	100.125	97.0763	98.6145	101.955	78.5355	122.204	50.0017
Slc2a8	249.413	261.217	267.416	277.741	371.707	318.43	344.235	368.764	357.991	376.474	388.307	346.794	407.771	372.005	303.26	289.497	346.277	305.622	252.622	252.936	236.272	256.639	268.295	237.299	295.645	268.941	414.567	362.163	302.907	289.939	366.716	348.223	346.313	380.797	372.101	369.591	269.55	324.726	282.754	292.217	299.126	320.845	195.194	304.946	310.489	321.549	304.446	354.513	114.619
Gcnt4	117.892	109.564	100.612	91.1338	128.342	95.3946	80.8012	104.25	94.5192	93.8057	171.514	193.931	147.179	99.0965	153.093	157.404	85.2898	90.8134	107.437	134.372	102.385	131.835	69.6734	73.4217	88.1171	119.656	151.398	130.5	145.798	120.698	124.816	148.453	147.567	147.967	108.18	142.752	149.47	158.435	128.822	154.346	157.487	129.098	75.8525	115.014	127.906	145.649	150.284	124.624	98.465
Uggt1	1957.82	2169.24	2066.08	1903.68	1630.91	1342.24	1435.6	1366.14	1336.86	1273.26	1421.51	1289.07	1662.25	1673.63	2253.48	1960.04	1785.12	1772.61	1712.21	1899	1792.17	2049.59	1601.45	1592.37	1782.11	1826.75	1988.5	1873.54	2071.33	2104.35	1925.26	1874.9	1659.06	1671.15	1884.75	1750.18	1896.92	1818.07	2313.34	2268.37	2339.52	2024.74	1435.13	1669.29	1868.79	2017.8	1741.35	1594.7	1114.65
Ddost	1835.16	1902.01	1907.22	1840.76	1655.12	1573.34	1490.95	1616.65	1569.02	1854.85	1647.9	1536.61	1661.39	1704.3	2115.99	1915.74	1757.82	1608.45	1655.11	1766.6	1677.53	1872.93	1495.38	1540.09	1911.4	2023.9	2189.69	1962.56	1948.16	1939.05	1734.17	1716.37	1738.39	1724.47	1947.24	1933.02	1593.79	1535.9	1850.46	1705.61	1990.87	1950.7	1572.68	2004.84	1665.71	1844.14	1970.17	1779.82	1118.5
Apon	6513.35	5983.28	5897.28	6153.7	6081.71	6529.83	5457.95	5931.34	5454.94	5788.44	6572.4	5715.25	4714.05	5692.54	5313.39	5128.68	5000.54	5099.52	5299.25	5384.77	5860.43	6013.43	6341.32	5889.01	5520.09	5720.7	6592.43	6202.3	5741.41	6306.49	5190.36	5135.37	6203.78	4924.25	5539.55	5276.94	4667.16	4623.41	4944.37	4614.77	4973.22	5296.79	2544.6	5344.47	6440.21	6361.51	7041.04	7032.17	3762.44
F2	30514.2	29799.5	29020.4	28534.3	32160.5	31622.7	28739.8	30862.6	28765.1	30952.1	33620.8	33150.7	30373.3	31963.3	31841.3	31449.2	31531.6	31692.1	30699.8	31527.1	31349	33072.1	32089.3	30872.9	29906.3	29700.9	31644.3	30433.9	30148.7	30829.3	30751.1	30540	31564	32249.1	30825.6	30326	28549.6	29043.3	29301.6	28626.9	31324	30658.8	13117.4	30069.4	34476	33287.6	32923.8	31934	21435.4
Afm	3801.84	4218.89	3391.68	3324.94	4265.55	4123.47	3555.25	3830.79	3589.96	3973.61	3177.8	3409.76	3376.45	2991.77	3203.24	3178.93	3624.82	3709.38	3973.22	4008.45	3291.19	3114.82	3748.85	3765.07	3635.04	3688.82	3357.18	3415.26	3080.6	3426.79	3756.63	3870.77	2797.8	3418.47	2985.2	3086.77	3142.23	3126.79	3095.01	3130.28	3579.61	3497.02	1622.23	3563.33	3712.2	3642.35	3021.19	3310.4	2446.24
Serpina1e	139114	80456.9	66023.5	42151.6	80362.5	23465.7	45569.6	75476.8	62067.8	76073.9	186559	191282	134459	141748	198478	173611	35006.3	46297.4	62726.6	94222.7	140404	244859	109661	115521	159191	149211	264838	206096	124193	167733	128914	91643.9	177476	77697.8	121745	138996	59809.8	71039.6	172715	145573	242158	224821	114211	219495	236289	284520	254630	238493	227114
Ndufa9	1355.42	1409.64	1298.25	1369.9	1483.2	1484.66	1526.37	1518.62	1525.3	1555.92	1428.37	1432.8	1463.99	1477.01	1359.31	1391.33	1597.48	1587.49	1450.88	1409.92	1422.01	1355.26	1499.54	1392.08	1406.58	1472.34	1472.32	1418.3	1246.82	1296.2	1355.3	1392.89	1433.02	1416.56	1481.88	1480.32	1307.44	1345.39	1316.61	1291.13	1324.28	1425.77	1773.94	1560.61	1529.01	1372.46	1397.16	1410.79	753.873
Ostc	729.158	759.601	774.889	698.693	450.407	495.783	369.693	435.67	394.027	402.739	413.005	355.92	490.884	543.458	826.895	700.013	620.91	569.33	640.749	631.352	543.426	630.171	491.874	543.321	753.525	771.496	663.51	708.14	607.071	519.528	412.003	446.275	439.289	351.421	519.45	517.232	539.099	487.088	681.229	651.202	743.853	691.051	412.638	809.321	632.695	643.098	597.257	579.562	362.32
Fn1	39978.3	39659.6	35012.1	34656.9	35850.9	35278.6	36669.3	38475.9	31373.9	31062.2	39110.6	35043.3	39482	43249.3	48706.8	45006.5	42122.9	40275.7	39395.4	39034.2	39457.5	39880.1	32668.5	31302.9	33291	31822.8	32199	32877.9	44816.4	44132.3	45403.2	45042.6	40601.4	47994.6	40648.6	39702.7	45153.4	46099.9	45178.4	42703.6	34454	32955.9	15242.3	27356.5	39034.8	36693.5	38156.6	36104.6	25519.4
Ppp1r15b	1796.32	1902.68	1686.58	1744.56	1477.14	1434.95	1474.34	1470.39	1498.72	1539.66	1735.72	1981.51	2088.21	2103.05	2213.5	2030.43	2301.12	2285.18	2039.36	2134.15	1942.68	2041.68	1843.75	1827.91	1828.22	1797.12	1466.23	1498.22	1730.72	1600.57	1815.91	1694.38	2062.53	2227.12	2258.72	2252.74	2017	2067.51	2253.3	2387.16	2143.41	2230.73	1432.1	1888.77	1695	1781.4	1940.12	1888.72	1000.03
Slc35b1	977.208	964.032	878.149	850.582	771.262	709.414	625.379	681.513	623.236	757.95	627.054	469.996	612.956	725.135	943.908	832.106	741.168	755.323	775.287	807.222	743.82	856.927	741.45	800.003	977.524	941.294	949.033	876.071	883.584	888.183	683.726	692.78	743.806	668.027	822.539	723.538	643.225	594.457	864.637	812.485	986.521	976.774	595.695	871.577	711.782	778.664	721.363	769.522	516.941
Txndc5	3999.46	4218.89	3990.94	3784.95	3529.4	3258.2	3257.5	3096.37	3046.47	3279.45	3175.06	3092.62	3918.42	4062.96	4830.71	4133.64	4149.35	3994.92	3729.31	3898.77	3041.79	3265.11	2939.8	3305.15	3960.33	3851.78	3643.72	3589.26	3900.09	3977.8	3231.96	3449.24	2963.28	3219.37	3688.37	3671.46	3582.24	3535.32	4194.36	4039.88	3876.75	3720.1	1760.79	3440.93	2913.52	3172.91	2699.29	2716.32	1790.06
Apoa1	149471	120735	118723	119145	158844	135654	121861	158189	126500	144847	245473	241207	187561	166783	165547	164334	135631	123753	120129	116473	135451	162834	115931	124460	135285	143596	178221	170233	149588	149383	147760	151210	165941	138192	144332	153738	135131	147323	148524	145496	177446	185292	71422.8	192375	192803	187696	178839	186455	136173
Gstp1	15261.2	11934.5	10881.1	9621.13	11895.8	7458.25	8106.68	10782.8	11582.1	13030.2	21341.8	27378.4	17761	14815.7	20157.5	18497.7	8943.49	10480.2	8894.02	12321.7	14166.7	23111.5	8942.12	10505.8	18308.6	17048.1	30086.6	25382.8	15733.6	17603.6	17483.1	14108.5	21612.2	11971.2	17575.5	20327.5	11558.7	11682.3	19755.7	18251	20527.8	22126.9	13168	19872.2	21358.3	28177.5	24316.9	24069.3	15081.3
Eif2ak3	466.797	460.971	449.224	426.014	228.836	181.384	224.694	196.052	205.579	158.844	253.84	231.576	305.612	328.749	482.68	414.471	332.63	295.144	326.182	324.075	315.03	406.051	298.452	294.862	545.173	519.649	243.863	314.617	238.806	251.892	256.259	249.254	257.602	179.519	362.775	406.745	339.246	270.386	368.999	406.676	334.783	311.353	370.16	303.891	250.93	265.53	335.472	405.33	190.007
Cyp2u1	891.344	1031.51	770.476	664.698	725.252	759.126	803.584	1026.94	741.385	737.938	670.961	674.194	549.756	518.291	626.997	468.257	547.561	535.275	663.011	687.67	606.432	695.209	835.041	812.925	913.289	1027.9	920.583	682.85	1138.73	995.762	1000.74	952.114	794.985	463.484	622.966	717.671	605.437	527.024	1009.84	925.209	690.367	738.514	351.956	575.072	656.128	980.332	959.878	808.24	366.936
Tmem208	282.123	316.667	270.064	258.936	290.585	267.374	292.212	311.193	278.241	293.925	371.842	383.298	299.552	313.806	324.712	301.361	322.395	248.864	286.498	256.888	315.905	315.525	308.851	289.575	299.763	295.151	323.118	339.907	302.907	308.306	271.723	246.505	302.811	278.526	344.124	292.348	253.595	259.257	296.946	238.456	325.869	345.526	324.649	392.526	304.631	310.345	328.685	326.684	200.007
B4galnt3	34.7542	48.1014	53.8363	51.3532	37.5339	51.0563	64.1982	87.1341	56.1208	43.776	26.0701	35.3638	25.9727	39.324	21.4525	39.5488	26.4398	31.4354	45.4912	47.4255	43.7541	42.1872	46.7956	38.7667	44.4703	35.327	41.6599	48.5582	80.44	78.7164	67.3785	88.8884	72.504	40.2557	52.2247	46.9322	47.0243	45.1735	45.852	67.6348	40.6098	37.0206	274.081	73.8624	32.2206	57.1394	61.0831	37.5082	21.5392
Clec2h	35.4357	73.4882	53.8363	36.8875	335.384	227.066	259.006	208.499	233.344	311.435	193.467	288.614	141.118	51.1212	36.0791	46.6675	67.3789	88.1938	37.7481	49.4016	18.3767	33.3982	48.8754	42.8783	36.2351	44.4437	259.104	242.791	208.641	247.957	424.153	412.369	125.389	164.287	146.416	90.9311	68.8569	75.2892	30.568	32.9503	93.1054	85.4322	113.273	110.794	103.496	112.038	97.9269	131.884	19.2314
BC021767	33.3913	28.7272	17.6512	19.5287	37.5339	10.7487	15.4961	31.1193	18.3131	18.7611	107.025	76.4315	56.2742	44.0429	62.4072	68.0239	25.5869	20.0837	23.2296	11.8564	64.7561	87.8899	32.237	25.2571	51.0585	47.8624	61.9818	64.7443	59.0732	69.5328	58.542	34.8223	71.651	31.5517	57.8202	42.0434	46.1845	43.8641	56.7691	33.8174	58.4385	48.4116	39.4433	39.0416	31.2442	49.2967	89.2008	49.6076	33.8473
Chid1	475.656	501.724	521.594	472.305	394.712	378.891	353.09	374.988	356.81	360.214	393.795	347.934	363.618	419.194	518.76	483.286	403.421	330.945	371.673	378.416	452.418	541.402	384.764	429.958	519.644	464.949	534.466	462.315	493.952	518.216	453.977	399.54	483.644	352.509	533.438	467.366	366.117	358.115	505.464	440.493	550.709	522.085	491.524	576.127	501.86	559.069	511.935	479.136	284.625
Nfasc	14.3106	5.3446	4.41281	10.126	6.05386	5.37435	6.64119	3.11193	5.3167	8.7552	32.9306	6.84461	6.0603	16.5161	12.6765	13.4466	0.852898	5.23924	4.83949	3.95213	10.501	21.9725	9.35912	6.46111	9.8823	13.675	23.3702	19.221	8.79813	22.303	7.73196	3.6655	6.82391	5.43996	29.8427	14.6663	5.03831	9.82033	10.9171	6.06979	9.90483	9.49246	5.05684	10.5518	14.6457	10.0834	24.2393	13.3093	13.8466
Ces4a	44.2946	42.7568	28.242	31.8245	26.637	33.5897	27.6716	32.6753	24.2205	21.2626	113.885	98.1061	43.2878	95.1641	107.262	130.511	46.0565	31.4354	32.9086	44.4614	77.8824	140.624	53.035	61.0869	85.6466	72.9332	123.964	102.175	46.5044	87.8999	62.9603	32.0731	159.509	50.0476	98.8539	98.7531	71.3761	104.75	177.949	116.193	242.668	197.443	194.183	241.636	188.442	243.122	262.754	185.121	53.0788
Txndc11	784.356	771.626	792.54	663.252	371.707	370.83	392.937	423.223	412.931	472.781	577.658	499.656	710.786	784.907	964.386	945.215	675.495	578.935	548.799	528.597	532.925	685.541	553.228	593.835	876.23	871.779	564.949	564.489	444.934	435.564	477.172	421.533	678.126	500.476	899.944	880.956	616.354	591.839	680.138	710.165	578.442	563.852	525.911	591.955	371.025	514.254	657.371	678.777	399.245
Gm12718	49.7463	52.1098	48.5409	36.1642	54.4847	77.928	79.6943	101.138	132.327	152.591	52.1401	58.1792	45.8851	73.9292	23.4027	28.4751	28.9985	39.2943	43.5555	43.4734	28.8777	29.0037	92.5513	101.616	46.1174	63.8165	73.1589	84.9768	32.6788	73.4686	97.2018	109.965	92.9757	43.5197	51.2921	62.5762	31.9093	24.2235	16.3757	22.5449	39.6193	23.7312	12.1364	15.8277	32.2206	60.5005	33.9351	43.5579	22.3085
Slc33a1	1099.87	1185.83	1249.71	1147.85	1020.68	913.639	923.126	1061.17	770.922	845.502	836.987	785.989	925.494	952.428	1139.91	1176.97	1116.44	1081.03	1104.37	1065.1	1019.47	1179.48	869.358	938.623	1045.88	1005.11	1110.59	1086.49	1131.19	1094.16	913.476	1015.34	1017.62	777.914	945.641	953.31	979.952	965.011	1148.48	1149.79	1216.31	1136.25	1363.32	1049.9	989.075	1006.1	897.825	900.196	634.638
Cdk5rap3	1095.78	1069.59	1035.24	1013.32	1038.84	992.91	946.37	1131.19	1013.72	1144.43	1170.41	1039.24	1073.54	1141.18	1153.56	1109.74	985.95	958.78	919.504	888.241	912.711	1090.71	865.198	881.06	1168.58	1046.14	1380.87	1137.07	1146.27	1075.79	1131.08	1163.8	1128.5	1027.06	1091.12	1135.17	1016.06	934.241	923.59	861.043	993.455	991.962	613.9	1018.25	946.114	889.581	957.939	920.765	585.405
Pm20d1	2551.37	2514.63	2443.81	2535.11	2359.79	2520.57	2543.58	2744.72	2373.61	2590.29	2467.05	2245.03	2428.45	2583.59	2423.15	2375.3	2883.65	2994.22	2751.74	2789.21	2689.13	2568.14	2702.71	2684.3	2583.4	2554.94	2293.33	2251.89	2659.55	2613.38	2763.62	2828.85	2680.09	2719.98	2469.48	2352.47	2605.65	2553.94	2308.97	2388.03	2159.25	2118.72	1551.44	2142.01	2419.47	2300.14	2336.67	2310.99	1202.35
Acss2	5350.11	5194.28	7728.59	9608.11	4998.07	5808.32	4498.3	5033.55	4081.46	3993.62	5323.78	4654.33	4366.01	3743.65	3936.53	3698.6	7832.16	6972.55	6710.44	4729.71	6416.98	6110.99	7761.83	7333.95	8708.77	8400.99	3760.57	4234.68	5668.51	5073.27	6115.98	5952.77	4350.24	4669.66	3565.27	4384.25	4685.63	4640.43	2984.75	3569.9	3457.78	3051.83	3534.73	6072.55	6545.66	5052.91	5656.49	5458.04	2110.84
Stim2	413.644	411.534	414.804	405.039	305.114	249.907	361.945	356.316	348.54	391.483	511.797	560.117	788.705	718.057	783.015	829.733	572.295	569.33	543.959	533.537	483.921	471.09	466.916	478.122	460.35	382.899	363.762	325.745	363.237	409.325	465.022	477.431	524.588	621.243	693.843	598.385	600.399	696.589	699.789	730.976	593.299	553.411	348.922	514.927	492.096	576.995	448.913	411.38	236.162
Hspa13	760.505	843.778	879.914	734.134	523.053	470.255	453.815	402.995	289.465	267.659	321.074	320.556	438.939	494.696	735.234	638.317	507.474	516.938	470.399	519.705	482.171	549.312	430.519	419.972	716.466	803.405	545.643	611.024	658.603	544.455	360.088	405.954	401.758	286.142	447.641	477.144	568.49	539.463	599.351	554.085	557.642	467.029	382.297	412.574	435.466	436.948	453.76	453.728	356.936
Krtcap2	734.609	662.73	721.053	633.597	659.871	644.922	595.494	662.841	627.371	747.944	790.335	771.159	732.43	788.84	846.397	798.094	637.115	723.888	671.722	626.412	636.185	744.428	675.936	655.509	719.761	755.542	1004.92	795.141	630.952	718.943	634.021	663.456	712.245	624.507	812.281	776.336	586.124	554.521	629.919	649.467	724.043	796.418	554.229	838.866	623.908	691.274	780.507	717.495	442.323
E130012A19Rik	79.0489	66.8075	67.0747	73.0517	69.014	36.2768	66.4119	80.9102	76.2061	85.0505	163.281	130.048	208.647	165.161	137.491	174.805	134.758	124.868	118.084	107.695	118.136	123.925	109.19	103.378	104.588	98.004	116.851	79.9187	96.7794	64.285	112.666	87.972	120.271	134.911	124.034	124.175	130.156	144.032	172.491	169.954	172.344	146.184	60.682	185.711	112.284	137.807	66.9006	87.1157	46.9247
Limd2	212.614	146.308	215.345	216.985	245.787	214.974	293.319	348.536	303.052	365.217	345.772	270.362	410.369	300.436	284.733	237.293	203.843	185.12	183.901	194.642	175.017	152.05	202.781	173.275	184.47	173.216	179.849	213.454	191.045	223.03	347.938	300.571	244.808	378.621	371.169	306.037	239.32	212.119	155.023	184.695	129.753	165.169	140.58	158.277	200.158	166.937	230.759	234.728	76.9258
C330021F23Rik	44.2946	46.0971	70.6049	98.3667	71.4355	71.2101	57.557	66.9065	69.7079	53.7819	41.1633	45.6307	41.5563	25.1674	25.3529	17.4015	58.85	57.6316	70.6566	58.2939	72.6319	61.523	56.1547	68.1353	52.7056	71.7936	50.8048	33.3838	54.0457	69.5328	89.4698	93.4703	56.2972	81.5993	31.7079	36.1769	20.993	30.7704	30.568	26.0134	55.4671	39.8683	36.4092	84.4142	72.2522	67.2228	52.357	47.1877	13.0774
Vezt	292.345	251.196	238.292	248.087	300.271	330.522	265.648	329.865	280.604	303.931	358.121	361.623	254.533	288.638	259.38	280.005	237.106	289.031	250.686	297.398	282.652	293.552	241.257	266.668	249.528	258.685	336.328	332.826	319.246	271.571	346.834	303.32	306.223	288.318	270.449	268.882	245.198	259.911	248.911	254.064	301.107	294.266	212.387	251.132	276.316	291.299	258.876	286.756	180.006
Mup2	237.828	171.027	221.523	125.851	322.065	124.954	85.2286	110.474	838.858	208.874	227.77	173.397	209.513	306.727	267.181	510.179	187.638	161.543	159.703	245.032	314.155	411.325	205.901	207.343	451.291	216.52	1013.05	529.082	204.871	558.886	222.018	109.965	462.32	146.879	349.719	135.908	238.48	61.5407	194.325	297.42	283.278	557.208	84.9548	398.857	226.521	207.27	589.501	255.297	70.7717
Spp2	904.292	1000.78	1011.42	980.05	1285.84	1195.79	1127.9	1302.34	1304.36	1424.6	1186.87	1286.79	1340.19	1338.59	1158.43	1152.45	1240.11	1153.5	1111.15	1074.98	1209.36	1051.16	1208.37	1198.24	1085.41	1127.05	1103.48	1173.49	1090.97	1233.22	1189.62	1260.02	1218.92	1145.65	1191.84	1160.59	1091.63	1092.68	1113.55	1089.96	1187.59	1176.12	1362.31	1475.14	1389.39	1317.57	1131.49	1023.61	507.71
Tapbp	1803.81	1551.94	2194.05	2339.82	1566.74	1580.06	1715.64	1666.44	1605.64	1741.03	2074.63	1883.41	2063.96	1864.74	2049.69	1846.14	1625.62	1634.64	1731.57	1851.57	1620.65	1643.54	1659.68	1506.61	1631.4	1582.88	1674.53	1849.26	1798.59	1792.11	1935.2	1788.76	1813.45	1968.18	2015.31	2045.46	1821.35	1888.78	1604.82	1729.89	1799.71	1853.88	1393.66	1864.5	1972.29	1943.86	1913.94	1888.72	990.804
Ugt1a5	437.495	465.648	383.914	467.965	531.529	671.793	535.723	468.346	394.618	400.238	455.54	365.046	440.67	444.361	392.97	405.77	1014.95	785.012	603.969	449.555	661.562	424.508	578.186	673.13	591.291	619.932	188.994	287.303	701.337	615.3	647.276	667.121	419.67	480.892	360.91	422.389	756.587	720.158	424.677	461.304	330.821	327.49	60.682	228.974	557.514	257.687	303.477	294.016	111.542
Tmem214	1533.28	1602.71	1560.37	1576.76	1248.31	1211.92	997.286	1137.41	1063.34	1110.66	1376.23	1202.37	1398.2	1521.05	1766.9	1601.72	1411.55	1301.08	1238.91	1273.57	1195.36	1313.95	1128.29	1212.34	1545.76	1626.18	1535.32	1366.71	1468.03	1465.44	1168.63	1156.47	1223.19	1045.56	1252.46	1272.06	1223.47	1290.39	1603.73	1454.15	1507.52	1445.7	1015.41	1328.47	1086.71	1149.51	1291.47	1222.04	811.567
Slco1a4	337.321	439.593	377.736	492.557	495.206	642.234	607.669	460.566	446.012	519.058	352.632	414.099	681.351	469.529	335.439	345.656	694.259	529.163	448.137	432.758	419.165	343.65	366.045	375.332	264.351	266.662	202.203	223.57	392.145	383.086	510.309	559.905	335.224	1018.36	529.708	548.52	584.444	624.573	272.928	324.3	315.964	353.12	74.8412	249.022	266.552	276.734	223.971	194.8	349.243
Edem2	1100.55	1024.83	1127.91	1020.55	1050.95	909.608	894.347	1002.04	1006.63	1130.67	1233.53	1192.1	1050.16	1091.63	1221.82	1224.43	990.215	951.794	964.027	887.253	964.341	1175.09	835.041	913.366	1173.52	1160.09	1395.1	1291.85	1186.49	1125.64	1197.35	1140.89	1054.29	959.608	1134.96	1142.99	973.234	1010.84	1033.85	968.565	1159.86	1175.17	696.832	1160.7	994.933	1068.84	1056.84	1070.8	612.329
Tpp1	1514.19	1499.16	1428.87	1400.28	1600.64	1547.81	1442.25	1485.95	1570.2	1538.41	1732.97	1779.6	1651.86	1785.31	1714.25	1721.95	1585.54	1630.28	1524.44	1617.41	1552.4	1625.96	1539.05	1444.94	1436.23	1434.73	1594.25	1628.72	1515.79	1582.2	1613.77	1680.63	1690.62	1714.67	1662.8	1661.2	1600.5	1628.87	1518.57	1520.92	1633.31	1602.33	2526.4	1469.86	1515.34	1672.73	1445.63	1499.12	1133.12
Sil1	992.2	1032.18	972.583	935.93	977.093	1041.28	886.599	1037.83	955.825	1076.89	1193.74	983.342	968.782	1023.21	975.112	1016.4	1024.33	1010.3	992.096	925.786	931.088	1027.43	984.787	1007.93	941.289	932.177	1104.5	1058.16	1009.27	941.973	1007.36	976.856	1030.41	999.864	911.135	965.043	868.269	885.139	842.803	849.77	993.455	984.368	753.469	1029.85	1004.7	1076.68	995.752	964.323	628.484
Slc27a5	13776.3	14586.7	14056.6	13701.2	14961.5	15758.9	14761.2	15570.6	13451.9	14639.9	13679.9	12955.7	15335.2	14165.3	14330.2	14326.9	16611	16748.1	16230.7	15730.5	15319.2	15313.9	14711.5	14155.1	13078.4	13367.3	13440.9	13233.1	14451.6	14437.9	15035.4	14901.2	15039	18083.5	14670.5	14407.2	15351.7	14595	14254.5	14277.9	14372.9	14498.8	6212.83	13205.5	16251.9	15311.1	13663.2	13574.3	9491.87
Sel1l3	353.676	366.105	304.484	330.541	322.065	210.943	358.624	345.424	309.55	291.423	536.495	636.549	331.585	346.838	552.889	513.343	320.69	300.383	306.824	274.673	287.027	406.051	191.342	239.648	394.468	377.201	366.81	372.28	417.283	368.655	450.663	417.867	422.229	263.294	543.697	536.787	340.086	390.194	494.546	533.274	432.841	410.074	853.594	460.057	360.285	326.03	338.381	331.524	349.243
Rpn2	2870.97	2894.1	2885.98	2727.5	2643.11	2470.86	2474.95	2526.89	2540.79	2721.62	2774.4	2663.69	2842.28	2992.56	3224.7	3144.13	2974.91	2814.34	2956.93	3057.96	2919.28	3186.89	2883.65	2763.01	3069.28	2950.37	3057.43	2967.11	3035.35	3013.53	3026.51	2882.92	2826.8	2796.14	3255.65	3027.12	2802.14	2817.13	3014.22	3065.24	3137.85	3076.51	2560.78	3124.38	3123.44	3348.81	3154.99	2997.02	1899.3
Cyp2f2	23358.9	23746.7	20621.9	20270.8	23212.9	22132.9	23582.9	25248.7	22788	25677.8	24783	27454.9	28721.5	24395	29387.9	29034.3	25328.5	25798.9	24073.6	25108.9	24229.3	29841.3	22169.7	22331.4	26905.4	26399.5	32091.3	29925	25279.5	27006.3	27450.7	29194.8	30751.9	25926.8	28556.7	30181.3	31232.5	28298.9	31798.4	29077.8	32392.8	31960.2	16724	29288.6	31352.6	34412.5	32296.5	32010.2	18901.4
Mup21	2490.04	2924.83	2870.97	2289.19	3171.01	2164.52	2202.66	2775.84	3324.71	3799.76	4346.84	4845.98	3614.53	4006.33	4053.54	3774.53	2085.34	2196.11	2897.89	3443.29	3865.24	5243.51	4219.92	5249.36	4721.27	5974.82	4908.76	5118.84	3457.66	4284.79	4219.44	3524.38	5047.13	1628.72	3724.74	3621.6	2187.47	2660	4206.37	3491	3014.04	4239.33	1918.56	2444.85	3127.35	4363.88	3830.79	4020.63	1394.66
Slc2a5	49.0648	42.0887	67.0747	54.2463	121.077	112.861	226.907	273.85	298.326	277.665	229.142	227.013	191.332	198.193	92.6356	108.364	118.553	100.419	88.0788	101.767	78.7574	92.2844	51.9951	58.15	83.176	61.5374	81.2876	80.9303	120.66	140.378	292.71	242.839	222.63	229.566	223.82	237.594	121.759	133.556	76.42	96.2495	95.0864	76.889	578.502	104.463	90.8035	92.9915	74.6572	72.5964	14.6159
2310067B10Rik	964.26	973.385	1001.71	991.623	1014.63	995.598	1057.06	1117.18	1017.85	928.051	1008.5	942.274	974.842	860.41	812.268	840.806	913.454	818.194	965.963	948.511	887.334	931.633	950.47	940.973	879.524	978.9	984.597	978.245	1035.67	989.202	1092.42	1052.91	913.551	1028.15	976.416	938.643	903.537	934.895	855.904	819.421	903.321	811.606	1174.2	911.673	1066.21	1015.06	943.395	999.411	522.326
Fads1	11579.3	11512.3	12926	14101.9	11095.5	11812.8	10891.6	11674.4	9754.38	10294.9	13439.8	13684.7	13538.7	12378.4	12473.6	12582.8	16551.3	15235.7	14602.7	13941.1	14214.8	12327.4	12678.5	13224.7	11305.3	11644.2	9018.86	9428.38	12181.6	11264.3	12183.4	12939.2	11015.5	11336.9	11677.8	12279.6	14570.8	16026.8	12449.9	13639.7	12066.1	12681.9	4880.86	11789.5	14290.3	11542.1	10104.9	10504.7	6975.63
Nucb2	36.7986	66.8075	74.1352	49.1833	20.5831	9.40511	37.6334	56.0148	52.5763	73.7938	30.1864	42.2084	57.14	42.4699	117.013	110.737	28.1456	23.5766	52.2665	43.4734	35.0033	57.1285	22.8778	22.3202	74.9407	54.6999	71.1267	57.6629	69.1282	112.827	46.3918	61.3971	57.1502	65.2795	121.236	55.7319	36.9476	63.5048	103.713	62.4321	132.725	83.5337	155.751	74.9176	43.9372	64.982	93.0791	72.5964	34.6166
Snd1	2441.66	2511.96	2813.61	2839.61	2756.93	2468.17	2313.35	2624.91	2235.97	2503.99	2461.56	2247.31	2295.12	2429.44	2872.68	2754.18	2734.39	2740.12	2909.5	2920.62	2802.01	3073.51	2240.99	2433.49	2462.34	2419.33	3115.35	2944.85	3188.69	3194.57	2934.83	3069.86	2634.88	2721.07	2282.97	2140.3	2445.26	2400.74	2707.45	2574.46	3076.44	2727.18	1704.15	2628.45	2590.34	2486.12	2230.02	2072.63	1615.44
Sec23b	1255.92	1380.91	1327.37	1262.85	779.737	694.634	646.409	662.841	465.507	527.814	617.449	535.02	915.971	952.428	1350.53	1229.97	1027.74	956.16	861.43	858.6	752.571	884.173	843.361	807.051	1289.64	1332.17	995.774	1065.25	1109.82	987.89	530.192	668.954	639.741	438.46	835.596	841.846	882.544	852.405	996.735	944.286	943.931	895.139	979.003	763.949	658.081	690.154	846.438	833.649	588.482
Gm2a	1979.63	2022.93	1939.87	2203.85	2213.29	2405.02	2279.04	2122.34	2021.53	2063.73	2081.49	2505.13	2290.79	1867.89	2100.39	1985.35	2431.61	2217.94	2196.16	1936.54	2012.69	2128.69	2048.61	1924.82	2426.93	2304.23	2336	2183.1	2218.39	1939.05	2372.61	2448.55	1967.84	2289.13	1842.79	2092.39	2416.71	2547.39	2110.28	2186.86	2326.65	2354.13	3919.05	2494.44	2454.62	2365.12	2395.82	2191.2	1833.91
Cyp2c53-ps	59.2867	58.1225	30.8897	31.1012	10.8969	13.4359	21.0304	12.4477	20.6761	23.7641	4.11633	5.70384	37.2275	29.0998	58.5067	62.487	34.9688	38.4211	40.6518	33.5931	32.3781	49.2184	69.6734	62.2616	51.882	56.979	23.3702	24.2791	20.11	24.9269	18.7776	26.5749	16.2068	15.2319	45.6966	48.8877	18.4738	28.8063	38.21	64.1663	30.705	53.1578	10.1137	40.0967	28.3151	40.3337	66.9006	43.5579	4.61555
Nme6	251.457	286.604	294.776	271.955	202.199	177.353	161.602	188.272	127.601	148.838	185.235	156.285	187.003	206.844	260.355	174.015	184.226	192.105	162.607	178.834	131.262	150.292	157.025	160.94	300.586	260.964	239.799	274.152	251.375	182.36	174.521	171.362	134.772	115.327	160.405	149.596	124.278	144.032	187.775	176.891	214.935	190.799	156.762	227.918	134.741	125.482	152.223	204.48	120.004
Dpy19l3	462.027	560.515	450.989	381.894	518.21	564.306	496.983	491.685	594.88	644.133	456.912	451.744	371.41	431.778	378.343	302.943	318.984	375.479	396.839	443.626	324.656	384.079	480.435	504.554	409.292	444.437	473.5	692.966	424.824	476.234	526.878	624.968	387.257	298.11	515.719	419.456	321.612	299.847	251.094	216.778	209.982	219.276	238.683	155.111	247.025	341.716	204.58	254.088	373.09
Mlec	3136.06	3441.25	3178.99	2810.68	2054.68	1961.64	1826.33	1776.91	1540.66	1468.37	1771.39	1537.76	1946.22	2330.34	3516.25	3143.33	2533.11	2475.54	2197.13	2358.43	2230.59	2364.24	2187.95	2388.85	2959.75	2900.23	2674.36	2353.05	2497.41	2230.3	1766.2	1926.22	2001.11	1350.2	2622.43	2483.49	2675.34	2574.24	3386.5	3349.66	3051.68	3098.34	8723.04	3033.64	1905.9	2026.77	2361.88	2463.44	1815.45
Spsb4	70.8714	69.4798	59.1316	80.2846	65.3817	68.5229	63.0913	62.2386	51.9856	75.0446	41.1633	53.6161	38.0933	25.1674	43.88	30.848	27.2927	31.4354	37.7481	58.2939	34.1282	45.7028	56.1547	71.0722	79.0584	74.0728	98.5613	85.9885	46.5044	70.8447	65.1694	74.2264	36.6785	44.6076	31.7079	37.1546	27.7107	31.4251	57.8608	48.5583	67.3529	58.8533	337.797	85.4694	58.5829	53.7782	45.57	37.5082	27.6933
Fkbp11	130.84	95.5347	97.9643	93.3037	131.974	68.5229	107.366	138.481	129.373	172.603	189.351	204.197	156.702	163.588	221.35	187.461	88.7014	56.7584	50.3307	72.1263	79.6325	114.257	63.434	69.3101	155.646	135.61	216.428	164.896	187.274	181.048	182.253	147.536	230.307	122.943	193.978	194.573	112.522	121.117	169.216	137.004	223.849	189.849	109.228	208.925	122.048	201.668	159.98	139.143	84.6183
Armcx3	85.8634	75.4924	107.673	97.6434	59.3278	65.8357	86.3355	80.9102	50.2133	47.5282	65.8612	62.7422	64.066	51.1212	97.5112	81.4704	49.4681	34.055	46.4591	41.4973	51.6299	67.6752	51.9951	38.1793	81.5289	103.702	99.5774	98.128	96.7794	95.7716	69.5876	65.0626	59.7092	72.8954	58.7528	49.8654	60.4598	57.6126	64.4111	60.6979	80.2291	59.8025	54.6138	54.8692	70.2995	54.8986	55.2657	72.5964	61.5406
Gale	780.948	834.425	1014.06	1018.38	479.466	495.783	329.846	337.645	270.561	278.916	204.444	152.863	144.581	204.485	534.361	349.611	625.174	609.498	644.621	539.466	497.922	522.945	560.507	620.854	969.288	928.758	571.046	654.524	707.621	530.024	324.742	455.438	185.098	198.014	170.663	167.196	247.717	244.199	577.517	510.729	653.719	538.223	234.637	814.597	505.766	367.484	375.225	400.49	211.546
Ces2b	4.77019	18.038	27.3594	7.23284	9.68617	5.37435	5.53433	4.6679	2.36298	13.7582	26.0701	7.98538	20.7782	12.5837	57.5316	63.278	20.4696	19.2105	14.5185	4.94016	31.503	65.9174	9.35912	9.39798	15.647	11.3958	80.2715	28.3256	41.4769	34.1104	13.2548	12.8293	85.2988	22.8478	80.2023	30.3104	41.9859	31.4251	90.6123	87.5784	102.02	141.438	174.967	60.1451	26.3623	47.0559	89.2008	53.2374	1.53852
Gmppb	406.829	455.627	433.338	327.648	199.777	174.666	121.755	149.373	145.914	167.6	214.049	171.115	300.418	335.041	495.357	382.041	284.015	290.778	254.557	214.403	181.142	242.576	209.02	241.998	433.997	427.343	304.829	312.593	240.063	233.525	157.953	183.275	182.54	106.623	284.438	259.105	234.282	224.558	291.488	369.39	277.335	270.535	149.682	247.967	155.245	149.01	239.485	286.756	143.082
Gm32511	24.5324	22.7145	42.363	31.1012	65.3817	64.4922	63.0913	79.3543	86.2488	102.561	52.1401	52.4753	40.6906	42.4699	19.5022	23.7293	34.9688	27.0694	26.1333	25.6888	26.2525	25.4881	33.2769	26.4318	22.2352	33.0478	48.7726	35.407	60.33	47.2298	65.1694	62.3135	59.7092	69.6314	55.9551	54.7542	35.2682	40.5907	30.568	25.1463	23.7716	28.4774	11.125	24.2691	43.9372	45.9356	32.9655	16.9392	19.2314
Inmt	4426.06	5084.72	3941.52	4094.51	6065.97	6760.93	7089.47	7527.76	8065.44	9874.62	5997.49	6573.11	9699.07	6766.88	6834.56	7371.1	10375.5	10190.3	9720.61	8528.69	6707.51	5374.47	6998.54	6639.67	5042.44	5530.39	3699.6	4728.35	5615.72	5624.28	9783.14	9888.6	5785.82	12183.3	7854.23	8966	9442.64	9182.66	8239.17	9233.88	10901.3	10666.7	8526.84	10327	9649.58	8594.43	5541.11	6013.4	2621.63
Lrg1	12723.5	9002.3	6010.24	5605.45	7330.01	7395.1	5635.05	6051.15	5885.59	6870.33	19527.9	12864.4	7270.63	13461.4	18755.3	15008	6922.97	6572.62	6361.03	6515.08	9259.25	13725.8	6442.19	6251.42	7256.08	7180.5	14191.8	11305	11158.5	11302.4	6847.2	6850.82	10720.4	7717.12	17285.5	11430.9	8185.58	8969.23	11774.1	9126.36	8014	8252.75	5193.37	9947.16	7821.79	8419.65	16019.3	16424.9	12288.1
Ntn3	165.594	206.435	195.929	216.262	133.185	141.077	129.503	149.373	116.377	135.08	137.211	151.722	140.253	128.196	150.167	123.392	186.785	147.572	187.772	179.822	192.518	162.596	193.422	214.391	163.058	200.566	149.366	122.407	153.339	170.552	125.921	123.711	160.362	151.231	131.494	120.264	147.791	161.708	148.473	157.815	132.725	127.199	58.6593	122.401	161.103	166.937	185.189	152.453	102.311
C8a	15372.3	12660	8966.83	8021.22	12020.5	9371.52	9252.29	11075.4	8864.72	10067.2	18229.8	16350.6	12963.8	14038.7	17920.6	16820.1	9686.36	9352.03	11409.6	12674.5	13534.9	18253.9	10515.5	10822.4	12044	12145.7	17706.5	15358.6	14439	15131.9	13833.6	12679.9	14420.6	9830	16196.2	14835.5	11704	13217.5	15419.4	14127	14873.1	14240.6	6962.25	12776.1	14086.3	15003	16212.2	15211.4	14699
Fdps	5351.47	4864.25	5745.48	7156.17	4387.84	4079.13	2841.32	3855.68	3306.99	3841.03	6204.68	6269.66	4310.6	4084.19	4809.25	4482.46	5925.08	5188.59	5037.91	3731.8	5087.73	6018.7	6119.82	6503.4	7718.07	7215.83	4603.93	4348.99	5397.02	5197.9	5427.84	5043.73	5050.54	4268.19	3757.38	4080.17	3332.84	3275.41	3709.64	3935.82	4096.64	3614.73	1574.7	5680.02	4992.24	4741.45	4316.54	4675.21	2115.46
Slc25a17	815.703	852.463	870.206	848.412	874.177	783.311	701.753	765.535	729.57	755.449	717.613	629.704	864.025	774.683	842.497	741.935	839.252	848.756	859.494	802.282	884.709	872.747	774.727	879.298	929.759	893.431	821.005	897.315	854.675	873.752	763.255	761.508	806.927	684.347	748.865	650.206	760.785	764.676	931.232	893.993	953.835	970.13	948.662	926.446	919.751	1041.95	937.578	947.383	440.015
Xbp1	3132.65	3131.27	2950.4	2907.6	3351.42	2839	2075.37	2371.29	2277.32	2561.52	4647.33	4093.08	3505.45	3227.72	4153	4109.91	2920.32	3229.99	2348.12	2417.71	2671.63	3482.2	2538.4	2520.42	3173.04	3039.26	3354.13	3692.45	3377.22	2699.97	3014.36	2947.98	3303.62	2334.83	4037.16	3196.28	3138.03	3691.13	3626.67	3078.25	3591.49	3853.94	1878.11	2858.48	2080.67	2238.52	3788.12	3703.63	3617.05
Ppib	3142.19	3254.86	2921.28	2779.58	2988.18	2654.93	2431.78	2834.97	2974.99	3455.8	3568.86	3267.16	3078.63	3305.58	3436.29	3297.57	2612.43	2412.67	2647.2	2737.84	2669.88	3011.11	2714.14	2715.43	3206.8	3092.82	4036.95	3722.8	3026.56	3198.51	2911.64	3135.84	3077.58	2834.22	3524.24	3479.82	2388.16	2551.98	3057.89	2707.13	3580.6	3401.15	2332.21	3694.18	3363.63	3667	3484.65	3360	2463.16
Tspyl2	267.812	301.97	242.704	234.344	136.817	95.3946	107.366	99.5818	95.1099	97.558	144.071	150.581	115.146	95.1641	260.355	161.359	104.906	68.9833	117.116	101.767	119.886	154.686	118.549	132.746	299.763	315.664	229.638	183.105	162.137	143.001	114.875	98.9685	102.359	82.6873	88.5955	94.8421	91.5294	83.1455	161.574	150.01	139.658	126.25	142.603	204.704	131.812	132.205	183.249	174.231	161.544
Insig1	10419.5	10432	9727.59	10059.4	5719.69	5629.63	4696.43	5939.12	5377.55	6395.05	5594.09	5977.62	5882.82	4717.31	7993.97	6235.26	11144.8	11033.8	8895.96	8149.29	7451.33	8618.49	8049.88	8210.31	9990.18	9195.28	6574.14	6796.12	7465.84	7905.75	10825.9	11725	5074.43	5879.5	4483.87	4850.63	6401.18	5782.86	10978.3	10920.4	11363.8	10383.8	2386.83	9948.21	5337.88	6331.26	5706.91	6903.92	3813.21
Spcs2	1538.05	1545.26	1443.87	1476.22	1138.13	1035.91	904.309	936.691	790.417	890.529	1041.43	820.212	1006.01	1005.12	1413.91	1279.01	1198.32	1129.06	1164.38	1152.05	1047.47	1271.77	1034.7	1160.06	1440.34	1448.41	1441.84	1358.62	1200.32	1154.51	754.418	862.309	823.134	621.243	932.584	887.8	907.736	902.161	1139.75	1083.02	1217.3	1139.1	621.991	1188.13	1011.53	1010.58	1057.8	1064.75	970.803
Srms	46.339	32.7357	31.7722	35.4409	25.4262	20.1538	14.3892	10.8918	8.27043	8.7552	16.4653	5.70384	3.46303	5.50536	32.1787	22.1473	32.4101	20.9569	28.0691	27.6649	28.0026	49.2184	24.9576	24.0823	43.6468	31.9083	46.7404	31.3605	17.5963	19.6791	13.2548	10.9965	12.7948	3.26397	8.39326	6.84427	12.5958	10.475	58.9526	29.4818	39.6193	36.0714	17.1932	43.2623	24.4095	26.8891	50.4178	30.2485	18.4622
Tspan33	286.893	251.196	185.338	199.626	191.302	198.851	148.32	211.611	151.821	145.086	242.863	221.309	171.42	196.62	215.5	216.727	173.991	145.825	176.158	222.307	212.645	275.095	266.215	286.638	255.293	256.406	443.018	351.035	227.494	246.645	180.044	185.108	193.628	153.407	215.427	166.218	152.829	170.874	245.636	195.1	304.078	282.875	506.695	324.995	302.678	340.595	339.351	325.474	233.854
Lrp2	44.9761	30.7314	28.242	26.7615	35.1124	20.1538	53.1295	34.2313	41.3521	31.2686	46.6517	30.8007	43.2878	48.7618	40.9547	39.5488	19.6167	34.055	42.5876	42.4854	78.7574	91.4055	44.7158	44.053	67.529	79.7707	75.1911	49.5698	55.3025	68.2209	26.5096	34.8223	53.7383	17.4079	37.3034	40.0879	26.871	43.2095	32.7514	39.0201	57.448	48.4116	29839.4	2704.42	42.9608	45.9356	45.57	36.2982	76.9258
Ces3b	6854.08	6840.42	6208.82	5895.49	10571.2	7434.06	6218.37	7292.81	6758.71	7827.15	14711.8	14720.5	11927.5	10854.2	10584.8	11589.4	9255.65	10486.3	7669.63	8625.52	8767.45	10841.2	8659.26	7099.59	8413.13	8512.67	12769.3	11708.6	9233.01	9002.53	10613.8	11112.9	12480.9	10007.3	12165.6	9496.92	8263.67	10289.7	9220.62	8718.82	13133.8	13187.9	5374.41	11846.5	10641.6	11162.3	15795.3	14574.9	5725.58
Ccl9	528.81	536.464	832.256	860.708	606.597	571.024	625.379	659.73	544.076	707.921	588.635	609.17	751.477	550.536	698.18	553.683	566.324	486.376	513.954	487.1	492.672	514.156	486.674	488.107	624.232	683.749	733.621	728.373	646.034	662.529	690.354	682.699	646.565	863.865	662.135	618.918	639.866	602.314	602.626	574.896	747.815	795.468	412.638	912.729	834.806	960.165	784.385	807.03	561.558
Sgsm1	116.529	133.615	126.206	148.273	59.3278	47.0255	50.9158	38.8991	44.3059	43.776	68.6055	45.6307	45.8851	47.9753	85.8099	67.2329	99.7891	56.7584	101.629	102.755	83.1328	125.683	107.11	103.965	180.352	128.773	99.5774	99.1397	105.578	95.7716	45.2872	76.9755	46.9144	51.1356	34.5056	45.9544	52.0626	49.1016	96.0708	108.389	129.753	88.2799	86.9776	167.773	71.2759	82.9081	70.7789	108.895	38.4629
Scnn1a	829.332	692.793	677.807	702.309	835.432	906.921	788.088	879.121	883.754	1059.38	971.453	963.949	860.562	738.505	727.434	678.657	826.458	758.816	774.319	761.773	736.82	891.204	767.448	828.784	799.642	880.896	960.21	816.385	754.125	717.631	852.725	841.232	864.077	1081.46	664	660.961	604.598	614.753	788.217	717.102	778.52	667.32	1788.1	1001.36	738.144	801.071	760.146	794.931	580.02
Adam9	1405.84	1447.72	1376.8	1181.85	1311.27	1319.4	1329.35	1336.57	1195.67	1111.91	1256.85	1237.73	1285.65	1360.61	1353.46	1296.41	1333.93	1403.24	1415.07	1499.83	1443.89	1483.58	1366.43	1278.13	1273.17	1233.03	1313.81	1273.64	1457.98	1348.67	1445.88	1487.28	1337.49	1351.29	1438.98	1311.17	1420.8	1497.27	1431.24	1485.36	1279.7	1283.38	1508.96	1052.01	1390.37	1315.33	1319.59	1287.38	958.495
Tmem258	456.575	392.828	412.156	384.064	383.815	369.486	292.212	395.215	400.525	440.262	429.47	402.691	354.095	390.881	418.323	433.454	336.895	319.593	349.412	360.632	307.154	366.501	329.649	354.186	480.938	413.668	476.549	448.152	422.31	339.792	356.775	372.048	395.787	332.925	404.742	417.501	296.421	320.797	355.899	329.503	396.193	380.648	254.865	376.698	311.466	369.725	392.677	346.043	199.238
Egf	13.6291	10.6892	12.3559	18.0821	12.1077	26.8717	44.2746	20.2276	51.3948	28.7671	9.60476	1.14077	12.1206	10.2242	8.77601	3.95488	11.9406	7.85885	16.4543	17.7846	9.62591	14.0624	16.6384	15.2717	13.1764	13.675	17.2736	14.1628	7.54125	13.1194	12.1502	11.9129	11.9418	10.8799	11.191	5.86652	14.2752	11.7844	4.36686	9.53824	7.92387	7.59397	13202.4	1410.77	18.5513	17.9261	9.69574	13.3093	16.1544
Ccdc167	160.142	177.04	187.103	172.865	139.239	108.831	111.793	116.697	108.106	143.835	105.652	102.669	112.548	124.264	171.62	132.884	110.024	104.785	108.405	110.66	106.76	152.928	118.549	113.95	169.646	150.425	153.43	140.616	145.798	116.763	125.921	101.718	100.653	137.087	135.225	126.13	110.003	106.06	117.905	137.871	153.525	142.387	109.228	137.173	98.6145	99.7138	113.44	114.944	77.695
Ttc13	442.946	466.316	440.398	480.984	422.559	408.45	434.998	494.797	414.112	422.751	476.122	385.58	452.791	510.426	496.332	517.298	441.801	502.093	557.51	485.124	478.67	492.184	487.714	502.792	465.291	495.718	443.018	398.582	542.97	470.986	491.532	472.85	507.528	466.748	507.326	464.433	501.312	505.42	524.023	489.919	527.928	472.725	343.865	465.333	562.396	531.06	521.631	487.606	250.009
1700018L02Rik	59.2867	57.4544	64.427	61.4792	127.131	91.3639	91.8698	71.5744	75.0246	82.549	216.793	181.382	148.91	132.129	186.246	196.162	107.465	131.854	83.2393	92.875	119.886	82.6165	96.7109	81.6449	67.529	69.5144	118.883	115.326	94.2657	87.8999	99.4109	134.707	142.449	120.767	128.697	70.3982	77.2541	91.0017	133.189	150.01	186.211	194.595	89.0003	177.27	130.835	121.001	127.984	127.044	48.4632
Blvra	145.15	116.245	154.448	142.487	142.871	154.512	158.282	168.044	165.999	206.373	160.537	149.441	159.299	158.869	128.715	145.539	137.317	151.065	120.019	121.528	112.011	110.741	143.506	126.285	148.234	129.912	162.575	134.547	147.054	143.001	146.907	125.543	132.213	155.583	165.067	139.819	132.676	145.341	121.18	113.592	141.639	132.894	300.376	131.897	130.835	144.529	155.132	163.342	70.0024
Bmf	60.6496	52.1098	112.085	96.9201	159.822	131.671	297.747	432.559	337.906	331.447	462.401	432.351	208.647	187.969	56.5565	88.5892	132.199	99.5455	154.864	201.559	147.014	162.596	55.1148	54.6257	24.7057	30.7687	178.833	181.082	198.586	230.901	573.27	577.316	288.31	485.244	293.764	335.369	203.212	250.746	78.6034	95.3824	244.649	202.189	200.251	189.932	229.45	205.029	89.2008	56.8672	40.0014
Ssr3	4319.75	4422.65	4407.51	4192.88	3853.89	3677.4	3444.56	3570.94	3629.54	3879.8	3227.2	3270.58	3677.74	3860.05	4733.19	4455.56	3948.06	3826.39	4012.91	3966.95	3984.25	4185.32	3429.6	3628.79	4185.15	4280.27	4095.88	4089.01	4407.86	4397.62	3670.47	4050.38	3888.77	3736.16	4035.29	3884.61	3566.29	3663.64	4452.01	4234.11	4679.04	4304.83	2852.06	3726.89	3470.06	3724.14	3486.59	3552.39	2463.93
Rpl10	3416.82	3248.85	3181.63	3291.67	3530.61	3462.42	3070.44	3463.58	3257.96	3598.39	3909.14	4146.69	3680.33	3617.02	3696.65	3653.51	3705.84	3554.82	3209.55	3209.13	3218.55	3487.47	3223.7	3309.85	3396.22	3699.08	4076.58	3751.12	3355.86	3106.67	3164.58	3208.23	3318.98	3396.71	3444.03	3342.94	2883.59	2873.43	2989.11	2989.8	3169.55	3450.51	2295.8	3387.12	2888.14	3021.66	3151.11	3082.93	2748.56
H13	2450.52	2436.47	2261.12	2315.23	2312.57	2155.11	1950.3	2273.27	2162.13	2468.97	2773.03	2657.99	2536.67	2680.33	2818.07	2729.65	2306.24	2295.66	2087.76	2241.84	2379.35	2575.18	2099.56	2196.19	2474.69	2486.57	2950.74	2689.92	2336.53	2264.41	2491.9	2464.13	2326.95	2211.89	2589.79	2478.61	2232.81	2118.57	2304.61	2260.56	2593.09	2496.52	2006.55	2643.22	2212.48	2638.49	2460.78	2549.34	1643.13
Vnn3	866.812	917.934	1054.66	1185.46	1060.64	1187.73	1030.49	1034.72	832.95	955.568	846.591	787.13	1021.59	1038.94	957.56	924.65	1309.2	1201.53	1269.88	934.678	1123.61	859.564	1017.02	1022.03	830.113	764.659	684.848	728.373	904.95	989.202	974.227	1080.41	807.78	1032.5	805.753	891.711	1053.01	1016.08	913.765	991.11	1045.95	1021.39	388.365	1096.33	1314.21	1151.75	1017.08	919.555	419.245
Fgg	74713.5	59466	50111.8	47210.9	65281.2	60073.1	45754.5	53218.7	45020.7	47917.2	70036.6	60654.6	38139.2	41504.9	53682.8	49221.6	37846.5	39618.2	41331.2	41552.7	50424.9	64092.9	48969	49700.6	53937.6	54560.9	76647.1	72607.7	59505.5	57678.1	50589.1	47887.9	45391.8	43141	49929.6	41638.6	37971.2	39684.6	48824.7	39893.3	46401.2	46166.6	26866	46265.3	61805	58649.6	74984.9	79185.8	89326.2
Ugt2b1	9353.66	9171.33	7697.7	6350.44	8256.25	7322.55	7398.29	9184.87	8213.72	9067.89	8508.45	8660.71	10636.7	12142.5	10622.9	11168.6	8687.62	9815.71	9141.81	9258.85	10791.5	12106	11385.9	11766.9	11216.4	10436.3	11371.1	11814.8	9322.25	9868.41	10807.1	9898.68	12052.7	7736.71	10941.1	10726	8875.83	9314.26	11480.5	11636.7	14943.4	15548.7	6592.09	10552.8	13693.8	14021.5	11386.7	14084.9	6984.09
Ssr4	987.43	1026.83	911.686	854.922	946.823	878.706	805.798	932.024	907.975	985.585	1141.59	1026.69	1023.32	1044.45	1070.67	1049.62	927.1	970.132	951.445	941.595	965.216	1072.26	882.877	925.701	1026.94	1018.79	1090.27	1019.72	977.849	924.917	921.208	873.305	1001.41	920.441	1039.83	1067.71	807.81	845.203	883.197	903.531	1146.98	1031.83	702.9	1181.8	883.625	963.526	995.752	987.311	591.559
Cpb2	4862.87	4276.35	4489.59	4460.49	4456.85	4284.7	3972.54	4548.09	3897.14	4408.87	5492.55	4992	4743.48	4722.81	5910.15	5195.12	4708	4415.8	4433.94	4313.75	4588.93	5692.63	4403.98	4391.79	4696.56	4597.07	5847.63	5434.47	4771.1	4858.11	4684.46	4470.99	5110.25	4717.53	5348.37	4954.28	4433.72	4539.61	5168.17	4633.85	5574.44	5473.35	2595.17	5632.54	5631.77	5636.63	6068.56	5981.95	4440.92
Tmem86b	970.393	1022.82	1051.13	1010.43	1067.9	1073.53	1082.51	1138.97	1153.72	1413.34	954.988	965.09	869.22	1037.37	964.386	911.994	1062.71	1141.28	1018.23	1139.2	1046.6	1052.92	1228.12	1143.03	1174.35	1099.7	1096.37	1079.41	1025.61	1024.62	1097.94	1084.07	1165.18	1097.78	1167.6	1102.91	906.896	929.658	798.043	793.408	837.949	977.724	478.377	1074.17	1007.63	1024.03	1083.01	999.411	515.403
Upp2	818.428	858.476	923.159	1002.47	1823.42	1529	4525.97	4694.35	5918.08	8477.54	7947.26	7365.94	12216.7	9700.45	5248.05	6697.98	4715.67	4021.11	3688.66	3676.47	2685.63	3164.04	2659.03	2087.53	1311.87	1365.22	1439.81	1633.78	2941.09	3349.38	8695.14	8157.57	9001.59	15237.3	11438.1	11370.3	8391.31	8620.94	3906.15	4168.21	4105.55	4616.18	1990.37	4023.39	4580.21	4323.54	2162.15	2153.69	970.034
Gmppa	641.931	650.037	707.814	643.723	560.587	577.742	499.196	457.454	469.642	526.563	603.728	455.166	521.186	550.536	701.106	577.412	511.739	443.589	391.999	489.076	431.416	472.848	473.155	450.516	703.29	664.376	686.881	705.106	546.741	589.061	470.545	543.41	556.148	454.78	471.888	484.966	434.974	415.727	448.694	401.473	486.327	439.501	364.092	485.382	380.789	427.985	466.365	463.407	291.549
Rpl36al	1202.77	1246.63	1114.68	1082.03	1244.67	1256.25	1034.92	1226.1	1147.23	1248.24	1343.29	1398.58	1275.26	1314.21	1300.8	1337.54	1215.38	1225.98	1137.28	1080.91	1119.23	1233.1	1186.53	1202.35	1262.46	1305.96	1410.34	1407.18	1067.09	1024.62	1090.21	1172.96	1203.57	993.336	1231.94	1212.41	1015.22	1032.44	1186.69	1039.67	1289.61	1278.63	737.287	1359.07	1043.75	1100.21	1215.85	1194.21	749.257
Vimp	960.853	972.717	968.17	841.903	876.599	794.06	659.692	619.274	580.112	651.637	731.334	662.786	692.605	719.63	841.522	729.279	660.143	668.876	638.813	624.436	648.436	766.4	672.817	750.076	983.288	984.598	1080.11	1108.75	821.997	837.017	688.145	655.208	655.095	636.475	666.798	664.872	584.444	582.673	686.688	676.348	754.748	784.077	464.218	763.949	602.427	664.385	753.359	768.312	550.019
Mup12	7333.15	5889.08	5456.88	2760.78	5396.41	3310.6	6381.08	8668.29	7114.34	10333.6	10348.4	7581.54	11917.1	8836.89	12414.2	9509.1	3856.8	4393.97	4775.61	6571.4	7531.84	9177.47	6104.22	7580.06	8541.6	8501.27	12365.9	9430.41	7820.28	10685.7	7516.57	6242.35	10568.5	4450.97	7476.53	7583.46	4658.76	4060.38	7224.96	5930.18	5352.57	3649.85	4186.05	4663.88	6588.62	7973.74	8801.79	8025.54	2825.48
D630024D03Rik	4.77019	3.34037	8.82562	8.67941	36.3232	41.6512	33.206	38.8991	33.0817	30.0178	26.0701	28.5192	8.65757	13.3702	4.87556	3.1639	1.7058	6.98565	7.74319	6.91622	8.75083	9.66789	10.399	7.63586	3.2941	12.5354	29.4668	35.407	18.8531	26.2388	34.2415	38.4878	29.8546	23.9358	13.9888	10.7553	2.51916	8.51095	7.642	2.60134	7.92387	1.89849	79.898	9.4966	6.83467	8.96304	7.75659	3.62982	4.61555
Gnptg	386.385	370.781	366.263	349.346	393.501	419.199	305.495	396.771	357.401	398.987	343.027	359.342	334.182	399.532	351.04	353.566	387.216	389.45	341.668	373.476	371.035	370.017	424.28	400.001	360.704	365.805	418.631	386.442	309.191	337.168	342.415	337.226	350.578	339.453	388.888	390.124	323.292	302.466	338.431	285.28	328.84	320.845	478.377	379.864	326.111	360.762	402.373	348.463	245.393
Fga	109169	85720.6	68752.4	64896.7	82740.5	75803.8	63250.7	74034.4	60305	65036.1	99639.8	88618.3	51356.7	56322.2	71992.5	65881.1	50874.5	51061.6	54643.7	55340.7	70026.7	88769.7	66118	66558.8	77517.5	78141.1	98498.3	93729.5	80035.3	75911.4	68434.5	67147.4	64737.6	59981	72036.5	61156.5	50738.3	52612.1	69285.6	55949.6	59303.2	57580.3	33800.9	56195.6	79578	75409.4	104612	109771	128802
Commd9	222.155	216.456	223.288	225.665	219.15	241.846	243.51	225.615	218.576	247.647	248.352	239.561	234.62	243.022	224.276	215.936	215.783	256.723	218.745	195.63	181.142	186.327	242.297	202.644	220.705	275.779	237.766	223.57	202.357	203.351	196.613	197.021	244.808	215.422	228.483	225.861	199.013	194.443	207.426	209.841	217.906	241.109	250.819	237.415	199.182	217.354	193.915	222.629	143.082
Gm19522	73.5972	84.1774	59.1316	57.1395	30.2693	61.805	28.7785	49.7909	36.6262	41.2745	32.9306	27.3784	103.025	74.7156	161.869	159.777	167.168	165.036	148.089	142.277	159.265	168.749	89.4316	98.0914	79.8819	95.7248	61.9818	45.5233	49.0181	47.2298	39.7644	33.9059	49.4733	66.3675	69.0112	57.6875	108.324	97.5486	210.701	184.695	260.497	224.022	110.239	158.277	138.646	164.696	113.44	90.7455	40.7707
Gpx3	73.5972	62.1309	91.7864	120.788	88.3863	64.4922	373.014	126.033	305.415	105.062	100.164	103.81	133.327	104.602	105.312	134.466	104.054	73.3493	104.533	90.8989	98.8843	102.831	57.1946	91.0429	100.47	86.6081	109.738	61.7094	62.8438	83.9641	76.215	68.7281	69.945	72.8954	79.2697	116.353	144.432	138.139	101.529	115.326	98.0578	100.62	153958	13778.5	134.741	97.473	120.227	102.845	193.853
H2-Q10	31715	31867.8	29398.1	29276.4	33791.4	36114.3	29967.3	31894.2	31866.6	34884.5	37099.1	34294.9	27772.6	29406.5	30169	29380.8	33784.1	33711.9	30658.2	30322.7	34282.2	32250.3	33162.5	32981.6	33912.7	33455.8	32957.1	34232.5	33763.4	31140.2	32610.1	34028.7	31656.1	26725.4	30238.1	31249	28799	29296	26862.7	27733.7	29477.8	30630.3	12677.5	31312.4	33043.7	33997.9	30460.1	29699.2	22373.1
Lifr	4432.87	4882.96	5118.86	3724.91	6521.22	4194.68	4311.24	5284.06	4432.36	4765.33	5960.44	6544.59	6161.59	5612.32	5845.8	6470.97	3379.18	4810.49	4334.25	4644.74	5160.36	5997.61	5142.32	4977.4	4525.27	5097.35	7941.8	8614.02	7426.88	6886.37	7592.79	6058.16	8727.78	5534.61	7898.99	6856.99	4627.69	5549.8	6460.76	6098.4	9486.85	9992.72	4250.78	6961.01	6894.23	8323.3	9198.34	9856.18	3445.51
Slc22a4	43.6132	53.446	40.5978	41.9505	65.3817	48.3691	81.908	85.5781	93.9284	90.0535	87.815	73.0092	89.173	99.883	78.009	77.5156	57.9971	50.6459	62.9134	55.3298	56.0053	59.7652	50.9552	65.1985	65.0584	42.1645	64.014	48.5582	77.9263	70.8447	86.1561	85.2229	83.5929	112.063	100.719	78.2203	71.3761	56.3032	74.2365	66.7677	47.5432	41.7668	446.013	87.5797	57.6065	61.6209	49.4483	60.497	35.3859
Slc41a2	1679.79	1123.03	676.042	622.024	715.566	506.532	470.418	549.256	377.486	342.704	742.311	501.938	316.867	365.713	1141.86	859.79	475.917	596.4	654.3	945.547	825.203	1241.01	491.874	578.563	759.29	614.234	1301.62	1173.49	981.62	1084.97	601.988	619.47	514.352	263.294	316.146	234.661	467.723	400.669	1300.23	1017.12	645.795	647.386	612.889	612.003	674.68	784.266	750.45	840.909	1130.81
Stt3a	1789.5	1853.24	1991.06	1862.46	1653.91	1711.73	1467.7	1615.09	1366.39	1455.86	1317.22	1209.21	1500.36	1496.67	1954.12	1796.3	1663.15	1575.26	1603.81	1588.76	1533.14	1761.31	1363.31	1426.73	1826.58	1793.7	1745.65	1719.77	1880.29	1851.15	1744.11	1707.21	1520.88	1603.7	1515.45	1494.99	1518.21	1484.83	1818.8	1658.79	1739.29	1607.07	1202.52	1465.64	1426.49	1476.66	1500.9	1431.36	1036.19
Hmgcs1	13051.9	12189.7	19738.5	22827.6	11940.6	11837	8981.1	9615.87	9500.36	8633.88	11013.9	7810.84	3255.25	3410.97	3107.68	2925.82	7773.31	8331.26	8227.14	6096.16	9651.29	9533.42	10598.7	11960.1	19345.4	17706.8	12959.3	9214.93	17644	15568.8	13632.6	12854	8386.58	7528.9	4542.62	3822.04	3131.31	2555.9	5626.69	5200.94	7763.41	6026.76	9938.71	11969.9	12755.4	9928.8	11668.8	12226.4	3354.73
Mpc2	1697.51	2006.9	1681.28	1623.05	1979.61	2005.97	2037.74	2060.1	1991.99	2273.85	2007.4	1982.65	2037.99	2002.38	1717.17	1858	2088.75	2114.03	1990	2030.41	1855.18	1653.21	2051.73	2016.45	1677.52	1789.14	1747.68	1762.26	1587.43	1613.69	1656.85	1676.05	1664.18	1924.66	1773.78	1803.96	1717.23	1753.26	1611.37	1554.73	1823.48	1913.68	1768.88	1983.73	1844.38	1841.9	1588.16	1574.13	1236.2
Trabd	2010.98	2118.46	2098.73	1897.17	1563.11	1580.06	1354.8	1489.06	1170.27	1264.5	1813.93	1587.95	1973.93	1922.16	2203.75	2069.19	2047.81	1967.33	1647.36	1701.39	1498.14	1751.65	1409.07	1396.77	1962.46	2086.57	1789.34	1872.53	1851.38	1590.07	1301.18	1470.78	1468.85	1390.45	1646.94	1698.36	1679.44	1715.94	1782.77	1823.54	1735.33	1725.73	991.14	1787.47	1281.01	1327.65	1458.24	1490.65	1033.11
Cyb561d2	100.174	118.249	138.562	96.1968	158.611	131.671	83.0149	144.705	128.192	135.08	134.467	125.484	109.085	137.634	126.765	106.782	90.4072	108.278	99.6936	93.863	112.886	86.1321	127.908	124.523	117.764	112.819	144.286	140.616	133.229	119.386	127.025	134.707	122.83	135.999	115.64	106.575	103.285	102.786	90.6123	95.3824	91.1245	112.96	153.728	118.18	136.693	122.121	92.1095	119.784	79.2335
Edem1	4029.45	4315.09	4110.09	3611.36	2920.38	2758.38	2430.68	2772.73	2136.13	2145.02	2233.79	1895.96	2861.33	2785.71	3843.89	3502.44	3404.77	3287.62	3559.93	3379.07	3292.06	3353	3141.54	3350.97	3712.45	3638.68	3218.99	3185.62	3179.9	3076.5	2700.66	2749.13	2531.67	2854.89	2936.71	2827.66	3205.21	3080.96	3679.08	3544.76	3451.83	3313.82	2183.54	3005.15	3143.95	3031.75	2910.66	2960.72	2672.4
Pgm3	363.216	311.991	426.277	384.064	274.845	319.774	283.358	286.298	262.291	285.169	340.283	292.037	294.357	352.343	408.572	388.369	497.24	457.56	346.508	312.218	287.027	318.162	235.018	270.779	334.351	331.618	346.489	320.686	374.549	380.462	289.396	323.48	351.431	245.886	342.258	378.391	353.522	346.33	402.842	342.509	416.993	366.409	296.331	347.153	273.387	298.021	291.842	318.214	211.546
Magt1	1640.26	1676.87	1638.03	1549.27	1233.78	1151.45	1022.74	1073.62	850.082	881.774	858.94	821.353	1130.68	1245.78	1571.88	1454.6	1516.45	1410.23	1430.55	1502.8	1393.13	1455.46	1169.89	1319.24	1459.29	1491.71	1354.46	1438.54	1358.68	1300.13	1006.26	1063.91	967.289	991.16	1147.08	1166.46	1215.91	1278.61	1617.92	1548.66	1555.06	1538.73	1360.29	1573.27	1238.05	1365.74	1086.89	1065.96	914.647
Paox	521.314	560.515	613.38	639.383	467.358	513.25	467.097	485.461	495.044	626.622	439.075	454.026	416.429	392.454	403.696	376.504	497.24	555.359	561.381	493.028	544.301	538.765	634.34	640.825	579.761	614.234	514.144	517.954	521.603	451.307	554.492	578.233	519.47	640.827	481.214	450.744	428.257	392.159	398.476	446.563	497.223	435.704	226.546	575.072	534.081	451.513	490.604	481.556	251.547
Mug2	15739.6	16156	14161.6	13533.4	15895	16567.8	14455.7	14507.8	12690.4	13626.8	12069.1	11167	11535.3	11127.9	9975.4	10226.5	13243.8	11973.4	13196.3	12048.1	11573.8	11794	12341.6	12468.8	11139	11530.3	14684.6	15506.3	13946.3	13825.2	16329.9	16827.4	10670	12998.2	10298.5	10839.4	12879.6	12528.8	10155.1	9852.13	10737.8	10418.9	3467.98	8646.12	11681.4	12151.6	9658.89	11832	10521.9
Gm11992	11.5847	13.3615	17.6512	17.3588	25.4262	41.6512	22.1373	34.2313	32.491	41.2745	24.698	14.83	10.3891	13.3702	8.77601	11.8646	10.2348	17.4641	24.1975	15.8085	17.5017	10.5468	17.6783	18.796	16.4705	13.675	6.09657	18.2093	12.5688	13.1194	29.8233	42.1533	26.4426	17.4079	18.6517	12.7108	11.7561	17.0219	9.82543	8.67113	6.93338	7.59397	225.535	33.7657	7.81105	5.6019	18.4219	22.9889	5.3848
Wfs1	384.341	418.215	407.743	389.127	230.047	229.753	353.09	199.164	273.515	211.376	245.608	250.969	290.029	298.076	441.726	382.832	330.072	308.242	240.039	278.625	257.274	304.099	201.741	249.046	449.644	430.762	317.022	327.768	286.568	266.324	238.586	248.338	235.425	140.351	273.247	295.282	344.285	318.179	341.706	304.357	307.05	289.52	325.66	297.56	251.906	229.678	299.598	339.993	149.236
Fam134a	2669.94	2630.88	2730.65	2731.84	3202.49	3367.03	3198.84	3483.81	3086.05	3231.92	3608.65	3396.07	3484.67	3128.62	2698.14	2798.47	3007.32	3183.71	3045.98	3135.03	2912.27	2868.73	2724.54	2753.02	2543.87	2597.1	3073.69	3173.48	3194.98	3045.01	3396.54	3509.72	3302.77	3550.12	3292.96	3158.14	3028.87	3152.98	2823.17	2929.97	2860.52	3005.31	2150.17	2783.56	3168.36	3084.4	2748.74	2692.12	1880.07
Serpina1c	46151.6	51277.4	43307.3	39691.7	48495	46833.4	41743.2	48250.5	47194.6	54286	53056.7	48248.8	50281.4	52003.7	46817.1	48925.8	46288.5	51355.9	49786.8	52273.8	41096.5	45068.2	59543.7	53171.4	46505.3	47849.9	54241.2	50513.7	42322.8	41726.2	42510.3	44547.7	50231.6	47807.4	51358.4	48634.4	42242.1	44476.9	44726.4	42166	45340.4	55830.9	21735.3	53929.1	47191.5	48483.3	45262.6	54788.5	27080.9
Rarres1	814.34	743.567	644.27	606.112	709.512	618.05	763.737	911.796	659.862	705.419	1192.36	831.62	885.669	1138.82	1142.83	1331.21	858.868	717.775	741.411	636.293	1038.72	1421.18	699.854	801.178	1105.99	923.061	1239.64	1219.01	1266.93	1191.24	984.168	916.375	1607.88	638.651	955.899	1000.24	823.764	817.051	1191.06	1076.95	1056.85	1204.59	484.445	874.742	1037.89	1112.54	1445.63	1399.9	383.09
Mxd4	396.607	440.929	457.167	342.113	387.447	439.353	404.006	398.327	334.952	325.193	381.446	382.157	418.161	399.532	436.85	416.053	411.95	385.957	436.522	449.555	461.169	438.571	477.315	436.419	393.645	434.18	382.052	379.361	491.438	439.5	484.904	459.104	459.761	433.021	456.034	468.344	478.64	555.831	433.41	460.437	508.118	471.775	377.24	399.912	469.64	473.921	460.547	362.982	270.779
Alg1	341.409	326.02	276.242	305.949	313.59	278.122	286.678	287.854	280.604	287.671	359.493	342.23	346.303	338.973	294.484	329.837	313.866	308.242	307.792	331.979	286.152	319.04	311.971	273.716	336.822	333.897	368.843	316.64	314.219	310.93	287.187	284.076	308.782	314.429	317.079	379.368	292.222	313.596	292.579	306.958	314.974	355.967	373.195	314.443	335.875	306.984	371.347	371.452	226.162
Mup9	502.233	490.367	308.014	214.815	343.859	241.846	701.753	1044.05	482.639	530.315	1015.36	536.161	599.97	1380.27	1105.78	1437.2	347.129	295.144	348.444	295.422	986.218	1519.62	383.724	558.005	676.937	454.693	2024.06	1309.05	972.822	1904.94	557.806	366.55	4249.59	1610.23	600.584	562.208	429.936	417.691	823.152	646.866	309.031	336.982	253.853	389.361	449.136	425.744	1082.04	563.832	235.393
Mgat2	937.002	1016.81	969.053	860.708	576.327	579.086	562.288	644.17	532.261	480.285	594.123	636.549	995.62	1035.01	1143.81	1103.41	881.044	781.519	623.327	644.197	692.19	761.127	608.343	649.048	980.818	1062.09	737.685	707.129	690.025	684.832	639.544	634.132	761.719	582.075	893.416	1060.86	944.684	931.622	927.957	916.538	746.824	740.412	728.184	642.603	499.907	591.56	644.766	724.754	486.94
Klk1b4	49.7463	38.7483	38.8327	52.0765	39.9555	63.1486	38.7403	37.3432	30.7187	18.7611	56.2565	43.3492	38.9591	33.0322	41.9298	41.1307	53.7326	68.9833	51.2986	38.5333	53.38	42.1872	44.7158	33.4803	46.1174	72.9332	39.6277	54.628	47.7613	43.294	47.4963	60.4808	35.8255	23.9358	37.3034	35.1991	37.7873	53.0298	46.9437	55.4952	51.5051	48.4116	16.1819	51.7037	62.4884	57.1394	51.3874	56.8672	50.0017
Pigg	201.711	195.746	214.462	191.67	186.459	202.882	198.129	186.716	145.914	145.086	172.886	141.455	172.286	202.125	170.645	233.338	241.37	239.258	234.232	226.259	210.895	208.299	192.382	199.12	195.999	230.195	171.72	186.14	177.219	195.479	201.031	207.101	208.129	184.959	192.112	198.484	256.954	225.213	274.02	226.316	201.068	224.022	401.513	186.766	204.064	197.187	178.402	191.171	135.389
Zbtb11os1	60.6496	62.1309	49.4234	49.9066	75.0678	91.3639	111.793	129.145	95.7007	100.059	93.3034	77.5722	107.354	96.7371	52.6561	60.1141	61.4087	68.9833	67.7529	70.1503	84.883	59.7652	98.7907	75.7712	62.5879	56.979	75.1911	59.6861	113.119	69.5328	83.947	94.3866	90.4168	84.8633	72.7416	71.376	47.0243	73.9798	63.3194	47.6912	34.6669	49.3608	64.7275	55.9244	82.9924	62.7412	77.5659	75.0163	31.5396
Pcsk6	2299.91	2503.28	2204.64	2068.59	2370.69	2556.85	2451.71	2361.96	2338.76	2318.88	2235.17	2152.63	2321.96	2817.17	2441.68	2576.21	2789.83	2859.75	2986.94	2979.9	3026.91	2496.95	2534.24	2360.65	1993.75	1819.91	1927.53	2025.28	2293.8	2326.07	2406.85	2516.37	2416.52	2356.59	2608.44	2484.47	2839.09	2807.3	2325.35	2521.56	2187.98	2156.69	939.56	1719.94	2189.05	2076.06	1982.78	1928.65	1156.19
8430408G22Rik	1051.49	1136.39	2674.16	2412.15	2124.9	2969.33	1238.58	1831.37	983	1388.32	584.519	483.686	438.073	279.201	352.991	350.402	1159.94	1489.69	1178.9	649.137	1400.13	1375.48	370.205	539.209	493.291	671.213	1571.9	1685.37	2225.93	2116.16	1513.26	1558.75	226.042	304.638	184.652	356.88	515.587	376.446	344.982	348.579	777.529	546.766	707.957	1123.76	1369.86	1248.1	223.971	137.933	266.163
Yif1b	425.91	472.329	500.412	426.738	445.564	499.814	461.563	521.249	485.002	489.041	503.564	539.583	537.635	508.853	442.701	488.823	493.828	482.883	504.275	431.77	473.42	457.028	516.831	528.636	423.292	520.788	533.45	489.629	471.328	469.674	437.408	502.174	528.853	559.228	480.281	509.41	437.494	434.059	413.76	488.184	497.223	509.745	433.877	555.023	487.214	563.551	488.665	543.263	328.473
Ssr1	2139.09	2181.26	2273.48	2197.34	1686.6	1460.48	1395.76	1515.51	1538.3	1673.49	1344.67	1376.91	1571.35	1628.8	2201.8	1948.96	1816.67	1680.92	1817.71	1828.85	1756.29	1819.32	1569.21	1685.76	2190.58	2176.6	2038.29	2051.58	1848.86	1886.57	1590.57	1671.47	1550.73	1513.4	1624.56	1659.25	1433.4	1414.78	1867.92	1689.14	2001.77	1660.23	1292.53	1790.64	1558.31	1636.87	1684.15	1741.1	1214.66
R74862	30.6655	35.408	34.4199	47.0135	47.2201	44.3384	33.206	60.6827	49.6226	51.2805	38.4191	36.5046	24.2412	34.6051	36.0791	40.3397	25.5869	23.5766	27.1012	30.629	40.2538	28.1248	46.7956	38.7667	27.1763	44.4437	52.837	37.4303	50.275	48.5418	37.5552	38.4878	32.4136	30.4638	34.5056	27.3771	21.8327	22.9141	34.9348	43.3556	44.5717	30.3759	29.3296	31.6553	34.1734	48.1763	27.1481	47.1877	17.6929
Man2a2	794.578	778.307	812.839	792.72	900.814	701.352	949.69	812.214	777.42	641.631	845.219	764.315	773.987	714.124	806.418	768.037	837.546	778.026	742.378	742.012	902.21	904.387	771.607	738.329	803.76	748.705	857.585	827.513	992.932	906.55	983.064	887.967	817.163	793.146	783.371	820.335	855.673	883.83	896.297	910.468	944.921	917.921	676.605	895.846	1004.7	989.295	962.787	969.162	632.33
Uba5	596.274	630.662	619.558	548.249	468.569	440.696	374.12	360.984	431.244	479.035	391.051	367.327	396.517	421.553	626.022	565.547	437.537	454.94	385.224	512.789	413.039	453.512	426.36	466.962	657.173	625.63	519.225	478.501	502.75	520.84	389.912	460.937	446.966	450.428	456.034	469.322	365.278	356.151	544.765	503.792	507.127	482.217	395.445	471.664	363.214	387.651	450.852	437.998	349.243
Tdrkh	47.0205	55.4502	37.9501	49.9066	53.274	36.2768	26.5648	40.4551	44.8966	47.5282	39.7912	38.7861	36.3618	22.0215	30.2285	38.7578	43.4978	24.4498	37.7481	59.2819	50.7548	58.8863	51.9951	44.6404	39.5292	55.8395	51.8209	54.628	50.275	32.7985	41.9735	43.986	33.2665	47.8716	45.6966	30.3104	44.5051	28.1516	39.3017	56.3623	44.5717	37.9699	33.3751	43.2623	55.6538	53.7782	45.57	45.9777	19.2314
Serpina11	1347.24	1014.81	772.241	765.235	1202.3	1104.43	868.889	980.259	933.377	1029.36	1872.93	1682.63	1264.87	1333.08	1369.06	1296.41	1109.62	1013.79	1053.07	1087.82	1241.74	1425.57	1108.54	1010.87	1149.64	1150.98	1583.08	1399.08	1196.55	1326.37	1117.82	1118.89	1293.13	1083.64	1423.12	1315.08	1009.34	1159.45	1367.92	1176.67	1348.05	1402.04	618.957	1468.81	1352.29	1387.03	1604.64	1628.58	1274.66
Cpn2	7968.94	7648.12	6199.11	5988.79	6954.67	6631.94	6526.08	6857.14	5602.03	6018.58	7773	6793.27	7648.1	8232.09	8436.67	8438.12	7482.47	7855.36	7649.3	8081.11	7759.36	8472.59	7398.9	6973.3	6434.2	6262	7659.33	7309.02	7979.9	8107.79	7560.75	7319.09	7433.79	7448.39	8171.3	7560.97	8186.42	8427.15	9855.99	9167.98	8390.38	8422.66	3689.47	7520.25	9280.51	8926.06	8364.51	8404.25	7375.64
Slc44a1	468.16	483.018	457.167	512.085	359.599	404.42	355.304	359.428	272.333	253.901	245.608	230.435	254.533	251.674	306.185	291.87	438.39	423.505	510.083	452.519	570.554	487.789	503.313	415.861	420.821	380.62	322.102	360.14	416.026	388.334	429.676	398.623	259.308	347.069	238.742	241.505	318.253	292.646	322.056	356.383	346.669	360.714	323.638	306.001	479.403	460.476	377.164	371.452	303.857
Fetub	8386.68	7825.16	6565.38	6728.71	8753.88	8476.69	7682.75	8856.56	8210.76	9390.58	11188.2	10430	10123.3	9120.81	9721.87	9271.02	8713.21	8686.65	8251.34	8110.76	8257.28	9353.25	8994.11	8660.24	7868.78	8005.56	9387.71	9153.22	7933.4	8947.43	8789.03	8240.04	8559.74	9652.66	8294.41	8751.87	7604.49	7528.92	8423.66	8135.25	9387.8	9859.82	3455.84	8972.17	9884.89	10105.8	8986.98	9478.67	7864.89
Creb3l2	413.644	380.134	366.263	311.736	173.14	177.353	195.915	197.608	178.405	142.585	273.05	209.901	294.357	342.119	501.208	441.364	265.251	237.512	218.745	230.211	250.274	350.681	267.255	256.095	401.056	389.737	197.123	204.349	188.531	188.919	257.364	260.251	249.926	194.75	395.416	427.278	275.428	300.502	301.313	312.161	299.126	216.428	402.524	206.815	206.017	220.715	250.15	358.142	396.937
Dnajc3	4540.54	4997.87	4312.2	3921.65	3794.56	3407.34	3112.51	3463.58	3315.85	3604.64	3035.11	2945.46	3623.19	3640.62	4957.47	4515.68	3776.63	3646.51	3975.16	4183.33	3826.74	4133.46	3130.1	3258.16	3814.57	3915.6	4180.22	4215.46	4718.31	4856.8	3800.81	3948.66	3935.69	4261.66	4308.54	4143.72	3851.79	4018.48	5897.44	5149.78	5232.72	4922.79	3190.86	3924.21	4075.42	4405.33	3490.46	3358.79	3216.27
Btbd1	566.971	544.481	553.366	490.387	502.47	572.368	637.554	529.028	541.122	490.291	447.308	488.249	511.662	487.618	444.651	518.089	549.266	554.486	596.226	504.884	508.423	552.828	586.505	577.388	547.644	559.534	552.756	498.733	477.613	501.161	476.068	518.668	478.526	448.252	493.337	462.477	486.197	582.018	502.188	570.56	496.232	515.441	531.979	469.554	543.845	497.448	487.696	500.915	346.166
Smim22	29.9841	16.0338	30.8897	29.6547	21.7939	10.7487	25.4579	20.2276	14.7686	46.2775	34.3027	37.6453	29.4357	21.235	26.328	25.3112	16.2051	27.9426	13.5506	14.8205	20.1269	36.0349	8.31922	14.6843	19.7646	14.8146	33.5312	24.2791	16.3394	7.87164	15.4639	18.3275	23.8837	23.9358	29.8427	17.5996	20.1533	16.3672	22.926	26.8805	21.7906	21.8327	45.5115	27.4346	13.6693	10.0834	27.1481	18.1491	23.847
Mrgpre	14.3106	17.3699	17.6512	10.8493	20.5831	28.2153	25.4579	21.7835	28.9465	21.2626	27.4422	20.5338	12.9864	16.5161	14.6267	4.74585	16.2051	17.4641	20.3259	14.8205	19.2518	17.578	15.5985	11.7475	14.8234	15.9541	19.3058	15.1744	13.8256	14.4313	22.0913	23.8258	11.0888	21.7598	9.32584	14.6663	11.7561	17.6766	13.1006	7.80401	21.7906	10.4417	17.1932	30.6001	20.504	22.4076	27.1481	14.5193	11.5389
Adrb3	106.989	86.1816	93.5515	115.002	161.033	108.831	225.801	275.406	228.028	265.158	242.863	187.086	180.943	76.2886	88.7352	98.8719	60.5558	38.4211	70.6566	94.8511	105.885	128.319	140.387	139.795	125.176	139.029	210.332	163.884	148.311	165.304	183.358	153.951	125.389	167.551	118.438	112.442	51.2228	48.447	64.4111	62.4321	155.506	100.62	139.569	176.215	150.363	227.437	182.28	142.773	118.466
Dclk3	176.497	161.006	183.573	206.136	168.297	134.359	257.9	284.742	240.433	292.674	278.538	326.26	242.412	299.649	287.658	235.711	375.275	325.706	290.37	248.984	150.514	181.932	168.464	181.498	173.764	231.335	178.833	168.942	169.678	255.828	344.625	339.059	212.394	302.462	397.281	402.834	288.024	265.804	362.449	370.257	344.688	302.81	415.672	289.119	191.371	250.965	177.432	197.22	130.005
Sdr9c7	826.606	1023.49	939.046	873.727	973.46	738.973	530.188	670.621	607.877	745.443	510.425	755.188	560.145	530.088	750.836	668.374	596.176	655.778	739.475	840.815	1009.85	1243.64	883.917	886.934	975.877	934.456	1142.09	1004.55	872.272	1056.11	806.333	804.577	794.132	540.732	692.91	726.471	592.841	636.357	790.401	752.654	987.512	918.87	501.638	695.362	886.554	1000.5	867.768	867.527	560.789
Gcat	1382.67	1448.39	1512.71	1531.92	1427.5	1326.12	1230.83	1358.36	1287.82	1383.32	1483.25	1425.96	1450.14	1269.38	1231.57	1182.51	1533.51	1431.18	1454.75	1423.75	1314.37	1453.7	1565.05	1514.84	1624.81	1815.35	1518.05	1424.37	1357.43	1272.58	1378.5	1431.38	1243.66	1414.39	1324.27	1447.08	1175.61	1251.11	1288.22	1277.26	1471.86	1410.58	809.094	1462.48	1417.71	1409.44	1453.39	1276.49	945.418
Tgfa	447.716	446.274	476.583	520.765	435.878	395.014	359.731	434.114	428.29	377.724	469.261	425.507	442.402	408.97	474.88	443.737	364.187	378.971	401.678	416.95	422.665	442.086	480.435	458.151	478.468	475.205	508.048	514.919	446.191	449.995	511.414	447.191	440.995	398.205	468.157	428.256	351.002	491.671	438.869	489.052	470.48	412.922	192.16	379.864	425.702	419.022	509.026	521.484	335.396
Dhrs13	69.5085	62.1309	70.6049	67.9887	65.3817	77.928	40.954	45.123	62.619	70.0416	83.6987	80.9945	83.9784	73.1427	58.5067	52.2044	70.7905	62.8708	88.0788	81.0186	61.2558	77.3431	54.0749	89.8682	76.5878	59.2582	59.9496	56.6512	66.6144	49.8537	58.542	54.0661	65.6801	52.2236	72.7416	43.9989	69.6967	70.7064	75.3283	51.1596	73.2958	56.9548	82.9321	58.0348	55.6538	67.2228	72.718	70.1766	42.3092
Sec24d	2007.57	2088.4	2365.27	2071.49	1738.67	1549.16	1407.93	1381.7	995.405	1075.64	1062.01	1066.62	1527.2	1690.15	2170.6	2044.67	1795.35	1904.46	1658.01	1745.85	1631.15	1806.14	1239.56	1497.22	1866.11	1794.84	1689.77	1900.85	1902.91	1886.57	1345.36	1530.35	1259.86	896.505	1664.66	1537.03	2064.03	1886.16	1789.32	1787.99	1625.38	1604.23	700.877	1177.58	1400.13	1202.17	1307.95	1430.15	944.648
Hgfac	4388.58	4099.97	4319.26	4778.74	4631.2	4840.94	4468.42	4708.35	4330.75	4819.11	5161.87	5182.51	4652.58	4773.94	5052.06	5014.78	5607.8	5179.86	4934.35	4743.54	4855.83	4652.01	4627.56	4222.04	4321.03	4510.46	4075.56	3795.63	4577.54	4711.17	4640.28	4811.89	4504.63	4913.37	4268.44	4591.53	4695.71	4954.68	4421.44	4364.18	4817.71	4788.95	2049.03	5039.53	4929.75	4688.79	4847.87	4485.25	2883.18
Tm7sf2	2278.11	2506.62	2434.99	2512.69	2457.87	2306.94	2065.41	2386.85	1987.86	2330.13	2849.87	2499.42	2511.56	2409.78	2135.5	2186.25	2810.3	2476.41	2415.88	2448.34	2349.6	2379.18	3071.87	3247	2986.1	3113.33	1961.06	2338.89	2327.73	2337.88	2433.36	2322.09	2367.04	1871.34	2165.46	2324.12	2192.51	2093.04	2275.13	2219.81	2337.54	2293.38	860.674	2383.65	2562.03	2300.14	2138.88	2336.4	1356.2
Slc9a8	716.21	689.453	773.124	764.511	663.503	755.096	661.905	690.849	670.496	684.156	878.15	750.625	825.066	703.113	733.284	721.369	772.726	748.337	673.658	634.317	630.935	624.019	644.739	586.199	756.819	658.678	760.039	638.338	859.703	863.256	852.725	778.919	739.541	825.785	745.135	716.693	781.778	737.179	680.138	665.075	686.405	675.863	1483.68	743.9	651.247	667.746	663.188	567.462	484.632
Uso1	2058.68	2203.31	2100.5	2020.86	1761.67	1653.96	1541.86	1610.42	1417.79	1470.87	1407.78	1257.13	1699.48	1806.55	2284.69	2006.7	1956.55	2009.25	1811.91	1737.95	1733.54	1836.9	1465.22	1619.39	1904.81	1863.21	1906.2	1889.72	1945.64	1908.87	1611.56	1722.79	1612.15	1308.85	1673.06	1631.87	1963.26	1795.16	2056.79	2031.64	1826.45	1723.83	1219.71	1382.28	1455.78	1452.01	1516.41	1477.34	1272.35
Dpagt1	690.996	670.747	669.864	582.967	548.48	534.747	494.769	538.364	477.913	452.769	561.193	524.753	573.997	554.469	643.574	649.39	508.327	528.29	501.372	502.908	532.05	576.558	468.996	504.554	660.467	630.188	656.398	607.989	646.034	686.144	575.479	565.403	542.501	548.348	569.809	550.475	508.03	559.759	585.159	589.637	584.385	635.046	384.32	527.589	523.341	518.736	509.996	566.252	379.244
Camk1d	1902.62	1956.79	2147.27	2410.71	2224.19	2395.61	1974.65	2100.55	1688.94	1597.2	1237.64	1179.55	821.603	578.85	583.117	620.915	968.039	840.897	1865.14	1545.28	2130.83	1961.7	2183.79	2048.76	2093.4	2097.97	1642.01	1820.93	2195.76	2009.89	2468.7	2337.67	1595.94	2157.49	909.27	1003.18	684.371	847.167	544.765	591.371	754.748	606.568	532.991	1167.03	2127.54	1807.17	1755.9	1600.75	1240.81
Sucnr1	831.376	925.283	1061.72	1097.95	995.254	991.567	879.958	928.912	1000.13	1133.17	506.308	577.229	453.657	408.97	432.95	412.098	1038.83	1000.69	1017.26	897.133	820.827	754.096	774.727	905.143	773.29	795.427	688.913	810.315	956.482	894.743	975.332	1113.4	590.268	492.86	503.596	468.344	389.63	418.346	411.576	461.304	563.585	524.933	381.285	654.21	404.222	412.3	299.598	361.772	213.084
Cd81	4158.93	4080.6	4031.54	4048.95	4483.49	4623.28	4108.68	4479.63	4038.92	4151.22	4153.37	3988.13	3743.53	4313.84	4031.11	4039.51	3699.02	3930.3	3800.94	3885.93	4406.04	3924.29	4096.17	4126.3	3989.98	3700.22	4370.23	4249.85	4489.56	4472.4	4182.99	4188.75	4382.65	3935.26	3990.53	4058.65	3916.45	3841.71	3589.56	3757.2	3495.42	3882.42	3464.94	3718.45	4125.21	3905.64	4620.02	4213.01	2421.62
Il1rap	2475.05	2615.51	2186.99	2216.87	2425.18	2445.33	2056.56	2267.04	2173.35	2338.89	2322.98	2381.92	2458.75	2298.1	2514.81	2432.25	2717.33	2662.4	2856.27	2802.06	2388.1	2317.66	2631.99	2567.41	2315.75	2508.22	2148.03	2167.92	2109.04	2166.01	2170.47	2268.94	2323.54	2317.42	2410.73	2486.43	2342.82	2351.64	2492.38	2384.56	2276.13	2318.06	952.708	2187.38	2480.01	2381.93	2187.36	2365.43	1606.98
Sytl1	129.477	128.27	121.793	133.084	150.136	155.856	180.419	224.059	182.54	233.889	231.886	228.154	148.044	176.958	117.989	136.839	134.758	129.234	141.313	133.384	130.387	123.925	102.95	124.523	153.999	148.146	194.074	158.826	131.972	154.809	174.521	157.617	181.687	184.959	122.169	155.463	120.08	96.2392	94.9791	109.256	77.2577	84.4829	42.4774	83.359	72.2522	79.5469	121.197	70.1766	101.542
Mug1	62643.5	68193	58490	50881.6	62814.8	52927.9	53792.5	63964.2	47382.5	47231.8	49453.6	48770.1	69043.2	66515	65324.7	68132.2	55178.2	49006.9	63970.4	61700.6	68760.5	80000.9	59116.3	59497.4	59209.8	57127.2	73056.2	66964.8	75107.1	83128.4	81745.6	73819.5	66317.3	74025.8	55624.9	64651	58155.6	57416.2	73678.7	68219.2	73284.9	67547.4	34535.2	52844.3	81729	92627.4	70730.4	71491.8	46511.6
D130043K22Rik	102.218	81.5051	142.975	130.191	124.709	167.948	178.205	172.712	132.327	137.582	137.211	134.611	90.0387	77.0751	71.1832	59.3231	149.257	151.065	163.575	111.648	147.014	105.468	111.27	114.538	94.7053	90.0269	77.2233	91.0466	133.229	123.322	145.803	168.613	88.7108	167.551	70.8764	91.9088	83.1322	89.6923	51.3106	60.6979	75.2767	56.9548	49.557	83.359	80.0633	48.1763	41.6917	42.3479	29.2318
1110065P20Rik	206.481	223.137	207.402	196.733	181.616	212.287	146.106	178.936	183.722	173.853	183.863	208.761	225.097	194.261	235.002	197.744	208.107	222.667	177.125	208.475	224.021	237.303	203.821	198.532	204.234	194.868	251.992	219.524	207.384	177.112	139.175	164.031	176.569	161.023	213.562	176.973	149.47	175.457	175.766	186.429	220.878	201.24	149.682	216.311	180.631	173.659	186.158	174.231	137.697
Atraid	765.275	741.563	668.982	729.794	836.643	862.583	800.264	796.655	818.772	829.243	916.569	919.459	904.716	922.541	737.185	760.127	876.779	811.208	809.163	840.815	745.57	833.197	770.567	728.931	737.055	712.238	864.697	817.396	794.345	810.779	742.268	741.347	760.013	839.929	857.978	785.136	753.228	733.906	705.247	664.208	768.615	790.722	674.582	826.204	859.216	802.192	787.294	739.274	500.787
Cyp2b10	231.695	370.781	198.576	185.161	203.41	302.307	378.548	315.861	171.907	243.895	19.2095	7.98538	211.245	43.2564	113.113	88.5892	451.183	260.215	611.712	560.214	367.535	240.818	232.938	191.484	83.176	77.4915	34.5472	105.209	198.586	145.625	118.189	186.024	64.8271	158.847	157.607	129.063	247.717	235.033	209.609	237.589	210.973	197.443	99.114	285.953	216.757	181.501	91.1399	145.193	65.3869
Tmem181a	110.396	111.568	157.979	122.958	118.656	162.574	181.526	133.813	192.583	162.597	170.142	92.4022	93.5017	104.602	73.1334	85.4253	121.964	78.5885	64.8492	83.9827	100.634	128.319	55.1148	60.4995	132.587	100.283	183.913	110.268	131.972	140.378	129.234	164.948	137.331	156.671	107.247	88.9756	104.965	103.441	63.3194	87.5784	85.1816	72.1427	111.25	104.463	98.6145	116.519	159.01	143.983	41.5399
F12	9179.89	8487.89	8898.87	9007.06	9252.72	8666.13	8343.55	9745.01	8491.96	9146.68	10979.6	10568.1	10080.9	10298.2	10300.1	10300.9	9250.53	9449.83	9189.23	9112.62	9627.66	10019.5	9321.68	9349.81	9425.24	9085.88	10499.3	10183.1	9818.71	10494.2	9605.3	9994.9	10142.9	10136.8	9696.08	9781.45	9257.9	9432.75	9614.72	9466.27	9723.57	9853.18	4202.23	10027.4	10664	10109.2	10120.4	9020.11	7982.59
Hes6	1379.27	1530.56	1654.8	1918.15	960.142	912.295	862.248	1101.62	1062.16	1307.03	1835.88	1875.42	2096.86	2008.67	2354.9	1977.44	1851.64	1664.33	1567.03	1494.89	1248.74	1448.43	1463.14	1530.7	2352.81	2369.19	1934.65	1532.62	1422.78	1277.83	1434.83	1456.12	1873.16	1389.36	1909	1988.75	1628.21	1605.3	1792.59	1856.49	1890.83	1849.13	796.957	2015.39	1094.52	1232.42	1544.53	1655.2	623.868
Pzp	98162.4	93118.9	77672.5	73017	90048.7	81922.5	84025.5	92671.8	76189.6	77878.8	102425	99113.4	97915.4	95611.6	109797	102160	86129.9	84222.5	90104.6	90792.2	92719.4	105084	82122.1	80571.8	75841.7	77810.6	94099.6	93521.1	99633.8	100577	107964	104669	92170.5	94261.4	99379.9	96985.3	92861.1	99808.6	96038.1	95734.4	98047	92329.4	39430.2	71536.8	102502	101595	97231.7	93308.2	102060
Serpina1a	40667.2	34121.9	28100.8	29179.5	32430.5	33703.9	26853.7	34400.9	33553.1	40325.2	39227.2	41808	38564.3	33033	41500.8	37305.5	33577.7	33215	38821.5	35758.9	29153.4	38699.7	34599.6	34139.9	36459.1	38855.1	39173.5	36160.7	30745.7	33963.5	31399.5	34302.7	34698.7	34643.8	37439.5	38137.3	29038.3	32919.1	31862.8	33611.9	39074.6	37906.3	13961.9	37425	40295.3	39077.7	39231.9	35387.1	25527
Lipc	2130.23	2217.34	2457.93	2529.33	3062.04	2926.33	2679.72	2869.2	2605.19	2714.11	2301.03	2477.75	2318.5	2112.49	1649.89	1824.78	2296	2312.25	2304.57	2430.56	2141.33	1937.97	2531.12	2363	2183.99	2373.75	2425.42	2411.72	2252.32	2303.77	2572.53	2534.69	2311.6	2651.43	2000.39	2100.21	1982.58	1922.17	1918.14	1829.61	2394	2368.37	998.219	2412.14	2404.83	2412.18	2117.55	2260.17	1253.89
Pstpip2	490.648	501.724	646.918	690.013	415.295	467.568	374.12	434.114	340.86	410.244	378.702	271.503	296.089	314.592	370.543	341.701	488.711	479.39	493.628	432.758	448.917	448.239	475.235	470.486	606.938	540.161	431.841	369.245	581.933	526.088	509.205	533.33	371.903	427.581	293.764	301.148	347.644	349.604	308.955	309.559	435.813	320.845	186.092	496.989	448.159	408.938	343.229	361.772	219.238
Pmvk	1133.94	972.048	1073.19	1320.72	831.8	876.018	627.593	726.636	596.652	571.59	1013.99	1091.72	746.282	591.433	787.891	662.837	1188.09	1081.9	1323.12	1147.11	1248.74	1377.24	1292.6	1497.8	1392.58	1406.24	889.084	919.571	1018.07	906.55	1043.81	956.696	674.714	758.33	547.427	568.075	612.995	646.178	810.052	838.498	1091.51	891.342	529.956	1728.38	1330.81	1194.32	962.787	995.781	506.172
Gstt2	438.176	501.056	501.295	509.192	960.142	896.172	1181.03	1288.34	1514.67	1691	1078.48	1157.88	1398.2	940.631	693.305	713.459	1110.47	1089.76	944.669	911.954	573.179	444.723	680.096	559.18	483.409	654.119	429.808	561.454	573.135	646.786	1091.31	1009.85	709.686	1226.17	1127.49	1069.66	831.322	756.165	647.386	683.285	589.338	603.721	1005.3	620.444	441.324	516.495	352.925	394.441	173.083
Dnajb11	1977.58	2215.34	2007.83	1897.9	1598.22	1371.8	1206.48	1313.24	1303.77	1362.06	1259.6	1091.72	1194.74	1350.39	2107.22	1665	1378.28	1291.47	1478.95	1541.33	1435.14	1605.75	1416.35	1674.6	2036.58	1990.85	2136.85	1901.86	1950.67	1963.97	1374.08	1325.08	1502.97	1330.61	1675.85	1680.76	1231.87	1161.42	2272.95	1978.75	2264.24	2100.68	1490.76	1871.88	1488.01	1747.79	1561.01	1679.4	1643.13
Cope	1522.37	1479.12	1426.22	1348.2	1440.82	1430.92	1248.54	1341.24	1398.29	1605.95	1786.49	1563.99	1599.92	1738.12	1778.6	1738.56	1629.89	1672.19	1550.57	1491.93	1358.13	1525.77	1411.15	1390.31	1569.64	1532.74	1814.75	1552.85	1569.84	1479.87	1470.18	1487.28	1545.61	1422	1693.57	1600.58	1384.7	1420.67	1470.54	1358.77	1482.75	1554.87	1044.74	1564.83	1396.23	1402.72	1433.03	1409.58	1015.42
Pdia6	4401.52	4843.54	4231.88	4012.06	4225.59	3655.9	3239.79	3742.1	4018.84	4487.67	3457.72	3278.57	3031.88	3370.07	4351.93	3840.18	2915.21	2727.9	3193.1	3380.06	3306.94	3907.59	3292.33	3631.73	4076.45	4062.61	5165.83	4812.32	4794.98	4907.97	3977.54	4104.44	4032.93	3774.24	4702.09	4421.4	3037.26	3046.27	4446.55	3829.17	5213.9	4880.08	2796.43	4148.96	4002.19	4697.75	4559.9	4037.57	3811.67
Hsd3b5	3706.44	3830.74	3350.2	2532.22	3548.77	2715.39	2569.03	4034.62	3600	3974.86	5338.88	5646.8	3429.26	3201.76	2318.82	2543.78	1562.51	1912.32	2336.51	2481.94	2992.78	4021.84	4477.82	4560.96	5346.32	5338.94	6049.83	5833.05	4635.36	5044.41	4768.41	3786.46	5061.63	2400.11	3333.06	3672.44	2053.11	2213.5	2976.01	2855.4	3811.38	4234.59	1792.14	3304.82	3847.92	4748.17	5421.86	5746.01	2016.22
Mydgf	975.845	956.683	907.273	912.061	803.952	857.208	626.486	692.405	632.097	781.714	824.638	748.344	757.537	837.602	884.427	808.376	858.868	768.421	880.788	825.995	802.451	867.474	820.483	817.624	919.053	1041.58	1061.82	953.966	818.226	808.155	652.798	704.692	731.011	676.731	758.191	773.403	657.5	643.559	823.152	766.528	910.254	860.017	563.332	1020.36	870.932	915.35	861.951	879.627	591.559
Rrbp1	6546.75	6851.1	6390.63	6343.2	6528.48	5989.71	4979.79	5682.39	5001.25	5588.32	6169	6173.84	4861.22	5132.57	6202.69	5895.14	5136.15	5193.83	4788.2	4816.66	4780.58	5394.68	5122.56	5407.36	6697.73	6650.59	7601.41	7125.92	6960.58	6923.1	5927.1	6212.11	5040.31	5184.28	5014.51	5001.21	5127.32	5190.37	5784.99	5629.3	6128.12	5847.36	3268.74	5514.36	6056.5	6296.53	6778.29	6930.54	7903.35
Spcs3	1225.94	1240.61	1341.49	1154.36	1001.31	978.131	886.599	972.479	931.014	959.32	780.73	760.892	970.513	853.331	1133.08	1026.69	997.038	987.596	1012.42	1022.61	901.335	1051.16	893.276	921.589	1162.82	1182.88	1150.22	1207.89	1212.88	1126.96	1104.57	1102.4	918.668	936.76	898.079	958.198	874.987	896.269	1025.12	976.369	1158.87	992.912	694.809	927.501	945.137	1031.87	936.608	982.472	821.567
Pgrmc2	1122.36	1168.46	1502.12	1683.81	1284.63	1531.69	1218.66	1258.78	1081.65	1061.88	1081.22	985.624	865.757	856.477	826.895	817.077	1349.28	1319.41	1334.73	1087.82	1422.01	1094.23	1380.99	1316.3	1194.93	1230.75	1117.71	1113.8	1315.95	1120.4	1000.74	1185.79	968.142	950.904	825.337	834.024	992.548	905.434	783.851	846.302	796.349	785.027	717.059	930.667	1119.91	991.536	978.3	931.654	626.945
Srebf1	9460.65	9204.73	8410.81	9105.43	4725.64	5250.74	6660.01	7392.39	7689.73	10137.3	8564.71	8223.8	12088.6	10122	15001.1	11844.1	14495.9	12628.3	9496.06	8107.79	6101.95	6172.51	7203.4	7391.51	7459.49	7244.32	5046.95	5014.65	5821.85	6541.33	10750.7	11818.5	8348.2	11719.8	10375.9	11856.2	9922.96	8744.02	12610.4	12600.9	8879.68	8128.4	2229.05	7579.34	4277.53	5208.64	5234.73	6534.89	2713.17
Dera	789.807	784.32	821.665	741.366	883.863	890.798	841.218	858.893	876.665	875.52	788.963	785.989	819.006	814.794	760.587	806.795	953.54	1022.52	899.178	884.289	869.832	798.041	947.351	971.516	924.818	917.363	738.701	763.78	795.602	837.017	827.32	882.469	863.224	856.249	895.281	839.89	846.437	764.022	727.081	788.205	733.948	794.519	732.23	911.673	876.791	838.044	864.86	808.24	467.709
Yif1a	652.153	680.768	693.693	682.78	761.575	767.188	754.882	729.748	793.961	900.535	872.661	812.227	819.006	942.99	685.504	781.483	823.899	816.447	725.924	685.694	670.313	671.479	671.777	633.189	690.937	684.888	795.603	705.106	736.529	821.274	746.687	720.271	807.78	810.553	883.157	837.935	713.761	735.87	667.037	641.663	643.814	687.254	646.264	717.521	637.577	631.894	725.241	678.777	363.859
Mup14	25093.9	17882.4	15354.8	11120.5	8882.22	7955.38	12859.6	19441.8	13921.5	21580.3	31728.7	16938.1	17032.9	24653.8	29440.6	43182.5	7232.58	7786.38	10035.2	18711.4	16364.9	31525.2	14311.1	12184.5	19802.5	27601.8	50580.2	23588.2	22445.3	33220.9	31916.4	19072.5	50428.7	12113.7	22395.1	20957.2	20842.7	10350.6	23001.3	30259.6	26113.1	20635.7	11293.9	13233	20876	19093.5	26494.6	21117.1	9888.04
Mup3	90973.7	95943.5	77091.8	76366.5	102824	90133.2	93285.5	110304	110322	122713	117749	119550	105598	111754	103939	102279	89631.1	95944.4	102053	107581	91601.9	100809	103429	102483	95701.8	102493	124113	117081	86499.4	98929.4	105738	106037	115541	81460.1	106089	111322	88605.5	90461	97033.7	90292.4	110950	118769	46838.4	102308	107945	123606	105374	116511	46000.1
Rdh11	1011.28	966.036	1302.66	1521.79	987.99	1076.21	856.714	972.479	756.744	719.177	853.452	876.11	559.279	545.031	505.108	533.117	919.424	765.802	1049.2	727.192	1120.98	1133.78	1416.35	1456.1	1458.46	1408.52	865.713	911.478	1176.44	1031.18	1148.75	1152.8	817.163	757.242	532.506	635.54	542.458	618.026	608.085	665.943	883.511	683.457	369.149	979.205	1244.89	1032.99	868.738	964.323	582.328
H2-T23	2676.08	2254.75	2342.32	2421.56	2836.84	2681.8	2539.15	2715.16	2395.47	2730.37	2576.82	2481.17	2610.26	2586.73	2590.87	2611.8	2341.21	2271.21	2389.74	2654.84	2436.23	2561.99	2231.63	1998.25	2045.64	2252.95	2359.37	2379.35	2497.41	2484.81	2681.89	2591.51	2622.09	2335.92	2565.54	2567.58	2587.17	2428.24	2282.77	2307.39	2784.25	2745.22	1677.86	2675.93	2911.57	2827.84	2838.91	2548.13	1933.14
Nans	254.183	292.617	305.366	281.358	240.944	236.471	246.831	250.511	254.02	311.435	279.91	238.421	217.305	261.111	342.264	326.673	257.575	248.864	259.397	205.511	225.771	257.518	227.739	262.556	318.704	324.781	329.215	301.465	295.366	296.498	245.214	239.174	276.368	227.39	321.742	275.726	231.762	226.522	286.029	261.001	292.193	282.875	183.057	284.898	267.529	267.771	288.933	279.496	143.082
Tmem39a	392.519	397.504	285.067	256.766	167.086	153.169	136.144	149.373	129.964	162.597	205.816	152.863	222.5	249.314	331.538	319.554	184.226	159.797	169.382	141.289	168.891	239.94	228.778	234.949	475.997	427.343	184.929	171.977	168.421	149.561	144.698	126.46	217.512	124.031	237.809	264.971	188.937	201.644	289.304	267.938	169.373	167.067	140.58	183.601	126.93	172.538	294.75	333.944	226.162
C4b	32896.6	25495.7	21106.5	22088.4	22290.3	23027.7	21846.2	22606.6	17652	18736.1	32326.9	24529.9	21514.9	27744.7	34505.3	32163.4	23015.5	21727.1	23029.2	23313.6	29088.6	33867.5	21386.6	19755.1	22275.5	20865.7	28506.6	24822.3	30108.5	31104.8	25560.8	24608.3	30090	25737.5	29973.3	27538.4	26238.7	26021.3	29197.9	26827.6	23814.2	24454.5	13784.9	23121.1	29146.9	26967.5	34481.9	30518.3	25137
Mup8	538.35	499.72	296.541	259.659	364.442	119.579	456.028	577.263	705.94	591.601	617.449	525.894	517.723	735.359	1016.07	349.611	288.28	265.455	362.962	434.734	625.684	942.18	439.879	488.107	676.937	650.701	1226.43	827.513	731.502	1196.49	742.268	558.072	939.14	401.469	423.393	665.85	408.943	348.294	766.383	554.952	550.709	599.924	583.559	545.527	740.097	807.794	1260.45	745.323	339.243
Ugt2b38	188.763	165.014	182.69	134.531	180.405	138.389	189.274	255.178	187.266	197.617	433.587	659.364	357.558	271.336	392.97	426.336	248.193	175.514	168.414	155.121	251.149	502.73	165.344	146.843	253.646	186.891	502.967	395.547	312.962	299.122	372.239	331.728	608.181	266.558	332	349.058	313.215	349.604	555.682	457.835	563.585	614.162	6045.95	1045.68	365.167	594.921	481.878	460.987	304.626
Alb	1.02928e+06	1.15488e+06	1.0042e+06	966808	1.20291e+06	1.16112e+06	1.02646e+06	1.06375e+06	1.00215e+06	1.09416e+06	922485	1.0817e+06	1.19861e+06	962457	1.01321e+06	1.02703e+06	1.23951e+06	1.20443e+06	1.30478e+06	1.20204e+06	1.01054e+06	963863	1.03202e+06	970469	884431	947950	950847	923125	959461	930424	1.05861e+06	1.15592e+06	855993	1.11946e+06	880068	910083	1.16514e+06	1.18012e+06	1.01827e+06	1.08361e+06	1.25462e+06	1.22411e+06	380669	1.1232e+06	1.35179e+06	1.27849e+06	997916	1.01764e+06	1.0198e+06
Fasn	23816.9	26660.9	47857.8	59815.6	12265.1	14091.5	10425.6	14226.2	14193.2	17336.5	18033.6	21202.3	29715.4	20157.5	44574.3	33353.8	79219.7	68976.3	38392.7	22917.4	23908.1	19906.2	20284.3	20444.7	32969	30367.6	9615.31	7979.73	22573.5	19861.5	26612.3	33305.7	24918.3	23326.5	15967.7	23947.1	31602.8	29006.6	37037.5	38944.6	26421.1	21254.6	5289.45	25580.7	14566.6	8929.42	11498.2	12831.4	6400.22
C3	148870	151332	147494	145316	125972	126187	120942	124771	108979	113481	128379	116293	110562	135911	150622	147606	131255	140117	144196	158365	138458	147182	136683	131696	114871	118835	136216	130657	136572	142565	138351	142536	121188	173301	161606	132345	139068	138867	134309	128266	135118	124535	62274.9	114820	149819	154878	144958	146846	155539
Bet1	626.258	658.053	675.16	591.647	596.91	608.645	488.128	522.805	554.119	562.834	391.051	331.964	416.429	431.778	485.606	450.856	533.061	576.316	601.065	562.19	580.18	564.253	516.831	558.005	600.349	634.747	637.092	643.396	593.245	596.932	513.623	558.989	429.906	354.685	412.202	385.235	419.859	384.957	441.052	400.606	529.909	476.522	261.944	509.651	527.246	506.412	454.73	415.01	351.551
Cacna1d	49.0648	39.4164	26.4768	35.4409	38.7447	52.3999	34.3128	52.9028	41.3521	56.2834	31.5585	50.1938	37.2275	38.5375	38.0294	43.5036	31.5572	25.323	35.8123	32.6051	31.503	31.6404	24.9576	39.354	24.7057	31.9083	38.6116	46.5349	50.275	40.6701	41.9735	23.8258	24.7367	40.2557	38.236	24.4438	35.2682	28.1516	30.568	19.9436	14.8572	24.6804	54.6138	23.2139	21.4804	20.1668	18.4219	22.9889	41.5399
Foxq1	420.458	261.885	142.092	167.079	845.119	206.912	457.135	504.133	470.824	288.922	2214.58	2268.99	1586.93	922.541	1403.19	1567.71	552.678	562.345	261.333	565.154	252.899	370.896	373.325	288.988	304.704	323.641	811.86	578.652	235.036	286.003	709.131	1470.78	850.429	1051	1017.45	393.057	268.71	754.856	399.567	368.523	574.48	611.315	248.796	508.596	690.302	669.987	932.73	745.323	819.259
Trhde	36.1172	60.1267	45.8932	44.8436	36.3232	71.2101	77.4806	65.3506	48.4411	47.5282	24.698	20.5338	34.6303	22.8079	33.1538	27.6841	43.4978	32.3086	53.2344	54.3418	42.879	44.8239	46.7956	50.5141	48.588	53.5603	46.7404	28.3256	43.9906	15.7433	41.9735	28.4076	32.4136	41.3437	23.3146	28.3549	15.1149	18.986	16.3757	8.67113	4.95242	4.74623	5.05684	5.27589	4.88191	7.84266	14.5436	2.41988	15.3852
C8b	6184.21	5327.23	4377.51	3690.2	4722.01	3321.35	3815.36	5109.79	3904.23	4302.56	8099.56	7485.72	6666.33	7042.15	9122.17	8728.41	4901.6	4994.74	5175.36	5482.59	6207.84	9187.13	5383.57	5520.72	6536.31	6734.92	8806.5	7917.01	6940.47	6896.87	6765.47	5866.63	8470.17	5314.84	7815.06	7217.78	5655.51	6411.37	9080.88	7949.69	9852.34	9693.7	5154.94	8494.18	8609.73	9990.42	10359.9	10273.6	6656.39
Hlcs	232.376	197.75	330.078	311.012	246.997	272.748	282.251	234.951	195.537	231.387	296.376	169.974	263.19	288.638	267.181	281.587	278.898	233.146	253.59	187.726	262.525	254.002	219.419	222.615	275.057	249.568	289.587	235.71	365.751	350.288	282.769	318.899	272.956	317.693	241.539	245.416	258.633	216.702	236.902	228.051	235.735	229.718	161.819	205.76	276.316	292.419	290.872	268.607	139.236
Ufl1	755.053	791.668	786.362	819.481	569.063	577.742	505.837	519.693	395.208	444.014	476.122	436.914	614.687	610.309	754.737	684.193	623.468	612.117	568.157	517.729	500.547	546.675	558.427	556.243	708.231	728.192	598.48	649.466	550.512	553.638	439.617	507.672	463.173	403.645	557.685	519.187	597.88	574.162	505.464	560.155	560.614	506.898	373.195	459.002	457.923	436.948	496.422	538.424	361.551
Pla2g12b	571.06	583.229	608.967	590.923	690.14	698.665	519.12	515.025	485.002	492.793	585.891	512.205	396.517	446.721	410.522	412.098	392.333	433.11	419.1	467.339	532.05	512.398	595.864	567.403	621.761	634.747	674.687	633.28	569.365	523.464	465.022	472.85	509.234	400.381	452.303	401.857	387.11	341.747	371.183	392.802	441.756	431.907	205.308	528.644	539.939	606.125	647.675	606.18	559.25
Bik	57.9237	45.4291	49.4234	38.3341	65.3817	53.7435	38.7403	99.5818	50.8041	66.2894	60.3728	52.4753	53.6769	52.6942	70.2081	57.7412	66.526	37.5479	57.106	43.4734	55.1302	68.5541	31.1971	32.8929	40.3527	43.3041	96.5291	67.7792	67.8713	77.4044	89.4698	76.9755	69.945	63.1035	58.7528	82.1313	61.2995	39.2813	90.6123	73.7046	52.4956	59.8025	108.216	80.1935	79.0869	87.3896	51.3874	47.1877	22.3085
Lman2	4705.45	5160.21	4928.22	4704.24	4223.17	4174.52	4003.53	4182.44	3888.28	3892.31	3795.25	3441.7	4544.36	4984.71	5182.72	5025.06	5151.5	4987.75	5237.3	5177.29	4746.45	4845.37	4572.45	4496.93	4875.27	4628.98	4584.62	4539.18	4921.92	4835.81	4327.69	4419.68	4470.51	4087.58	4824.26	4651.17	4714.18	4677.75	5498.96	5213.08	5317.9	5196.17	3627.77	4653.33	4699.32	4934.15	4502.7	4436.85	2699.33
Gm10069	384.341	324.016	307.131	352.239	429.824	395.014	350.876	602.159	335.543	421.5	539.239	446.04	370.544	330.322	473.904	401.024	369.305	291.651	344.572	297.398	366.66	355.954	315.09	357.711	373.057	463.809	431.841	459.28	422.31	415.885	343.52	400.456	334.371	338.365	336.663	348.08	351.842	352.222	332.973	471.709	428.879	343.627	154.739	294.395	305.607	388.772	340.32	376.292	466.17
Agpat2	4623	4481.44	4139.21	4514.02	3858.73	4159.74	2805.9	3004.57	2838.53	3135.61	3057.06	2604.37	3156.55	3904.09	4240.76	4265.73	5502.9	5699.41	5340.87	4926.33	5359.01	5054.55	5103.84	5237.61	5170.09	5255.75	4461.68	3884.66	3808.33	3761.33	2900.59	3294.37	3271.21	2381.61	2854.64	2701.53	3492.39	3331.06	4572.1	4405.8	4482.93	4533.6	1907.44	5361.36	4675.89	4314.58	4803.27	4894.21	2467.01
Vegfb	237.147	214.452	217.993	237.961	246.997	267.374	322.098	284.742	286.511	200.119	399.284	349.075	338.511	205.271	238.902	242.038	319.837	274.187	248.75	238.116	259.024	284.763	243.337	240.823	301.41	306.547	237.766	282.245	247.604	213.846	247.423	236.425	204.717	291.582	219.157	225.861	230.923	235.688	217.251	218.512	192.154	190.799	438.933	303.891	222.615	211.752	212.337	187.541	139.236
Tlcd1	517.906	457.631	640.74	761.618	598.121	620.737	503.624	628.61	610.83	662.894	616.077	698.15	548.024	455.372	419.298	487.241	763.344	683.72	698.823	525.633	669.438	619.624	557.387	541.558	488.35	467.228	494.838	489.629	614.612	586.437	579.897	664.372	513.499	677.819	464.427	476.166	502.152	513.276	363.541	401.473	481.375	459.435	403.536	691.141	578.018	475.041	394.616	407.75	322.319
Ficd	340.046	410.198	227.701	234.344	156.19	130.328	119.541	138.481	141.188	141.334	170.142	141.455	222.5	227.293	353.966	330.628	208.96	154.557	179.061	186.738	212.645	226.756	247.497	275.478	435.645	410.249	181.881	172.989	167.164	137.754	141.384	116.38	225.189	127.295	277.91	285.504	202.372	203.608	296.946	278.343	213.944	220.225	170.921	197.318	173.796	172.538	316.081	302.485	203.853
Papss1	316.877	320.008	340.669	312.459	296.639	245.876	205.877	247.399	241.615	288.922	177.002	183.664	187.869	176.958	297.409	218.309	218.342	203.457	232.296	291.469	196.019	266.306	211.1	226.726	308.822	265.522	285.523	277.186	323.017	385.71	244.109	309.735	201.305	233.918	169.73	179.907	189.776	185.932	239.085	215.044	291.202	224.022	904.162	280.677	199.182	253.206	208.458	200.85	201.546
Ppapdc1b	333.913	352.075	336.256	329.094	290.585	346.645	288.892	283.186	278.832	281.417	292.259	246.406	253.667	361.781	367.617	342.492	336.895	358.014	318.439	314.194	238.022	246.971	290.133	263.731	365.645	348.712	301.78	339.907	325.531	333.233	231.959	299.655	211.541	227.39	269.517	220.972	273.748	263.84	243.452	219.38	230.783	259.144	141.591	265.905	219.686	220.715	252.089	234.728	100.003
Btd	1335.65	1400.28	1350.32	1367.73	1425.08	1522.28	1169.96	1303.9	1082.84	1066.88	1311.74	1408.85	1067.48	1090.06	1074.57	1117.65	1294.7	1383.16	1357.96	1385.22	1533.14	1397.45	1548.41	1526.58	1318.46	1259.24	1397.13	1359.63	1215.4	1259.46	1102.36	1075.82	1056	1139.13	1018.38	1022.73	1125.22	1154.22	1163.77	1096.03	1320.31	1209.34	1160.04	1427.66	1545.61	1460.97	1418.49	1424.1	1016.96
Mvd	998.333	1124.37	1292.07	1568.08	544.847	541.465	302.174	404.551	348.54	441.512	699.776	665.068	314.27	282.346	529.486	389.951	1066.12	870.586	906.921	618.508	741.195	813.861	1125.17	1187.08	1562.23	1451.83	617.786	599.896	852.162	823.898	657.217	760.591	458.908	317.693	262.989	235.639	352.682	284.135	839.528	850.638	1010.29	871.408	727.173	1470.92	496.002	500.81	598.227	832.439	355.397
Naglu	545.846	523.77	540.128	540.293	500.049	541.465	531.295	602.159	499.179	596.604	595.495	546.428	639.794	618.96	606.52	551.31	634.556	606.878	518.794	538.477	577.555	624.897	520.991	538.622	586.35	541.301	605.593	552.35	565.594	578.565	634.021	641.463	563.825	566.843	567.011	581.763	561.772	564.996	572.058	535.876	597.261	588.533	571.422	704.859	588.758	630.774	594.349	588.031	342.32
Ropn1l	146.513	133.615	148.27	167.802	148.925	170.635	158.282	133.813	151.231	201.37	145.444	144.878	154.105	168.307	132.615	133.675	181.667	200.837	172.286	163.025	147.889	168.749	192.382	202.644	185.293	221.079	127.012	144.663	128.201	143.001	164.58	174.111	157.803	162.111	123.101	133.952	153.669	153.197	143.015	139.605	118.858	132.894	82.9321	128.732	149.386	133.325	130.892	136.723	122.312
Wfdc21	3392.97	3112.56	2792.42	2809.24	3022.09	3146.68	2870.1	2928.33	2635.31	2717.86	4147.89	3191.87	3089.89	3521.07	3595.24	3395.66	2951.88	2968.9	2904.66	3084.64	3292.94	3570.09	2888.85	2707.79	3069.28	2747.53	3486.22	3176.52	3049.18	3159.15	2547.13	2713.39	3483.6	3292.26	3543.82	3318.5	2698.86	2925.15	2813.35	2496.42	2070.11	2208.9	1085.2	2517.65	2466.34	2424.5	3237.41	2856.67	2752.4
Glrx	325.054	337.378	282.42	331.264	280.899	288.871	316.563	314.305	330.226	343.954	419.865	355.92	567.937	575.704	506.083	516.507	583.382	538.768	459.752	533.537	471.67	414.84	468.996	421.734	388.704	403.412	266.217	346.989	292.852	359.471	263.991	350.055	364.226	384.061	463.494	444.878	498.793	498.218	466.162	512.464	492.27	500.253	318.581	547.637	481.356	422.383	400.434	347.253	193.084
Cyb561	191.489	161.006	192.398	172.865	167.086	178.697	185.953	166.488	189.038	155.092	244.235	169.974	133.327	174.599	227.201	188.252	181.667	190.359	119.052	148.205	145.264	183.69	79.0326	77.5333	150.705	140.168	261.137	148.709	169.678	203.351	130.339	165.864	161.215	135.999	193.045	125.152	132.676	153.852	173.583	122.263	157.487	139.539	483.434	149.835	111.308	135.566	253.059	198.43	258.471
Prdx4	814.34	803.694	791.658	790.55	984.357	819.588	752.668	868.229	881.982	943.06	926.174	1042.66	926.36	935.912	876.626	870.864	812.812	792.871	890.467	872.432	801.576	928.997	837.121	842.881	857.289	1013.09	1002.89	1070.3	858.446	798.971	841.679	820.156	891.373	911.737	937.247	966.02	780.099	822.289	784.942	771.73	1061.8	1074.55	542.093	1159.64	1061.33	1118.14	1018.05	1063.54	737.718
Fbxo31	683.5	627.322	466.875	473.751	767.629	678.511	1017.21	922.688	995.405	964.323	1468.16	1245.72	1507.28	1449.48	962.436	1136.63	962.069	834.785	718.181	749.916	880.333	952.727	776.807	792.367	564.114	670.074	734.637	659.582	604.557	632.355	840.575	877.887	1127.65	1612.4	1399.81	1379.61	1311.64	1315.27	1080.8	1118.58	697.3	768.89	505.684	771.335	1195.09	871.655	904.612	967.952	700.024
Unc119b	671.915	700.142	571.017	527.998	564.22	538.778	500.303	553.924	390.482	372.721	507.68	505.36	446.731	463.237	503.158	510.97	574.853	592.907	505.243	497.968	524.174	562.496	503.313	543.321	597.879	611.955	621.85	589.78	568.108	490.665	509.205	482.93	466.585	399.293	482.146	483.01	536.58	562.378	652.845	623.454	627.966	603.721	1402.77	654.21	562.396	546.745	601.136	630.379	544.634
Mrps36	122.662	102.883	110.32	125.128	112.602	124.954	118.435	122.921	146.505	103.812	118.001	106.091	116.011	109.321	130.665	104.409	127.082	111.77	103.565	129.432	119.011	125.683	132.068	121.586	148.234	152.704	114.819	129.489	109.348	116.763	93.8881	89.8048	113.447	120.767	114.708	121.241	136.034	130.283	136.464	148.276	162.439	145.235	287.228	173.049	136.693	125.482	155.132	125.834	83.0798
Ergic3	1017.41	997.435	974.348	1079.14	1006.15	1054.72	1034.92	1118.74	1057.43	1221.98	1296.64	1254.84	1099.51	1186.01	1072.62	1069.4	1103.65	1104.61	1111.15	1121.42	1113.98	1045.89	1093.98	1119.53	1029.41	978.9	1149.2	1177.54	1038.18	959.028	1101.25	1079.49	1060.26	1111.93	1190.91	1154.73	1016.9	1082.86	967.259	1064.81	1125.19	1095.43	1211.62	1197.63	1175.56	1153.99	1138.28	1104.68	711.563
Cnnm4	92.678	85.5135	104.142	84.6243	73.8571	59.1178	95.1904	94.9139	88.6117	77.5461	93.3034	60.4607	86.5757	95.9506	102.387	86.2163	97.2304	87.3206	136.474	150.181	123.387	118.651	106.07	123.348	85.6466	113.958	93.4808	72.8373	65.3575	49.8537	91.679	84.3065	74.21	89.2153	103.517	89.9533	73.8953	91.6564	128.822	115.326	157.487	114.859	397.467	130.842	106.426	91.8711	83.3833	73.8064	76.1565
Adamts7	189.445	196.414	243.587	292.93	168.297	181.384	194.808	216.279	174.861	247.647	201.7	206.479	219.902	106.175	205.749	136.839	187.638	164.163	173.254	182.786	114.636	126.562	134.147	179.736	175.411	219.939	146.318	149.721	119.403	141.689	228.645	219.014	81.0339	250.238	138.022	140.796	115.041	139.449	197.6	180.359	190.173	149.981	97.0913	193.097	120.095	161.335	122.166	133.093	53.0788
Stub1	772.089	740.227	760.768	760.895	825.746	916.326	768.165	858.893	866.623	894.281	1125.13	1040.38	885.669	875.353	835.671	802.049	802.577	833.912	761.736	753.868	695.691	755.853	741.45	757.125	792.231	815.94	941.921	932.722	842.107	785.852	762.15	787.166	772.807	841.017	913	862.379	665.897	692.006	687.78	686.753	696.31	767.94	634.127	792.438	698.113	786.506	685.489	758.633	549.25
Nsdhl	1763.61	1638.12	1809.25	2104.03	1682.97	1609.62	1423.43	1745.79	1538.3	1639.72	2598.77	2548.48	1662.25	1692.51	1751.3	1716.42	1797.06	1552.56	1539.93	1271.6	1527.89	1771.86	2259.71	2499.86	2644.34	2380.58	1533.29	1674.25	1728.2	1918.06	2050.07	1863.91	2011.35	1630.9	1743	1834.27	1285.61	1280.57	1149.57	1343.16	1337.15	1177.07	987.094	1715.72	1681.33	1695.13	1595.92	1834.27	783.874
C1rl	2592.94	2481.23	2561.19	2718.83	2986.97	3079.5	2660.9	2923.66	2764.1	2939.25	3151.73	2964.86	2435.37	2584.37	2392.92	2278.01	2671.28	2460.69	2524.28	2289.27	2423.1	2569.02	2667.35	2654.93	2705.28	2672.32	2617.46	2621.13	2934.8	2887.58	2972.39	3032.28	2819.13	2829.87	2844.38	2670.24	2461.22	2423.66	2323.17	2253.63	2450.46	2339.89	1242.97	2136.73	2576.67	2516.37	2477.26	2360.59	1740.06
Gfpt1	816.384	872.505	854.32	712.435	426.192	392.327	345.342	295.634	246.341	231.387	343.027	277.207	432.878	517.504	876.626	684.984	504.063	553.613	501.372	463.387	457.668	513.277	411.801	424.084	781.525	794.288	461.307	542.233	541.713	473.61	339.102	334.477	350.578	266.558	451.371	541.675	555.054	528.988	631.011	606.112	501.185	549.614	538.047	386.195	317.324	361.883	435.339	467.037	384.629
Atp5d	4407.66	4591.01	4112.74	4083.66	4606.99	4835.57	4503.83	4344.26	4485.53	4802.85	5069.94	5075.28	4862.09	4901.35	4664.94	4655.68	5268.35	5050.62	4758.19	4822.58	4816.45	4643.23	4917.7	4979.75	4728.68	4904.76	5083.53	4461.28	4513.44	4313.66	4456.92	4536.97	4680.35	4632.67	4708.62	4874.1	4495.01	4636.51	4559	4424.88	4722.62	4974.05	5360.25	5610.38	5168.96	4933.03	4819.75	4770.8	3122.42
Dhcr7	2502.31	2283.48	2825.96	3419.69	2089.79	1965.67	1738.89	1935.62	1767.51	1986.18	2395.7	2251.88	1760.95	1901.71	2202.78	1926.02	2468.29	2224.06	2410.07	2174.66	2493.99	2844.12	3166.5	3114.26	3421.74	3307.06	2245.57	2169.94	2707.31	2581.9	2618.93	2539.28	2402.02	1980.14	1876.36	1877.29	1842.34	1766.35	2158.32	2146.97	2349.43	2122.51	1267.24	2953.44	3174.22	2859.21	2713.84	2693.33	1246.2
Abcg8	1173.47	1216.56	1238.23	1129.05	2156.38	2034.19	2579	2920.55	2862.16	3038.05	2897.89	2481.17	2696.83	2486.06	1436.34	1535.28	1350.14	1305.44	811.099	850.696	1076.35	882.415	1018.06	1034.95	921.524	844.429	1535.32	1516.43	1917.99	1820.97	2679.68	2684.98	2373.87	3743.78	2628.02	2547.05	1890.21	1943.12	925.773	901.797	759.701	831.54	379.263	739.679	1605.17	1255.95	1118.89	1091.37	767.719
Rec8	47.0205	36.7441	41.4804	45.5669	38.7447	40.3076	67.5188	48.2349	48.4411	68.7909	69.9776	57.0384	43.2878	32.2457	35.104	29.2661	20.4696	26.1962	22.2617	41.4973	48.1295	51.8551	43.6759	37.0045	53.5291	39.8853	77.2233	41.4768	59.0732	64.285	54.1237	52.2334	50.3263	40.2557	40.1011	42.0434	26.0313	21.6047	32.7514	43.3556	51.5051	45.5638	91.023	47.483	50.7718	70.5839	63.0223	48.3976	12.3081
BC004004	1271.6	1324.12	1294.72	1432.1	1387.54	1516.91	1259.61	1339.69	1315.59	1319.53	1035.94	1006.16	829.395	866.701	707.931	743.517	897.249	928.218	988.225	951.475	1113.98	1060.83	1441.3	1299.27	1350.58	1354.96	1361.57	1322.2	1276.99	1285.7	1158.69	1209.62	1160.06	1014.01	894.348	931.799	703.684	722.122	772.933	783.003	937.988	965.384	1418.95	1194.46	1199	1322.05	1223.6	1274.07	856.184
Thnsl2	559.475	568.531	609.85	629.257	705.88	775.249	691.791	790.431	776.239	878.022	812.289	762.033	702.995	760.527	555.814	557.637	650.761	660.144	577.836	533.537	572.304	559.859	619.782	623.791	735.407	698.563	683.832	655.536	658.603	666.465	808.542	746.846	691.774	681.083	738.607	733.315	602.078	613.443	453.061	494.254	497.223	492.659	1554.47	623.61	595.593	637.496	664.158	641.268	376.936
Os9	4761.33	4679.86	4598.15	4448.92	4570.66	4612.53	4004.64	4635.22	4661.57	5209.34	5244.2	4992	4785.9	5282	5451.85	5274.22	4590.3	4618.39	4665.27	4787.02	4630.06	5078.28	4629.64	4525.13	4787.15	4683.68	5536.7	5338.37	4646.67	5250.38	4865.61	4791.72	5158.87	5261.53	5464.01	5371.78	4404.33	4610.97	4846.12	4737.04	4976.19	5020.56	3694.52	4798.95	5189.47	5287.07	4951.61	4991	3799.36
Nup210	365.26	382.807	390.975	486.047	438.299	382.922	479.273	563.26	463.144	500.297	581.774	635.408	525.514	492.337	497.307	445.319	383.804	337.931	417.164	368.536	408.664	464.059	296.372	337.74	408.468	413.668	452.162	475.466	563.08	578.565	702.504	664.372	574.061	471.1	495.202	507.454	445.891	455.663	486.904	472.576	618.062	503.101	629.07	532.865	557.514	671.107	491.574	502.125	236.931
Syvn1	5178.38	7007.43	5424.22	3806.65	2236.3	1729.2	1204.27	1359.91	1213.98	1350.8	1599.88	1486.42	1747.96	2158.89	5445.03	3964.37	2451.23	2288.67	2042.27	2059.06	2157.08	2903	2509.28	3043.77	5663.38	5222.7	3869.29	3685.37	2335.27	2219.8	1425.99	1346.15	1839.9	1190.26	2588.85	2461.01	1873.41	1901.87	4030.61	3870.79	3920.33	3893.81	1379.5	2450.12	1714.53	2018.92	2681.84	2569.91	4077.84
Itih1	13845.1	12231.8	12038.1	11867.6	12291.8	12066.8	10148.8	11512.6	9802.82	10376.2	11562.8	11102	10133.7	11099.6	11815.4	11569.6	10780.6	10971.8	11358.3	11200.3	11785.6	12622.8	11665.6	11872.6	11994.6	11771.9	13913.4	12842.6	12066	13675.7	12173.4	11611.4	11046.2	11351	11235.8	11063.3	9833.95	9896.93	10796	10486	11797.6	11750.7	5175.17	11102.6	13522.9	13953.2	12901.1	12789.1	12721.2
Surf4	4931.01	5003.21	5290.96	5042.74	4560.98	4514.45	3879.56	4120.2	3916.64	4129.95	4552.66	4134.14	4457.78	4756.63	5278.28	4817.83	4933.16	4695.23	4463.95	4618.06	4305.41	4628.28	4134.65	4281.37	4912.32	4940.08	5238.99	5000.48	5036.3	5011.61	4023.93	4403.18	4322.09	4017.95	4524.9	4493.75	4220.43	4203.1	4731.49	4537.6	4809.79	4717.75	3090.74	4828.49	4273.62	4280.97	4383.44	4278.35	3081.65
Mup7	80997.8	81765.6	55461.1	43535.9	63706	30027.8	68558.1	106112	99581.3	106378	106267	94201.2	108896	114136	134217	127938	49306.9	50648.6	68677.3	76375.9	88190.8	124722	82496.5	93502.8	104753	96381.2	140358	116643	92746.1	116100	110316	92945.2	146934	57918.1	107813	108828	60263.3	62414.7	106287	85920.5	86737.6	97408.8	57472	65578.2	94868.2	115797	123824	113778	40134.5
Pon1	10390.2	10732.6	10216.5	9908.27	11696.1	11839.7	10153.3	12296.8	11807.8	12636.3	8900.87	9051.99	9428.09	10301.3	8191.92	8565.47	10145.2	10809.4	10791.1	11588.6	10781.9	9240.75	14021	13472	10219.1	10398.7	8607.34	9756.15	8584.46	10048.1	9621.87	9354.36	9016.94	10757	9344.5	8890.71	7957.18	7944.65	7788.29	8543.66	9328.37	9904.44	3409.32	8982.73	11224.5	10521.5	8425.59	8786.59	5249.41
Pcsk9	1779.28	1694.24	1287.66	1482.01	839.065	752.408	719.462	819.994	773.876	816.735	1593.02	1776.18	1347.98	1090.85	1701.57	1456.19	1854.2	1783.09	1753.83	1424.74	1541.9	1799.11	1760.55	1796.19	1934.46	1793.7	925.663	967.117	1390.1	1210.92	1378.5	1471.7	1254.75	1715.76	1132.16	1180.15	1431.72	1358.48	2216.18	2176.45	1701.65	1643.15	421.74	1661.9	1116	1077.81	1422.36	1551.14	1003.88
Pla2g6	704.625	679.432	753.708	807.909	877.809	968.726	946.37	936.691	1024.35	956.818	1211.57	1233.17	1008.61	951.641	861.999	938.096	932.218	985.849	755.929	784.497	974.842	775.189	743.53	824.085	728.819	727.053	862.665	773.896	894.895	850.137	925.626	1015.34	1014.2	832.313	952.169	1033.49	1099.19	1066.49	811.143	907.867	784.463	862.865	613.9	622.555	850.428	836.923	704.88	684.826	563.097
Clcn2	966.986	925.951	741.352	678.441	971.039	920.357	1060.38	1075.17	1207.48	1337.04	1206.08	1108.83	1083.06	1214.33	1034.59	1051.21	1066.12	1085.39	962.092	1046.33	998.469	904.387	1043.02	989.137	849.054	827.336	867.746	855.838	796.859	924.917	1231.59	1204.12	1137.89	1212.02	1229.15	1080.42	943.844	992.508	840.62	861.043	780.501	839.134	501.638	739.679	830.901	780.904	760.146	856.638	713.871
Abhd17a	1103.28	1060.9	960.227	951.119	1095.75	1193.1	1220.87	1064.28	1120.05	1181.95	1288.41	1240.01	1233.7	1337.02	1213.04	1199.91	1362.93	1360.45	1198.26	1247.88	1235.62	1054.68	1227.08	1301.62	982.465	1091.72	1089.25	1023.77	1040.69	989.202	1004.05	1067.58	1110.59	1101.05	1214.22	1147.88	1138.66	1148.98	1016.39	1070.88	951.854	1042.27	964.844	1019.3	1068.16	1078.93	1023.87	1019.98	650.792
Srp9	943.135	997.435	914.334	940.993	979.514	991.567	769.271	938.247	836.495	960.571	1045.55	1063.2	971.379	970.517	979.988	884.31	869.956	885.431	874.981	859.588	776.198	933.391	861.039	865.789	989.053	1014.23	1103.48	983.304	873.529	830.458	789.765	850.396	856.4	843.193	926.056	916.155	822.924	836.037	853.72	741.381	900.349	831.54	649.298	960.212	845.546	882.859	839.651	912.295	658.485
Apom	2428.71	2322.23	2169.34	2255.92	2438.49	1980.45	2086.44	2595.35	1965.41	2250.09	2764.8	2950.03	3160.88	2572.58	2966.29	2591.23	2305.38	2141.97	2307.47	2443.4	2449.36	2850.27	1948.78	1832.61	2601.51	2746.39	3055.4	2797.15	2861.91	2756.38	2925.99	2749.13	2726.15	3275.94	2830.39	2899.04	2315.1	2566.38	2978.2	2770.42	3335.95	3067.96	1835.63	3580.22	3226.94	3524.71	3192.81	3021.22	2793.94
Cnpy2	785.037	735.55	777.537	813.695	941.98	924.388	814.653	970.923	819.363	973.078	1114.15	989.046	820.738	912.317	759.612	773.574	798.313	770.168	686.24	724.228	759.572	735.639	778.887	775.921	850.701	821.638	957.162	885.176	803.144	880.311	882.548	790.832	900.756	751.802	871.966	837.935	686.89	762.058	728.173	682.418	701.262	734.717	612.889	794.549	777.2	824.599	868.738	842.119	579.251
Kcnn2	355.72	401.513	371.558	355.133	470.99	450.102	423.929	485.461	487.955	484.038	388.307	362.764	393.919	326.389	332.513	353.566	357.364	351.902	372.641	443.626	410.414	420.993	452.357	407.05	378.821	380.62	357.666	398.582	338.1	358.159	470.545	487.512	410.287	545.084	448.573	459.544	349.323	370.554	298.038	329.503	385.298	343.627	191.148	333.436	438.395	451.513	383.951	454.938	299.241
Azin2	4.77019	5.3446	2.64768	2.89314	23.0047	5.37435	22.1373	34.2313	23.0391	42.5253	41.1633	26.2377	19.0467	18.8755	11.7013	7.11878	5.97029	2.61962	16.4543	12.8444	4.37541	4.3945	10.399	8.22323	2.47057	4.55832	16.2575	16.1861	8.79813	13.1194	38.6598	43.986	26.4426	59.8395	16.7865	19.5551	5.87803	11.1297	5.45857	10.4054	3.96193	3.79699	15.1705	11.607	12.693	7.84266	9.69574	9.67952	0.769258
Mst1	3349.36	3260.87	3569.08	3486.23	3103.21	3139.96	2659.8	2993.68	2804.86	3179.39	3341.09	3259.17	3114.13	3127.05	3468.47	3330	3410.74	3262.3	3214.39	3208.14	3235.18	3583.27	3114.51	3301.63	3574.1	3481.42	3651.85	3336.35	3514.22	3641.94	3275.04	3247.63	3133.03	3077.93	2910.6	2868.73	2838.25	2732.02	3267.5	3179.7	3379.53	3291.04	1452.32	3711.06	3312.86	3411.56	3164.69	2957.09	2709.33
Pfkfb1	708.714	725.529	753.708	744.983	473.412	472.942	457.135	424.779	479.094	530.315	594.123	466.574	837.187	907.598	1056.05	1020.36	1214.53	1039.99	1001.78	881.325	946.839	964.153	1033.66	935.099	826.819	838.732	443.018	451.187	495.209	514.28	420.84	468.268	461.467	486.332	726.483	745.048	1047.13	957.155	839.528	837.631	747.815	771.737	396.456	843.087	932.444	838.044	718.454	626.749	562.327
Odc1	907.018	1117.02	995.529	908.445	714.355	816.901	760.416	762.423	744.929	797.974	765.637	814.508	1117.69	1401.51	1435.36	1433.25	1559.95	1483.58	1600.9	1707.32	1346.75	1503.8	1402.83	1276.95	1251.76	1342.43	1124.82	929.687	966.537	994.45	820.692	865.058	1088.41	900.857	1241.27	1186.99	1341.03	1413.47	2050.24	1925.86	2247.41	2229.78	12556.1	2768.79	1405.01	1812.77	1376.79	1339.4	707.717
Nlrp12	218.066	269.902	236.527	248.087	533.95	542.809	364.159	424.779	359.173	295.175	433.587	463.152	387.859	407.397	240.853	291.87	334.336	255.849	348.444	314.194	463.794	404.294	452.357	425.846	267.645	323.641	329.215	390.489	408.485	389.646	243.004	258.418	324.989	250.238	303.09	335.369	386.271	365.971	484.721	376.327	434.822	469.877	346.899	436.844	713.735	786.506	570.109	619.49	409.245
Sgk2	924.054	998.771	1160.57	1197.76	1620.01	1529	1509.76	1636.88	1472.73	1303.27	916.569	868.125	483.092	519.077	446.601	359.103	783.813	826.926	796.581	730.156	706.192	632.808	873.518	911.017	853.171	854.686	1030.32	1156.29	1268.19	1302.76	1625.92	1654.06	1007.38	909.561	724.618	724.515	578.566	595.112	657.212	707.564	700.272	633.147	1367.37	892.68	807.468	789.868	619.558	666.677	516.941
Slc46a1	817.066	825.74	764.298	803.569	814.849	824.962	737.172	916.464	834.132	826.741	1042.8	971.934	773.987	945.349	803.492	823.405	801.724	829.546	787.87	802.282	856.706	860.442	879.757	922.764	842.466	875.198	852.504	882.141	823.254	842.265	927.835	857.727	980.084	788.794	937.247	886.822	763.304	756.82	741.274	758.724	813.187	908.429	652.332	876.853	901.2	913.109	896.856	878.417	537.711
B930025P03Rik	2.72582	3.34037	18.5338	20.252	53.274	25.5281	49.8089	57.5707	43.7151	52.5312	80.9544	98.1061	47.6166	22.8079	5.85067	11.8646	20.4696	8.73206	8.71109	7.90426	10.501	9.66789	3.11971	4.11162	8.23525	12.5354	38.6116	33.3838	38.9631	56.4134	67.3785	64.1463	27.2956	90.3033	46.6292	51.8209	17.6341	27.4969	20.7426	11.2725	22.7811	17.0864	75.8525	42.2071	59.5593	50.4171	14.5436	7.25964	13.0774
Bdh2	127.432	171.027	127.089	119.342	198.567	209.6	197.022	196.052	200.263	248.898	160.537	164.271	179.212	173.026	141.391	140.003	221.753	206.95	215.841	163.025	152.264	139.745	163.265	183.848	161.411	154.983	197.123	154.779	136.999	150.873	177.835	182.359	155.244	146.879	172.528	178.929	204.891	164.327	121.18	119.662	130.744	148.082	1052.83	219.477	111.308	165.816	98.8965	100.425	112.312
Serpina9	10.2218	43.4248	51.1886	15.189	13.3185	18.8102	16.603	28.0074	8.86117	12.5074	63.117	45.6307	34.6303	36.1781	30.2285	48.2495	21.3225	25.323	36.7802	42.4854	36.7535	43.945	43.6759	46.9899	58.4702	56.979	50.8048	43.5001	37.7063	40.6701	17.6731	21.0766	47.7673	22.8478	55.9551	36.1769	45.3448	39.2813	76.42	62.4321	189.182	219.276	69.7843	161.442	80.0633	94.1119	134.771	136.723	60.0021
Slc25a48	118.573	116.245	125.324	96.9201	125.92	119.579	128.396	143.149	122.875	107.564	98.7919	78.713	135.924	128.983	94.5859	113.9	124.523	114.39	141.313	115.6	98.8843	104.589	125.828	128.635	91.4112	93.4456	107.706	118.361	157.109	123.322	181.149	165.864	130.507	176.255	141.753	145.685	107.484	119.153	102.621	114.459	126.782	96.8231	147.66	106.573	132.788	113.158	101.805	91.9555	46.1555
1810046K07Rik	23.1695	21.3784	21.1815	20.9752	37.5339	71.2101	63.0913	54.4588	85.658	108.815	38.4191	20.5338	28.57	34.6051	16.5769	23.7293	34.9688	25.323	30.0049	24.7008	13.1262	13.1835	31.1971	25.2571	32.1175	23.9312	32.5151	28.3256	30.165	38.0462	64.0648	88.8884	54.5913	99.0072	29.8427	24.4438	23.5121	21.6047	6.55028	10.4054	7.92387	7.59397	3.0341	15.8277	21.4804	21.2872	26.1785	6.0497	2.30777
Cadm4	156.735	146.976	108.555	86.0708	118.656	87.3331	86.3355	141.593	122.284	150.089	227.77	227.013	174.883	175.385	237.927	215.936	161.198	126.615	153.896	139.313	143.514	216.209	115.429	130.984	137.529	118.516	198.139	214.465	143.284	173.176	171.208	139.289	176.569	115.327	167.865	155.463	120.92	150.578	134.281	129.2	86.172	123.402	192.16	105.518	78.1105	103.075	123.136	133.093	102.311
Ddrgk1	1862.42	1877.29	1681.28	1871.14	2169.7	2296.19	1866.17	2170.57	2133.18	2212.56	2236.54	2197.12	1917.65	2032.27	1795.18	1797.1	1928.4	2035.44	1841.91	1983.97	1932.18	1848.33	1994.53	2074.02	1885.87	1914.5	2074.87	2027.3	1719.41	1831.47	1858.98	1872.15	1940.55	1934.45	1998.53	1823.51	1793.64	1772.24	1579.71	1651.85	1762.07	1869.07	1583.8	2094.53	1861.96	1846.39	1779.17	1918.97	1304.66
Slc35f5	556.068	515.085	556.014	563.438	684.086	675.824	670.76	592.823	592.517	529.064	555.704	529.316	482.227	480.54	446.601	448.483	467.388	467.165	521.698	488.088	504.923	481.637	561.547	505.141	524.585	479.764	516.177	503.791	641.007	570.694	619.661	638.713	522.882	579.899	511.056	497.677	471.082	470.721	417.035	453.5	466.518	432.856	430.842	440.009	525.293	495.208	561.383	550.523	414.63
Rnase13	5.45165	8.68497	1.76512	6.50956	14.5293	14.7795	6.64119	18.6716	13.5871	15.0089	8.23266	6.84461	9.52333	4.71888	3.90045	8.70073	5.97029	2.61962	5.80739	3.95213	7.87574	14.0624	13.5187	9.98535	10.7058	9.11665	9.14486	8.09303	8.79813	11.8075	22.0913	13.7456	13.6478	6.52795	13.0562	8.79978	7.55747	3.92813	7.642	7.80401	9.90483	3.79699	11.125	10.5518	11.7166	10.0834	16.4828	6.0497	3.84629
Acsm2	23.851	24.7188	20.2989	19.5287	10.8969	9.40511	17.7098	29.5634	19.4946	11.2567	23.3259	18.2523	29.4357	42.4699	52.6561	41.1307	13.6464	7.85885	22.2617	24.7008	29.7528	36.9138	33.2769	28.1939	42.8233	42.1645	62.9979	39.4535	26.3944	45.9179	30.9278	29.324	24.7367	20.6718	41.9663	27.3771	28.5504	28.8063	44.7603	32.9503	45.5622	63.5995	37150.6	3562.28	76.1578	80.6673	72.718	50.8175	26.1548
Atp1a1	4971.9	5114.78	4907.04	4961.73	5373.4	5163.4	5977.07	5942.23	5905.09	5993.56	7108.9	7459.48	8958.85	8801.5	8726.28	8311.57	9129.42	8913.69	7383.13	7412.22	6206.09	6336.86	5091.36	4827.04	4979.85	4901.34	5077.43	4931.69	5931.2	5764.66	6946.61	6878.31	8153.72	9573.24	8332.64	8130.02	9003.47	9267.77	8565.59	8697.14	6827.4	6862.1	44706.5	10221.5	5716.71	5697.13	5202.73	5096.27	4307.07
Abcd4	182.63	144.972	165.922	188.777	177.983	162.574	164.923	202.276	172.498	190.113	171.514	169.974	213.842	212.35	177.47	221.473	198.725	210.443	175.19	180.81	191.643	206.541	226.699	215.566	191.058	153.843	223.541	172.989	155.853	153.497	160.162	170.446	184.245	217.598	192.112	205.328	203.212	235.033	186.683	179.492	176.306	168.966	223.512	198.373	209.922	157.974	182.28	214.159	126.158
Dnajc10	318.24	338.046	322.135	321.138	371.707	325.148	312.136	334.533	333.771	328.945	322.446	297.74	334.182	362.567	410.522	341.701	284.015	283.792	281.659	330.991	261.65	329.587	290.133	250.221	317.88	284.895	382.052	383.407	382.09	387.022	398.748	370.216	341.195	319.869	288.169	331.458	319.093	343.712	328.606	324.3	330.821	332.236	451.07	292.284	302.678	334.993	347.107	349.673	231.547
Sharpin	554.705	520.43	503.06	516.425	543.636	568.337	511.372	589.711	560.617	565.336	620.193	581.792	553.219	562.333	540.212	569.502	556.09	548.373	509.115	477.219	504.048	504.488	540.749	518.651	573.173	552.697	655.382	557.408	575.649	575.941	530.192	584.647	512.646	547.26	551.157	547.542	518.107	490.362	434.502	477.779	503.166	579.99	460.172	576.127	491.12	555.708	582.714	567.462	360.782
Bola3	548.572	531.787	447.459	482.431	438.299	507.876	516.906	510.357	528.126	530.315	570.797	489.39	547.158	569.412	579.217	524.416	594.47	565.837	503.307	483.148	525.925	494.82	637.46	597.946	529.526	634.747	563.933	492.663	490.181	438.188	419.735	444.442	530.559	414.525	551.157	500.61	461.845	495.599	514.197	482.115	537.832	576.193	518.831	658.431	552.632	543.384	552.657	522.694	371.551
Cyp4a32	301.885	338.046	460.697	418.782	1255.57	827.649	1010.57	1151.41	1014.9	931.804	850.708	912.614	565.339	680.306	478.78	509.388	613.234	517.811	630.102	707.431	973.092	598.53	476.275	418.21	341.763	418.226	522.273	1128.98	608.328	821.274	512.519	515.919	424.788	481.98	524.112	492.788	525.664	486.434	354.807	358.118	541.794	513.542	918.321	1060.45	1177.52	1253.7	562.353	450.098	302.318
Klhl18	154.009	171.027	137.68	162.739	158.611	165.261	147.213	143.149	146.505	128.827	131.722	142.596	157.568	162.801	178.446	191.416	140.728	145.825	155.832	145.241	183.767	166.991	171.584	167.989	181.999	182.333	167.656	154.779	163.394	150.873	151.326	127.376	143.302	126.207	160.405	182.84	177.181	166.291	187.775	161.283	191.163	189.849	237.671	142.449	171.843	170.298	222.032	165.762	130.774
Qdpr	5615.88	5821.6	5878.74	6249.9	6082.92	6859.01	5598.52	6122.73	5434.26	6322.51	5635.25	5483.67	4954.73	4517.54	4190.06	4137.59	5996.73	6123.79	5432.82	5072.56	5265.37	5092.34	6083.43	6034.09	6268.67	6520.68	5686.07	5669.17	5552.88	5137.56	5734.91	5913.37	5446.33	5668.43	4759.91	5081.38	4753.65	4661.38	4102.66	4318.22	3943.11	4153.9	3308.18	4901.3	4910.22	4788.5	4997.18	4827.66	4033.22
Lrp3	478.382	484.354	393.622	382.617	478.255	419.199	480.38	463.678	450.148	445.265	535.123	555.554	662.304	611.095	558.739	624.079	580.824	533.529	527.505	557.25	520.674	512.398	510.592	517.476	467.762	482.043	484.678	490.64	540.457	526.088	526.878	461.853	539.089	487.42	602.45	584.697	552.535	584.637	637.561	625.188	563.585	586.634	475.343	503.32	508.695	542.264	567.201	488.816	367.705
Eef2k	201.029	211.112	172.982	166.355	128.342	116.892	191.488	138.481	209.124	220.131	325.19	342.23	232.889	209.99	254.504	250.739	237.959	213.935	203.259	196.618	156.64	203.905	132.068	140.97	212.469	217.66	159.527	178.047	147.054	173.176	287.187	250.17	317.312	308.99	345.056	307.015	255.275	251.4	258.736	200.303	244.649	233.515	110.239	182.546	146.457	206.15	195.854	227.469	90.0031
3110082I17Rik	50.4277	52.1098	55.6014	46.2902	135.606	59.1178	86.3355	74.6864	80.3413	70.0416	333.423	305.726	130.729	83.3669	98.4863	121.019	68.2318	69.8565	45.4912	52.3657	64.7561	78.222	40.5562	52.2763	61.7643	67.2353	89.4164	115.326	106.834	104.955	142.489	166.78	164.627	79.4234	98.8539	87.0201	104.965	115.88	70.9614	59.8308	130.744	142.387	64.7275	84.4142	69.3231	68.3431	119.258	98.0052	55.3866
Ppard	1309.08	1249.97	1127.91	1254.17	161.033	165.261	178.205	182.048	164.227	147.588	201.7	156.285	257.996	238.304	237.927	247.575	337.748	273.313	623.327	418.926	931.963	1018.64	1339.39	1344.5	1497.17	1471.2	428.792	356.093	163.394	188.919	166.789	144.787	149.273	161.023	208.899	232.705	198.174	228.486	313.322	288.749	643.814	393.937	952.708	1110.05	1006.65	1123.74	1276.93	1191.79	616.175
1700001C19Rik	180.586	167.687	171.217	198.903	216.728	236.471	226.907	242.731	238.07	255.152	220.91	223.591	173.151	171.453	132.615	119.437	148.404	162.416	169.382	168.953	169.766	169.628	186.142	166.814	187.764	188.031	229.638	218.512	208.641	250.58	270.619	297.822	198.746	265.47	172.528	179.907	131.836	122.427	110.263	81.5086	182.249	124.351	70.7957	222.642	206.993	212.872	175.493	150.033	86.1569
Fabp2	794.578	806.366	649.565	623.471	1000.1	1183.7	875.53	938.247	899.114	1004.35	853.452	793.975	750.611	830.523	595.793	664.419	929.659	902.895	844.976	818.091	965.216	607.319	766.408	834.658	628.349	674.632	620.834	779.966	796.859	788.476	849.411	938.368	669.596	536.38	734.877	746.026	782.618	765.331	611.36	639.062	686.405	818.25	238.683	600.396	788.916	705.839	502.239	619.49	253.086
Cyp51	3261.45	3221.46	3223.11	3872.46	3192.8	2732.86	2302.28	2844.31	2409.06	2488.98	4296.07	4508.32	2593.81	2510.45	2862.93	2546.94	2603.9	2341.06	2814.65	2330.77	2861.52	3211.5	4238.64	4663.75	4465.97	4296.22	2858.28	3224.06	3499.14	3534.37	3610.83	3408.92	3341.16	2427.31	2818.27	2555.85	2100.14	2125.77	2767.49	2766.96	2882.31	2627.51	3256.6	3452.54	3456.39	3275.99	2785.58	3154.31	1793.14
Izumo4	126.751	117.581	143.858	156.229	171.93	143.764	150.534	166.488	166.59	200.119	134.467	127.766	135.058	146.285	124.814	105.991	162.051	153.684	140.345	118.564	136.513	128.319	138.307	150.368	119.411	92.3061	188.994	117.349	169.678	145.625	187.776	170.446	123.683	179.519	90.4607	125.152	105.805	96.2392	103.713	116.193	117.868	103.468	96.0799	190.987	161.103	132.205	139.619	124.624	70.0024
Pcbp2	2657	2716.39	2675.04	2761.5	3164.96	3205.8	3135.75	3379.56	3080.73	3054.31	3582.58	3604.83	3317.58	3061.77	2742.99	2865.7	3215.43	3110.36	2856.27	2743.77	2812.52	2695.58	2774.46	2794.14	2593.28	2560.64	2833.89	2897.31	3006.45	2883.64	3085.05	2973.64	3099.76	3541.41	3049.55	2965.53	2939.02	3117.63	2729.28	2767.82	2487.1	2841.09	2770.13	2710.75	2843.22	2543.26	2767.16	2738.1	2214.69
Akap17b	145.15	161.006	153.566	101.983	78.7002	63.1486	66.4119	52.9028	60.256	76.2953	93.3034	76.4315	85.7099	102.242	166.744	154.24	100.642	83.8278	97.7578	77.0665	86.6332	108.105	133.107	96.9167	147.411	180.054	77.2233	73.8489	61.5869	47.2298	81.7379	57.7316	76.769	62.0155	142.685	127.108	86.491	99.5127	143.015	137.004	107.963	111.062	68.773	100.242	63.4648	84.0285	111.501	116.154	76.9258
Htt	586.733	636.007	721.053	621.301	537.583	489.066	500.303	541.476	447.194	450.267	504.936	436.914	580.923	558.401	652.35	643.854	665.26	648.792	740.443	606.652	662.438	630.171	604.183	596.184	649.761	625.63	539.547	475.466	745.327	708.447	685.935	634.132	588.562	537.468	594.989	576.875	638.186	626.537	695.422	717.969	665.605	628.401	1267.24	595.12	669.798	706.959	640.888	581.981	462.324
Dnpep	773.452	827.076	788.128	792.72	787.002	756.439	754.882	809.102	694.716	716.676	723.102	625.141	756.672	777.829	784.965	730.07	752.256	733.493	684.305	737.072	698.316	657.417	718.572	682.528	824.348	799.986	837.263	827.513	863.474	825.21	800.81	833.901	744.659	724.602	714.36	757.759	674.294	749.619	745.641	755.255	775.548	666.371	479.388	801.935	735.215	686.793	653.493	686.036	487.709
Kif1c	4747.7	5127.47	4678.46	4748.36	4993.22	4901.4	5387.11	5106.68	4816.34	4208.75	4667.92	4617.83	4609.29	4413.73	4526.47	4394.66	4754.91	4813.11	4882.08	5149.62	5265.37	5038.73	4923.94	4773	4629.03	4617.58	4905.71	4680.81	5001.11	4877.79	4998.16	4933.76	4920.04	5405.14	4655.46	4518.2	4348.9	4573.65	4625.59	4619.98	4357.14	4374.13	3988.83	4618.51	5059.61	4907.26	4927.37	4859.12	3370.89
Cdhr5	1563.94	1370.89	1245.29	1228.14	1289.47	1241.47	1084.73	1240.1	1144.27	1288.27	1760.42	1648.41	1569.62	1878.12	1812.73	1690.31	1548.01	1379.67	1417.97	1519.59	1677.53	1857.99	1495.38	1548.32	1494.7	1411.94	1860.47	1728.87	1383.82	1561.21	1557.44	1456.12	1706.83	1351.29	1681.45	1602.54	1492.18	1584.35	1470.54	1515.71	1609.54	1792.18	2697.32	1780.08	1793.61	1751.15	1672.51	1793.13	1488.51
Mn1	407.511	378.13	480.996	509.915	565.43	463.537	587.745	704.853	574.204	451.518	422.61	452.885	425.087	397.173	257.43	266.559	417.92	400.801	359.09	358.656	393.787	357.712	336.928	397.065	354.939	369.224	570.03	447.14	532.915	582.501	703.608	680.867	386.404	454.78	367.438	380.346	341.766	331.272	346.073	359.852	417.984	368.308	145.637	334.491	362.238	292.419	365.529	344.833	216.161
Cyp4a12a	2651.54	2453.17	2382.92	1879.09	3964.07	4599.1	2886.7	2701.16	3503.12	3464.56	3700.58	3672.13	3234.47	3202.55	4368.5	4172.39	2498.99	3409.87	3726.41	2959.16	4805.08	5261.09	5311.82	4634.38	5931.85	5454.03	5014.43	6243.78	5405.82	4410.74	4541.97	4820.13	4956.72	1808.24	4657.33	4943.52	4500.89	3985.74	5031.71	4817.68	5255.5	5633.78	3082.65	3893.61	5433.56	5117.89	6053.05	5550	1193.89
Eif4ebp3	436.132	394.164	330.078	405.039	273.634	272.748	280.037	295.634	229.8	293.925	916.569	647.956	1808.57	1183.65	1446.09	1396.86	1287.02	1245.19	948.541	877.372	591.556	791.888	602.103	623.791	567.408	664.376	243.863	390.489	272.742	253.204	289.396	218.097	561.266	777.914	850.517	948.421	1041.25	1339.49	2415.96	2054.19	2053.27	2010.5	969.901	2081.87	1090.62	1269.39	1003.51	1124.03	459.247
Jkamp	261.679	219.797	215.345	246.64	251.841	283.497	250.152	259.846	265.244	300.178	268.933	287.474	298.686	290.211	235.002	242.829	221.753	240.132	232.296	267.757	224.021	223.24	251.656	251.983	237.999	250.708	262.153	235.71	221.21	216.47	269.514	264.832	266.985	299.198	277.91	319.725	255.275	260.566	250.002	230.652	235.735	216.428	315.547	293.339	264.599	236.4	254.998	269.817	183.083
Bhlhe41	11.5847	10.0211	9.70818	8.67941	52.0632	24.1846	275.609	202.276	329.045	305.181	255.212	253.251	76.1866	78.648	37.0543	34.0119	28.1456	27.9426	17.4222	20.7487	19.2518	19.3358	23.9177	17.0338	22.2352	17.0937	9.14486	11.1279	54.0457	55.1015	331.37	321.648	224.336	152.319	198.64	225.861	47.0243	46.4829	36.0266	27.7476	17.8287	20.8834	23.2614	21.1036	8.78743	5.6019	16.4828	18.1491	1.53852
Tk1	314.151	251.864	230.349	248.81	259.105	236.471	314.35	392.103	389.892	432.757	363.609	391.283	524.649	487.618	441.726	481.704	528.797	493.361	596.226	698.539	501.422	493.941	435.719	365.346	237.175	257.545	296.7	361.152	232.522	261.076	418.63	391.292	367.638	624.507	416.865	431.189	436.654	449.116	412.668	456.101	535.851	518.288	318.581	621.5	481.356	566.912	288.933	332.734	231.547
H2-K2	117.21	137.623	246.235	331.987	133.185	161.23	154.961	149.373	170.135	178.856	90.5592	130.048	115.146	83.3669	181.371	131.302	177.403	184.246	116.148	128.444	150.514	131.835	117.509	136.271	199.293	178.914	101.61	111.279	140.77	145.625	167.894	119.129	163.774	122.943	124.034	140.796	152.829	119.808	152.84	134.402	160.458	160.423	74.8412	195.208	114.237	79.5469	65.931	59.2871	85.3876
Lss	1805.86	1741.67	1870.15	2282.69	1256.78	1117.86	971.828	1196.54	878.438	988.087	1439.34	1409.99	1083.06	1053.1	1294.95	1137.42	1922.43	1781.34	1853.53	1463.28	1583.02	1860.63	1846.87	2078.72	2353.63	2216.48	1306.7	1213.95	1755.86	1506.11	1888.81	1739.28	1148.12	1240.31	1005.33	1022.73	1100.03	1038.34	1750.02	1720.35	1841.31	1570.05	768.639	2327.72	1746.75	1626.79	1209.06	1403.53	842.337
H2-K1	20862.1	17756.1	21610.4	23005.5	18224.5	18732.3	18465.8	18316.8	17942.1	19535.4	19404.4	19323.5	19470.9	19218.4	19452.5	19674.7	18322.8	19370.3	18904	19998.8	19211.6	20106.6	18596.6	16784.8	17962.7	17599.7	18687	18680.7	18965	17776.8	17543.8	18862.7	19843.9	17816.9	19430.4	19774.1	20533.6	18870.1	17651.9	16870.5	18471.5	19669.3	9701.03	19432.1	19975.8	19475.6	19895.6	18680.3	11790.4
Mug-ps1	4607.32	3712.49	4010.36	4089.45	5027.12	4960.52	3419.11	3670.52	3093.73	3214.41	2560.36	2786.9	1719.39	1438.47	1420.74	1538.45	2553.58	2667.64	3357.64	3321.76	3173.05	3563.94	3152.98	3348.03	3504.92	3547.52	4611.04	4604.94	4254.52	4538	3568.85	3463.9	1965.29	2805.93	1660	1431.43	1497.22	1387.94	2068.8	1678.73	2610.91	2565.81	1341.07	3264.72	3248.42	3663.64	2868	3252.32	2092.38
Tmem125	131.521	134.951	124.441	128.021	167.086	147.795	120.648	124.477	103.971	93.8057	137.211	123.203	113.414	95.9506	124.814	136.839	114.288	130.108	117.116	139.313	121.636	138.866	112.309	123.936	137.529	111.679	130.06	160.849	143.284	131.194	117.084	116.38	92.9757	71.8074	110.045	75.287	109.163	113.916	149.565	131.801	157.487	155.676	189.126	162.497	107.402	135.566	119.258	130.674	133.851
Atg13	1031.72	1042.86	1176.45	960.522	944.402	988.88	874.424	949.139	851.854	900.535	1038.69	947.978	973.976	1068.83	925.381	939.678	836.693	853.995	723.988	771.653	870.707	972.942	773.687	814.1	997.288	933.317	1159.36	1082.44	1068.34	980.019	930.044	941.117	994.584	793.146	985.742	1035.44	882.544	884.484	717.256	687.62	801.301	777.433	703.912	796.659	769.389	839.164	885.221	837.279	765.411
Gm10319	951.994	893.216	864.91	810.802	920.186	822.275	697.325	788.875	610.83	672.9	620.193	527.035	514.26	539.526	468.054	493.568	677.201	633.074	712.374	619.496	839.204	827.923	795.525	808.814	789.76	858.104	1046.58	882.141	989.161	1008.88	854.934	838.483	617.564	658.235	513.854	535.809	455.128	454.354	564.416	574.896	764.653	732.818	390.388	725.962	1006.65	1019.55	746.572	831.229	490.017
Hmgcr	1788.14	1802.47	2252.3	3055.88	1003.73	959.321	916.484	1166.97	1085.2	1352.05	3018.64	3767.96	4035.29	2184.06	2528.47	2372.93	5910.58	6239.93	3697.37	2985.83	2902.65	3436.5	2080.84	2341.86	2284.46	2284.86	1138.03	1170.45	1877.77	1649.11	3463.92	3577.53	1813.45	2768.94	1598.45	1556.58	3145.59	3044.3	3330.82	3632.33	4518.58	4282.05	1412.88	4200.66	2471.22	1469.94	1454.36	1608.01	1233.89
Gorasp2	2022.56	2026.27	2004.3	2009.28	1969.93	1956.26	1742.21	1800.25	1672.4	1791.06	1981.33	1748.8	1856.18	1991.37	2161.82	1965.57	1903.67	1843.34	1723.83	1668.79	1670.53	1875.57	1710.64	1818.51	2006.11	1956.66	2231.35	2080.92	2063.79	2120.09	1826.95	1933.55	1791.28	1629.81	1842.79	1764.84	1779.36	1683.2	1731.46	1687.4	1806.64	1907.99	1394.68	1878.22	1618.84	1649.2	1721.96	1837.9	1189.27
Cad	468.16	539.136	531.302	482.431	273.634	209.6	205.877	222.503	185.494	197.617	183.863	177.96	332.451	313.019	673.802	467.466	405.979	397.309	366.834	425.842	335.157	407.809	228.778	261.381	491.644	523.068	419.647	351.035	509.035	488.042	270.619	324.397	242.249	249.15	305.888	323.636	356.041	337.165	594.984	522.002	500.194	475.572	260.933	350.319	280.222	329.392	317.051	320.634	287.702
Neurl2	34.0728	30.0634	60.0142	91.8571	53.274	94.0511	69.7325	66.9065	60.256	42.5253	56.2565	67.3053	40.6906	32.2457	25.3529	22.1473	69.0847	62.8708	75.4961	44.4614	63.0059	59.7652	61.3542	64.6111	50.235	56.979	43.6921	54.628	59.0732	80.0283	60.7511	56.8153	38.3845	47.8716	26.1124	42.0434	31.0696	45.1735	27.2928	40.7543	31.6955	17.0864	15.1705	36.9312	49.7955	21.2872	20.361	31.4585	11.5389
Tasp1	88.5893	108.228	100.612	87.5174	94.4402	111.518	92.9767	102.694	101.608	103.812	101.536	92.4022	103.891	89.6588	96.5361	82.2614	92.9659	108.278	105.501	90.8989	84.0079	91.4055	85.272	89.8682	100.47	93.4456	105.674	123.419	114.376	101.019	99.4109	91.6375	85.2988	119.679	92.3259	83.109	83.1322	73.3251	75.3283	63.2992	82.2101	71.1935	74.8412	101.297	85.9216	89.6304	96.9574	90.7455	66.9254
Tmed9	1159.16	1318.11	1270.89	1090.71	854.805	822.275	719.462	776.427	771.513	791.72	860.312	742.64	871.817	978.382	1249.12	1146.12	909.189	926.471	863.366	950.487	834.829	1007.22	908.874	898.682	1170.23	1262.66	1261.99	1260.49	1035.67	1032.5	738.955	754.177	864.93	569.019	836.528	926.91	847.276	775.806	1056.78	1002.38	1115.28	1111.57	695.821	1072.06	831.877	897.424	996.722	1015.14	817.721
Tmem248	1273.64	1301.41	1251.47	1121.81	904.446	966.039	822.401	897.792	759.698	741.691	1159.43	1030.11	1345.39	1426.68	1602.11	1433.25	1279.35	1219.87	1094.69	1076.95	979.217	1233.1	1005.59	1085.47	1353.05	1426.76	1084.17	1129.99	1072.11	1008.88	889.176	912.71	1108.03	943.288	1251.53	1288.68	1218.43	1213.79	1175.78	1280.73	1162.83	1094.48	786.844	969.708	883.625	976.971	1150.88	1133.71	832.337
Ilvbl	333.913	328.693	301.836	312.459	339.016	342.615	368.586	385.88	343.814	331.447	349.888	371.89	352.363	346.838	281.807	324.3	329.219	378.098	345.54	351.739	342.157	271.58	300.532	316.594	288.234	264.383	366.81	346.989	321.76	343.728	347.938	383.961	307.076	376.445	345.989	335.369	319.093	359.424	289.304	280.945	280.307	286.672	319.592	320.774	366.143	392.133	337.412	284.336	234.624
Whrn	37.4801	40.7525	32.6548	36.8875	25.4262	33.5897	35.4197	32.6753	40.7614	50.0297	50.768	33.0823	41.5563	26.7403	44.8552	45.8766	30.7043	48.0263	43.5555	61.258	43.7541	53.6129	24.9576	28.1939	52.7056	25.0708	52.837	37.4303	41.4769	35.4224	29.8233	34.8223	32.4136	44.6076	23.3146	22.4883	35.2682	43.2095	42.5768	37.2858	32.6859	34.1729	325.66	73.8624	25.3859	23.528	33.9351	27.8286	33.0781
Csrp3	194.215	193.074	133.267	159.846	308.747	350.676	344.235	309.637	301.28	280.166	362.237	319.415	219.902	275.268	143.341	147.121	191.049	182.5	168.414	150.181	205.644	184.569	316.13	285.464	261.881	289.454	197.123	259.989	270.228	233.525	210.972	226.345	283.192	271.998	227.551	216.084	202.372	203.608	153.932	158.682	175.316	194.595	100.125	265.905	328.064	324.91	358.742	354.513	106.158
Cacfd1	422.503	449.614	456.284	391.297	427.402	333.209	373.014	350.092	326.091	365.217	421.238	359.342	425.087	440.429	474.88	445.319	385.51	354.522	342.636	318.146	350.033	345.407	358.766	343.026	442.233	502.555	427.776	408.698	422.31	375.215	322.533	362.885	368.491	396.029	429.921	421.412	394.668	380.374	402.842	347.712	451.66	404.379	351.956	391.471	314.395	370.846	376.195	370.242	297.703
Preb	2177.25	2111.78	2222.29	2069.32	1692.66	1656.64	1409.04	1501.51	1439.65	1475.88	1834.51	1778.46	2044.92	2015.75	2414.38	2155.41	1891.73	1821.51	1560.25	1625.31	1436.01	1622.45	1535.94	1633.49	2277.87	2152.67	2051.5	1978.75	1837.55	1725.2	1464.65	1520.27	1529.41	1514.48	1768.18	1834.27	1719.74	1653.09	1919.23	1840.88	1684.81	1732.37	1420.97	1733.66	1305.42	1415.04	1716.15	1768.93	1323.12
5830473C10Rik	889.3	994.095	792.54	877.344	1433.55	1495.41	1051.52	1123.41	1112.37	1086.9	1027.71	1034.68	769.658	750.302	538.262	528.371	898.102	1032.13	1075.34	891.205	793.7	749.701	835.041	849.93	795.525	825.057	1188.83	1318.15	1216.66	1306.69	1042.71	1105.15	690.068	825.785	604.315	611.096	609.636	572.853	560.049	610.447	876.578	879.951	335.774	911.673	906.082	892.942	713.606	863.898	513.864
Slc39a7	1642.99	1622.75	1703.34	1606.41	1425.08	1409.42	1210.91	1412.82	1192.12	1204.47	1532.65	1346.11	1438.89	1493.53	1408.06	1283.75	1293.85	1334.26	1319.25	1229.11	1191.86	1291.1	1162.61	1237.6	1530.11	1466.64	1782.23	1574.09	1635.2	1538.91	1227.17	1314.08	1251.33	1126.07	1270.18	1291.61	1293.17	1223.61	1362.46	1348.36	1380.73	1315.66	1046.77	1382.28	1126.74	1243.62	1221.66	1301.9	922.34
Mmp19	1520.33	1610.06	1525.07	1401.72	1244.67	1226.69	1190.99	1233.88	1216.93	1367.06	961.849	823.635	1247.56	1474.65	1644.04	1397.65	1377.43	1436.42	1423.78	1487.98	1383.51	1416.79	1569.21	1574.16	1429.64	1285.45	1359.54	1333.33	1378.79	1423.45	1393.96	1341.57	1195.89	1154.36	1328	1233.92	1278.89	1183.02	1378.83	1398.65	1551.1	1468.48	585.582	1297.87	1414.78	1493.47	1363.22	1451.93	825.414
Fam13a	221.473	219.128	357.437	337.774	457.672	333.209	625.379	644.17	587.791	587.849	354.004	402.691	271.848	321.67	237.927	222.264	363.335	247.117	327.15	354.704	222.271	168.749	245.417	250.809	246.234	218.8	205.251	237.733	261.43	411.949	743.373	770.671	256.75	598.395	384.225	400.879	316.574	280.861	164.849	164.751	210.973	140.488	433.877	194.153	224.568	203.909	133.801	137.933	126.928
Alg2	481.789	510.409	423.63	380.448	225.204	208.256	206.984	230.283	197.9	186.361	292.259	256.673	382.665	412.116	495.357	466.675	338.601	272.44	249.718	235.152	263.4	347.165	394.123	379.443	573.173	573.209	220.493	245.826	217.439	204.663	182.253	232.759	284.045	171.903	347.854	366.658	260.313	265.149	328.606	339.908	271.392	259.144	319.592	288.063	206.017	225.196	368.438	462.197	220.777
8430419L09Rik	527.447	565.859	495.117	557.652	496.416	423.23	442.746	465.234	415.884	492.793	517.285	523.613	722.907	617.387	715.732	704.759	718.993	692.452	596.226	658.029	577.555	648.628	527.23	501.617	482.585	443.297	560.885	544.256	541.713	554.95	536.819	510.421	528	775.738	648.146	608.163	691.928	724.086	735.815	803.813	732.958	675.863	513.775	614.113	729.357	687.913	594.349	591.661	513.864
Map2k2	2290.37	2231.37	2156.98	2149.6	2311.36	2324.4	2113.01	2366.62	2392.52	2411.43	2902.01	2768.64	2734.93	2804.59	2627.93	2535.87	2519.46	2603.03	2579.45	2709.18	2466.86	2561.11	2524.88	2458.75	2385.75	2502.52	2640.83	2513.9	2323.96	2382.48	2317.38	2377.08	2641.71	2318.51	2739	2580.29	2278.16	2334.62	2479.28	2460	2587.14	2756.61	2033.86	2824.71	2498.56	2467.08	2447.2	2562.65	1691.6
Ttr	82696	89663	82026.2	78175.5	102848	110687	83687.9	89556.7	93669.7	102174	92481.5	100248	84039	77120.7	67431.9	68700.9	90398.7	87348.5	85629	85406.5	78604.3	74393.6	92396.3	90005.6	87799.3	91143.7	95844.2	95739.6	78608.8	79470.7	84146.9	88400.9	80435.1	79458.2	74923.8	80249.1	75916.5	76586.1	69476.7	68211.4	86666.3	90561.9	33446.9	93062.4	95061.5	98046.6	83124.5	91787.3	59915.9
Abhd14a	160.142	169.691	165.039	190.224	148.925	142.42	168.244	175.824	162.455	185.11	178.374	154.004	153.239	158.869	175.52	137.63	195.314	189.486	184.869	168.953	157.515	195.995	201.741	191.484	158.94	222.218	161.559	188.163	160.88	146.937	154.639	152.118	182.54	161.023	160.405	141.774	180.54	163.672	158.299	187.296	206.021	211.682	370.16	261.684	217.733	242.002	208.458	171.812	156.929
Cbln3	14.992	21.3784	28.242	26.0382	30.2693	25.5281	16.603	17.1156	14.1779	22.5134	13.7211	15.9708	8.65757	8.65128	7.8009	4.74585	10.2348	12.2249	11.6148	12.8444	12.2512	18.4569	18.7182	18.2086	18.9411	23.9312	23.3702	22.2558	41.4769	26.2388	27.6141	19.2439	11.9418	15.2319	5.59551	10.7553	7.55747	4.58282	5.45857	4.33556	10.8953	7.59397	6.0682	16.8828	26.3623	15.6853	21.3306	19.359	6.92332
Nrbp2	1107.37	871.169	793.423	853.475	1009.78	897.516	759.31	897.792	834.723	989.338	1354.27	1269.67	1190.42	1061.75	1221.82	1106.57	1125.83	948.302	994.032	1007.79	975.717	1135.54	919.273	886.934	833.407	900.269	1142.09	1004.55	847.134	827.834	869.293	845.814	860.665	1183.73	949.371	969.931	903.537	959.119	1008.74	888.79	887.473	883.748	669.525	1074.17	845.546	827.96	914.308	953.433	933.11
Tnfaip8l1	550.616	544.481	471.288	491.833	571.484	678.511	575.57	684.625	598.425	550.327	591.379	522.472	381.799	511.212	312.036	366.221	361.629	389.45	356.187	343.835	517.174	513.277	501.233	498.093	480.115	464.949	551.74	453.21	472.585	547.079	582.106	456.355	480.232	336.189	480.281	521.143	441.692	449.771	444.328	489.052	461.565	522.085	205.308	406.243	514.553	593.801	487.696	486.396	240.778
Cela1	468.16	476.337	408.626	374.661	437.089	404.42	380.762	795.099	579.521	600.357	391.051	407.254	364.484	428.632	273.031	276.05	249.899	264.581	263.268	335.931	312.404	299.705	419.08	441.118	429.056	434.18	473.5	475.466	354.439	390.958	493.741	394.041	365.932	295.934	411.27	326.57	188.097	221.285	218.343	222.848	215.925	281.926	425.786	287.008	287.056	373.086	281.176	341.203	120.773
Nme2	2332.62	2400.39	2127.86	2110.54	2384.01	2180.64	2091.98	2296.61	2290.32	2443.95	2671.5	2729.86	2416.33	2386.97	2550.89	2440.95	2238	2252	2307.47	2257.65	2395.1	2496.95	2382.42	2359.48	2521.63	2638.13	2790.2	2547.28	2209.59	2138.46	2126.29	2080.17	2467.7	2106.35	2538.49	2409.18	2106.85	1970.61	2292.6	2165.18	2426.68	2679.72	3051.29	2891.19	2278.87	2610.48	2536.4	2605	1894.68
Fads2	8261.97	8910.78	10103.6	10794.3	8389.44	9262.69	9660.72	9961.29	8152.87	7883.43	16104.4	15042.2	16007.8	15942.7	14042.6	14233.6	18008.1	16495.7	13599.9	12221	13677.5	10086.2	9402.79	10112.8	7660.43	8555.97	7013.09	7119.85	11137.2	9998.29	11412.4	12479.2	12553.4	10242.3	14333.8	15233.4	20071	21515.7	13351.7	15360.9	12717.8	14482.7	5053.8	10193	13425.2	9861.58	8240.41	8707.94	5393.27
Atp9b	550.616	561.183	554.249	572.118	577.538	575.055	556.753	588.155	515.13	531.566	585.891	636.549	600.835	587.501	558.739	565.547	618.351	631.328	640.749	549.346	606.432	562.496	537.629	525.699	521.291	520.788	587.303	541.222	607.071	671.713	622.975	635.964	594.533	536.38	577.27	568.075	596.2	582.018	546.949	559.288	544.766	573.345	510.74	542.361	515.529	554.588	503.209	527.534	481.555
Hp	45642.5	33358.3	68956.3	76301.4	36676.7	36573.8	29305.4	32672.2	30083.7	31183.5	66467.7	51114.4	31924.8	52021	82324.8	68069.7	33043	29994.6	34491.1	37508.7	48229.3	62041.5	38002.2	35606	37362.5	34916.8	60534.9	48357.9	42056.3	42577.7	29843.2	29558.6	49156.9	39746.5	77995.8	55269.5	39073	41648.7	52283.3	41771.4	39238	40503.4	21725.2	44331.2	43332.8	41153.8	70053.6	55417.7	71529.4
Rusc1	156.053	150.317	158.861	121.512	116.234	126.297	147.213	91.802	98.6544	120.071	111.141	124.344	125.535	123.477	189.172	173.224	133.905	117.883	103.565	103.743	105.885	116.015	116.469	118.649	149.058	173.216	130.06	120.384	120.66	95.7716	123.711	128.293	103.212	140.351	155.742	130.041	124.278	135.521	144.106	119.662	128.763	123.402	144.626	127.676	89.8271	79.5469	132.832	150.033	61.5406
Zmat1	85.8634	75.4924	74.1352	102.706	100.494	112.861	121.755	121.365	101.017	90.0535	78.2102	54.7569	75.3208	78.648	64.3574	75.1426	97.2304	79.4617	109.373	75.0904	108.51	87.011	109.19	85.1692	82.3525	94.5852	66.0462	99.1397	108.091	98.3955	107.143	112.714	97.2407	119.679	83.9326	56.7097	68.8569	58.922	74.2365	69.369	63.3909	66.4472	59.6707	61.2003	86.898	70.5839	65.931	65.3368	62.3099
Hnf4aos	63.3754	92.1943	99.7295	83.1777	152.557	120.923	127.29	140.037	147.095	172.603	96.0476	100.388	119.474	99.0965	73.1334	68.8148	92.113	103.911	85.1751	108.684	90.1335	73.8275	99.8306	82.8197	77.4113	90.0269	92.4647	94.0815	80.44	119.386	99.4109	105.383	98.0937	159.935	84.8652	70.3982	76.4144	72.0158	81.8785	60.6979	65.3719	53.1578	104.171	79.1383	85.9216	100.834	55.2657	75.0163	35.3859
Smim14	969.712	916.598	892.27	874.451	872.966	892.141	796.943	830.886	861.306	936.807	861.685	837.324	771.389	856.477	901.979	937.305	904.072	870.586	836.265	894.169	839.204	862.2	766.408	846.993	946.23	945.852	1022.19	948.908	946.427	928.853	837.261	910.877	847.017	899.769	862.641	881.934	817.046	768.604	823.152	811.617	850.825	873.307	659.411	751.286	702.995	771.941	707.789	676.357	612.329
Pla2g12a	92.678	107.56	115.616	81.0078	249.419	158.543	288.892	253.622	299.508	260.155	263.445	286.333	250.204	223.36	147.242	143.957	140.728	155.431	109.373	117.576	105.885	84.3743	98.7907	99.2661	81.5289	100.283	160.543	146.686	142.027	144.313	186.672	171.362	185.098	263.294	231.281	219.017	119.24	125.7	96.0708	130.067	112.915	141.438	198.228	119.235	119.119	103.075	144.466	106.475	100.003
Ppp1r13l	131.521	138.96	132.384	116.449	106.548	106.143	135.038	124.477	114.605	110.065	119.374	118.64	116.877	97.5236	140.416	157.404	142.434	128.361	110.34	132.396	156.64	141.503	136.227	135.683	146.587	142.448	145.302	97.1164	72.8988	95.7716	113.77	96.2194	82.7399	102.271	125.899	119.286	108.324	114.571	98.2543	124.864	100.039	149.032	74.8412	110.794	116.189	104.195	109.562	129.464	96.1572
Cyp2r1	237.147	199.086	195.929	209.752	205.831	210.943	208.091	213.167	219.166	195.116	208.561	209.901	183.54	165.161	184.296	151.867	185.932	227.034	193.58	229.223	233.647	234.666	207.98	210.28	214.116	213.102	210.332	208.396	255.146	221.718	247.423	226.345	196.187	201.278	177.191	159.374	188.097	179.385	194.325	190.765	208.001	168.966	84.9548	203.649	247.025	216.233	193.915	186.331	136.159
Metrn	50.4277	50.1056	52.0711	37.6108	58.117	37.6204	48.7021	57.5707	64.9819	51.2805	63.117	54.7569	58.8715	59.7725	56.5565	31.639	46.9094	56.7584	60.0097	56.3178	46.3794	53.6129	51.9951	41.7035	50.235	33.0478	71.1267	55.6396	46.5044	35.4224	56.3329	53.1498	38.3845	45.6956	47.5618	49.8654	48.7037	36.6626	38.21	55.4952	56.4575	52.2085	91.023	66.4762	68.3467	77.3062	69.8093	65.3368	22.3085
Mia3	3291.43	3498.04	3323.73	3089.15	3770.34	3393.9	3607.27	3958.38	3559.83	3662.18	3405.58	3789.63	4084.64	3549.39	3600.11	3455.77	3420.12	3278.89	3104.05	3263.47	3170.42	3374.97	2940.84	3087.24	2757.98	2802.23	3281.99	3341.41	3697.73	3858.41	4086.89	4103.53	3248.18	4318.24	3803.08	3929.59	3948.36	3901.94	3390.86	3570.77	3166.58	3059.42	1939.8	2345.66	3638	3680.45	2741.95	2826.42	2756.25
Dbt	1525.78	1587.35	1547.13	1496.48	1442.03	1432.26	1517.51	1523.29	1389.43	1492.14	1131.99	1128.22	1651	1511.62	1554.33	1567.71	1662.3	1838.97	1744.15	1740.91	1728.29	1626.84	1699.2	1608.82	1483.17	1468.92	1328.04	1402.12	1369.99	1495.61	1529.82	1557.84	1496.99	1712.5	1535.97	1524.32	1568.59	1601.37	1795.87	1753.3	1696.7	1717.19	1591.89	1519.46	1947.88	1938.26	1557.14	1545.09	1295.43
Il17rc	513.818	454.291	514.533	484.6	441.932	489.066	430.571	471.458	471.414	449.017	614.705	532.739	525.514	578.85	505.108	529.162	557.795	584.175	523.633	557.25	557.428	537.007	484.594	449.341	465.291	414.807	540.563	460.291	457.503	473.61	483.8	465.519	520.323	429.757	515.719	529.942	471.922	451.735	491.271	489.052	466.518	501.202	310.49	524.423	476.474	541.143	500.3	503.335	328.473
Slc20a2	1195.96	1218.57	1377.68	1288.17	1311.27	1359.71	1434.5	1478.17	1391.2	1374.57	1405.04	1323.29	1372.22	1293.76	1071.65	1156.41	1321.99	1280.99	1296.98	1121.42	1262.74	1126.75	1154.29	1153.6	1195.76	1247.84	1231.51	1185.63	1532.13	1486.43	1441.46	1534.01	1431.31	1537.33	1195.57	1203.61	1240.26	1200.04	1148.48	1153.26	1027.13	1036.58	829.321	985.536	1284.92	1239.14	1218.75	1067.17	893.877
Araf	1115.54	1082.28	1168.51	1257.79	1146.6	1324.78	1144.5	1160.75	1159.63	1156.94	1344.67	1232.03	1258.81	1222.19	1155.51	1198.33	1266.55	1268.77	1099.53	1041.39	1078.98	1151.36	1039.9	1146.55	1131.52	1121.35	1210.17	1167.42	1200.32	1230.6	1191.83	1241.69	1189.92	1128.25	1155.47	1176.24	1173.93	1035.06	1107	1075.22	1079.63	1092.58	1077.11	1131.15	1112.1	1145.03	1198.39	1114.36	840.029
Ero1lb	1311.8	1470.43	1397.09	1186.19	1242.25	896.172	817.973	844.89	765.015	782.965	933.034	877.251	1006.88	978.382	1336.88	1152.45	963.775	907.261	942.734	1049.29	920.587	1234.85	725.852	926.288	1199.88	1335.59	1480.45	1389.98	1351.14	1251.59	862.666	1046.5	890.52	801.85	1118.17	998.286	1091.63	1119.52	1306.78	1152.39	1344.09	1332.74	496.581	959.156	875.814	965.767	778.568	785.251	862.338
Ssr2	1347.92	1321.45	1345.02	1300.47	1213.19	1135.33	1006.14	1156.08	1056.84	1116.91	1170.41	1091.72	1105.57	1176.57	1430.49	1320.14	1290.43	1238.21	1239.88	1294.32	1081.6	1190.91	1160.53	1123.06	1359.64	1479.18	1439.81	1395.04	1280.76	1280.45	1040.5	1048.33	1025.29	990.072	1129.36	1141.04	999.265	1027.21	1264.2	1207.02	1391.63	1354.57	1046.77	1399.17	1163.85	1183.12	1265.29	1307.95	843.876
Tbc1d30	72.9158	86.8497	91.7864	84.6243	115.023	77.928	220.266	267.626	201.444	200.119	255.212	288.614	274.445	156.51	112.138	143.957	97.2304	89.067	119.052	101.767	137.388	151.171	65.5138	53.451	95.5289	93.4456	172.736	143.651	180.99	242.709	312.592	253.836	246.514	248.062	262.989	254.216	187.257	202.299	192.142	117.927	203.049	179.408	216.433	148.78	171.843	203.909	137.679	82.276	144.62
Hpn	6927.68	6737.53	6698.64	6542.83	7413.56	7722.94	7099.43	7544.88	7195.86	8029.77	8980.45	8844.38	8054.14	8440.51	7679.01	7709.63	8215.11	8145.26	7221.49	7278.83	7747.98	7759.8	7595.44	7403.26	7110.31	7183.92	7676.6	7238.21	7291.14	7176.31	7545.29	7700.3	7901.23	8815.99	8320.52	8047.89	7655.72	7710.27	7422.56	7362.65	7299.86	7780.97	6445.44	8470.97	8092.25	8079.06	8107.57	7944.47	5760.97
Serpina1d	43051	45521.9	40057.7	40832.3	45801.1	43749.9	43535.2	47164.4	43451.1	46288.7	46644.9	46449.8	50723.8	47754.3	45458.7	44827.7	48911.1	48757.2	46200.7	47851.4	47682.4	46550	48167.2	47228.4	44360.8	45812.3	49857.8	45953.3	44999.9	45267.2	48498.2	46147.7	49714.7	52814.4	46662.8	46062	43217	45369.3	44135.8	42196.3	48766.4	48741.9	21159.8	46943.8	53025.3	47866	46660.7	47458.7	38125.9
Samd8	496.781	528.447	616.028	527.274	670.768	562.963	589.959	648.838	549.393	537.819	518.657	586.355	526.38	533.234	427.099	503.851	626.88	633.074	710.438	753.868	588.931	601.167	534.51	543.321	405.174	382.899	512.112	565.501	627.181	665.153	763.255	764.257	483.644	721.338	578.202	574.919	641.545	621.954	556.774	552.351	522.975	484.116	650.309	465.333	586.805	601.644	408.19	361.772	421.553
Slc30a5	807.525	797.013	679.572	629.257	501.259	545.496	438.319	468.346	463.735	522.811	594.123	530.457	620.748	644.127	890.277	792.557	531.355	562.345	488.789	545.394	535.551	615.23	492.914	530.986	706.584	703.121	608.641	604.954	534.172	551.015	504.787	510.421	578.326	526.588	640.685	652.162	553.375	635.048	649.57	600.909	523.966	561.005	726.162	513.871	441.324	447.031	546.839	567.462	821.567
Slc4a1	12.9477	17.3699	9.70818	16.6355	15.74	17.4666	6.64119	7.77983	13.5871	7.50446	1.37211	1.14077	37.2275	17.3026	32.1787	18.1924	7.67608	13.0981	12.5827	31.617	21.8771	23.7303	30.1572	44.053	8.23525	22.7916	10.161	19.221	11.3119	15.7433	1.10457	5.49825	17.0598	7.61594	41.9663	18.5773	22.6724	24.8782	10.9171	19.0765	7.92387	52.2085	419.717	66.4762	19.5276	17.9261	18.4219	9.67952	11.5389
Adra1a	85.8634	92.8624	78.548	79.5613	129.553	120.923	164.923	124.477	125.829	122.573	109.769	107.232	94.3675	107.748	81.9094	73.5607	75.055	87.3206	73.5603	103.743	89.2584	69.433	73.833	72.247	61.7643	43.3041	86.3681	78.9071	111.862	82.6522	125.921	127.376	87.0048	114.239	59.6854	51.8209	62.9789	60.886	76.42	58.0965	71.3148	60.7518	139.569	54.8692	71.2759	61.6209	77.5659	66.5467	27.6933
Cabyr	36.1172	38.7483	26.4768	28.2081	23.0047	33.5897	30.9922	40.4551	38.9892	51.2805	97.4198	132.329	118.609	143.926	76.0587	89.3802	54.5855	49.7727	80.3356	100.779	117.261	142.382	70.7133	78.1207	36.2351	38.7458	70.1106	60.6977	56.5594	66.9089	53.0192	39.4041	597.945	373.181	138.022	125.152	113.362	108.678	87.3371	65.9006	120.839	224.971	46.5229	193.097	64.4412	54.8986	83.3833	88.3257	40.0014
Hn1l	571.06	598.595	661.921	616.961	550.901	419.199	427.25	455.898	410.568	469.029	338.911	323.978	284.834	307.514	467.079	397.069	368.452	379.845	449.105	484.136	433.166	479	435.719	436.419	559.173	556.115	566.981	628.222	651.062	649.41	515.832	560.822	439.289	400.381	405.674	391.101	319.093	335.201	504.372	451.766	607.166	544.867	428.82	473.775	476.474	524.338	447.943	510.595	339.243
Tmed2	1559.85	1670.85	1625.68	1548.55	1647.86	1558.56	1502.02	1644.66	1486.31	1627.22	1555.97	1537.76	1687.36	1593.41	1634.29	1685.57	1756.97	1690.53	1647.36	1579.86	1515.64	1635.63	1426.75	1454.34	1549.87	1590.85	1714.15	1667.16	1558.53	1588.76	1653.54	1611.9	1655.65	1690.74	1669.33	1579.07	1511.49	1505.78	1664.86	1619.77	1690.75	1695.35	1276.35	1604.93	1554.4	1615.59	1474.72	1414.42	1198.5
Ptk6	26.5768	18.038	23.8292	23.1451	27.8477	18.8102	18.8167	24.8955	10.0427	3.75223	21.9537	4.56307	10.3891	9.43776	21.4525	12.6556	23.0282	26.1962	18.3901	19.7606	25.3774	32.5193	35.3567	28.7813	23.8822	21.652	21.338	23.2675	15.0825	26.2388	27.6141	16.4948	10.2359	11.9679	3.73034	7.82203	10.9163	12.4391	31.6597	28.6147	29.7145	23.7312	17.1932	31.6553	29.2914	28.0095	29.0872	24.1988	7.69258
Atf6b	653.516	637.343	721.053	651.679	397.133	448.758	381.869	367.208	321.365	322.692	358.121	284.051	440.67	445.934	546.063	563.965	502.357	534.402	500.404	540.454	497.922	568.648	537.629	505.141	618.467	737.309	617.786	593.826	563.08	548.391	363.402	394.041	353.137	266.558	384.225	389.146	433.295	451.08	578.608	541.945	622.024	592.33	597.718	578.237	513.577	600.523	517.752	565.042	375.398
Ubxn4	2555.46	2662.95	2913.34	2686.28	1933.6	2038.22	1608.28	1736.46	1496.36	1584.69	1619.09	1497.83	1784.32	1986.65	2854.15	2416.43	2156.98	2164.68	1800.29	1911.84	1795.67	2048.71	1933.18	2256.69	2622.1	2600.52	2267.93	2316.63	2246.04	2110.91	1725.33	1747.53	1639.44	1266.42	1863.3	1895.86	1901.12	1925.44	2268.58	2260.56	2186	2239.27	1443.22	1957.35	1674.49	1699.62	1897.46	1870.57	1536.21
Tpst1	398.652	413.538	315.957	366.705	376.55	296.933	261.22	360.984	291.237	338.951	434.959	400.41	479.629	424.699	563.615	480.913	416.214	448.828	493.628	516.741	465.544	588.863	384.764	406.463	371.41	430.762	435.905	363.175	339.356	394.894	383.284	376.63	428.2	327.485	378.629	407.723	393.828	414.418	520.748	520.268	569.528	561.005	211.376	520.203	477.451	462.717	453.76	408.96	390.783
Serinc2	209.207	231.154	312.427	312.459	262.737	255.281	265.648	234.951	287.693	245.146	279.91	255.532	187.869	228.866	162.844	177.969	200.431	211.316	156.8	140.301	246.773	180.174	148.706	145.081	255.293	211.962	310.925	206.372	299.136	284.691	256.259	237.341	228.601	220.862	267.652	255.194	156.188	136.83	134.281	137.004	158.477	138.59	200.251	135.063	180.631	199.428	250.15	221.419	110.773
Atp9a	1146.89	1237.27	1286.77	1286.72	1219.25	1310	1267.36	1216.77	1251.79	1190.71	1426.99	1275.38	1287.38	1495.89	1349.56	1404.77	1386.81	1467.86	1390.87	1407.95	1482.39	1392.18	1155.33	1202.35	1101.88	1031.32	1142.09	1201.82	1461.75	1384.1	1279.09	1484.53	1419.37	1072.76	1403.54	1323.88	1321.72	1404.31	1207.44	1287.66	1221.27	1292.87	802.014	1130.1	1305.42	1282.83	1213.91	1064.75	713.871
Bst2	1722.72	1507.18	1504.77	1603.52	1471.09	1394.64	1357.02	1515.51	1442.01	1609.71	1800.21	1761.35	1568.75	1379.49	1779.58	1687.15	1349.28	1382.28	1470.24	1531.45	1622.4	1887.88	1453.78	1358.01	1651.99	1677.46	1889.94	1720.78	1622.63	1573.02	1506.63	1519.35	1984.9	1415.48	1701.03	1812.75	1535.01	1509.71	1652.85	1724.69	2086.95	2208.9	1042.72	2080.81	2007.44	2092.87	2095.25	1956.47	1442.36
Gstm6	1576.89	1933.41	2012.24	2232.06	2061.94	2263.94	1980.18	2214.14	1925.24	2315.13	1536.76	1497.83	1605.11	1414.09	1031.67	1092.34	1636.71	1604.95	1389.9	1471.18	1553.27	1349.11	2382.42	2129.82	2117.28	2300.81	1606.45	1948.4	1533.39	1733.07	1889.91	1848.33	1392.08	1480.76	1336.39	1510.63	1225.99	1222.96	1121.19	1201.82	1274.75	1492.22	438.933	1500.46	1533.9	1537.16	1325.41	1612.85	790.028
Serpinb8	44.2946	46.0971	64.427	54.2463	58.117	69.8665	89.6561	62.2386	64.9819	70.0416	42.5354	38.7861	38.0933	37.7511	30.2285	15.8195	43.4978	48.8995	31.9407	56.3178	37.6286	32.5193	36.3966	33.4803	28.8234	22.7916	33.5312	37.4303	47.7613	56.4134	59.6466	64.1463	39.2375	57.6635	35.4382	31.2881	28.5504	39.2813	21.8343	20.8107	33.6764	41.7668	34.3865	35.876	44.9136	34.7318	37.8134	15.7292	51.5403
Stx5a	1008.55	1094.31	1070.55	923.634	767.629	752.408	614.31	748.42	622.054	574.091	776.614	775.722	734.162	795.918	909.78	856.626	694.259	674.988	608.808	570.095	691.315	815.619	658.258	718.945	1044.23	1108.81	884.003	851.792	746.584	684.832	696.981	639.63	699.45	576.635	869.169	868.245	611.315	648.796	688.871	665.943	750.786	660.675	574.457	730.183	626.837	621.811	730.089	733.224	685.409
Amigo3	27.2582	20.7103	9.70818	10.8493	10.8969	6.71793	13.2824	10.8918	10.6334	8.7552	15.0932	9.12614	19.0467	22.0215	27.3031	26.8932	17.058	10.4785	13.5506	10.8684	6.12558	18.4569	19.7581	18.796	23.8822	30.7687	8.12876	7.0814	6.28438	14.4313	4.41826	6.41463	15.3538	16.3199	14.9214	21.5106	11.7561	13.7485	14.1923	19.0765	12.8763	18.9849	6.0682	18.9932	6.83467	14.5649	28.1176	16.9392	11.5389
Dbi	9286.88	8917.46	8345.5	8327.9	9803.62	10527	8325.84	9138.19	8510.86	9458.12	10775.2	10748.3	7420.4	7495.16	7214.85	7049.96	8979.31	8726.82	7989.04	7777.79	8550.43	8027.87	9209.37	9322.79	9553.71	10162.8	8984.32	9250.34	8858.46	8435.77	8189.25	8405.91	7739.16	6690.06	7348.77	7756.52	6995.7	6948.21	6457.49	6693.24	6368.81	6892.48	4936.48	8520.56	7826.67	7366.49	7765.31	8268.73	6365.61
Gm4013	27.9397	45.4291	39.7153	33.2711	31.4801	47.0255	35.4197	48.2349	56.7115	46.2775	28.8143	61.6015	43.2878	33.8187	33.1538	22.1473	44.3507	48.0263	30.9728	26.6769	33.2531	21.9725	43.6759	39.354	37.0586	39.8853	33.5312	37.4303	36.4494	44.6059	33.137	30.2404	40.9434	30.4638	39.1685	39.1101	38.6271	40.5907	17.4674	36.4187	35.6574	49.3608	33.3751	43.2623	37.1025	39.2133	33.9351	33.8783	16.9237
Fmn1	150.602	148.313	188.868	240.13	177.983	145.107	171.564	202.276	151.821	182.608	260.701	237.28	174.017	145.499	147.242	145.539	154.375	137.093	163.575	151.169	178.517	198.631	163.265	160.353	197.646	147.006	142.253	190.186	247.604	255.828	302.651	342.724	168.892	178.431	105.382	121.241	125.118	134.211	173.583	127.466	170.363	114.859	514.786	217.367	210.898	142.288	111.501	105.265	158.467
Cks1b	97.4482	114.241	69.7224	79.5613	52.0632	48.3691	38.7403	54.4588	45.4874	56.2834	61.7449	74.1499	84.8442	65.2779	104.337	76.7246	71.6434	75.0957	43.5555	52.3657	38.5036	61.523	50.9552	61.0869	105.411	100.283	73.1589	69.8024	64.1007	41.9821	41.9735	53.1498	65.6801	41.3437	63.4157	92.8866	52.0626	48.447	40.3934	55.4952	64.3814	58.8533	23.2614	50.6485	41.008	42.5744	75.6267	90.7455	42.3092
St3gal4	1118.95	1020.15	816.369	800.676	853.594	853.177	707.287	848.001	687.627	841.75	996.151	1018.71	1367.9	1252.08	1250.09	1203.86	1049.92	1063.56	950.477	963.331	947.714	1064.35	931.752	955.07	967.641	954.969	927.695	915.524	1013.04	827.834	811.856	720.271	1096.09	1115.19	1023.05	1136.15	1058.89	1154.87	1086.26	991.11	935.016	955.891	392.41	859.97	913.893	855.97	1170.28	1185.74	989.265
Ncln	1308.4	1331.47	1345.91	1315.65	1268.89	1237.44	1164.42	1221.43	1111.78	1191.96	1448.95	1386.03	1346.25	1445.55	1476.32	1387.37	1403.02	1441.66	1356.99	1437.59	1341.5	1388.66	1353.95	1300.45	1393.4	1337.87	1461.15	1342.43	1377.54	1353.92	1230.49	1265.51	1295.69	1349.11	1383.02	1333.66	1332.63	1313.31	1491.28	1429	1488.7	1465.64	1294.55	1484.63	1365.96	1436.33	1357.4	1421.68	1019.27
Serpina3k	143643	132848	118588	107728	126756	110073	102852	131972	116439	126695	176820	172048	162651	182946	188119	187475	141548	144179	147150	147435	160141	195290	164807	173537	169481	170070	191442	182513	143898	147268	141035	135399	187720	134685	175491	167922	144517	154393	189506	178877	225766	221824	106105	213995	223814	224813	229046	235111	157934
H2afx	361.853	380.802	277.124	203.966	153.768	180.041	127.29	130.701	149.458	153.841	207.188	199.634	255.398	244.595	323.737	323.509	231.988	241.005	212.938	228.235	191.643	260.154	290.133	308.371	397.762	456.972	199.155	171.977	154.596	125.946	125.921	111.798	192.775	129.471	269.517	292.348	218.327	212.774	338.431	375.46	277.335	337.932	210.364	256.408	172.82	243.122	344.199	405.33	252.317
Sall2	77.0045	70.8159	43.2455	59.3093	61.7494	57.7742	40.954	59.1267	62.0282	71.2924	72.7218	80.9945	83.9784	64.4914	72.1583	67.2329	69.0847	86.4474	75.4961	95.8391	87.5083	83.4954	44.7158	60.4995	49.4115	63.8165	96.5291	79.9187	59.0732	68.2209	67.3785	66.8954	47.7673	63.1035	63.4157	83.109	51.2228	71.3611	129.914	118.794	85.1816	74.0412	333.751	99.1867	68.3467	95.2323	67.8701	62.9169	56.1558
St3gal5	827.969	808.37	605.437	693.63	839.065	768.532	1280.64	1279	1264.19	1186.96	2145.98	2021.44	4252.6	4743.26	3756.13	3795.89	3496.88	2910.4	2287.15	2091.66	2005.69	1674.3	1463.14	1283.41	950.347	872.919	700.09	652.501	894.895	980.019	1084.68	1344.32	2388.37	3032.23	3378.75	3591.29	4044.93	4182.15	2763.13	2942.11	1949.27	2169.03	707.957	1997.45	2511.25	1723.14	1402.97	1426.52	1129.27
Sco2	233.739	300.634	318.605	266.169	423.77	447.414	305.495	320.529	298.917	280.166	229.142	214.464	106.488	136.061	93.6108	90.9621	152.669	153.684	171.318	166.977	222.271	239.94	282.853	327.754	343.41	347.572	367.827	363.175	272.742	268.948	187.776	232.759	195.334	189.31	195.843	148.619	157.027	124.391	111.355	100.585	142.63	163.27	135.523	260.629	324.159	341.716	337.412	347.253	198.468
B4galnt1	2267.2	2257.42	2224.06	2356.46	2185.44	2251.85	2034.42	2113	1990.22	1899.88	2631.71	2448.09	2018.95	1978.78	2089.67	1969.53	2006.02	1797.06	1907.73	2020.53	2020.57	2107.6	2194.19	2252.58	2101.63	2047.83	2377.66	2181.07	2107.78	2293.27	2169.37	2087.5	2017.32	2236.91	1899.67	2038.62	1806.24	1906.45	1985.83	2022.11	1989.88	2094.04	848.537	2121.96	2213.46	2374.08	2270.74	2255.33	2060.84
Clptm1l	1375.86	1483.13	1567.43	1429.93	1419.02	1326.12	1293.93	1389.48	1300.23	1407.09	1389.95	1363.22	1380.02	1490.38	1584.56	1460.93	1334.79	1330.77	1435.39	1421.78	1366.88	1392.18	1387.23	1393.25	1533.4	1442.71	1554.63	1415.27	1473.06	1516.6	1483.43	1540.43	1502.11	1442.68	1562.08	1518.45	1314.16	1280.57	1444.34	1359.63	1518.41	1503.61	1396.7	1487.8	1429.42	1422.88	1521.26	1490.65	1070.81
Smim1	52.4721	66.1394	44.1281	61.4792	64.1709	53.7435	49.8089	71.5744	48.4411	65.0386	82.3266	94.6838	74.4551	49.5483	54.6063	43.5036	46.9094	41.0407	66.785	82.9947	60.3807	58.0074	39.5163	46.4025	41.9998	64.9561	50.8048	53.6163	45.2475	34.1104	45.2872	40.3205	47.7673	67.4555	37.3034	61.5985	54.5817	47.7923	48.0354	63.2992	64.3814	41.7668	438.933	113.959	36.1261	49.2967	50.4178	44.7678	22.3085
Kctd7	135.61	132.947	117.381	107.769	75.0678	48.3691	58.6639	60.6827	56.7115	60.0357	93.3034	57.0384	67.529	85.7264	95.561	75.9336	95.5246	98.6723	88.0788	85.9588	78.7574	104.589	86.3119	110.426	136.705	150.425	84.3359	67.7792	91.7519	66.9089	78.4242	84.3065	68.2391	44.6076	80.2023	87.9978	81.4527	87.7283	108.08	150.878	119.848	89.2292	54.6138	126.621	58.5829	81.7877	122.166	104.055	56.9251
Tpst2	609.903	565.191	438.633	459.286	508.524	429.948	377.441	449.674	388.119	398.987	450.052	427.788	478.764	419.194	519.735	578.994	602.146	477.644	603.969	546.382	635.31	695.209	610.422	644.349	587.997	601.699	619.818	526.047	482.64	434.252	397.644	492.093	368.491	385.149	355.315	408.701	435.814	454.354	517.472	544.547	668.576	647.386	354.99	575.072	644.412	656.542	626.345	710.235	595.405
Hsd11b1	7227.52	7660.14	7552.96	7402.81	8505.67	8506.25	7755.81	8293.3	7597.57	8147.34	6255.45	6966.67	7681.86	6430.26	6349.93	6270.06	7976.3	8043.97	7784.81	7928.96	7203.68	6415.09	7171.16	6804.14	6129.49	6473.96	6740.78	6778.93	6273.07	6366.84	6662.74	7451.96	6761.64	8940.02	6673.57	6420.91	7232.5	7333.82	6406.18	6341.19	7254.3	7600.62	3658.12	7112.95	7474.2	7272.38	6548.5	6942.64	4762.47
Selk	756.416	773.63	854.32	794.889	787.002	695.978	612.097	739.084	713.62	822.989	753.288	735.795	568.802	570.198	697.205	597.977	582.529	570.203	557.51	588.867	623.934	674.995	613.542	636.126	709.055	754.403	868.762	836.617	700.08	774.044	610.825	665.288	638.888	621.243	565.146	575.897	485.357	473.995	615.727	567.959	661.643	635.995	481.411	678.479	558.49	598.283	607.923	552.943	563.866
Lsr	3033.84	3104.54	3907.98	4205.9	3076.57	2818.84	2396.36	2852.09	2286.77	2769.14	3627.86	3779.36	3113.26	3049.97	4444.56	4310.02	4206.49	4062.15	3863.85	3893.83	3793.48	4536.88	2966.84	2873.43	3649.04	3720.73	3750.41	3523.5	3741.72	3483.2	3138.07	3013.04	3104.02	3206.31	2924.58	3076.01	3497.43	3721.25	4313.36	4355.51	4666.17	4439.63	2274.56	4623.79	4404.46	4325.79	3887.99	3629.82	3000.1
Alg12	300.522	329.361	268.299	261.106	138.028	170.635	84.1218	102.694	99.8359	106.313	127.606	117.499	153.239	210.777	280.832	221.473	174.844	165.909	136.474	121.528	133.888	179.295	177.823	227.314	362.351	362.387	217.444	183.105	147.054	116.763	94.9927	94.3866	135.625	93.5672	174.393	212.173	152.829	148.614	218.343	237.589	202.059	207.885	196.205	204.704	113.26	147.89	212.337	216.579	175.391
Pigk	496.1	495.043	523.359	516.425	556.955	528.03	565.608	547.7	493.863	481.536	441.819	442.618	513.394	505.707	491.456	514.134	496.387	523.05	510.083	515.753	497.047	484.274	566.747	491.044	513.056	486.601	517.193	519.977	512.805	512.968	472.754	531.498	454.643	534.204	501.73	508.432	542.458	456.318	442.144	448.297	467.508	531.578	484.445	454.782	562.396	516.495	507.087	500.915	336.166
Fbxo21	1009.92	955.347	1052.9	909.892	2796.88	2153.77	2851.28	3242.63	2814.9	2577.78	2467.05	2640.88	1573.08	1381.85	813.243	805.213	720.699	677.608	804.324	861.564	997.594	1026.55	905.755	914.541	962.7	1073.49	1900.1	1995.94	2317.68	2507.12	3281.67	2895.75	2001.11	2210.8	1715.96	1870.44	968.196	1029.17	980.359	994.578	1076.66	1068.85	973.947	928.556	1612.01	1735.47	1386.49	1278.91	866.953
Reep5	231.695	195.746	236.527	206.859	190.091	200.194	243.51	183.604	246.931	188.862	253.84	270.362	206.05	239.09	288.633	262.604	197.019	182.5	227.456	195.63	212.645	273.338	194.462	178.562	286.587	234.754	273.33	267.07	228.751	263.7	246.318	195.188	222.63	162.111	230.348	254.216	246.038	246.163	234.718	221.981	265.45	271.484	990.129	352.429	314.395	257.687	289.902	279.496	150.775
Wdr90	151.283	138.96	128.854	117.895	148.925	142.42	130.61	126.033	136.462	136.331	157.793	132.329	103.025	67.6373	116.038	109.946	98.9362	96.0526	99.6936	108.684	122.512	101.073	121.669	89.2808	129.293	111.679	176.801	123.419	144.541	115.451	106.038	136.54	98.9467	87.0393	111.91	78.2203	79.7733	77.2533	69.8697	79.7744	102.02	89.2292	150.694	134.008	107.402	118.76	121.197	124.624	91.5417
Ppapdc2	203.074	218.46	240.057	244.47	273.634	272.748	211.411	250.511	218.576	260.155	201.7	238.421	167.091	165.161	153.093	184.297	191.902	175.514	252.622	224.283	257.274	257.518	231.898	204.993	222.352	203.985	239.799	225.593	236.293	250.58	226.436	269.414	198.746	211.07	166.933	167.196	178.02	173.492	173.583	167.353	181.258	185.103	319.592	201.539	228.473	213.992	245.302	193.59	153.082
Fuom	214.659	190.401	225.053	246.64	203.41	241.846	199.236	208.499	200.853	276.414	312.841	339.949	284.834	243.809	267.181	207.235	276.339	290.778	245.846	228.235	241.523	224.119	216.3	216.154	232.234	255.266	240.815	246.838	198.586	165.304	204.345	197.937	277.221	231.742	220.09	232.705	246.877	226.522	250.002	251.463	220.878	299.013	222.501	306.001	246.048	271.132	255.967	266.187	215.392
Vps37c	379.571	356.752	376.854	399.976	219.15	237.815	202.556	219.391	204.398	213.877	289.515	257.814	284.834	298.863	391.995	325.882	282.309	238.385	263.268	220.331	230.147	304.978	238.138	297.211	438.115	373.783	237.766	265.047	203.614	220.406	240.795	222.679	256.75	231.742	310.551	376.435	261.153	242.889	307.863	325.167	242.668	241.109	300.376	283.843	208.946	178.14	272.45	342.413	236.931
Ehhadh	3343.9	4065.9	4379.27	4600.09	4512.55	4796.6	4873.53	4577.65	3908.96	4009.88	2715.4	2937.48	3379.05	3013.79	2985.79	3233.51	5082.42	4999.98	5090.18	4630.91	5075.48	3665.89	4772.11	4711.32	4283.15	4657.47	3085.88	3426.39	4488.3	4589.16	3808.54	4305.13	3137.29	4011.42	3289.23	3124.9	4453.03	4017.17	3464.01	3950.57	3703.42	3685.92	8555.16	4569.97	5016.65	4199.18	3714.44	3560.85	3413.97
Cyp2c55	104.263	132.279	106.79	115.725	116.234	118.236	150.534	135.369	151.821	171.352	26.0701	49.053	68.3948	37.7511	41.9298	41.9217	53.7326	64.6172	77.4319	81.0186	74.382	64.1597	103.99	99.8535	123.529	113.958	72.1428	133.535	114.376	153.497	123.711	116.38	75.063	50.0476	80.2023	132.974	82.2924	96.8939	55.6774	84.977	96.0769	95.8739	49.557	90.7453	132.788	118.76	114.41	116.154	50.0017
Nucb1	2882.56	3033.73	2906.28	2885.9	3191.59	3098.31	2948.69	3102.6	3007.48	3084.33	3129.78	2979.69	2868.25	2820.32	2985.79	3058.7	2781.3	2934.84	2807.87	2923.59	2914.03	2834.45	2881.57	2911.02	2806.57	2785.14	3061.5	3014.65	3000.16	3107.98	3144.7	3090.93	2944.52	3167.14	3239.8	3164.01	2879.4	2999.78	2931.25	2975.06	3114.08	3061.32	2526.4	2854.26	3194.72	3126.98	2994.04	2935.32	2067
Rpp40	79.0489	83.5093	93.5515	101.983	104.126	90.0203	74.16	93.358	98.6544	92.555	138.583	166.552	86.5757	99.883	96.5361	90.9621	103.201	106.531	99.6936	62.246	87.5083	91.4055	97.7508	87.5187	124.352	157.262	93.4808	119.372	96.7794	80.0283	86.1561	90.7211	98.9467	89.2153	91.3933	83.109	71.3761	91.6564	76.42	77.173	71.3148	67.3965	114.284	60.1451	81.0397	63.8616	102.775	64.1268	94.6187
Kantr	30.6655	21.3784	26.4768	24.5917	26.637	17.4666	27.6716	24.8955	21.2668	18.7611	27.4422	17.1115	15.5836	18.089	9.75112	16.6105	17.9109	15.7177	18.3901	16.7965	19.2518	18.4569	20.798	19.3833	16.4705	21.652	49.7887	39.4535	30.165	17.0552	36.4507	17.4111	14.5008	22.8478	15.8539	18.5773	10.9163	14.4032	26.2011	12.1396	24.7621	27.5281	25.2842	26.3794	31.2442	43.6948	25.2089	16.9392	26.924
Gapdhs	4.08874	4.67652	5.29537	5.78627	6.05386	2.68717	4.42746	4.6679	5.3167	6.25371	13.7211	6.84461	4.32878	2.35944	5.85067	6.3278	4.26449	2.61962	19.358	25.6888	7.00066	0.878899	10.399	5.87374	9.8823	4.55832	6.09657	9.10466	8.79813	6.5597	5.52283	3.6655	7.6769	2.17598	7.46068	0.977753	5.87803	3.92813	3.27514	2.60134	1.98097	5.69548	1.01137	9.4966	2.92914	1.12038	9.69574	6.0497	10.7696
B2m	26632	22444.6	22769.2	23229.7	23995.1	25027	22948.6	24467.6	25195.9	27061.1	24647.2	25622.8	25100	23852.4	24749.3	24903.8	21039.3	22213.5	22356.5	24875.7	23595.7	25176.1	25740.7	23886.7	23656.6	23229.2	24196.3	24772.8	21023.8	23528.3	21977.5	23076.2	25680.1	20679.4	25025	24667.7	23952.1	22799.5	21174.9	21567.7	23274.4	25158.8	12149.6	24537.1	26098.7	26243.8	26404.4	26449.3	15601.3
Amy1	2906.41	3174.69	3028.95	2985.72	3364.73	3444.96	3004.03	3003.01	3146.9	3283.2	2405.31	2831.39	2740.99	2895.82	2522.61	2564.34	3178.75	3285	3102.12	3048.08	3411.07	3270.38	3685.41	3508.38	2991.04	2970.89	2453.87	2528.06	2750.04	2835.1	2550.44	2696.89	3125.35	3188.9	2788.43	2591.05	2641.76	2682.91	2533.87	2665.5	2583.18	2720.54	1051.82	2526.1	3007.26	2628.41	2707.05	2640.09	2288.54
Afmid	2705.38	2666.95	2278.77	2300.04	2413.07	2657.61	2486.02	2733.83	2424.42	2760.39	1999.16	2049.96	3304.59	2832.9	2751.77	2679.03	3638.46	3529.5	3580.26	3530.24	3438.2	3336.3	3663.57	3629.38	2796.69	2894.54	2264.88	2352.04	2135.43	2205.37	2615.61	2412.82	2567.5	3336.87	2435.91	2585.18	2785.35	2796.18	2961.82	3433.77	3097.24	3366.03	2123.87	3404	3833.27	3660.28	2772.01	2984.92	2326.24
Mvk	519.951	473.665	497.765	654.572	518.21	443.384	385.189	459.01	428.881	486.539	677.822	601.185	383.53	491.55	423.199	351.984	343.718	342.297	322.31	320.122	348.283	464.938	691.535	674.892	747.76	660.957	625.915	545.268	599.53	674.337	604.198	576.4	587.709	449.34	466.292	451.722	273.748	272.35	409.393	417.948	452.651	350.272	259.921	566.63	509.671	598.283	580.775	561.412	226.162
Bcl6	1862.42	1959.46	2024.6	1936.96	520.632	596.552	1289.5	1604.2	1492.81	1594.7	627.054	446.04	766.195	1142.76	1028.74	1296.41	1212.82	213.935	1715.12	1493.9	1700.29	1806.14	1326.91	1843.18	1692.34	1416.5	687.897	1198.78	686.254	1578.26	938.881	612.139	777.072	246.974	1067.81	1701.29	1691.19	1135.23	1615.74	1480.16	1333.19	1219.78	2029.81	1097.38	1087.69	2368.48	743.663	384.761	1038.5
Nrtn	14.992	12.0253	7.94305	10.8493	12.1077	18.8102	8.85492	7.77983	8.27043	22.5134	15.0932	7.98538	16.4494	12.5837	11.7013	13.4466	9.38188	16.5909	13.5506	22.7247	20.1269	17.578	6.23941	13.5096	6.5882	15.9541	14.2253	5.05815	12.5688	11.8075	11.0457	12.8293	16.2068	10.8799	10.2584	11.733	10.9163	17.0219	17.4674	12.1396	7.92387	11.391	59.6707	20.0484	6.83467	7.84266	8.72616	10.8895	9.23109
Pcyt2	8614.96	8137.82	8599.68	8939.79	8742.98	8984.56	7496.8	8651.17	8362.59	9174.2	11495.5	11961	8206.51	7507.74	7908.16	7722.29	9932.85	9464.68	8554.29	8229.32	8977.47	8842.61	8696.7	8804.73	8723.6	8805.54	9387.71	8978.21	8671.18	8475.13	8285.35	8834.77	8244.13	8941.11	7453.21	7669.5	7648.16	7261.15	7091.77	7382.6	7955.56	8004.99	4442.94	10250	8323.65	8135.08	7619.88	7612.95	6682.54
Acsl5	6651.69	6807.01	7458.53	8170.94	6826.33	7596.64	6146.42	6594.18	5595.54	6012.32	5506.27	5284.04	4679.42	4913.14	4963.32	4614.55	7147.29	7031.05	6865.31	5945.98	7033.91	6111.87	6936.15	6969.78	7147.37	7348.02	5449.32	5757.18	6733.08	6075.59	6304.86	6772.93	5336.3	5157.08	4840.11	5028.59	5768.87	5797.92	4562.27	4944.28	5026.7	4691.18	2575.95	5295.94	6813.19	5698.25	5940.58	5737.54	4523.24
Sult1b1	310.744	305.31	273.594	279.911	424.981	471.599	434.998	487.017	520.446	590.351	407.516	386.72	460.583	505.707	316.911	327.464	505.769	536.148	439.426	330.991	336.907	283.006	441.958	428.783	375.527	379.48	300.764	334.849	319.246	360.783	463.918	466.435	420.523	387.325	448.573	406.745	417.34	395.432	294.763	319.965	298.135	312.302	182.046	264.85	350.521	396.614	311.233	354.513	166.16
Abca3	1606.19	1910.03	1707.76	1756.86	1531.63	1649.92	1776.52	1713.12	1593.24	1472.12	1369.36	1397.44	1698.61	1576.89	1511.42	1491.78	1721.15	1591.85	1734.47	1977.05	1702.04	1443.15	1686.72	1529.52	1650.34	1474.62	1498.74	1353.56	1726.95	1650.42	1789.4	1859.32	1567.79	2263.02	1707.56	1627.96	1618.14	1738.2	1444.34	1486.23	1368.85	1263.45	6910.67	2020.66	1773.11	1688.41	1621.13	1430.15	1275.43
Gpr180	326.417	348.067	368.911	352.963	354.756	330.522	334.273	354.76	326.091	370.22	411.633	353.638	372.275	488.404	425.149	393.115	474.211	384.211	402.646	389.285	400.788	371.774	353.567	347.138	357.41	368.085	393.229	340.919	338.1	376.527	318.115	369.299	365.932	343.805	373.034	360.791	392.149	419.655	413.76	378.928	383.317	373.054	268.012	362.981	333.923	352.92	340.32	323.054	225.393
Aspg	2924.81	2650.92	2542.66	2648.67	4030.66	4182.59	4362.16	4596.32	4502.66	4834.12	4359.19	4666.88	2978.2	2795.15	2390	2527.96	3267.45	3052.73	2435.23	2212.2	2548.24	2461.8	2414.65	2214.99	2370.93	2698.53	3417.13	2990.38	3379.74	3331.01	4344.26	4849.46	3861.48	4618.52	3446.83	3555.11	3167.42	3144.47	2315.53	2221.54	2151.33	2129.16	1699.1	2615.79	2541.52	2648.58	2717.71	2683.65	3006.26
Masp2	5074.8	4653.81	4442.82	4592.13	4723.22	5061.29	4481.7	4700.57	4722.42	5158.06	5815	5493.94	5383.28	5720.86	6093.48	5890.39	5937.88	5521.28	5217.94	5024.14	5625.03	5769.97	5279.58	5073.73	5179.97	5034.67	5039.83	4869.98	5194.67	5124.44	5212.45	5065.72	5546.13	5293.08	5340.91	5237.83	4950.14	5141.27	5602.68	5274.65	5764.61	5469.56	2613.37	5810.86	5656.18	5752.03	5928.94	5487.08	4240.92
Il4ra	613.31	647.364	677.807	685.673	688.929	728.224	547.898	602.159	483.82	516.557	533.75	434.633	444.999	448.294	511.934	472.212	571.442	547.5	591.386	659.017	633.56	642.475	598.984	587.961	608.585	580.047	675.703	698.024	630.952	730.75	551.178	602.058	413.699	382.973	409.405	392.079	536.58	554.521	655.028	554.952	652.728	587.583	454.104	576.127	683.467	703.598	619.558	648.528	465.401
Xlr3a	111.759	71.484	47.6583	65.0956	47.2201	36.2768	58.6639	85.5781	47.2596	80.0476	72.7218	67.3053	71.8578	74.7156	33.1538	49.0405	13.6464	24.4498	42.5876	116.588	161.015	36.0349	29.1173	25.2571	88.1171	116.237	172.736	51.5931	93.0088	48.5418	53.0192	63.2299	29.8546	42.4317	31.7079	41.0656	60.4598	24.2235	33.8431	19.0765	95.0864	56.9548	32.3638	78.0831	60.5357	89.6304	46.5395	101.635	66.9254
Slc25a1	4608.69	4509.5	4561.08	4973.3	4907.26	5020.98	4528.19	5190.7	4891.37	5358.18	6418.73	6111.09	5119.22	5279.64	4970.15	4904.05	5565.16	5635.67	4771.74	4589.41	4723.7	4547.43	5054.96	5310.45	5334.79	5196.49	5053.04	4943.83	4893.02	4767.59	5012.52	5318.64	5240.76	4580.44	4920.32	5105.83	4749.45	4699.36	4099.39	4299.14	4213.52	4303.88	2574.94	4670.22	4587.04	4336.99	4673.34	4543.33	2941.64
Gstp2	121.299	83.5093	65.3096	58.586	83.5432	42.9948	68.6256	68.4625	72.0709	58.7849	142.699	176.819	120.34	102.242	130.665	138.421	36.6746	81.2081	54.2023	83.9827	95.384	130.956	51.9951	74.0091	132.587	121.935	194.074	180.07	96.7794	153.497	93.8881	70.5609	123.683	84.8633	133.36	142.752	68.8569	60.886	134.281	105.788	152.534	150.93	92.0344	136.118	107.402	142.288	168.706	164.552	214.623
Nfxl1	323.692	330.029	275.359	239.407	131.974	131.671	137.251	113.586	109.288	117.57	142.699	141.455	194.795	170.666	313.986	306.107	199.578	156.304	155.832	163.025	188.143	257.518	178.863	199.12	326.939	368.085	194.074	174	135.743	154.809	99.4109	114.547	139.89	145.791	186.517	230.75	165.425	149.269	262.011	243.659	190.173	176.56	173.955	167.773	147.434	168.057	201.671	225.049	221.546
Endog	576.512	623.314	613.38	640.83	661.081	603.27	546.791	655.062	577.158	632.876	731.334	725.529	822.469	838.388	843.472	792.557	912.601	908.134	725.924	755.845	684.315	737.397	702.974	657.271	698.349	745.286	728.54	601.919	657.346	577.253	600.884	598.393	675.567	641.915	732.079	740.159	715.44	737.834	789.309	757.856	798.33	854.322	553.218	909.563	755.719	713.682	807.655	742.903	472.324
Dhdds	498.144	467.652	526.007	500.513	496.416	409.794	475.952	479.238	452.511	490.291	489.843	440.336	461.448	533.234	520.71	494.359	465.682	452.321	411.357	435.722	413.039	496.578	351.487	385.317	514.703	520.788	610.673	535.152	481.383	530.024	452.872	471.933	570.649	473.276	479.348	536.787	452.608	423.584	514.197	468.241	536.842	484.116	675.593	505.43	421.797	516.495	475.091	410.17	380.783
Cdk2ap2	1067.84	1080.94	999.06	879.514	783.369	747.034	547.898	555.48	530.489	627.873	675.078	590.918	607.761	637.836	979.013	774.365	707.052	675.861	677.529	753.868	671.188	761.127	669.697	727.169	1035.17	1066.65	1028.29	988.362	769.208	676.961	469.44	536.996	562.972	460.22	724.618	695.183	555.894	598.385	760.925	779.534	852.806	844.829	479.388	968.653	539.939	644.218	630.223	677.567	786.951
Hdhd3	438.176	443.601	358.32	392.02	295.428	318.43	190.381	225.615	148.868	242.644	226.398	215.605	296.089	272.122	328.613	288.706	385.51	366.746	358.123	359.644	343.907	370.017	485.634	448.753	548.467	531.045	397.293	372.28	311.705	305.682	175.626	222.679	209.835	155.583	236.876	244.438	217.487	195.752	426.86	439.626	435.813	429.059	185.08	391.471	272.41	359.642	442.126	486.396	154.621
Sc5d	10639.6	10179.5	11320.6	13134.1	10102.7	10407.4	9103.97	10302.1	8745.39	9435.61	8701.92	9435.29	6894.89	6247.8	6874.54	6309.61	9914.94	9469.04	10692.4	9200.55	9480.64	8948.95	10046.5	10370.1	10747.8	10362.2	8443.75	9112.76	11440.1	10712	12810.8	13128	8596.42	9541.68	7000.91	8152.51	6946.99	6709.9	6997.89	7396.47	7798.08	6920.95	2920.83	9183.21	9795.06	8347.95	7267.92	7258.43	5886.36
Rnf103	1226.62	1222.58	1935.46	2166.24	1574	1672.77	1560.68	1666.44	1529.44	1652.23	1367.99	1386.03	1377.42	1398.36	1077.5	1255.28	2095.57	1949.87	1751.9	1557.14	1563.77	1454.58	1305.08	1243.47	1181.76	1149.84	1336.17	1407.18	1808.64	1806.54	1914.21	2050.85	1605.32	1744.05	1424.06	1475.43	1502.26	1489.42	1298.05	1318.88	1499.59	1443.8	919.333	1353.79	1460.67	1296.28	1125.67	1104.68	744.641
Moxd1	1448.09	362.096	303.601	77.3914	32.6908	4.03076	119.541	147.817	14.7686	16.2597	2074.63	718.684	283.102	1052.31	2627.93	1540.03	148.404	24.4498	16.4543	43.4734	1850.8	3617.55	291.173	581.5	1966.58	2003.38	3618.32	2660.58	2303.85	3083.06	609.72	272.163	2837.89	380.797	227.551	174.04	41.1462	29.461	703.064	131.801	11.8858	12.3402	91.023	2.11036	40.0316	64.982	719.424	385.971	1625.44
Slc52a2	170.364	207.771	206.519	206.136	139.239	188.102	157.175	164.932	152.412	138.832	185.235	189.368	191.332	192.688	172.595	180.342	227.724	233.146	153.896	176.858	181.142	173.143	151.826	161.528	222.352	169.798	204.235	174	179.733	187.607	140.28	140.205	152.685	109.887	156.674	156.441	172.982	162.363	203.059	198.569	203.049	179.408	451.07	239.525	162.079	193.826	205.55	239.568	84.6183
Ptprd	2291.05	2471.21	2198.46	2258.09	2238.72	2319.03	2323.31	2254.59	2127.86	2218.82	2014.26	2170.88	2791.2	2625.27	2367.57	2581.74	2804.33	3030.02	3260.85	3224.94	3346.32	2855.54	2833.73	2540.39	1895.75	1848.4	1761.91	2082.94	2371.72	2374.61	2758.1	2650.16	2543.61	3240.04	2701.7	2596.91	3042.3	3230.89	2343.91	2657.7	2419.75	2434.82	2122.86	2063.93	2913.52	2716.92	2064.22	2147.64	1563.9
Isoc2b	163.549	181.716	215.345	192.394	228.836	245.876	212.518	238.063	208.533	241.393	230.514	216.746	211.245	233.585	190.147	176.387	238.811	214.809	198.419	148.205	184.642	185.448	271.414	230.838	190.234	197.147	196.106	252.907	201.1	208.598	210.972	205.268	231.16	225.214	208.899	206.306	165.425	174.802	162.665	166.486	161.449	183.205	183.057	209.98	205.04	191.585	217.184	198.43	126.158
6430548M08Rik	138.336	159.002	188.868	128.021	93.2294	53.7435	70.8394	88.6901	95.1099	67.5401	68.6055	57.0384	77.0524	69.9968	274.006	165.314	87.8485	68.1101	78.3998	120.54	92.7588	111.62	84.2321	76.3586	148.234	127.633	125.996	111.279	67.8713	64.285	60.7511	85.2229	69.0921	105.535	114.708	109.508	90.6896	114.571	143.015	123.13	160.458	121.504	100.125	85.4694	78.1105	86.2692	82.4138	100.425	66.9254
Chpf2	427.954	428.236	445.694	460.009	607.807	647.609	462.67	513.469	431.835	437.76	487.099	499.656	394.785	338.187	306.185	283.96	370.158	444.462	370.705	369.524	491.796	367.38	398.282	418.797	350.821	363.526	610.673	653.512	541.713	520.84	442.931	484.762	314.753	283.966	229.416	243.461	380.393	334.546	330.789	360.719	370.441	450.892	311.501	413.63	565.325	484.004	380.073	475.507	255.394
Cyp2d9	18825.9	17522.9	16815.4	14062.8	23009.5	19518.3	18106.1	21534.6	23389.4	26434.5	28431.5	30957	28185.6	27735.2	24230.6	25717.8	21997.1	23249.1	19992.9	19337.8	21919.1	26302.8	20757.5	20659.1	20591.4	19294.2	25696	26737.4	23758.7	26090.5	28453.6	27121	28354.2	21117.9	26050.8	28321.6	20381.7	19895.3	23353.9	23277.6	23516.1	24728.8	9931.63	20030.4	24610.7	26118.3	20436.7	22755.4	9899.58
P2ry4	191.489	239.839	232.114	225.665	154.979	188.102	216.946	158.709	131.145	143.835	64.4891	76.4315	97.8305	102.242	108.237	107.573	168.874	173.768	233.264	187.726	205.644	181.932	240.217	257.27	184.47	190.31	137.173	130.5	173.449	183.672	189.985	217.181	127.948	135.999	110.045	119.286	172.982	173.492	182.316	199.436	224.84	179.408	85.9662	132.952	239.213	243.122	186.158	147.613	120.004
Fabp1	36419.7	41250.9	34972.4	33343.4	53112.9	57004.3	49357.3	54021.6	54879.6	59005.1	75577.1	82471.8	53112.5	55851.1	40178.5	44524.8	53791.4	53423.6	48863.4	47699.2	45263.6	37090.4	43988.9	44439.5	42451	44646.5	45512.9	48460.1	45238.7	43618.1	47139.6	54155.9	49698.5	34351.1	49117.4	51834.6	49762.6	51708.6	38877	39698.2	47286.7	51253.6	15789.5	44108.5	40523.7	40860.2	35484.5	36669.7	21303.1
Vasn	250.776	268.566	161.509	156.953	94.4402	91.3639	119.541	90.246	98.0637	108.815	96.0476	164.271	180.943	206.058	237.927	222.264	172.285	108.278	143.249	140.301	126.887	169.628	157.025	164.465	295.645	263.243	95.513	83.9652	98.0363	86.588	131.443	136.54	157.803	138.175	189.315	245.416	209.09	173.492	205.242	234.988	189.182	186.052	154.739	148.78	118.142	118.76	202.641	221.419	160.006
Cyp46a1	34.0728	46.7652	44.1281	39.0574	83.5432	123.61	92.9767	79.3543	104.562	85.0505	56.2565	99.2468	69.2605	69.2103	30.2285	36.3849	98.0833	90.8134	69.6887	63.2341	64.7561	35.156	43.6759	40.5288	32.1175	31.9083	29.4668	33.3838	35.1925	43.294	45.2872	67.8118	42.6494	78.3354	46.6292	48.8877	57.1009	52.3751	21.8343	26.8805	22.7811	18.0357	17.1932	14.7725	21.4804	16.8057	19.3915	14.5193	12.3081
Rint1	389.111	420.219	355.672	308.119	277.267	202.882	220.266	233.395	190.811	236.39	229.142	252.11	301.283	316.165	379.319	365.43	304.485	310.861	280.691	298.386	275.651	319.04	245.417	275.478	419.174	382.899	290.603	288.314	281.54	312.242	239.691	252.003	257.602	213.246	303.09	302.126	274.588	265.149	310.047	325.167	283.278	269.586	260.933	270.125	245.072	240.882	281.176	306.115	251.547
Scap	2638.6	2761.82	2833.02	3032.01	3240.03	3067.41	3265.25	3603.62	3005.12	3039.31	3498.88	3335.61	2708.09	2597.74	2394.88	2401.4	2400.06	2252.87	2814.65	2671.64	2827.39	2886.31	2984.52	2703.09	3079.16	3107.64	3185.46	3148.19	3676.36	3763.95	4213.92	3904.67	3430.72	3136.68	2918.99	3074.06	2586.33	2669.17	2332.99	2420.98	2496.02	2437.66	2404.02	2941.83	3989.5	3586.33	3365.39	3320.08	2377.01
Haao	8191.78	8150.51	8176.93	8686.64	8597.69	9284.18	7828.86	8812.99	8207.22	8945.31	9068.27	8373.24	7518.23	7392.13	7146.6	7042.05	9200.21	9369.5	8137.13	7627.61	8287.03	8198.37	9056.51	8680.8	8955.01	8989.01	8291.34	8192.17	7720.99	7655.17	7980.49	8339.93	7993.35	8261.12	7463.47	7413.33	7250.13	7361.97	6476.05	6926.5	6667.93	6841.22	4173.91	7599.39	7491.78	6959.8	7432.75	7686.75	5712.51
Ggcx	1788.14	1768.39	1608.91	1637.52	1316.11	1335.53	1278.43	1367.69	1152.54	1224.48	1125.13	1030.11	1108.17	1270.17	1483.15	1371.55	1455.04	1222.49	1420.88	1426.72	1469.26	1576.75	1502.66	1506.61	1726.11	1703.67	1432.69	1360.64	1478.09	1545.46	1403.9	1331.49	1226.6	1150.01	1265.52	1385.48	1283.93	1233.43	1516.39	1460.22	1424.31	1353.63	790.889	1311.59	1375.72	1597.66	1448.54	1355.13	996.189
Smarcc2	2721.73	2781.86	2684.75	2598.04	2922.8	2822.88	2724	2814.74	2787.13	2729.12	2753.82	2539.35	2371.31	2430.22	2636.7	2588.07	2727.57	2623.98	2795.29	2705.23	2928.03	2706.13	2931.48	3009.7	2559.51	2501.38	2526.01	2556.39	2727.42	2811.49	2654.27	2629.08	2581.14	2680.81	2468.55	2360.3	2469.61	2580.13	2774.05	2629.95	2408.86	2450	2033.86	2373.09	2664.55	2499.57	2597.49	2661.87	1930.07
Pdcd4	1677.74	1799.79	1959.29	2022.3	2396.12	2315	1996.78	2114.56	1725.57	1942.4	1437.97	1398.58	1079.6	1089.28	1133.08	1040.92	1447.37	1517.63	1691.89	1569.98	1474.51	1613.66	1564.01	1484.88	1667.64	1656.95	2074.87	2180.06	2361.67	2139.77	2438.88	2183.72	1630.06	1373.04	1162	1229.04	1245.3	1281.88	1316.61	1243.44	1693.73	1659.28	865.73	1817.02	1812.16	1659.28	1579.44	1575.34	1441.59
Pde8a	706.67	721.521	642.505	598.156	605.386	661.045	619.845	581.931	618.51	650.386	624.31	633.126	612.956	576.49	666.977	696.849	674.642	683.72	729.796	705.455	714.942	699.604	722.732	716.596	637.408	627.909	632.011	591.803	614.612	628.419	804.124	778.919	626.093	746.362	638.82	666.828	604.598	629.81	643.02	693.69	620.043	598.025	729.196	580.348	574.112	501.93	544.9	550.523	466.939
Fbf1	216.703	203.763	206.519	205.413	450.407	530.717	350.876	292.522	497.407	511.554	264.817	234.998	193.064	211.563	280.832	256.276	452.889	329.199	277.787	270.721	517.174	396.384	171.584	202.644	130.94	134.471	305.845	302.477	339.356	352.912	303.756	442.609	308.782	429.757	187.449	208.261	606.277	427.512	326.422	301.755	320.917	246.804	927.424	408.354	372.978	212.872	100.836	111.315	153.082
Prkcsh	2008.93	1978.17	1930.16	1931.89	2081.32	1973.73	1724.5	2010.31	1917.56	2301.37	2428.63	2345.42	2047.51	2159.68	2207.65	2236.09	1945.46	1951.62	1952.25	1993.85	1924.31	2084.75	2095.4	2021.74	2132.11	2042.13	2358.36	2258.97	2043.68	2116.16	2108.62	2063.68	2163.18	2150.96	2337.99	2300.65	1932.19	2027.57	2133.21	2114.89	2147.37	2246.87	1994.42	2462.78	2252.51	2286.69	2315.34	2173.05	1836.22
Apol9b	1238.89	1006.12	1254.12	1377.13	1279.79	1262.97	1282.86	1419.04	1286.64	1692.26	1483.25	1464.75	1660.52	1329.94	1503.62	1416.64	1110.47	1266.15	1300.86	1626.3	1200.61	1444.03	1152.21	1023.79	1162.82	1287.73	1548.53	1603.43	1421.53	1849.83	1642.49	1684.3	1860.37	1695.09	1779.37	1725.73	1432.56	1309.38	1862.46	1678.73	2352.4	2549.68	1287.47	2541.92	2199.79	2602.64	1869.34	2035.12	924.648
Asap3	327.099	267.898	190.633	184.437	238.522	216.317	158.282	213.167	209.124	240.143	290.887	336.527	211.245	223.36	351.04	297.407	269.516	284.665	253.59	320.122	251.149	293.552	220.459	264.318	223.175	227.916	332.263	293.372	219.953	284.691	302.651	295.073	190.216	307.902	271.382	300.17	294.741	301.157	459.612	437.025	421.946	421.465	288.24	358.76	338.804	356.281	314.142	321.844	389.244
Saraf	2008.93	2143.85	2083.73	2000.6	2017.15	1969.7	1899.38	1898.28	1826.58	1781.06	1669.86	1570.84	1750.56	1698.01	2013.61	1888.85	1714.33	1773.48	1967.74	2096.6	2020.57	2038.17	2037.17	2058.16	2004.46	1963.5	1983.42	1959.53	2041.17	1847.21	1754.05	1879.49	1939.7	1893.1	1878.22	1833.29	1606.38	1564.71	1894.12	1841.75	2002.76	2007.66	1920.59	1989.01	2021.11	1984.19	1975.99	1858.47	1543.13
Pyroxd2	379.571	374.122	441.281	491.11	449.196	446.071	479.273	432.559	407.023	471.53	432.214	472.278	368.812	389.308	491.456	408.934	463.124	383.337	315.535	324.075	327.281	366.501	268.295	288.4	434.821	388.597	497.887	502.78	426.081	456.555	432.99	435.278	395.787	387.325	456.034	488.877	394.668	408.526	327.514	345.111	386.288	332.236	1468.51	541.306	396.411	393.253	427.582	407.75	353.089
Cnppd1	639.206	591.914	664.569	690.736	1023.1	1010.38	1012.78	1031.61	1048.57	1113.16	1221.18	1159.02	837.187	849.399	614.321	623.288	780.402	757.943	680.433	731.144	756.071	726.85	688.415	710.722	569.056	527.626	954.114	894.28	931.345	987.89	1120.03	1103.32	949.376	1184.82	943.775	909.311	800.252	836.692	568.783	606.112	696.31	718.579	687.73	694.307	909.988	775.303	657.371	686.036	567.712
Peli3	20.4437	25.3868	20.2989	22.4218	18.1616	21.4974	14.3892	29.5634	22.4483	26.2656	27.4422	18.2523	16.4494	22.8079	30.2285	18.1924	22.1753	14.8445	13.5506	18.7726	24.5023	32.5193	11.4389	12.3348	14.8234	23.9312	22.3541	30.3489	18.8531	13.1194	19.8822	24.7421	17.9128	19.5838	20.5169	21.5106	17.6341	24.2235	25.1094	25.1463	23.7716	16.1372	12.1364	8.44142	30.2678	14.5649	20.361	9.67952	33.8473
Gm8883	314.833	271.906	218.875	172.865	334.173	392.327	350.876	381.212	349.13	302.68	417.121	312.57	296.089	301.222	221.35	219.891	214.93	248.864	219.713	233.176	224.021	235.545	229.818	224.964	216.587	247.289	328.199	302.477	325.531	396.206	298.233	284.993	329.254	300.286	250.865	230.75	267.87	239.616	254.369	234.988	172.344	228.768	111.25	240.58	269.481	292.419	294.75	317.004	247.701
F5	11617.5	12374.7	10821.1	10266.3	11539.9	10700.3	11712.8	12464.8	10628.1	9933.4	10780.7	11140.7	14027	13735.9	14349.7	13955.2	13063	13245.7	13810	13729.7	13831.6	13576.4	11449.3	11088.4	9454.06	9333.17	9824.63	10498.7	13077.8	12996.1	15376.7	14669.3	13153.1	15678	13088.8	13080.4	13920	14382.9	13376.8	14091.4	12440.5	11634	4750.39	7947.6	13021	12423.9	11119.1	10946.3	10184.2
2310010J17Rik	43.6132	62.799	47.6583	56.4162	61.7494	72.5537	59.7707	62.2386	52.5763	72.5431	56.2565	57.0384	64.066	64.4914	52.6561	37.1758	63.1145	55.8852	75.4961	66.1981	67.3814	46.5817	48.8754	61.0869	51.882	60.3978	66.0462	65.7559	61.5869	49.8537	39.7644	64.1463	52.8853	58.7515	48.4944	52.7987	57.1009	53.0298	46.9437	55.4952	51.5051	45.5638	33.3751	48.5382	47.8427	58.2597	41.6917	58.0771	48.4632
Flot2	819.11	758.933	731.644	724.008	853.594	956.634	899.881	824.662	909.747	863.013	982.43	912.614	909.91	1042.87	988.764	915.949	996.185	1026.02	1000.81	1038.42	970.467	826.165	821.523	882.823	702.466	705.401	764.104	733.431	855.932	878.999	909.058	965.859	866.636	972.664	899.011	855.534	936.286	904.78	893.022	824.624	758.71	833.438	773.696	798.769	830.901	802.192	787.294	827.599	523.095
Gm16793	16.3549	14.6976	16.7687	12.2958	18.1616	8.06152	14.3892	12.4477	10.0427	16.2597	16.4653	14.83	27.7042	18.8755	33.1538	17.4015	20.4696	23.5766	12.5827	29.641	11.3761	23.7303	9.35912	17.0338	19.7646	12.5354	18.2897	10.1163	17.5963	23.6149	7.73196	11.9129	11.0888	21.7598	13.0562	26.3993	9.23691	19.6407	40.3934	18.2094	31.6955	28.4774	23.2614	21.1036	17.5749	21.2872	7.75659	22.9889	5.3848
Hsd3b2	874.989	895.22	803.131	781.87	860.859	815.557	755.989	866.673	790.417	868.016	830.126	892.081	993.023	861.982	822.019	841.597	980.833	957.034	952.413	1048.3	973.092	936.028	973.348	1007.35	829.289	949.271	860.633	974.199	762.923	871.128	966.495	967.692	750.63	815.993	780.573	719.627	791.015	781.698	866.821	911.335	964.731	964.434	1243.98	1039.35	961.736	1125.98	796.02	938.914	425.4
Tecr	3857.72	3611.61	3553.19	3930.33	3964.07	4075.1	3632.73	3835.46	3815.62	4047.4	4982.13	4793.51	4282.9	4214.75	4123.75	4125.73	4917.81	4463.83	4030.33	3969.91	4252.03	4378.68	4203.28	4441.72	4438.8	4500.2	3994.27	3951.42	3879.97	3912.2	3953.24	3956.91	3980.04	3730.72	3830.12	3887.55	3806.45	4050.56	3756.59	3918.48	3609.32	3887.16	2997.69	4529.88	4161.34	3761.11	3867.63	3715.73	2523.93
Acpp	131.521	108.228	210.05	279.911	185.248	166.605	193.701	242.731	153.003	188.862	192.095	110.655	112.548	103.029	132.615	104.409	186.785	172.895	188.74	130.42	141.763	184.569	113.349	118.649	145.764	139.029	199.155	174	224.981	205.975	196.613	185.108	173.157	301.374	131.494	111.464	130.156	98.858	100.438	53.761	49.5242	42.7161	64.7275	68.5865	104.473	89.6304	138.649	105.265	94.6187
Cfb	21132.6	19724.9	23130.2	23440.9	18282.7	16614.8	15876.9	17244.8	16091.9	17467.9	20798.4	20160.8	18829.3	21168.1	26752.2	25415.6	19648.2	20007.8	21249.3	22547.9	22336.5	25325.5	19189.3	19251.8	18876.8	18551.2	22525.8	20910.4	20205.5	20177.6	18979.8	18419.1	19878	19878.7	23836.9	21521.3	20739.4	20894.4	23710.9	22160.8	23466.5	22988.8	13170	20835.5	23042.6	23515.6	24408	22566.6	21463.8
Sigmar1	3972.89	3841.43	4355.44	4924.12	3611.73	4119.44	2852.39	3037.25	2475.22	2630.31	2162.44	2190.27	1577.41	1568.24	1930.72	1788.39	3384.3	3202.05	3720.6	3164.67	3842.49	3520.87	4341.59	4366.54	4316.92	4434.11	3603.07	3577.12	3617.29	3644.57	3038.66	3109.26	2120.53	1730.99	1600.31	1725.73	1768.45	1767	2474.92	2468.67	3033.85	2783.19	1417.94	3696.29	4089.09	3709.58	3732.86	3652.81	2157
Lpgat1	3360.26	3274.23	3089.85	2828.76	2543.83	2849.75	2939.83	2892.54	2562.65	2388.92	3203.87	2955.73	3944.39	4740.9	4169.58	4465.85	4551.06	4576.47	3840.62	3606.32	3587.84	3352.12	2975.16	3100.16	2787.63	2741.83	2465.05	2428.92	3179.9	3045.01	3130.34	3065.27	3442.66	3172.58	3936.44	3607.91	5000.53	4905.58	5941.11	5662.25	4595.84	4303.88	2558.76	3146.54	3575.51	3625.55	3250.98	3437.44	2477.01
2310001H17Rik	130.84	125.598	122.676	109.216	188.88	131.671	166.03	177.38	183.131	190.113	185.235	166.552	133.327	130.556	117.013	99.6629	119.406	121.376	148.089	145.241	114.636	144.139	153.905	120.412	136.705	126.493	204.235	179.058	154.596	183.672	166.789	174.111	152.685	192.574	152.011	144.708	111.683	117.844	117.905	119.662	146.592	149.981	65.7389	156.166	161.103	156.853	154.162	118.574	113.081
Cda	144.469	150.317	132.384	158.399	200.988	200.194	112.9	115.141	97.4729	77.5461	115.257	118.64	65.7975	106.175	82.8845	88.5892	202.137	201.711	153.896	151.169	165.391	166.991	183.023	177.974	146.587	143.587	195.09	257.965	147.054	178.424	77.3196	87.0556	46.9144	65.2795	28.9101	46.9322	113.362	123.736	143.015	148.276	187.201	195.545	1344.11	375.643	182.583	212.872	155.132	186.331	136.159
Vmo1	80.4118	65.4713	54.7188	51.3532	79.9109	57.7742	47.5952	54.4588	44.8966	80.0476	65.8612	58.1792	58.0057	56.6266	57.5316	48.2495	63.1145	71.6029	63.8813	76.0785	65.6312	73.8275	76.9527	72.247	73.2937	90.0269	81.2876	72.8373	64.1007	65.597	57.4374	43.986	54.5913	48.9596	63.4157	38.1324	62.9789	47.7923	66.5945	66.7677	76.2672	76.889	21.2387	80.1935	46.8663	62.7412	72.718	72.5964	49.2325
Praf2	79.0489	68.8117	83.8434	95.4735	41.1662	63.1486	55.3433	63.7946	64.3912	70.0416	69.9776	68.4461	61.4687	48.7618	62.4072	44.2946	54.5855	51.5191	60.9776	81.0186	63.0059	65.9174	60.3143	66.3732	46.1174	54.6999	76.2072	55.6396	50.275	69.5328	45.2872	62.3135	62.2682	82.6873	62.4832	70.3982	49.5434	52.3751	69.8697	56.3623	57.448	39.8683	65.7389	53.8141	57.6065	36.9725	48.4787	56.8672	60.7714
Smpd1	924.736	943.989	918.747	907.722	905.657	890.798	804.691	851.113	779.193	739.189	976.942	815.649	846.71	877.712	979.988	911.994	855.457	827.799	910.793	935.666	911.836	982.609	893.276	829.959	840.819	850.127	968.339	892.257	873.529	931.477	836.156	876.971	818.016	889.977	945.641	832.068	797.733	840.62	1081.89	957.292	1036.05	1100.18	1196.45	1061.51	963.689	952.323	868.738	943.754	766.181
Plg	45247.3	41702.5	38797.4	38514.2	43605.9	40779.2	40507.9	45480.9	38413.2	42856.7	48159.7	43510	41544.2	43652	47327.1	45558.6	39403.9	38724.9	40212.3	41198	41899	46219.6	41869.6	41728.8	39330.7	39230.1	45126.8	43645.7	44620.3	46266.9	45782	43375.7	44826.2	48263.3	46772.8	43434.7	39151.1	40002.1	43647.8	40969.3	42364	42232	19674.1	38276.6	48706.8	47499.6	50011.6	48695.3	43259.2
Tfr2	9113.11	8153.18	6762.19	6770.66	9128.01	8852.89	7702.68	8324.42	7814.96	8181.11	10594.1	9304.1	8171.88	9370.13	9589.25	9165.82	8433.46	8098.11	8347.16	8699.62	8900.47	9485.08	8211.07	8161.56	7800.43	7839.18	9260.69	8556.36	8818.24	9043.2	8697.35	8592.85	8750.81	9196.79	9606.55	9057.91	8103.29	8006.19	8443.32	7912.4	7502.91	7978.42	3677.33	7448.5	8475.97	8405.09	8746.52	8709.15	8055.67
Gabarap	3192.62	3145.96	3118.97	2919.9	3374.42	3506.76	3049.41	3488.48	3360.75	3708.45	3765.07	3779.36	3407.62	3477.82	3461.65	3495.32	3430.36	3386.29	3226.01	3457.12	3303.44	3200.07	3453.51	3569.47	3252.1	3362.9	3571.58	3408.18	2992.62	3219.5	3091.68	3096.43	3342.01	3101.86	3576.46	3496.45	2949.09	3115.01	3114.66	3037.5	3230.96	3591	3251.55	3773.31	3248.42	3256.94	3388.66	3355.17	2555.47
Tmco6	121.981	116.245	195.929	196.733	146.503	150.482	156.068	155.597	115.195	133.83	160.537	146.018	103.891	84.1534	78.9841	79.0975	126.229	87.3206	113.244	118.564	136.513	142.382	124.788	109.839	141.646	136.75	172.736	146.686	164.651	139.066	167.894	139.289	108.33	103.359	81.1348	109.508	83.9719	105.405	89.5205	85.8442	120.839	115.808	120.353	130.842	150.363	124.362	127.984	96.7952	81.5413
Cyb5b	11357.8	12356	12329.4	12065.8	10360.6	11041.6	9876.56	10224.3	9379.26	9041.62	7530.14	7713.87	7969.29	7099.56	7720.94	7307.03	9899.59	10324.8	11246	11122.3	11510	10777.1	12167.9	12238.5	11999.6	11981.6	9570.6	9952.41	10968.8	10563.7	10980.5	11035.9	9188.39	9519.92	7783.35	8111.44	8426.58	8351.86	8581.96	9135.03	9187.72	8908.68	7393.09	9737.18	10747	10513.6	9445.59	8675.27	6027.9
Tymp	1563.26	2050.99	2095.2	1941.29	2698.81	2825.56	1995.68	2234.37	1638.73	1395.83	1052.41	930.867	541.964	707.046	484.631	462.72	1150.56	1022.52	1198.26	1097.7	1631.15	1540.71	2044.45	2198.54	1955.87	2077.46	2064.71	2128.47	1719.41	1592.69	1286.82	1648.56	1237.69	1051	869.169	899.533	1030.34	841.275	668.129	541.945	979.588	949.246	888.992	1649.24	2418.5	2256.44	2230.99	1843.95	1019.27
Sec63	2739.45	2775.18	2616.8	2577.06	2633.43	2445.33	2197.13	2371.29	2237.15	2247.59	2414.91	2242.75	2338.41	2471.91	2685.46	2537.45	2390.67	2403.06	2417.81	2477.98	2489.61	2767.65	2601.83	2703.68	2708.57	2714.48	2945.66	2824.47	2748.79	2657.99	2551.55	2576.85	2598.2	2295.66	2456.43	2267.41	2213.5	2135.59	2482.56	2413.17	2746.61	2626.56	1784.05	2418.47	2598.15	2718.04	2612.03	2621.94	1998.53
Lmbrd2	427.273	524.439	491.587	337.05	322.065	287.528	350.876	325.197	239.252	165.098	208.561	238.421	318.599	309.087	400.771	374.922	353.953	381.591	495.564	457.459	461.169	450.875	362.926	374.744	349.174	340.735	228.621	293.372	481.383	442.124	508.1	498.508	363.373	406.909	374.899	341.236	491.236	475.304	508.739	502.058	417.984	352.17	539.059	242.691	489.167	422.383	320.929	331.524	359.243
2210408I21Rik	23.1695	18.7061	22.064	18.8054	21.7939	16.123	27.6716	34.2313	34.2632	31.2686	30.1864	31.9415	26.8385	42.4699	35.104	30.848	28.9985	29.689	27.1012	26.6769	28.8777	33.3982	25.9975	25.8444	28.8234	31.9083	27.4346	34.3954	28.9081	20.991	37.5552	39.4041	39.2375	26.1118	49.427	36.1769	26.871	21.6047	20.7426	21.6778	13.8668	30.3759	45.5115	25.3243	27.3387	19.0465	35.8742	29.0386	21.5392
Gmps	750.964	750.248	675.16	650.956	543.636	517.281	436.105	480.793	432.425	445.265	522.774	533.879	745.417	694.462	802.517	707.923	727.522	756.196	576.868	581.951	553.052	615.23	593.784	627.902	726.349	723.634	580.191	594.838	608.328	547.079	487.114	481.097	518.617	430.845	625.764	604.252	676.813	696.589	687.78	715.368	614.1	666.371	463.206	509.651	482.333	473.921	570.109	669.097	529.249
Eva1a	1165.29	1168.46	970.818	940.27	1527.99	1465.85	1653.66	1621.32	1671.81	1813.58	1544.99	1634.72	1012.94	1072.76	925.381	848.716	920.277	861.854	892.403	882.313	945.964	979.094	993.106	1048.46	1129.88	1187.44	1203.06	1176.52	1226.71	1212.23	1538.66	1624.73	1523.44	1455.73	1358.78	1434.36	974.074	904.125	990.185	977.236	909.264	894.19	701.889	967.598	1044.73	1003.86	1063.62	1007.88	1107.73
Prr16	684.182	658.053	625.736	596.71	541.215	514.594	544.578	471.458	480.276	485.288	492.587	524.753	694.337	573.344	787.891	691.312	704.494	686.34	693.984	768.689	701.816	677.631	589.624	629.077	573.997	518.509	551.74	528.07	516.576	528.712	566.642	554.407	510.94	626.683	627.629	620.873	701.165	707.718	712.889	723.172	676.5	652.132	248.796	558.189	581.923	603.885	511.935	606.18	450.785
Ldhb	23.1695	26.723	22.064	19.5287	26.637	32.2461	845.645	115.141	588.973	116.319	28.8143	22.8154	35.496	24.3809	26.328	27.6841	36.6746	26.1962	21.2938	20.7487	31.503	14.9413	18.7182	27.0192	30.4704	29.6291	21.338	28.3256	23.8806	19.6791	37.5552	24.7421	30.7076	40.2557	26.1124	43.9989	24.3518	29.461	32.7514	30.3489	24.7621	18.9849	7374.89	727.017	38.0789	20.1668	38.7829	18.1491	33.8473
Wfdc2	49.0648	35.408	82.9608	74.4983	44.7986	64.4922	46.4883	56.0148	38.9892	36.2715	83.6987	94.6838	44.1536	47.9753	36.0791	43.5036	61.4087	71.6029	57.106	64.2221	50.7548	37.7927	45.7557	45.2278	38.7057	37.6062	34.5472	31.3605	37.7063	35.4224	27.6141	36.655	33.2665	36.9917	39.1685	31.2881	54.5817	41.2454	20.7426	38.153	9.90483	15.1879	389.376	68.5865	19.5276	11.2038	15.5132	20.569	35.3859
Ugt1a6a	695.085	778.975	662.804	653.126	686.508	683.886	691.791	690.849	691.172	675.401	451.424	529.316	627.674	639.409	703.056	662.837	726.669	819.94	761.736	771.653	748.196	733.002	718.572	718.358	592.938	575.488	549.708	603.943	678.713	682.209	767.673	740.431	683.244	748.538	638.82	653.139	715.44	696.589	606.993	640.796	601.223	615.112	211.376	468.499	680.538	582.597	602.105	568.672	480.786
Fibp	257.59	263.889	296.541	290.037	318.433	376.204	317.67	357.872	343.814	345.205	439.075	485.967	412.966	389.308	296.434	304.525	342.012	303.002	297.145	259.852	271.276	254.002	277.654	259.032	297.292	340.735	359.698	365.198	300.393	355.536	354.566	342.724	353.137	312.253	330.135	388.168	299.78	280.207	210.701	231.519	239.697	278.129	267.001	278.567	288.033	267.771	294.75	315.794	203.084
Fam98c	180.586	161.006	165.922	152.613	198.567	157.2	173.778	183.604	203.216	217.629	304.608	266.94	195.661	189.542	165.769	179.551	166.315	140.586	133.57	165.989	168.891	171.385	150.786	172.688	167.175	158.402	238.782	208.396	164.651	179.736	195.508	194.272	157.803	182.783	193.978	196.528	150.31	167.6	174.674	147.409	188.192	193.646	161.819	193.097	187.465	185.983	178.402	212.95	136.159
Ctsb	8103.19	8048.96	8940.35	9148.82	8573.47	9456.16	8468.63	8378.88	8264.52	8707.67	7631.67	7555.31	7272.36	6766.09	7524.94	7080.02	7845.81	7836.15	7906.77	8348.87	7907.25	7468.01	8005.17	7560.09	7621.72	7980.48	7847.31	8641.34	7590.27	7265.52	7479.02	8021.03	7534.45	8423.23	8037.01	8096.78	8082.29	8269.37	7414.92	7295.89	7809.96	8175.86	7448.72	7972.92	8007.31	8191.09	7794.4	7641.98	6248.68
Omd	29.3026	46.7652	31.7722	47.7368	44.7986	56.4306	36.5266	42.0111	55.53	57.5342	31.5585	15.9708	54.5427	58.1995	39.9796	64.86	57.1442	41.9139	54.2023	38.5333	60.3807	42.1872	47.8355	71.6596	44.4703	37.6062	34.5472	16.1861	41.4769	44.6059	51.9146	34.8223	46.9144	43.5197	22.382	31.2881	41.1462	34.6985	50.2188	40.7543	23.7716	42.7161	16.1819	42.2071	36.1261	32.491	25.2089	36.2982	33.0781
Epb4.1l4aos	47.0205	56.7863	64.427	60.0326	100.494	83.3024	86.3355	84.0222	93.9284	91.3042	120.746	104.951	96.9648	74.7156	44.8552	62.487	73.3492	62.8708	60.9776	52.3657	61.2558	54.4918	67.5936	58.7374	48.588	56.979	73.1589	77.8954	75.4125	86.588	77.3196	90.7211	63.9741	84.8633	74.6068	59.643	57.9406	61.5407	50.2188	43.3556	60.4195	55.0563	42.4774	68.5865	91.7799	61.6209	47.5091	65.3368	42.3092
Mogs	1103.28	1100.99	1239.12	1107.35	831.8	846.46	751.562	788.875	682.31	725.431	835.615	848.731	842.381	891.869	1131.13	970.526	959.51	890.67	836.265	853.66	787.574	893.841	835.041	864.027	1143.05	1108.81	1034.39	951.943	1074.63	995.762	763.255	844.898	719.069	829.049	818.809	887.8	821.245	811.814	1108.09	1044	1055.86	1021.39	628.059	922.225	735.215	835.803	921.095	859.058	757.719
Disp2	53.1536	52.7779	55.6014	42.6738	62.9601	71.2101	61.9845	52.9028	73.8431	52.5312	50.768	53.6161	54.5427	50.3347	50.7058	39.5488	74.2021	82.0813	54.2023	48.4136	59.5056	65.9174	41.5961	47.5773	40.3527	27.3499	48.7726	43.5001	67.8713	38.0462	47.4963	58.648	40.9434	79.4234	77.4045	92.8866	106.644	82.4908	49.1271	49.4254	54.4766	50.3101	12.1364	23.2139	53.701	50.4171	27.1481	45.9777	25.3855
Ebp	3677.14	3835.42	3707.64	3807.37	3582.67	3792.94	3218.76	3521.15	3380.24	3953.6	3552.39	3499.88	3371.26	3408.61	3562.08	3576.79	4133.14	4116.29	3957.74	4001.53	3689.35	3765.2	4459.1	4553.32	4209.03	4329.27	3729.07	3592.3	3507.94	3371.68	3547.87	3518.88	3593.64	3401.06	3684.64	3592.27	3215.28	3316.65	3381.04	3213.52	3528.1	3607.14	2207.81	3984.35	3836.2	3630.03	3735.77	3564.48	2944.72
1810044D09Rik	25.8953	27.3911	23.8292	30.3779	33.9016	29.5589	38.7403	31.1193	36.6262	42.5253	49.3959	39.9269	34.6303	38.5375	14.6267	23.7293	23.8811	30.5622	30.0049	24.7008	29.7528	18.4569	30.1572	10.5727	23.0587	25.0708	37.5955	28.3256	23.8806	22.303	34.2415	34.8223	34.1195	34.8157	31.7079	29.3326	15.9547	22.9141	12.0089	24.2792	28.724	22.7819	31.3524	34.8209	32.2206	30.2502	31.9959	36.2982	16.9237
Ppm1m	245.324	225.809	258.591	209.752	259.105	217.661	212.518	250.511	224.483	227.635	311.469	274.925	275.311	272.909	280.832	267.35	200.431	247.99	226.488	245.032	249.399	241.697	276.614	232.013	202.587	241.591	271.297	270.105	213.669	238.773	237.482	238.258	247.367	194.75	260.191	243.461	206.571	229.796	221.618	257.532	234.745	230.667	211.376	238.47	269.481	262.169	257.907	257.717	180.006
Mettl9	646.702	691.457	600.142	647.339	633.234	689.26	627.593	644.17	669.314	731.685	657.24	586.355	595.641	645.7	639.674	529.162	649.908	654.031	603.969	620.484	612.558	616.987	658.258	627.902	648.937	599.42	680.784	619.117	623.41	637.603	631.812	622.219	586.856	615.803	631.36	612.074	589.483	508.038	518.564	499.457	613.109	543.918	641.207	605.672	528.222	543.384	519.691	619.49	415.399
Snx29	81.0932	102.215	87.3736	69.4353	70.2248	64.4922	74.16	82.4662	62.0282	52.5312	69.9776	53.6161	74.4551	109.321	70.2081	88.5892	88.7014	68.9833	124.859	97.8152	103.26	126.562	102.95	113.363	73.2937	79.7707	81.2876	81.942	82.9538	161.369	92.7835	96.2194	92.9757	79.4234	63.4157	86.0423	139.393	117.844	162.665	164.751	157.487	180.357	661.434	154.056	180.631	252.085	162.888	124.624	61.5406
Dnajb2	1075.34	1196.52	1219.7	1204.99	958.931	972.757	823.508	844.89	758.517	724.18	879.522	838.465	777.45	845.466	1139.91	1017.98	1113.88	1093.25	1115.99	1133.27	1064.1	931.633	1095.02	1202.35	1223.76	1166.93	988.661	912.489	994.189	1024.62	865.98	872.389	792.426	693.05	914.865	837.935	950.562	913.945	1131.02	1171.47	1138.07	1181.81	605.809	1041.46	885.578	807.794	811.533	879.627	851.568
Taldo1	1591.88	1549.93	1590.38	1528.3	1572.79	1561.25	1503.12	1594.87	1495.18	1738.53	1719.25	1655.25	1455.34	1552.51	1576.76	1512.34	1680.21	1721.09	1559.29	1479.08	1768.54	1583.78	1732.48	1759.77	1734.34	1661.51	1775.12	1673.23	1540.93	1523.16	1381.81	1485.44	1611.3	1366.52	1701.97	1596.67	1481.26	1476.98	1377.74	1367.44	1486.72	1595.68	1838.67	1880.33	1639.34	1575.25	1601.74	1581.39	1160.04
Aacs	2353.07	3208.09	2965.41	3431.98	997.676	1133.99	751.562	837.11	1224.61	1615.96	2371	2696.78	2142.75	1912.72	2544.07	2455.98	5373.26	6600.56	3330.54	2737.84	2634	2528.59	2361.62	2384.15	3081.63	2864.91	849.456	1125.94	2454.68	1914.12	2660.9	2839.85	3391.48	3240.04	2370.63	2243.94	2565.34	3120.25	3389.77	2932.57	3341.89	3578.66	3698.57	3729	1159.94	812.275	1666.7	1933.48	539.25
5730435O14Rik	12.9477	6.01267	9.70818	9.4027	13.3185	6.71793	6.64119	7.77983	14.1779	12.5074	15.0932	7.98538	7.79181	10.2242	6.82578	11.8646	4.26449	4.36603	4.83949	3.95213	9.62591	10.5468	14.5586	14.6843	18.1175	19.3729	22.3541	19.221	12.5688	10.4955	5.52283	8.24738	11.9418	4.35197	6.52809	10.7553	4.19859	7.85626	5.45857	6.06979	11.8858	15.1879	6.0682	14.7725	12.693	12.3242	9.69574	22.9889	6.92332
1300017J02Rik	8815.99	8697.66	7875.1	7611.12	9046.89	8451.16	7911.87	8926.58	8540.99	9365.56	9227.43	9436.43	9102.57	9677.64	9134.85	9274.97	8934.96	9006.25	8982.1	8919.95	9528.77	10073.1	9456.87	9227.05	8739.24	8548	9360.27	8864.91	8912.5	9541.74	9343.52	9147.26	9848.6	9579.76	9155.18	9193.82	8366.12	8288.36	9007.73	8593.09	9341.25	9203.89	4004	8484.68	10378.9	10368	9542.54	9335.9	8100.28
Scarb1	3181.72	3094.52	3536.42	3714.79	3522.13	3423.46	3191.09	3412.23	2837.94	3175.64	3298.55	3117.72	3368.66	2899.75	3244.2	3220.06	2951.03	2949.69	2606.55	2758.59	2721.51	3025.17	2758.86	2777.1	3120.33	3295.67	3781.91	3525.53	3573.3	3349.38	3592.05	3283.37	3057.96	4075.62	3204.36	3152.28	2906.27	3025.32	3512.04	3320.17	3656.86	3520.75	2074.31	3656.19	3718.06	3706.22	4085.78	3870.6	3082.42
Sult1c2	18.3993	27.3911	27.3594	43.3971	52.0632	63.1486	63.0913	74.6864	67.3449	62.5371	78.2102	75.2907	58.0057	60.559	19.5022	32.43	56.2913	35.8014	31.9407	24.7008	30.6279	12.3046	28.0774	28.1939	31.2939	22.7916	26.4185	27.314	30.165	52.4776	53.0192	59.5644	69.0921	91.3913	43.8315	43.9989	36.1079	39.2813	25.1094	26.8805	19.8097	16.1372	321.615	54.8692	30.2678	23.528	39.7525	36.2982	31.5396
Ephx2	12020.2	12410.8	10348.9	10294.5	12642.9	12363.7	11721.7	12357.5	11823.8	12786.3	13437.1	14905.3	13499.7	13244.3	12362.5	13066.1	14123.1	15042.7	14224.2	14195.1	13899.8	14123.9	12834.5	13123.1	11579.6	11982.7	11576.4	11740	11975.5	12166.9	12349	12142.9	13724.6	10780.9	12532.1	12393	12533.6	12247.3	12528.5	13268.6	12806.9	13747.9	8448.96	11751.5	13338.3	13449	12263.2	12847.1	8147.21
Tmem37	834.102	884.531	761.651	777.531	661.081	701.352	588.852	661.286	616.738	674.15	743.683	776.863	900.387	904.452	1155.51	1048.83	1105.36	1012.05	1090.82	1003.84	897.835	967.668	928.632	933.924	931.406	869.5	930.743	862.92	779.263	760.925	693.667	658.874	659.36	538.556	720.888	724.515	799.412	801.994	1046.95	1072.62	1216.31	1196.05	790.889	1295.76	1025.2	1133.82	817.351	940.124	544.634
AI182371	7320.88	6748.22	6077.32	5902.72	6723.42	6539.24	5352.8	6077.6	5326.75	5941.03	6473.61	5795.1	5493.23	5383.46	6292.4	5960.79	5509.72	5554.46	6136.48	5995.38	6220.96	7439	6383.96	6456.41	6884.67	7415.25	7694.89	7232.14	6574.72	6728.94	6317.01	6079.23	6659.28	5597.72	6269.76	5530.17	5115.57	5122.94	6909.46	6166.91	7170.11	6899.12	3366.84	6686.66	7078.77	7478.53	7811.85	7839.2	5916.36
Keg1	1611.64	2201.97	2156.1	1669.34	2294.41	2203.48	1602.74	1780.03	1743.88	2069.98	2646.8	3086.92	2810.25	2374.38	2104.29	2442.53	2373.62	2988.98	2667.53	3026.34	2740.76	2762.38	3267.37	3017.34	2542.22	2835.28	2806.46	2824.47	2254.83	2383.79	2145.07	2163.56	2904.43	1937.71	2803.35	2496.2	2881.08	2748.38	2466.18	2361.15	3882.69	4345.65	15989.7	4314.62	3131.26	3768.96	2852.49	2934.11	2233.16
Zbtb7c	124.706	203.763	175.63	140.317	47.2201	90.0203	47.5952	63.7946	24.8113	23.7641	23.3259	15.9708	19.0467	24.3809	14.6267	39.5488	34.9688	48.8995	125.827	87.9349	186.393	236.424	101.91	76.3586	167.175	170.937	120.915	109.256	114.376	103.643	44.1826	33.9059	37.5315	9.79192	13.0562	22.4883	71.3761	51.0657	155.023	54.6281	89.1435	121.504	129.455	61.2003	73.2286	143.409	105.684	128.254	53.0788
Pold2	205.8	233.826	216.228	249.533	190.091	190.789	174.885	163.376	148.868	196.367	209.933	143.737	172.286	156.51	190.147	189.834	213.225	184.246	205.195	171.918	175.892	157.323	211.1	183.848	207.528	257.545	195.09	204.349	235.036	236.149	189.985	166.78	150.126	138.175	162.27	167.196	137.714	142.067	186.683	180.359	208.001	183.205	125.41	198.373	149.386	164.696	151.253	152.453	99.2342
Plxnb2	4805.63	4966.47	4720.82	4594.3	5173.63	5033.08	4869.1	5358.75	4740.14	4694.04	4382.52	4258.49	4147.84	4404.29	4142.28	4136.01	3925.04	4032.46	4310.05	4597.31	4721.95	4809.34	4435.18	4606.18	4583.74	4573.14	5075.4	5143.12	5503.86	5482.6	5856.41	5402.03	5335.44	5033.05	4866.23	4804.68	4389.21	4527.17	4969.48	4972.02	5072.26	4910.45	5316.76	4536.21	5205.09	5133.58	5273.51	4994.63	3663.21
Serpinf1	11726.5	12078.8	11168.8	11630.4	13175.6	13043.5	11750.5	13277.1	12255.6	13426.7	13048.8	13402.9	12476.4	12074	11785.2	11897.1	12939.3	12911.2	12308.8	12790.1	12593.3	12503.2	13195.3	12949.8	12039.1	12294.9	12754	12474.4	11922.7	12601.2	13018.4	13169.2	12480.9	12609.8	11987.4	12431.2	11623.4	11667.2	11571.1	11779.7	12559.3	13309.4	5299.56	12804.6	14336.2	13705.6	12522	13205.3	9562.64
Snx22	25.2139	28.7272	27.3594	39.7806	21.7939	20.1538	22.1373	54.4588	34.854	47.5282	39.7912	22.8154	27.7042	32.2457	31.2036	25.3112	26.4398	18.3373	26.1333	32.6051	24.5023	21.0936	22.8778	28.1939	41.1762	33.0478	45.7243	43.5001	40.22	41.9821	24.3004	27.4913	36.6785	18.4959	27.0449	31.2881	32.749	25.5329	26.2011	45.0899	38.6288	23.7312	13.1478	33.7657	32.2206	38.0929	32.9655	41.138	29.2318
Fbxl6	280.76	289.944	279.772	274.848	309.958	243.189	254.579	292.522	293.6	312.686	321.074	342.23	315.135	322.457	311.061	278.423	281.456	318.72	269.076	232.188	261.65	283.006	294.292	266.668	359.88	314.524	341.408	300.454	241.32	308.306	282.769	245.589	232.013	221.95	288.169	296.259	248.557	263.185	293.671	231.519	260.497	318.947	287.228	290.174	295.844	308.104	308.324	306.115	245.393
Ide	2350.34	2304.19	3391.68	3118.08	1984.45	2425.17	2417.39	2291.94	2725.11	1928.65	1580.67	1514.94	1688.23	1709.81	1905.37	2736.77	2675.54	3044.87	2297.79	2329.78	2701.38	2822.15	1901.98	1811.46	1829.87	1847.26	2213.06	1888.71	2232.21	2892.83	1876.66	1980.29	2127.35	2173.81	1672.12	1724.76	2084.18	2017.1	1938.88	1860.82	2272.17	2652.19	1911.48	2047.04	1819.98	2225.07	2207.72	2116.19	1423.9
Fuca1	1167.33	1129.71	1077.61	1097.95	1186.56	1361.05	1131.22	1255.66	1300.23	1249.49	1278.81	1241.16	1206.87	1256.01	1122.35	1153.24	1195.76	1210.26	1222.46	1245.91	1247.87	1145.21	1301.96	1192.96	1153.76	1146.42	1269.1	1112.79	1189	1263.4	1185.2	1185.79	1114	1144.57	1156.4	1167.44	1033.69	1101.19	1000.01	1030.13	1123.21	1152.39	1729.44	1304.2	1167.75	1197.69	1161.55	1172.43	931.571
Ccno	13.6291	6.01267	8.82562	10.126	10.8969	5.37435	18.8167	15.5597	8.86117	16.2597	16.4653	6.84461	12.9864	12.5837	12.6765	12.6556	9.38188	8.73206	11.6148	14.8205	9.62591	8.78899	16.6384	9.98535	13.1764	6.83749	5.08048	4.04652	3.77063	7.87164	22.0913	14.662	5.11793	8.70393	8.39326	17.5996	12.5958	15.0578	13.1006	13.8738	16.8382	10.4417	16.1819	7.38624	12.693	5.6019	12.6045	9.67952	8.46183
Lmntd2	33.3913	26.723	51.1886	64.3723	49.6416	40.3076	44.2746	52.9028	40.1707	43.776	50.768	55.8976	29.4357	25.9539	24.3778	26.1022	48.6152	45.4067	45.4912	35.5692	37.6286	43.945	45.7557	37.0045	42.8233	51.2811	44.7082	38.4419	46.5044	31.4865	50.81	26.5749	31.5606	41.3437	29.8427	21.5106	25.1916	22.2594	21.8343	21.6778	26.743	31.3251	35.3979	82.3038	37.1025	49.2967	38.7829	49.6076	23.0777
Wipi1	180.586	219.797	207.402	203.243	262.737	219.005	309.922	272.294	296.554	227.635	299.12	294.318	257.996	268.19	220.375	293.452	191.049	158.923	211.97	168.953	235.397	280.369	196.541	226.139	205.058	235.893	266.217	276.175	290.338	337.168	308.174	266.665	319.871	300.286	262.989	295.282	288.024	292.646	307.863	241.057	241.678	274.332	344.876	255.353	377.86	342.836	303.477	353.303	175.391
Vamp7	325.054	302.638	299.188	278.464	268.791	266.03	314.35	281.63	275.287	302.68	253.84	293.177	268.385	289.425	315.936	306.898	291.691	247.117	260.365	255.9	227.521	260.154	199.661	240.823	227.293	249.568	266.217	325.745	299.136	278.131	299.337	320.731	291.722	265.47	309.618	311.903	301.459	296.574	292.579	259.267	288.231	279.078	208.342	268.015	326.111	328.271	241.424	234.728	217.7
Slc38a10	1669.57	1727.64	2095.2	1968.78	1736.25	1678.14	1739.99	1804.92	1722.61	1763.55	1945.65	1738.53	1866.57	2084.17	2110.14	2056.54	1872.11	1805.79	1758.67	1819.96	1930.43	1889.63	1526.58	1613.52	1732.7	1707.09	1848.28	1846.22	1959.47	2012.52	2001.47	1968.37	1984.05	1839.79	2144.94	2105.1	1988.45	1895.98	1908.32	1846.95	2001.77	1998.16	2014.64	1867.66	1944.95	2054.78	1944.96	1850	1270.04
Chchd10	7993.48	8328.89	7108.15	7424.51	8901.59	8781.68	8076.8	8939.02	9007.09	9697.01	10251	10662.8	10066.2	9595.85	8594.64	8928.53	9069.72	9473.41	8693.67	9121.51	8938.97	8814.48	9450.63	9896.66	8875.12	9406.1	9280	9115.79	7864.27	8312.45	7580.64	7714.04	8378.05	9030.33	9179.43	9063.77	7789.23	7646.76	8244.62	8408.39	9086.69	9306.41	7303.08	10232.1	9643.72	10105.8	9497.94	9594.83	5881.74
Zfp131	299.159	296.625	354.79	274.848	250.63	227.066	301.067	242.731	304.824	296.426	266.189	245.265	265.787	266.617	262.305	266.559	313.866	351.029	219.713	240.092	315.905	273.338	183.023	208.518	292.351	309.966	352.585	188.163	301.65	240.085	235.273	243.756	341.195	447.164	326.405	242.483	230.083	278.897	230.352	286.147	354.593	381.597	310.49	293.339	240.19	273.373	442.126	341.203	216.931
Pex11g	594.229	606.612	658.391	627.087	702.248	748.378	728.317	790.431	687.627	859.26	665.473	578.369	551.487	691.316	582.142	554.473	629.439	619.976	593.322	578.987	550.427	566.011	628.101	601.471	634.114	574.349	706.186	714.21	732.758	697.952	655.008	623.135	667.89	554.876	579.135	570.03	530.702	536.19	519.656	449.164	600.233	607.518	345.888	624.665	664.916	634.135	549.748	545.683	357.705
Adra1b	1901.26	1708.93	2088.14	2124.29	1735.04	1713.07	1384.69	1489.06	1380.57	1498.39	1324.09	1281.08	1215.52	1241.07	1496.8	1397.65	1722.85	1792.69	1908.7	1912.83	2007.44	1878.21	1957.1	1867.85	1825.75	1835.86	1867.58	1911.98	1622.63	1663.54	1568.48	1576.17	1200.15	1324.09	1108.84	1055	1193.24	1121.48	1344.99	1248.64	1538.22	1422.92	748.412	1815.96	1850.24	1857.59	1583.31	1627.37	1002.34
Nbas	496.781	547.153	658.391	605.389	526.686	471.599	463.777	451.23	492.091	442.763	430.842	327.4	408.637	393.24	563.615	476.958	503.21	482.01	546.863	574.047	510.173	514.156	381.644	385.904	474.35	395.435	525.321	567.524	804.4	830.458	649.485	716.605	499.851	557.052	390.753	367.635	445.891	432.095	591.709	502.925	544.766	501.202	481.411	443.175	474.521	509.773	409.16	384.761	359.243
Serpina1b	77822.9	83454.5	74047.8	74120.7	92254.7	86333.5	82555.5	77269.3	78538.9	88486.3	77381.5	80423	86166.2	84703.9	84074.2	83215.3	85055.3	82278.7	70725.3	87116.8	84823.5	70120.3	84999.5	84601.8	77726.7	77211.2	83204	78692.6	69522.8	83477.4	81018.8	79562.4	88813.1	92347.6	82016.1	85680.5	80344.3	69620.9	72859.9	75355.6	86339.4	86780.1	35613.3	80062.7	86052.4	87929.6	81207.6	76087.1	75642.6
Zfand4	438.858	384.811	495.117	484.6	411.662	342.615	266.755	368.764	295.372	321.441	382.818	448.322	360.155	279.201	331.538	325.882	452.036	393.816	588.483	595.783	538.176	628.413	505.392	471.074	421.645	417.087	491.79	506.826	502.75	473.61	488.218	540.661	302.811	324.221	262.989	270.838	291.382	331.272	370.091	368.523	479.394	383.496	211.376	543.416	604.38	432.466	284.085	342.413	285.395
Myl6b	10.9033	20.0422	19.4164	16.6355	12.1077	20.1538	11.0687	26.4514	17.7223	15.0089	8.23266	19.3931	22.5097	11.7972	14.6267	15.8195	16.2051	7.85885	16.4543	18.7726	11.3761	15.8202	24.9576	18.796	13.9999	13.675	15.2414	14.1628	15.0825	9.18358	12.1502	8.24738	13.6478	11.9679	7.46068	12.7108	15.9547	15.0578	5.45857	12.1396	18.8192	18.9849	77.8753	17.938	15.6221	10.0834	15.5132	13.3093	7.69258
F11	1452.86	1399.62	1762.48	1685.98	1655.12	1150.11	1507.55	2004.08	1795.27	2029.96	1845.49	1646.13	1736.71	1993.73	1632.34	1672.12	1199.17	1117.7	1390.87	1203.42	1330.13	1530.16	1612.89	1618.8	1755.75	1826.75	1920.42	1698.53	1625.14	1977.09	2033.51	2086.59	1800.66	1404.6	1730.88	1753.11	1452.71	1516.91	1590.63	1489.7	1891.82	1690.61	893.037	1674.57	2027.94	2234.04	1773.35	1731.42	1296.2
Tmed10	2002.12	1928.73	1956.64	1970.23	2005.04	1848.78	1756.6	1904.5	1735.61	1899.88	1948.4	1812.68	1928.91	2021.25	2090.64	2088.17	1971.05	1977.81	1899.99	1844.66	1778.17	1950.28	1825.03	1820.86	2011.05	1916.78	2199.85	1949.41	1982.09	1931.17	1847.94	1886.82	1816.01	1796.27	1970.55	1876.31	1791.96	1816.76	1745.65	1904.18	1996.81	1963.04	1583.8	1935.2	1784.83	1803.81	1832.49	1905.66	1416.97
Nelfe	356.401	350.071	378.619	428.908	418.927	427.261	359.731	437.226	420.02	491.542	408.889	433.492	340.242	304.368	315.936	245.993	354.806	367.62	362.962	333.955	322.03	339.255	325.489	325.992	414.233	405.691	469.436	412.745	410.998	438.188	409.794	449.94	374.462	382.973	314.281	302.126	277.947	278.897	289.304	248.861	315.964	317.998	253.853	385.14	360.285	348.438	344.199	394.441	253.086
Srprb	602.407	667.406	741.352	579.351	439.51	399.045	334.273	332.977	298.917	270.16	422.61	350.216	494.347	511.212	781.065	647.018	532.208	531.782	430.715	497.968	427.04	460.543	470.036	465.2	719.761	696.284	492.806	539.198	437.393	393.582	322.533	360.135	414.552	279.614	458.832	473.233	456.807	455.663	561.141	524.603	529.909	575.243	431.854	492.768	358.332	324.91	434.369	481.556	424.63
Acat2	1069.89	1034.85	1236.47	1512.39	991.622	1053.37	825.722	888.457	843.584	835.496	1155.32	1114.53	865.757	825.018	828.845	803.631	1327.96	1296.71	1199.23	953.451	1141.98	1073.14	1303	1355.07	1386.82	1321.91	949.033	908.443	1034.41	1049.55	1042.71	1040.09	947.67	869.305	802.955	838.912	826.283	830.8	764.2	783.87	931.054	849.575	722.116	1231.39	1156.04	883.979	925.943	981.262	633.868
Acox3	528.81	537.8	556.014	540.293	682.875	587.147	593.28	672.177	644.503	571.59	751.916	701.572	742.819	753.448	682.578	741.935	675.495	633.947	614.616	669.886	599.432	667.085	601.063	558.592	611.055	534.463	723.46	698.024	657.346	692.704	757.732	710.191	901.609	644.091	860.775	732.337	782.618	735.87	696.513	723.172	838.939	849.575	3462.92	993.977	726.428	824.599	869.707	833.649	516.172
Sntg2	81.7747	81.5051	88.2562	58.586	121.077	111.518	109.58	122.921	129.964	128.827	155.048	124.344	129.864	135.275	115.063	106.782	105.759	90.8134	83.2393	73.1144	108.51	102.831	116.469	75.1838	83.176	78.6311	162.575	127.465	152.082	154.809	140.28	102.634	142.449	110.975	127.764	143.73	146.111	138.794	118.997	107.522	89.1435	101.569	61.6934	83.359	113.26	127.723	109.562	88.3257	60.0021
Stard10	12961.3	13261.3	12151.1	12075.2	13500.1	14182.9	12722.3	14016.1	13573.5	15055.2	16506.5	15185.9	15138.6	15260.1	13507.3	14053.3	14857.5	14930.9	13873.9	14254.3	14078.3	13567.6	15123.3	14800.1	13505.8	14471.5	14892.9	13351.5	12439.3	12657.6	12206.6	13038.2	13847.4	13579.2	14411.2	14067.9	12844.3	12856.8	12506.7	12841.1	12861.4	14121.9	8138.47	14748.2	13638.1	13896.1	13863.9	14170.8	10990.4
Elovl5	9480.41	10211.5	13203.1	15580.3	11995.1	15832.8	10706.7	10034.4	7183.46	6460.09	7321.57	7219.92	4477.69	4854.16	3623.52	3645.6	10005.3	9109.28	10083.6	6938.95	13260.1	7883.73	10365.7	10151	10462.9	11012.9	7054.75	7494.15	11834.7	10104.6	7482.33	9758.48	5229.67	4391.13	3878.62	4987.52	7440.75	7130.21	3762.05	4163.01	4681.02	4703.52	2485.94	6432.36	11379.7	6749.17	7877.79	7923.9	7234.87
Msmo1	3014.76	2861.36	2999.83	3658.37	2907.06	2716.73	2254.68	2900.32	2713.88	3236.92	4418.19	4107.91	3048.33	2689.76	2176.45	2100.83	2626.93	2454.58	2884.34	2412.77	2831.77	3218.53	4495.5	4770.65	4419.03	4349.78	3018.82	3052.09	3470.23	3857.1	3953.24	3555.54	3458.87	3055.08	2502.12	2329.01	1860.82	1712.67	2851.56	2994.14	2757.51	2664.53	1169.14	3980.13	3482.75	3425	2873.82	3065.99	1450.82
Saa2	515.862	305.31	413.921	449.883	150.136	237.815	163.816	126.033	125.829	123.824	2860.85	724.388	218.171	437.283	15040.1	2809.54	477.623	261.962	219.713	169.942	1041.35	2794.9	139.347	90.4555	177.058	180.054	1097.38	896.303	2542.66	777.98	225.331	142.955	1634.33	1029.24	16234.4	3292.1	513.908	293.301	2665.97	670.278	394.212	366.409	234.637	324.995	197.229	431.346	7826.4	2439.24	4857.86
Copg1	1744.53	1773.74	1814.55	1840.76	1329.43	1357.02	1257.4	1257.22	1189.76	1324.54	1229.41	1041.52	1380.02	1489.59	1985.33	1789.98	1729.68	1695.77	1712.21	1791.3	1472.76	1792.08	1439.22	1494.87	1887.52	1762.93	1643.03	1549.82	1698.04	1739.63	1396.17	1500.11	1379.28	1367.61	1385.82	1331.7	1449.35	1444.24	1926.88	1781.05	1765.04	1700.1	1362.31	1622.86	1400.13	1447.53	1303.11	1404.74	1193.89
Abcb4	3636.25	3739.21	3762.36	3609.19	4920.58	5172.81	4855.82	5134.69	4852.97	4452.65	4839.43	5300.01	4200.65	5031.11	3793.19	4059.28	3902.86	4211.47	4030.33	4054.88	4410.42	3772.24	3900.67	3890.76	3548.57	3531.56	3873.36	3934.23	4871.65	5250.38	4382.92	4507.65	4971.22	3951.58	4695.56	4701.04	4524.41	4573.65	3571	3900.27	3054.65	3386.91	1695.05	2847.92	4174.03	3788	3755.16	3634.66	2868.56
Pltp	966.986	956.015	1284.13	1693.21	1515.89	2043.6	1158.89	1137.41	965.868	790.47	1247.25	1057.49	1051.03	758.954	805.443	903.293	2440.14	2062.51	1465.4	906.025	1362.5	770.795	1577.53	1673.43	1507.05	1602.25	495.855	832.571	1576.12	1346.05	1090.21	1486.36	729.305	715.898	535.303	867.267	1612.26	1587.62	823.152	913.07	661.643	741.361	196.205	609.893	1364.01	544.504	654.462	490.026	508.479
BC024139	118.573	106.892	121.793	105.6	167.086	147.795	143.892	196.052	168.362	177.606	161.909	134.611	108.22	157.296	91.6605	105.2	133.052	104.785	116.148	94.8511	104.135	85.2532	147.666	128.635	106.235	90.0269	125.996	115.326	105.578	94.4596	127.025	133.791	149.273	156.671	140.82	112.442	115.041	98.2033	103.713	83.2428	95.0864	89.2292	44.5002	75.9728	95.6854	114.279	99.8661	99.2151	46.9247
Atp13a1	1135.99	1144.41	1048.48	1118.92	1047.32	994.254	893.24	1067.39	984.181	1065.63	1142.97	1096.28	1164.44	1123.09	1156.48	1233.92	1209.41	1216.38	1175.03	1135.25	1111.35	1194.42	1126.21	1033.19	1042.58	1104.25	1102.46	1057.15	1175.18	1074.48	1097.94	1094.15	1112.3	1140.21	1263.65	1113.66	1094.15	1083.51	1176.87	1261.65	1231.17	1224.53	1249.04	1118.49	1232.19	1197.69	1237.18	1051.44	923.878
Ubl4a	206.481	201.759	192.398	163.462	203.41	194.82	195.915	203.832	190.22	186.361	225.026	232.717	240.68	247.741	232.077	215.936	235.4	239.258	199.387	177.846	179.392	195.995	196.541	234.362	227.293	231.335	169.688	169.954	159.623	170.552	156.848	164.948	218.365	179.519	224.753	251.283	193.135	235.688	205.242	262.735	218.897	242.058	196.205	234.249	157.197	200.548	226.88	199.64	170.006
Xrcc1	276.671	253.2	313.309	312.459	266.37	318.43	235.762	276.962	258.156	292.674	223.654	216.746	199.124	201.339	193.072	204.072	241.37	214.809	218.745	268.745	253.774	263.67	287.013	291.337	280.822	295.151	303.813	312.593	289.081	288.627	236.377	241.923	185.951	199.102	214.494	246.394	190.616	204.918	212.884	226.316	276.345	293.317	244.751	284.898	266.552	255.447	307.355	280.706	177.699
A830052D11Rik	12.2662	9.35304	12.3559	14.4657	15.74	13.4359	11.0687	24.8955	20.6761	12.5074	9.60476	11.4077	6.0603	18.8755	8.77601	9.4917	13.6464	20.0837	8.71109	8.89229	9.62591	7.91009	11.4389	9.39798	11.5293	10.2562	13.2092	16.1861	8.79813	14.4313	19.8822	10.0801	12.7948	15.2319	12.1236	14.6663	10.0766	9.16564	4.36686	11.2725	10.8953	2.84774	16.1819	11.607	12.693	16.8057	12.6045	13.3093	3.84629
Derl1	1878.09	2018.25	2084.61	2004.94	1984.45	1993.88	1738.89	1977.63	1736.2	1843.6	2081.49	1971.25	2020.68	2036.2	2036.03	1967.15	1968.49	1841.59	1753.83	1743.88	1848.17	1933.58	1702.32	1723.35	1907.28	1970.34	1957	1918.05	2051.22	1928.55	1936.3	1919.81	1932.87	1833.27	2000.39	1949.64	1851.58	1854.73	1842.81	1830.47	1953.23	1856.73	1424.01	1868.72	1841.46	1849.75	1709.36	1641.89	1484.67
Yipf2	401.377	382.807	396.27	355.856	416.505	404.42	368.586	437.226	364.49	418.999	437.703	370.75	337.645	385.375	384.194	357.521	393.186	336.184	357.155	354.704	309.779	349.802	316.13	333.628	382.115	402.272	473.5	475.466	374.549	455.243	397.644	378.463	401.758	350.333	371.169	362.747	270.389	300.502	316.597	292.217	321.907	355.018	283.183	333.436	339.781	333.873	356.803	370.242	272.317
Glce	348.224	392.16	412.156	428.184	335.384	288.871	376.334	431.003	322.547	332.698	295.003	323.978	373.141	438.856	373.468	333.791	371.011	347.536	422.004	369.524	357.909	370.896	356.686	347.138	394.468	332.758	326.167	346.989	374.549	415.885	365.611	405.954	288.31	419.965	371.169	410.656	459.326	445.843	347.165	400.606	355.584	353.12	194.183	285.953	414.962	414.54	247.241	258.927	353.859
Gm13375	52.4721	53.446	44.1281	37.6108	82.3325	61.805	55.3433	71.5744	85.658	71.2924	102.908	93.543	79.6496	81.794	58.5067	55.3683	63.9674	57.6316	53.2344	48.4136	59.5056	52.734	61.3542	63.4364	42.8233	37.6062	62.9979	52.6047	59.0732	70.8447	65.1694	70.5609	60.5622	75.0714	63.4157	48.8877	44.5051	58.2673	36.0266	37.2858	29.7145	43.6653	36.4092	46.4278	52.7246	53.7782	56.2353	49.6076	33.0781
Abca7	181.267	189.065	197.694	182.991	186.459	143.764	152.747	152.485	157.729	126.325	130.35	139.174	137.655	123.477	171.62	159.777	173.991	134.474	174.222	175.87	211.77	202.147	145.586	138.033	155.646	189.17	181.881	184.117	170.935	186.295	133.652	162.198	127.948	179.519	141.753	166.218	184.738	164.982	194.325	183.828	186.211	180.357	199.239	170.939	144.504	177.02	151.253	131.884	115.389
Pdap1	746.194	695.466	640.74	687.843	714.355	663.732	647.516	679.957	661.634	684.156	798.568	795.115	697.8	701.54	689.404	766.455	707.905	744.845	729.796	726.204	661.562	705.756	734.171	836.42	718.113	719.076	774.265	763.78	687.511	726.814	696.981	703.776	721.628	721.338	721.82	788.069	717.12	680.876	740.182	742.248	822.101	783.128	625.025	760.783	787.94	741.691	799.898	780.412	579.251
Gosr2	1056.26	1135.73	1117.32	1018.38	870.545	871.988	789.195	768.647	680.538	709.171	875.406	746.062	1016.4	1082.2	1174.03	1120.81	956.099	1030.38	893.371	959.379	842.705	945.696	874.558	896.92	1157.05	1099.7	944.969	891.245	1019.33	902.614	744.477	798.163	930.61	774.65	934.45	1011	992.548	987.925	1052.41	999.781	1012.27	985.318	839.435	916.949	794.775	815.636	913.338	931.654	714.64
Gstm2	782.311	972.048	1536.54	1550	917.765	1078.9	1094.69	1118.74	1096.42	1216.97	765.637	686.742	772.255	753.448	577.266	536.281	881.044	948.302	671.722	751.892	933.713	635.444	1417.39	1423.79	1171.05	1231.89	864.697	901.362	918.776	1012.82	1002.95	929.204	804.368	711.546	797.36	827.179	721.318	771.223	591.709	613.049	683.433	782.179	418.706	834.645	1086.71	1009.46	828.985	971.582	376.167
Pcyox1l	23.851	21.3784	30.8897	33.2711	31.4801	17.4666	17.7098	31.1193	13.5871	30.0178	8.23266	13.6892	20.7782	11.0107	18.5271	19.7744	22.1753	14.8445	10.6469	21.7367	28.8777	18.4569	22.8778	16.4465	27.9998	26.2104	26.4185	18.2093	10.055	19.6791	12.1502	23.8258	25.5897	22.8478	13.0562	17.5996	12.5958	17.0219	30.568	20.8107	34.6669	19.9342	69.7843	34.8209	16.5985	22.4076	21.3306	18.1491	26.924
Abcc6	3484.97	3510.06	3537.31	3708.28	4404.79	4310.23	3924.94	4268.01	4106.86	4526.44	4149.26	3901.43	3725.35	3541.52	3531.86	3495.32	4070.03	3974.83	3845.46	3694.25	3803.98	3646.55	3665.65	3661.1	3389.63	3386.83	3633.56	3785.52	4170.31	3997.48	4424.89	4348.2	3716.47	4224.67	3816.14	3665.6	3624.23	3682.62	3232.56	3454.58	3550.88	3563.47	1755.73	3770.15	3566.72	3819.37	3165.66	2925.64	3107.03
Ginm1	543.802	527.779	570.135	554.759	569.063	519.968	579.997	571.04	551.165	607.861	640.775	564.68	706.458	872.207	944.884	887.474	701.082	618.23	605.905	568.118	554.802	610.835	559.467	559.18	621.761	562.953	570.03	590.791	498.98	537.895	519.146	469.184	707.98	582.075	692.91	658.028	645.744	695.934	737.999	754.388	643.814	649.284	689.752	663.707	649.294	590.44	717.484	654.578	355.397
Sema4g	9066.77	8568.06	8454.94	9074.32	9539.67	9264.03	8385.61	9455.61	9453.69	10822.7	10720.3	10611.4	9467.05	8943.07	9229.44	9317.69	10763.6	10265.4	9377	9075.07	9324.01	8847.88	9380.96	9520.74	10229.8	9465.36	10721.8	9467.84	10083.9	10067.8	10842.4	10749.1	9416.14	9893.1	9306.26	9091.15	9310.8	9378.42	9214.07	9537.37	9197.63	9057.71	4810.06	10390.3	9020.79	9406.71	9253.61	8859.18	6437.15
Pcnxl3	1131.22	1153.1	1192.34	1137.73	1144.18	1138.02	1053.74	1084.51	984.181	1019.36	1114.15	971.934	1062.28	1027.93	1129.18	1181.72	1073.8	994.581	1031.78	1040.4	1085.1	1120.6	1037.82	1023.79	1112.58	1149.84	1204.07	1045.01	1343.6	1260.77	1232.7	1271.01	1127.65	1152.18	1099.52	1133.22	1084.08	1107.08	1029.49	1127.25	1112.31	1042.27	1231.85	1040.41	1185.33	1112.54	1130.52	1172.43	941.571
Mfsd12	97.4482	97.5389	117.381	108.493	87.1756	87.3331	88.5492	101.138	82.1135	82.549	78.2102	77.5722	87.4414	114.04	72.1583	90.9621	109.171	96.9258	104.533	104.731	97.1342	92.2844	95.671	99.8535	92.2348	91.1665	86.3681	85.9885	124.431	107.579	120.398	91.6375	85.2988	101.183	84.8652	86.0423	91.5294	91.0017	100.438	99.718	126.782	100.62	104.171	85.4694	112.284	108.677	105.684	101.635	45.3862
Copa	3842.73	4041.18	3928.28	3891.99	3666.22	3637.09	3506.55	3581.83	3181.75	3240.68	3293.06	3205.56	3562.59	3567.47	3887.77	3597.35	3642.73	3588	3738.99	3689.31	3639.47	3849.58	3197.7	3253.46	3630.92	3530.42	3488.26	3633.77	4150.2	4181.15	3946.61	3975.23	3677.23	3826.47	3915.92	3701.77	3698.96	3755.95	3750.04	3797.95	3775.72	3607.14	3126.14	3022.03	3461.27	3385.79	3341.15	3281.36	2721.63
Nudcd2	284.849	289.944	318.605	300.886	289.374	294.245	294.426	284.742	283.558	328.945	293.631	272.644	333.316	412.116	329.588	322.718	317.278	358.014	317.471	309.254	289.652	297.947	303.651	322.468	368.939	379.48	321.086	314.617	286.568	287.315	248.527	267.582	326.695	267.646	304.955	301.148	298.1	308.358	318.78	315.629	312.993	336.033	227.558	316.553	317.324	295.78	348.077	360.562	217.7
Ap5s1	297.115	318.003	380.384	368.152	386.236	403.076	343.128	368.764	313.686	352.71	434.959	336.527	272.713	228.079	230.126	249.157	324.954	387.703	350.379	324.075	346.533	325.193	291.173	317.769	329.41	278.058	370.875	427.919	349.411	331.921	324.742	373.881	258.455	266.558	244.337	234.661	253.595	262.53	286.029	274.875	316.955	355.967	219.467	371.422	271.434	267.771	267.602	238.358	233.085
Agxt	4077.15	4254.3	4396.04	4336.09	5689.42	5562.45	5143.6	6094.72	4869.51	5350.68	5032.9	4537.98	4156.5	3642.19	2808.32	2748.64	3256.36	3143.54	3122.44	3059.94	2900.9	2769.41	3721.81	3580.63	3485.16	3865.46	5140.43	5226.08	4538.58	4488.15	5109.72	5058.39	4299.06	4530.4	4667.58	4669.75	2909.63	2978.18	2565.53	2294.38	2833.77	3068.91	1373.44	3311.15	3886.98	4060.26	4176.92	3961.35	4148.61
Pbxip1	219.429	175.036	181.808	200.35	191.302	206.912	400.685	244.287	329.636	221.382	244.235	261.236	260.593	228.866	245.728	205.654	187.638	192.105	182.933	187.726	197.769	220.604	197.581	172.1	211.646	216.52	242.847	290.338	250.118	232.213	250.736	233.676	237.984	239.358	222.888	250.305	207.411	204.263	203.059	219.38	221.868	194.595	641.207	266.96	278.269	268.891	292.811	269.817	160.775
F13b	2563.64	2624.2	2455.29	2435.3	2862.26	2691.2	2904.41	2985.9	2673.71	2769.14	2550.75	2756.1	3119.32	2897.39	2906.81	2888.64	2841.86	2888.56	3068.24	2890.98	2737.26	2806.33	2589.36	2643.18	2517.51	2599.38	2333.97	2582.69	2801.58	2940.06	3329.16	3089.1	2904.43	3194.34	2978.67	2972.37	2880.24	2867.54	2996.75	2780.83	2976.4	2894.25	2015.65	2578.85	3098.06	3261.42	2736.14	2763.5	2032.38
Saa1	1176.87	548.489	1329.14	1450.18	325.698	376.204	295.533	314.305	324.91	310.184	6409.12	1643.85	525.514	1156.91	16494	5597.73	875.073	438.349	410.389	450.543	2055.57	4646.74	384.764	257.857	565.761	439.878	2196.8	1743.04	3221.37	1687.15	554.492	372.048	3783.86	1985.58	19113.3	5512.57	963.157	768.604	5365.77	1970.95	999.398	917.921	1145.88	1311.59	738.144	1157.35	13595.4	6200.95	6887.16
Tex12	27.9397	18.038	28.242	27.4848	26.637	21.4974	15.4961	23.3395	12.9964	10.0059	8.23266	7.98538	5.19454	10.2242	8.77601	13.4466	23.8811	13.9713	10.6469	16.7965	17.5017	19.3358	22.8778	17.6212	20.5881	28.4895	22.3541	14.1628	23.8806	17.0552	16.5685	9.16375	17.0598	13.0559	3.73034	6.84427	7.55747	8.51095	9.82543	11.2725	4.95242	18.9849	6.0682	9.4966	12.693	23.528	10.6653	15.7292	10.7696
Kdelr2	1844.02	1763.72	1843.67	1796.64	1540.1	1448.39	1333.77	1289.9	1149	1403.33	1407.78	1201.23	1578.27	1596.56	1944.37	1810.54	1703.24	1580.5	1480.89	1599.62	1410.63	1590.81	1364.35	1470.78	1753.28	1876.89	1736.51	1668.18	1598.75	1629.43	1317.75	1365.4	1341.75	1262.07	1443.64	1526.27	1468.67	1440.32	1706.35	1617.17	1680.85	1610.87	917.31	1547.95	1306.4	1294.04	1370.98	1333.35	1307.74
Tmem181b-ps	55.1979	46.7652	82.9608	71.6051	64.1709	41.6512	64.1982	28.0074	77.9783	66.2894	21.9537	30.8007	27.7042	18.8755	34.1289	26.8932	31.5572	34.9282	19.358	29.641	35.8784	31.6404	18.7182	30.5434	50.235	45.5832	62.9979	35.407	56.5594	48.5418	56.3329	44.9024	35.8255	38.0797	36.3708	37.1546	36.9476	25.5329	24.0177	19.9436	54.4766	45.5638	40.4547	31.6553	40.0316	39.2133	47.5091	55.6573	38.4629
Dad1	1013.32	968.708	979.643	1005.37	888.706	998.285	854.5	974.035	995.996	991.839	1129.25	1028.97	1122.89	1119.16	1241.32	1127.14	1108.77	1148.27	1041.46	1176.75	1069.35	1094.23	1004.55	986.788	1089.52	1104.25	1261.99	1101.66	1064.57	1056.11	951.031	1040.09	1078.18	1076.02	1141.48	1083.35	923.691	966.32	1006.56	1030.13	1186.6	1113.47	1093.29	1263.05	1014.46	1031.87	1130.52	1065.96	807.721
Car1	71.5529	101.547	88.2562	75.2216	106.548	114.205	141.679	157.153	170.135	215.128	130.35	135.751	174.017	164.374	108.237	132.093	119.406	162.416	155.832	146.229	92.7588	98.4367	126.868	125.111	88.9407	104.841	154.447	125.442	113.119	111.515	145.803	136.54	197.893	193.662	164.135	144.708	86.491	100.167	106.988	112.725	133.715	133.844	62.7048	118.18	149.386	153.492	134.771	143.983	56.9251
Ppp2r5a	3167.41	3033.06	3106.62	3178.83	3240.03	3580.66	3362.66	3497.81	3276.27	3194.4	3398.71	3463.37	3209.36	3181.31	2555.77	2746.27	3194.1	3309.45	3509.6	3388.95	3547.58	3249.29	3437.92	3444.95	3424.22	3400.51	3246.43	3057.14	3436.3	3268.04	3459.5	3631.59	3435.84	3463.08	2951.63	3185.52	2614.04	2715.65	2645.22	2760.89	2597.05	2665.48	1847.77	2835.26	2913.52	3087.77	2854.42	2857.88	2364.7
Cmtm4	827.969	939.981	785.48	742.813	944.402	912.295	916.484	930.468	825.861	631.625	816.405	953.682	819.872	828.164	823.97	791.766	891.278	993.708	908.857	928.75	989.718	868.353	875.597	904.555	802.113	780.613	695.009	747.594	848.391	878.999	831.738	898.964	864.077	843.193	843.056	835.979	1079.04	1072.38	930.14	966.831	723.053	751.803	1611.11	741.79	808.444	782.025	763.054	740.484	741.564
Ndufa4l2	18.3993	24.7188	21.1815	33.9944	39.9555	48.3691	36.5266	26.4514	44.8966	50.0297	28.8143	43.3492	28.57	21.235	25.3529	18.1924	34.1159	32.3086	29.037	28.6529	33.2531	39.5505	15.5985	22.3202	14.8234	15.9541	43.6921	48.5582	35.1925	40.6701	44.1826	47.6515	33.2665	36.9917	30.7753	20.5328	33.5888	32.7344	34.9348	23.412	24.7621	30.3759	19.216	43.2623	38.0789	35.8521	27.1481	42.3479	11.5389
Hykk	1295.45	1303.41	1370.62	1366.28	2267.78	2329.78	2425.14	2407.08	2317.49	2253.84	2145.98	2037.41	1456.2	1692.51	1058	1130.3	1536.92	1579.63	1658.01	1674.71	1611.03	1461.61	1391.39	1313.95	1099.41	1062.09	1417.45	1595.34	2112.81	2288.02	2512.89	2665.73	2291.98	2028.02	1896.88	1940.84	1974.18	2106.13	1286.04	1370.04	1415.4	1380.2	3963.55	1440.32	1902.97	1709.7	1481.51	1314	1039.27
Efna1	1269.55	1024.83	1243.53	1168.1	885.074	1115.18	832.363	986.482	835.904	826.741	396.54	334.245	362.752	302.795	598.719	607.469	779.549	652.285	804.324	876.384	882.958	1153.12	701.934	816.449	772.466	862.663	1117.71	1109.76	956.482	918.358	851.62	748.678	373.609	271.998	303.09	386.213	538.26	391.504	667.037	723.172	717.11	642.64	562.32	749.176	916.822	1089.01	556.535	583.191	1190.04
Trf	206258	215044	267761	268076	212942	209221	181126	205563	187059	202714	214111	222403	210754	212568	244912	223209	216188	213945	237324	236726	223437	247250	221472	212697	215577	220246	253669	230670	210559	211363	225302	223908	208898	211330	229061	220832	211412	220661	228473	219780	250561	254707	110535	251421	270055	281837	247142	235678	264828
Srp54b	59.9681	178.376	78.548	14.4657	64.1709	28.2153	24.351	96.4699	12.9964	153.841	101.536	30.8007	17.3151	29.8863	53.6312	17.4015	11.9406	91.6866	30.9728	107.695	14.0013	90.5266	66.5537	4.69899	53.5291	54.6999	47.7565	59.6861	74.1557	122.01	19.8822	115.463	86.1518	47.8716	4.66292	62.5762	19.3135	80.5267	10.9171	25.1463	29.7145	74.0412	19.216	5.27589	33.197	53.7782	86.292	9.67952	33.0781
Aco1	4427.42	4861.58	4525.78	4513.29	4274.02	4221.55	4210.52	4311.58	3972.76	4270.04	3990.09	4050.87	4912.3	4901.35	5193.45	5353.32	5624.01	5698.54	5765.77	5545.82	5500.77	5156.5	5503.16	5453.76	4755.85	4708.75	3974.97	4014.14	4204.25	4299.23	4781.67	4694.59	4485.87	4731.67	4891.41	4783.17	5228.93	5149.13	5002.23	5339.68	5015.81	5123.08	5843.68	5084.9	5256.84	5020.42	4610.32	4562.69	2982.41
Ufc1	735.291	729.537	687.515	634.32	776.105	784.655	707.287	704.853	690.581	810.481	767.009	793.975	687.411	812.434	720.608	710.296	719.846	730	704.63	701.503	716.693	689.057	736.251	721.882	750.231	717.936	765.12	763.78	669.915	700.576	656.112	699.194	649.977	681.083	786.169	666.828	634.827	619.99	616.818	609.58	728.996	686.305	542.093	747.066	670.774	732.728	712.637	671.517	597.713
Arsg	316.196	285.268	348.612	359.472	369.285	389.64	292.212	346.98	232.754	253.901	336.167	352.497	170.554	257.966	165.769	179.551	279.751	201.711	228.424	187.726	314.155	319.04	241.257	279.59	358.233	393.155	491.79	449.163	405.971	394.894	356.775	321.648	312.194	260.03	171.596	195.551	191.456	180.039	220.526	230.652	285.259	223.073	342.853	287.008	419.844	432.466	418.856	428.319	256.932
Cyp2j9	237.147	207.771	171.217	159.846	372.918	345.302	225.801	284.742	297.735	307.683	304.608	390.143	212.11	117.972	122.864	94.917	179.109	158.923	200.355	168.953	211.77	215.33	150.786	156.829	140.823	124.214	339.376	334.849	227.494	236.149	243.004	254.752	177.422	260.03	154.809	159.374	133.515	96.2392	90.6123	84.1099	161.449	139.539	146.648	220.532	210.898	250.965	195.854	220.209	114.619
Tm9sf1	963.579	995.431	1052.01	976.434	940.77	947.229	897.668	921.132	922.153	924.299	1018.11	976.497	993.889	936.698	1013.14	950.752	943.305	968.385	982.417	1015.7	902.21	905.266	848.56	897.507	907.524	907.106	945.985	1009.61	987.904	1077.1	983.064	1017.18	914.404	984.632	947.506	953.31	876.666	879.902	1017.48	909.601	1071.7	998.607	1021.48	961.267	953.925	976.971	945.334	964.323	687.716
Fbxo7	279.397	283.264	260.356	253.873	296.639	291.558	247.938	278.518	283.558	325.193	290.887	288.614	294.357	282.346	247.678	261.022	277.192	320.467	249.718	263.805	252.024	224.119	254.776	253.158	241.293	288.314	235.734	251.896	282.797	237.461	284.978	273.08	267.838	266.558	270.449	276.704	237.64	294.61	253.278	277.476	254.554	254.398	653.343	273.291	288.033	263.289	275.359	249.248	220.008
Qprt	2249.49	2192.62	2546.19	2604.55	2311.36	2341.87	2139.57	2472.43	2048.11	2373.91	2438.24	2393.33	2317.63	2060.58	2209.6	2047.83	2258.47	2210.08	2319.09	2114.39	2353.1	2330.84	2526.96	2365.35	2603.98	2594.83	2540.24	2356.08	2427.03	2371.99	2381.44	2418.31	2549.58	2115.06	2168.26	2269.37	2157.24	2191.24	2046.96	1878.17	2167.18	2212.69	1350.18	2320.34	2608.89	2638.49	2570.34	2528.78	2150.84
Slco2b1	3621.94	3639.67	3562.9	3787.12	3835.72	3998.51	3744.53	3847.9	3836.89	3943.59	3697.83	3514.71	3779.03	4221.83	3783.43	3893.97	4504.15	4290.06	4143.58	3903.71	4079.64	3749.38	3967.23	3879.02	3709.98	3578.28	3217.97	3342.42	3709.04	3829.55	4167.53	4364.69	3777.03	4583.71	3890.74	3631.38	4269.13	4466.29	3841.74	3947.1	3691.53	3571.06	1507.95	3131.77	3741.49	3461.97	3105.54	3190.61	2527.78
Cnnm3	378.889	362.764	372.441	377.554	380.182	370.83	344.235	385.88	324.319	333.948	268.933	269.221	279.639	284.706	247.678	264.186	254.164	258.469	335.861	320.122	414.789	380.563	353.567	376.507	398.586	332.758	402.374	385.431	358.21	435.564	367.82	360.135	297.693	292.67	300.292	286.482	267.031	292.646	253.278	267.938	362.517	294.266	331.728	365.091	406.175	419.022	441.156	402.91	284.625
Amfr	4387.21	4673.18	4401.33	4257.25	4508.91	4515.79	4481.7	4490.52	4001.71	4007.38	4526.59	4979.45	4862.09	5033.47	4779.02	4718.17	4939.13	4875.98	5090.18	4863.09	4966.97	4732.87	4706.6	4634.97	4389.39	4368.01	4369.21	4423.85	4651.7	4862.05	4365.24	4602.95	4639.4	4727.32	4600.44	4526.02	4650.36	4778.57	4919.26	5015.38	4860.3	4949.37	3445.73	4534.1	4967.83	4786.26	4561.84	4661.9	4457.08
Serf2	1411.98	1552.61	1410.33	1377.86	1419.02	1481.98	1317.17	1478.17	1577.29	1688.5	1571.07	1581.1	1402.53	1458.13	1486.07	1430.08	1503.66	1480.96	1412.16	1443.51	1399.26	1412.39	1569.21	1598.24	1453.52	1574.9	1463.18	1460.79	1342.34	1235.85	1230.49	1315.91	1397.19	1288.18	1474.42	1422.63	1318.36	1285.15	1406.13	1373.51	1390.64	1589.99	1475.58	1666.13	1438.21	1411.68	1407.82	1490.65	1110.04
Ugt1a6b	860.679	921.943	839.316	806.462	795.477	928.418	897.668	866.673	822.317	848.004	697.031	658.223	781.778	853.331	876.626	882.728	968.039	988.469	964.027	916.894	977.467	975.578	955.67	878.124	719.761	687.167	760.039	726.35	835.822	893.431	915.685	958.528	846.164	1032.5	754.461	940.599	921.172	865.498	863.546	851.505	771.586	791.671	301.387	557.134	867.027	873.896	760.146	747.743	703.871
Rom1	33.3913	38.0802	52.9537	36.8875	39.9555	64.4922	47.5952	40.4551	40.1707	43.776	39.7912	37.6453	25.9727	31.4592	20.4774	30.848	27.2927	32.3086	36.7802	53.3537	38.5036	36.9138	41.5961	38.1793	32.941	33.0478	41.6599	41.4768	31.4219	27.5507	39.7644	40.3205	35.8255	46.7836	34.5056	25.4216	25.1916	26.1875	38.21	30.3489	36.6479	32.2744	43.4888	35.876	39.0553	53.7782	35.8742	35.0883	39.2321
Pde9a	537.669	575.212	541.893	598.879	525.475	515.937	306.602	388.991	247.522	282.668	312.841	250.969	229.426	217.069	424.174	361.476	460.565	402.548	528.473	473.267	510.173	511.519	488.754	536.272	580.585	683.749	610.673	585.733	446.191	439.5	399.853	395.874	259.308	207.806	199.573	190.662	251.916	244.199	485.813	481.248	605.185	493.608	435.899	693.252	564.349	538.903	556.535	565.042	291.549
AI317395	693.722	688.785	698.989	683.504	762.786	827.649	764.844	819.994	803.413	756.7	846.591	742.64	813.811	812.434	655.275	641.481	790.636	825.18	712.374	663.958	645.811	636.323	659.298	640.825	606.938	666.655	667.575	715.222	690.025	701.888	883.653	877.887	717.363	891.065	849.584	792.958	794.374	835.383	712.889	690.222	658.671	626.503	1394.68	615.169	709.829	701.358	597.257	649.738	479.248
Idi1	934.957	968.04	969.053	1207.16	917.765	738.973	568.929	819.994	587.791	590.351	1048.29	1072.32	711.652	607.949	762.538	718.205	645.644	639.187	788.838	598.747	754.321	881.536	1108.54	1276.95	1255.05	1311.66	745.814	872.024	1064.57	1075.79	1162	973.19	1067.94	703.93	715.292	753.848	684.371	664.509	824.244	896.594	779.51	705.29	395.445	802.99	979.311	925.433	830.925	966.742	530.788
B4gat1	295.07	298.629	305.366	335.604	309.958	343.958	336.487	345.424	351.493	335.199	311.469	335.386	353.229	324.03	311.061	315.599	329.219	315.227	336.829	330.991	320.28	343.65	308.851	304.26	323.645	337.316	380.02	335.861	369.521	320.113	342.415	341.808	346.313	344.893	303.09	307.992	295.581	293.955	277.295	331.237	348.65	305.657	439.945	330.271	379.812	358.521	382.012	361.772	205.392
Mlycd	1297.49	1298.74	1393.56	1479.84	1783.47	1631.11	1681.33	1854.71	1741.52	1554.67	2019.74	2070.49	1638.88	1619.36	1449.99	1414.26	1588.1	1556.05	1384.1	1254.8	1578.65	1357.02	1581.69	1486.64	1512.81	1585.16	1781.22	1494.18	1643.99	1570.39	1498.9	1507.44	1752.89	1575.41	1667.46	1595.69	1532.49	1492.04	1568.79	1568.61	1447.1	1604.23	1061.94	1524.73	1613.96	1575.25	1753.96	1674.56	1235.43
Acvr2b	32.0284	32.7357	29.1245	33.2711	50.8524	32.2461	50.9158	48.2349	43.7151	50.0297	68.6055	53.6161	70.1263	51.1212	65.3325	64.069	58.85	47.1531	46.4591	46.4375	42.004	42.1872	38.4764	27.0192	27.1763	27.3499	33.5312	26.3024	36.4494	40.6701	59.6466	55.8989	42.6494	82.6873	46.6292	46.9322	57.9406	36.0079	28.3846	51.1596	32.6859	36.0714	43.4888	43.2623	21.4804	35.8521	33.9351	31.4585	68.4639
Hist1h1c	524.04	567.195	513.651	512.809	454.039	439.353	377.441	393.659	343.814	362.715	268.933	195.071	279.639	394.813	417.348	417.635	353.1	322.213	483.949	545.394	540.801	595.894	567.786	528.049	611.879	699.703	692.977	641.373	414.769	436.876	400.957	357.386	339.489	121.855	315.214	373.502	274.588	323.416	460.703	365.922	599.242	554.36	487.479	549.747	641.483	734.969	822.198	681.197	367.705
Srp68	1161.88	1239.95	1200.28	1100.84	914.133	890.798	800.264	841.778	760.289	804.228	1057.9	921.741	1047.57	1017.71	1251.07	1113.69	1008.98	957.034	809.163	791.414	800.701	916.692	873.518	862.852	1217.17	1186.3	1016.1	981.28	948.941	888.183	725.7	876.055	836.782	668.027	914.865	989.486	897.659	835.383	890.839	920.007	995.436	940.703	806.06	927.501	808.444	786.506	965.695	1021.19	780.797
Txlna	696.448	780.979	696.341	572.118	377.761	403.076	358.624	340.757	370.397	346.456	408.889	430.07	515.991	581.209	779.115	707.923	556.09	500.347	517.826	503.896	553.052	659.174	543.869	551.544	717.29	725.913	545.643	510.873	472.585	451.307	424.153	408.703	515.205	509.18	646.281	574.919	539.099	529.643	646.295	681.551	650.748	673.965	552.207	527.589	398.364	514.254	591.44	634.009	615.406
Mknk1	303.929	334.037	312.427	279.911	276.056	284.84	281.144	272.294	296.554	357.712	315.585	304.585	322.927	334.254	359.816	359.103	309.602	300.383	307.792	325.063	293.153	324.314	340.048	321.293	327.763	303.129	306.861	279.21	275.256	274.195	293.815	295.989	336.93	300.286	349.719	345.147	313.215	334.546	325.331	287.881	345.679	347.424	259.921	322.884	298.773	308.104	287.963	308.535	236.931
Erp29	620.806	724.193	669.864	710.265	604.175	568.337	499.196	541.476	557.663	634.127	624.31	568.103	513.394	560.761	683.554	650.181	545.002	553.613	583.643	653.089	674.689	679.389	617.702	654.334	701.643	786.311	807.796	678.803	676.199	697.952	542.342	572.734	622.682	516.796	670.528	592.519	556.734	464.829	664.854	583.567	746.824	789.773	940.572	781.887	648.317	727.126	778.568	681.197	595.405
Nudt7	7489.88	6956.66	6560.96	6064.02	7284	6404.88	6277.03	7493.53	6890.45	7905.95	12773	12070.5	9371.82	9360.69	9420.56	9246.5	7493.56	8582.74	7950.32	7903.27	7039.16	8999.05	6863.35	6647.89	8644.54	8267.66	11680	10877	9914.23	9857.91	9934.47	9356.19	12910	7016.46	10187.6	10347.6	7460.9	7882.45	10197.7	9158.44	11445	11951	4794.89	12029	7823.75	8865.56	11375	11328.7	5866.36
Pkd1	733.246	664.066	601.907	573.564	570.273	581.773	606.562	547.7	591.926	461.524	676.45	649.097	760.135	596.939	654.3	659.673	568.883	551.866	600.097	638.269	726.319	725.971	637.46	595.597	682.702	688.307	622.867	576.629	664.887	701.888	664.949	655.208	694.333	732.218	674.259	708.871	664.218	737.179	708.522	728.375	684.424	660.675	715.037	626.775	624.884	599.403	716.515	653.368	630.791
Mycn	49.7463	46.0971	45.0106	53.523	21.7939	16.123	23.2442	18.6716	35.4447	22.5134	43.9075	61.6015	78.7839	104.602	112.138	72.7697	75.055	53.2656	43.5555	16.7965	44.6292	50.9762	35.3567	41.7035	71.6466	47.8624	32.5151	20.2326	30.165	15.7433	32.0324	38.4878	57.1502	41.3437	44.7641	72.3538	57.9406	69.397	57.8608	52.8939	51.5051	56.9548	35.3979	47.483	34.1734	19.0465	49.4483	50.8175	19.2314
Ftcd	7746.79	7805.78	7289.08	7449.1	8528.68	8903.95	7870.92	8654.28	7781.29	8841.5	7737.32	7461.76	7662.81	7296.18	7165.12	7017.53	8206.58	7915.61	7634.79	7201.77	7005.91	7324.75	7023.5	7060.82	7250.31	7382.2	8384.82	7819.89	7988.7	7892.63	8551.55	8621.26	7747.69	7909.7	7600.56	7515.01	7646.48	7341.02	7258.81	6991.53	6884.85	7036.76	3206.03	7102.4	7245.73	7535.67	7111.82	7249.96	6574.85
Pgp	473.612	509.741	433.338	477.368	342.648	392.327	307.709	270.738	294.191	296.426	462.401	409.536	397.382	405.037	407.597	405.77	413.656	416.519	415.229	371.5	385.036	414.84	417.001	463.438	513.879	572.07	417.615	449.163	359.466	348.976	312.592	339.059	346.313	327.485	393.551	371.546	391.309	388.23	444.328	433.556	497.223	434.755	395.445	441.064	376.883	382.049	466.365	470.667	331.55
Wbscr27	157.416	143.636	233.879	274.848	345.07	288.871	286.678	357.872	287.102	278.916	311.469	301.163	199.99	202.125	105.312	132.884	188.49	160.67	164.543	163.025	212.645	183.69	151.826	162.702	167.999	147.006	367.827	336.873	296.623	352.912	341.311	277.662	217.512	266.558	212.629	191.64	143.592	161.708	91.704	120.529	163.43	137.641	176.989	254.298	260.694	273.373	193.915	186.331	130.774
Dock6	653.516	684.776	795.188	889.64	503.681	571.024	425.036	515.025	453.692	504.049	356.748	434.633	385.262	349.984	575.316	489.614	796.607	645.299	703.662	676.802	606.432	584.468	652.019	633.776	695.878	740.728	508.048	496.71	595.759	554.95	556.701	534.247	358.255	534.204	364.641	384.257	445.051	467.448	651.753	629.524	711.167	600.873	441.967	706.969	536.033	528.819	401.403	437.998	407.707
Apob	116526	129653	123992	110832	105486	96083.9	99255.9	101858	84448.2	75801.3	91235.7	91814.7	107706	107732	121861	118553	112407	117861	125767	122162	128927	128172	98434	97944	100025	101909	102116	100973	134960	128923	134945	134098	120137	131397	115982	114082	128511	127421	131716	133394	122635	111352	50358	78532.6	124204	121739	117599	111757	99654.3
Sqle	1881.5	1675.53	2144.62	2730.4	1360.91	990.223	812.439	1078.28	785.1	925.55	1915.46	1743.09	1184.36	1112.87	1580.66	1244.99	1669.97	1283.61	1907.73	1470.19	1634.65	2165.61	2209.79	2489.88	2646.81	2380.58	1458.1	1384.92	2032.37	1818.35	1709.87	1570.67	1501.26	1004.22	867.303	907.355	945.523	907.398	2111.37	2031.64	1849.23	1612.77	1019.46	2254.91	1777.99	1478.9	1508.66	1643.1	1024.65
Bbc3	255.546	237.835	459.815	466.518	262.737	296.933	239.083	289.41	212.668	258.904	127.606	176.819	128.132	84.9399	148.217	122.601	287.427	288.158	240.039	233.176	272.151	269.822	218.379	210.867	247.057	225.637	317.022	316.64	271.485	308.306	291.605	317.982	82.7399	54.3996	78.3371	105.597	178.86	142.722	191.05	223.715	314.974	197.443	126.421	311.277	267.529	324.91	113.44	135.513	92.3109
Rplp0	6198.52	5971.25	5932.58	5831.12	5958.21	5806.98	5631.73	5968.69	5792.25	6162.41	7306.48	6889.1	7073.23	6527.79	7075.41	6823.74	6443.64	6359.56	6162.61	6299.69	6308.47	7022.41	5966.96	6237.32	6613.73	6937.77	7458.14	6648.43	6460.34	6355.04	6515.83	6278.09	6504.89	6378.89	6581.25	6543.13	5495.12	5558.96	6585.22	6449.58	7280.05	7187.69	6645.69	7765.05	6477.32	6768.21	7024.56	6491.33	5768.66
Them7	365.26	358.756	379.501	367.428	392.29	413.825	415.074	446.562	415.884	507.802	469.261	414.099	474.435	603.23	512.909	531.535	437.537	451.447	436.522	426.83	477.795	409.567	444.038	467.549	399.409	350.991	341.408	374.303	442.42	429.004	402.062	441.693	508.381	317.693	466.292	464.433	405.584	404.598	329.698	339.908	278.326	268.637	1209.6	357.705	282.174	273.373	350.016	290.386	140.774
Stard4	866.13	1039.52	1052.01	964.861	897.182	768.532	873.317	941.359	864.851	876.771	1092.2	1318.73	979.171	928.833	753.762	779.901	1142.88	1159.62	1186.64	979.14	968.716	998.43	946.311	855.216	911.642	850.127	677.736	817.396	1221.68	1094.16	1639.18	1641.23	1208.68	1479.67	1101.38	1120.51	1144.54	1148.98	1112.46	1044	1207.4	1103.02	703.912	861.025	889.484	870.535	710.697	739.274	533.865
P3h1	439.539	404.185	392.74	356.579	270.002	264.687	241.297	253.622	192.583	210.125	218.165	208.761	272.713	283.919	423.199	340.119	321.543	279.426	309.728	283.565	304.529	350.681	326.529	322.468	484.232	452.414	348.521	331.814	329.301	318.801	271.723	236.425	191.922	204.542	223.82	286.482	286.344	301.811	372.274	409.277	401.146	348.373	250.819	362.981	345.639	397.735	382.012	393.231	222.315
Tmem219	470.205	485.69	448.341	443.373	567.852	557.588	444.96	482.349	490.318	537.819	584.519	511.064	576.594	496.269	512.909	541.027	606.41	557.105	632.038	599.735	490.921	538.765	454.437	453.452	430.703	450.134	473.5	518.966	460.016	514.28	487.114	495.759	452.937	507.004	471.888	494.743	519.786	486.434	455.245	438.759	421.946	444.247	317.569	518.092	424.726	444.791	410.13	359.352	347.704
Wdtc1	2291.74	2339.6	2186.11	2138.03	3490.65	3321.35	3342.73	3460.47	3415.1	3239.42	3320.5	3412.04	2516.76	2331.13	1850.76	1924.44	2017.1	2060.77	1967.74	2077.83	2368.85	2288.65	2395.93	2379.45	2279.52	2364.63	2956.84	2987.34	2948.63	3067.31	3450.66	3276.04	3085.26	3451.11	2764.18	2856.02	2263.88	2278.97	2124.48	2043.78	2074.07	2147.2	1859.9	1974.24	2589.36	2758.37	2622.7	2650.98	1844.68
Dbp	19.0808	28.7272	13.2384	21.6985	647.763	497.127	2251.36	2170.57	3486.58	4037.4	4897.06	5082.12	2259.63	2216.3	676.728	715.832	400.009	340.55	116.148	135.36	82.2578	91.4055	55.1148	42.2909	15.647	30.7687	93.4808	126.454	791.832	858.008	3039.77	2912.24	3298.51	3879.78	3725.67	3840.62	1417.45	1677.97	303.496	336.44	190.173	198.392	115.296	124.511	79.0869	63.8616	20.361	36.2982	20.77
C2	1830.39	1548.6	1717.46	1743.84	1466.24	1181.01	1449.99	1669.55	1416.61	1677.25	2338.07	2142.36	2232.79	2099.9	2719.59	2569.09	1690.44	1770.86	1685.11	1789.33	1858.68	2528.59	1366.43	1381.5	1711.28	1574.9	2244.55	1796.65	1868.97	1853.77	2035.71	1872.15	2200.71	1830	2357.57	2205.81	1913.72	1965.38	2560.07	2322.13	2307.83	2427.22	1244.99	2149.4	1974.24	2290.06	2275.59	2064.16	2011.61
Arcn1	3025.66	3071.14	3258.42	3163.65	2796.88	2751.67	2484.91	2539.34	2356.48	2471.47	2417.66	2304.35	2653.54	2692.91	3060.88	2961.41	2782.15	2806.48	2729.47	2706.22	2565.74	2631.42	2367.86	2498.1	2916.92	3008.49	2838.97	2728.36	3186.18	2976.79	2707.29	2977.3	2677.53	2600.3	2483.47	2566.6	2608.17	2694.04	2872.3	2854.53	2620.82	2605.68	2178.48	2278.13	2405.8	2409.94	2426.84	2404.15	2153.92
Mup13	2063.45	2608.16	1527.71	1045.87	1749.57	910.952	2162.81	4376.93	3893.6	2210.06	2510.96	3138.25	2288.2	3436.92	4217.36	2034.39	2218.39	1522	2776.9	2376.22	4151.39	3945.38	1778.23	2305.44	2824.69	2175.46	4710.62	3240.25	2297.57	3250.99	2308.54	2031.6	3130.47	2536.11	1613.37	2896.11	1954.87	1840.33	3125.58	1670.06	2073.08	2231.68	1315.79	2150.45	3078.53	3269.27	4319.45	3036.95	1224.66
Hist1h2bc	1246.38	1309.43	1210.87	1155.81	1299.16	1250.88	1096.9	1236.99	1196.26	1359.56	1090.83	1114.53	923.763	1039.73	1111.63	1102.62	853.751	922.105	1094.69	1252.82	1253.99	1357.9	1548.41	1536.57	1328.35	1324.19	1449.97	1378.85	1025.61	1165	975.332	1060.25	1251.33	889.977	1209.56	1166.46	888.423	864.844	1149.57	997.18	1376.77	1342.23	1187.35	1360.12	1422.59	1366.86	1334.13	1352.71	1088.5
Arf5	1446.73	1447.05	1480.94	1506.6	1500.15	1483.32	1381.37	1632.21	1534.16	1742.28	1564.2	1562.85	1458.8	1390.5	1447.07	1343.08	1504.51	1439.04	1538.96	1593.7	1442.14	1414.15	1599.37	1573.57	1524.34	1644.42	1631.85	1457.76	1378.79	1409.02	1442.56	1354.4	1387.81	1450.29	1271.11	1326.81	1142.02	1230.16	1340.62	1213.09	1386.68	1553.92	958.776	1630.25	1608.1	1426.24	1417.52	1421.68	1166.19
Tfpi2	967.667	931.296	931.985	966.308	857.226	951.259	773.699	858.893	697.67	715.425	548.844	533.879	344.571	460.878	462.203	413.68	614.087	586.794	759.801	637.281	844.455	851.653	951.51	1054.92	964.347	874.059	859.617	875.059	769.208	812.091	658.321	708.358	638.888	477.628	515.719	501.588	573.528	504.11	462.887	521.135	643.814	590.431	357.013	786.107	971.5	833.562	813.472	842.119	701.563
C9	7970.99	6639.32	5741.95	5105.66	5684.57	5035.76	5743.52	6774.68	5655.79	6141.15	8572.94	8433.7	6768.49	7734.25	10364.5	9765.38	5078.15	5479.37	5859.66	6824.34	7831.99	10815.7	7503.93	7350.39	8038.42	7744.59	12017.4	10169.9	8398.44	9470.89	7693.3	6942.46	10772.4	6212.43	10155.8	9117.55	6936.08	7155.75	9312.32	8462.15	9472.98	9524.74	6644.68	8879.32	10550.8	11472.7	13351	12589.4	9741.88
Rassf6	208.525	193.742	280.655	351.516	168.297	184.071	149.427	158.709	155.366	185.11	178.374	192.79	148.044	145.499	213.55	171.642	399.156	348.409	300.049	190.69	179.392	159.96	141.427	154.479	206.705	224.497	143.269	128.477	159.623	204.663	251.841	273.996	151.832	164.287	168.798	182.84	159.547	163.672	235.81	255.798	292.193	279.078	153.728	327.105	136.693	133.325	147.375	209.32	143.851
Eif1a	994.926	953.342	828.725	870.111	563.009	507.876	376.334	424.779	370.397	312.686	458.284	402.691	536.769	572.558	718.658	741.144	567.177	498.601	553.638	467.339	615.183	758.49	646.819	687.227	920.701	960.667	674.687	689.931	558.053	523.464	402.062	355.554	445.26	340.541	439.247	540.698	516.427	508.693	591.709	608.713	626.976	551.512	436.911	520.203	585.829	643.098	668.036	678.777	859.261
Slc30a1	691.678	694.129	527.772	512.809	565.43	529.373	659.692	642.614	597.834	556.581	631.17	703.854	715.981	699.181	871.75	765.664	742.021	708.17	778.191	692.61	685.19	756.732	736.251	768.285	681.055	671.213	490.774	615.071	491.438	606.116	700.295	567.236	669.596	676.731	650.011	766.559	823.764	805.267	1120.1	1118.58	799.32	789.773	905.174	699.583	735.215	765.219	672.884	649.738	786.951
Rilp	490.648	484.354	464.227	498.343	473.412	515.937	501.41	511.913	503.315	512.805	485.727	515.627	453.657	419.194	457.328	451.647	533.914	545.754	465.559	508.837	534.675	558.98	510.592	529.224	477.644	516.23	492.806	531.105	439.906	503.785	462.813	413.285	379.58	455.868	442.978	400.879	405.584	435.368	491.271	472.576	513.07	496.456	330.717	616.224	496.002	538.903	434.369	522.694	380.013
Nr1d1	336.639	362.096	1456.23	1299.02	3473.7	3708.3	4177.31	4671.01	4466.62	4251.28	2538.4	2871.31	792.168	710.192	507.058	522.044	241.37	206.95	54.2023	71.1383	77.0073	76.4642	85.272	99.2661	182.822	113.958	2007.8	2408.69	3339.52	3965.99	4771.72	4274.89	2572.61	2359.85	1512.65	1732.58	702.845	622.609	113.538	133.535	117.868	90.1784	68.773	51.7037	117.166	124.362	50.4178	73.8064	66.1562
Ctsa	2365.33	2143.85	2206.4	2370.93	2589.84	2461.45	2573.46	2892.54	2603.41	2735.37	3272.48	3069.81	2702.89	2609.54	2549.92	2484.45	2377.03	2305.26	2340.38	2330.77	2339.1	2528.59	2183.79	2203.24	2337.99	2406.79	2495.53	2677.78	2449.65	2511.05	2770.25	2706.97	2558.97	2914.73	2598.18	2647.76	2294.11	2511.39	2133.21	2259.7	2221.65	2199.4	2947.12	2436.4	2486.84	2318.07	2415.21	2347.28	1860.07
Ggt6	484.515	461.64	586.903	650.956	462.515	451.445	388.51	362.54	369.806	333.948	336.167	296.6	348.9	353.916	449.527	417.635	639.674	608.624	555.574	582.939	525.05	464.059	544.909	526.874	497.409	517.37	472.484	444.105	394.659	389.646	373.343	365.634	288.31	406.909	318.011	338.303	393.828	409.18	584.067	491.653	509.108	464.181	284.194	500.154	414.962	433.587	348.077	429.529	243.085
Klkb1	3611.03	3665.72	3569.08	3309.75	4088.78	3882.97	3826.43	4540.31	3871.74	3923.58	3996.95	4045.16	4196.32	3851.39	3416.79	3461.31	3469.59	3233.48	3489.28	3556.92	3590.46	3508.57	3775.88	3881.95	3387.98	3438.12	3761.59	3807.77	4014.46	4282.17	4720.91	4659.77	4057.67	4319.33	3852.51	4062.57	3787.97	3921.59	3070.99	3211.79	3206.19	3174.28	1419.96	2817.32	3989.5	3810.41	3510.83	3407.19	3113.19
Aldoc	273.264	204.431	222.406	225.665	259.105	232.44	212.518	280.074	221.529	248.898	408.889	386.72	429.415	368.073	383.219	425.545	434.978	383.337	282.626	282.577	272.151	338.376	278.694	297.798	354.116	386.318	238.782	251.896	273.999	244.021	388.807	356.47	308.782	348.157	362.775	366.658	311.536	273.66	363.541	399.739	364.498	339.83	191.148	438.954	375.907	350.679	343.229	307.325	213.084
Agpat3	3662.83	3960.35	3847.09	3801.58	4148.1	4261.86	4076.58	3983.27	3829.21	3695.95	3990.09	3585.43	3903.7	4207.67	3435.32	3628.99	4145.08	4143.36	4188.1	3929.4	4171.52	3721.26	3763.41	3725.12	3450.57	3756.06	3528.9	3485.06	4199.22	4202.14	3990.8	4186	4002.22	3939.62	4037.16	4010.74	4180.12	4232.56	3944.36	3929.75	3848.03	3796.04	4542.05	3812.36	4275.58	3991.91	4055.73	3897.22	2864.72
Rnf186	131.521	104.888	119.146	133.808	156.19	182.728	135.038	161.82	160.683	176.355	255.212	248.687	140.253	81.794	127.74	162.941	92.113	96.0526	81.3035	88.9229	96.2591	94.9211	70.7133	84.5818	62.5879	92.3061	107.706	149.721	116.889	152.185	143.594	153.951	92.1227	102.271	215.427	130.041	96.5677	91.0017	104.805	87.5784	85.1816	74.9905	131.478	83.359	78.1105	88.51	44.6004	41.138	44.6169
Golgb1	1882.18	1871.94	1902.8	1801.7	1910.6	1703.67	1834.08	1864.05	1882.11	1817.33	1975.84	1727.12	1917.65	2073.16	1996.05	1938.68	1640.12	1608.45	1411.2	1509.71	1559.4	1716.49	1527.62	1564.18	1899.05	1867.77	1831	1791.6	1921.76	1832.78	1999.26	1847.41	1968.7	1973.62	1984.54	2043.5	1822.19	1846.88	1515.3	1622.37	1481.76	1369.76	1698.09	1428.71	1619.82	1644.72	1840.25	1748.36	1284.66
Meiob	98.8111	72.8201	80.3131	93.3037	113.813	114.205	106.259	122.921	139.416	118.821	122.118	107.232	85.7099	69.9968	49.7307	57.7412	46.0565	34.055	59.0418	50.3896	73.5069	64.1597	62.3941	62.2616	79.0584	67.2353	91.4486	106.221	120.66	99.7074	110.457	109.049	81.0339	112.063	75.5393	70.3982	68.0172	56.3032	40.3934	49.4254	36.6479	51.2593	25.2842	64.3658	89.8271	69.4635	83.3833	85.9058	52.3095
Tsen34	414.325	439.593	413.921	428.908	467.358	522.655	420.609	480.793	453.101	456.521	481.61	535.02	520.32	481.326	434.9	401.024	461.418	466.292	444.266	475.243	415.664	431.54	445.078	424.671	419.174	455.832	452.162	475.466	388.375	389.646	460.604	448.107	377.021	442.812	458.832	413.59	405.584	452.39	373.366	405.809	387.279	444.247	349.933	394.636	453.041	445.911	467.334	457.358	357.705
Sult1d1	1054.89	1241.28	1297.37	1354.71	1112.7	1186.39	1307.21	1299.23	1138.37	1277.01	835.615	895.503	1805.97	1425.89	1677.19	1789.98	1860.17	1721.09	1497.34	1477.11	1563.77	1536.32	1526.58	1483.71	1016.23	1089.44	762.072	812.338	984.134	1036.43	1023.93	1041	1095.24	1630.9	1336.39	1312.15	1492.18	1614.46	2203.08	2067.2	1485.72	1628.91	3148.39	1851.84	1402.08	1201.05	1144.1	1092.58	902.339
Rhou	1521.69	1522.54	1623.91	1602.8	1801.63	1842.06	1521.94	1632.21	1478.04	1332.04	1184.13	1309.6	878.743	785.694	1005.34	968.153	1314.32	1309.81	1307.63	1263.69	1290.75	1256.83	1277	1227.61	1313.52	1259.24	1463.18	1499.23	1600	1544.15	1650.22	1716.37	1235.98	1047.74	862.641	898.555	1164.69	1122.79	1208.53	1257.31	1066.75	1122.01	462.195	1081.56	1041.8	1052.04	978.3	1131.29	1423.13
Ldlr	5172.93	5231.02	4329.85	5070.22	3229.13	3360.31	3835.29	3861.91	3758.32	4018.64	4105.35	4300.7	4174.68	4215.53	5089.11	4703.14	5865.38	5326.56	4772.71	4458.99	4602.06	4482.39	5266.06	5071.97	5301.03	5015.3	3173.27	2897.31	4102.44	4157.54	5229.01	5538.57	4389.48	4348.7	4550.08	4872.15	4867.01	4704.59	5916	6394.09	4371.99	4447.22	1507.95	3942.14	3044.36	3209.89	3639.78	3902.06	2483.93
Plekhb1	459.983	515.085	398.918	382.617	520.632	562.963	421.716	494.797	456.646	517.808	794.451	723.247	558.413	406.61	429.049	382.832	475.917	530.036	402.646	605.664	385.911	418.356	379.564	381.793	391.174	358.968	351.569	362.163	447.448	346.352	414.212	450.857	322.43	374.269	408.472	431.189	288.863	301.157	235.81	254.064	226.821	282.875	131.478	185.711	217.733	193.826	201.671	239.568	281.548
Manf	2956.84	3377.78	2829.49	2475.08	1663.6	1253.57	826.828	865.117	641.549	697.915	1011.24	710.699	1157.52	1390.5	2813.2	2092.92	1524.98	1342.99	1174.06	1284.44	1223.37	1608.39	1237.48	1724.53	2943.28	3008.49	2895.87	2594.83	1925.53	1768.49	780.928	843.065	954.494	577.723	1397.01	1462.72	1129.42	1088.09	2102.64	2005.63	2308.82	2245.92	895.06	2004.84	973.452	1149.51	1472.78	1644.31	2553.17
Ahcyl2	386.385	447.61	524.242	399.976	347.491	275.435	252.365	247.399	229.209	201.37	251.096	245.265	240.68	317.738	398.821	487.241	449.477	454.94	450.073	393.237	560.928	675.874	380.604	417.623	500.703	496.857	436.921	404.652	468.815	367.343	291.605	253.836	374.462	260.03	304.955	305.059	493.755	465.484	742.365	590.504	521.985	617.01	2687.2	552.913	375.907	447.031	502.239	538.424	376.936
Nim1k	72.2343	74.8243	88.2562	70.8819	88.3863	75.2408	110.687	116.697	107.516	111.316	85.0708	36.5046	38.9591	58.986	35.104	30.848	40.9391	42.7871	32.9086	32.6051	48.1295	40.4294	53.035	52.2763	69.9996	82.0498	112.787	74.8606	64.1007	44.6059	102.725	80.641	80.1809	78.3354	52.2247	38.1324	38.6271	43.2095	33.8431	28.6147	57.448	51.2593	59.6707	48.5382	61.512	75.0654	105.684	101.635	23.0777
Tmem203	149.239	152.989	135.032	135.977	173.14	181.384	149.427	175.824	175.451	187.611	186.607	206.479	135.924	169.88	110.188	127.347	123.67	139.713	137.442	145.241	143.514	126.562	143.506	140.382	117.764	142.448	199.155	177.035	144.541	174.488	142.489	129.209	158.656	145.791	115.64	131.019	107.484	111.952	99.346	101.452	122.82	111.062	111.25	155.111	160.127	140.047	157.071	145.193	90.7724
As3mt	543.12	499.72	481.879	585.86	517	481.004	452.708	505.689	392.255	420.25	621.565	543.006	615.553	703.9	629.922	546.564	768.461	674.115	664.947	601.712	728.944	706.635	642.659	657.858	617.643	601.699	550.724	463.326	470.071	481.482	512.519	525.999	580.032	707.194	506.393	483.988	694.447	690.697	513.106	633.859	434.822	435.704	512.763	588.789	603.404	450.393	500.3	468.247	538.48
Tnfsf12	89.2707	63.4671	89.1387	94.7502	87.1756	53.7435	97.4041	85.5781	93.3377	82.549	225.026	151.722	173.151	138.421	147.242	126.556	85.2898	80.3349	75.4961	83.9827	77.8824	103.71	62.3941	51.6889	74.1172	83.1894	116.851	99.1397	77.9263	122.01	120.398	84.3065	110.888	108.799	130.562	125.152	100.766	107.369	103.713	98.8508	90.134	96.8231	92.0344	132.952	102.52	105.316	155.132	116.154	94.6187
Cmtm6	1625.95	1775.07	1879.86	1674.4	1641.81	1558.56	1372.51	1440.82	1261.24	1244.49	1698.67	1585.67	1290.84	1344.09	1398.31	1515.51	1447.37	1539.46	1570.9	1400.04	1678.41	1951.16	1509.94	1501.33	1857.05	1819.91	2281.13	1984.82	2016.03	1869.51	1704.35	1820.84	1931.17	1316.47	1401.67	1441.21	1430.88	1520.19	1626.65	1616.3	1921.54	2030.44	2750.92	1661.9	1785.8	1860.95	2355.09	2187.57	1696.98
Suv420h2	342.772	290.612	336.256	321.138	265.159	256.625	208.091	247.399	259.337	280.166	310.097	341.09	255.398	234.371	295.459	273.677	276.339	284.665	308.76	257.876	301.903	299.705	298.452	292.512	354.116	357.828	388.148	349.012	267.715	284.691	312.592	291.407	220.071	204.542	280.708	242.483	233.442	243.544	301.313	287.014	418.974	374.003	530.968	457.947	344.663	366.364	318.02	361.772	286.933
Dpy19l1	1107.37	1010.8	942.576	919.294	797.899	781.967	696.218	678.401	646.275	659.142	872.661	796.256	1056.22	1109.72	1197.44	1142.17	1163.35	1142.15	1267.95	1184.65	1287.25	1256.83	1185.49	1061.38	1028.58	1114.51	972.403	864.943	922.547	922.293	750	805.494	826.546	724.602	895.281	905.4	931.248	1066.49	1395.21	1263.38	1377.76	1132.45	528.945	1094.22	1182.4	1177.52	1178.03	983.682	691.563
Btg1	652.153	646.028	1112.91	1148.58	835.432	865.27	586.639	656.618	579.521	559.082	467.889	467.715	479.629	472.675	439.776	459.556	911.748	737.859	1204.07	1072.01	1233.87	971.184	923.433	959.181	684.349	705.401	906.357	904.396	691.282	709.759	640.648	648.794	420.523	734.394	421.528	417.501	621.392	523.751	455.245	509.862	760.691	608.467	719.082	807.211	1317.14	1266.03	554.596	619.49	563.097
Rd3	33.3913	30.7314	28.242	39.7806	69.014	60.4614	48.7021	63.7946	53.7578	66.2894	68.6055	79.8538	52.8112	28.3133	23.4027	20.5654	23.8811	29.689	17.4222	27.6649	20.1269	14.0624	36.3966	39.9414	25.5293	52.4207	38.6116	56.6512	40.22	35.4224	44.1826	61.3971	46.9144	32.6397	32.6405	43.0212	20.1533	30.1157	16.3757	15.608	10.8953	7.59397	13.1478	14.7725	29.2914	32.491	30.0568	24.1988	23.0777
Gpaa1	464.753	430.908	442.163	438.31	414.084	456.819	379.655	429.447	418.838	439.011	467.889	483.686	434.61	458.518	503.158	485.659	482.74	436.603	477.174	395.213	439.291	468.453	398.282	408.812	463.644	472.926	520.241	459.28	463.787	488.042	487.114	444.442	447.819	521.148	478.416	466.388	413.142	400.015	455.245	417.081	471.47	465.131	566.366	528.644	427.655	415.661	487.696	462.197	383.86
Perp	1543.5	1588.01	1420.92	1487.07	1624.86	1831.31	1583.92	1596.42	1618.64	1688.5	1565.58	1589.09	1470.92	1709.02	1487.05	1472.8	1685.33	1705.37	1705.44	1652.98	1684.53	1502.04	1628.49	1628.2	1481.52	1418.78	1402.21	1457.76	1549.73	1549.4	1533.14	1702.62	1491.02	1468.79	1659.07	1540.94	1635.77	1611.84	1325.34	1315.41	1457.99	1504.56	1002.26	1498.35	1666.68	1516.99	1516.41	1558.4	1182.35
Srp72	1850.15	1847.23	1891.33	1729.37	1732.61	1644.55	1608.28	1680.44	1613.92	1583.44	1837.25	1532.05	1901.2	1907.21	2142.32	2089.76	1919.87	1859.06	1672.53	1831.81	1707.29	1783.29	1605.61	1653.46	1839.75	1841.56	1884.86	1885.68	1993.4	1942.98	1908.69	1913.39	1879.99	1762.55	1778.44	1698.36	1847.38	1795.16	1932.33	1862.56	1802.68	1781.74	1294.55	1550.06	1722.34	1736.59	1637.61	1661.25	1358.51
Clptm1	1831.07	1984.85	1975.17	1909.47	1977.19	1828.62	1819.69	1924.73	1836.04	1929.9	2071.88	1916.49	2042.32	2113.27	2223.26	2148.29	2210.71	2168.17	2017.1	2037.32	2071.32	2170	2067.33	2031.73	1959.99	1892.84	2010.85	1979.76	2061.28	2051.87	2134.02	1964.71	2026.7	2157.49	2173.85	2095.33	1958.22	1998.11	2152.86	2074.13	2190.95	2086.44	2725.63	2282.35	2167.57	2113.04	2046.77	2090.78	1706.21
Acsl3	643.294	609.952	738.704	891.086	328.119	353.363	371.907	441.894	363.308	387.73	499.448	552.132	444.999	455.372	628.947	470.63	829.87	783.266	684.305	589.855	576.679	642.475	518.911	647.286	688.467	643.863	452.162	497.722	505.264	514.28	500.368	579.149	324.136	471.1	349.719	336.347	439.173	436.677	674.679	689.355	717.11	588.533	422.751	763.949	519.435	490.726	372.316	394.441	481.555
Cyp39a1	286.893	280.591	291.245	363.812	300.271	252.594	200.343	175.824	194.946	190.113	215.421	250.969	421.624	157.296	275.957	232.547	469.094	423.505	355.219	379.404	354.408	377.927	188.222	173.863	242.94	245.01	213.38	170.965	232.522	148.249	160.162	210.766	211.541	719.162	345.056	270.838	404.744	550.593	466.162	508.128	443.737	449.943	229.58	753.397	536.033	388.772	373.286	261.347	349.243
Pik3r2	622.169	595.254	507.473	543.91	656.238	675.824	570.036	602.159	627.371	659.142	705.264	710.699	544.561	546.604	487.556	476.167	446.066	472.404	500.404	560.214	552.177	510.641	497.073	541.558	477.644	544.72	608.641	558.419	656.089	535.271	620.766	629.55	562.972	518.972	497.067	532.876	465.204	445.843	467.254	515.932	515.051	574.294	508.718	572.961	555.561	527.699	636.04	631.589	405.399
Lrrc16a	781.63	615.965	491.587	513.532	563.009	540.122	651.944	890.013	703.577	712.924	838.359	812.227	748.014	590.647	467.079	382.832	367.599	356.268	491.693	505.872	591.556	508.883	576.106	586.199	662.937	652.98	688.913	772.885	598.273	823.898	800.81	887.967	686.656	617.979	414.067	486.921	359.4	354.187	303.496	325.167	343.698	360.714	379.263	340.822	496.002	575.875	566.231	666.677	386.937
Srm	494.737	552.498	570.135	496.173	316.011	286.184	241.297	264.514	298.917	376.474	520.029	514.486	802.557	887.15	1007.29	932.56	688.289	696.818	511.051	521.681	393.787	557.222	455.477	463.438	690.937	719.076	465.372	420.838	419.796	334.545	299.337	308.818	567.237	394.941	639.753	752.87	658.34	669.746	835.161	780.401	856.768	808.758	362.069	572.961	392.505	427.985	566.231	552.943	461.555
Rhobtb2	180.586	181.048	178.277	155.506	181.616	138.389	218.052	213.167	209.714	196.367	201.7	138.033	196.527	187.182	153.093	202.49	167.168	181.627	144.217	155.121	162.765	181.053	183.023	176.799	204.234	154.983	161.559	171.977	227.494	171.864	224.227	201.603	186.804	215.422	236.876	218.039	191.456	203.608	187.775	202.904	194.135	166.118	206.319	189.932	154.268	172.538	187.128	188.751	126.158
Copz1	2473	2420.43	2437.64	2347.06	2427.6	2441.3	2244.72	2452.2	2279.09	2417.69	2771.66	2558.74	2360.05	2357.08	2368.55	2168.06	2303.68	2216.2	2166.16	2140.08	2182.46	2164.73	2336.66	2420.57	2379.99	2411.35	2553.45	2471.41	2564.03	2491.37	2437.78	2542.02	2515.46	2282.61	2429.38	2424.83	2163.96	2200.41	2113.56	2075.87	2234.53	2282.94	1631.34	2414.25	2359.91	2273.25	2298.86	2370.27	1885.45
Snx25	170.364	180.38	132.384	164.909	170.719	176.01	174.885	147.817	151.231	141.334	153.676	166.552	196.527	155.723	155.043	162.15	185.079	179.88	183.901	191.678	176.767	150.292	179.903	175.625	144.94	132.191	179.849	187.151	204.871	157.433	203.24	140.205	169.745	218.686	170.663	157.418	185.578	181.349	200.875	217.645	203.049	195.545	217.444	177.27	162.079	196.066	172.584	177.861	200.776
Apoc4	5529.33	5390.69	5087.09	5188.84	6312.96	6681.66	5356.12	6200.52	6120.12	6790.28	6996.38	7073.9	5921.78	5911.19	5129.09	5245.75	5565.16	5531.76	5285.7	5504.33	5610.15	5668.9	6036.63	6188.57	5607.38	5983.94	6395.3	6416.76	5149.42	5263.5	4818.12	5199.51	5548.69	5545.49	5402.46	5325.82	4406	4424.39	4653.98	4511.59	5145.56	5612.89	2306.93	6358.5	5474.57	5634.39	5259.94	6113.83	4427.85
3000002C10Rik	28.6211	30.7314	33.5373	31.1012	18.1616	17.4666	17.7098	18.6716	14.7686	16.2597	26.0701	20.5338	11.2548	15.7296	8.77601	17.4015	23.8811	10.4785	14.5185	14.8205	20.1269	17.578	15.5985	14.097	27.1763	34.1874	30.4829	36.4186	20.11	14.4313	11.0457	10.9965	18.7657	10.8799	10.2584	10.7553	12.5958	13.0938	9.82543	10.4054	21.7906	14.2387	16.1819	16.8828	18.5513	16.8057	13.574	20.569	6.92332
Ambp	36146.5	32878.6	30692.8	31302.3	35065.2	34515.4	30651.3	33162.3	32052.6	36131.5	42726.1	43139.3	34857.1	34918.9	41545.6	38217.5	33485.6	33312.8	33353.8	34537.6	33204.1	38601.3	32351.4	30932.9	35448.6	35031.9	40629.6	37493	33613.9	34181.3	32921.6	32933.6	35242.1	34344.6	39134	36807.5	29906.6	31688.2	33345.3	30267.4	33991.4	34303.9	16237.5	36612.6	34101.1	34776.6	39259	35786.4	39409.8
Pex6	1574.16	1594.69	1718.35	1591.95	1805.26	1713.07	1714.53	1881.16	1840.76	1918.64	2145.98	2238.19	1959.21	1887.55	1720.1	1781.28	1840.55	1728.95	1578.64	1735.97	1620.65	1628.6	1420.51	1511.31	1609.17	1718.49	1852.34	1631.76	1819.96	1744.88	1856.78	1884.07	1940.55	2007.34	2003.19	1966.26	1698.75	1766.35	1662.68	1781.92	1767.02	1748.51	1223.75	1711.5	1672.54	1719.78	1688.03	1532.99	1409.28
Ces2c	338.684	408.194	551.601	369.598	382.604	360.081	505.837	434.114	550.574	630.374	249.724	319.415	692.605	524.582	480.73	605.887	526.238	486.376	528.473	505.872	508.423	609.077	558.427	471.074	432.35	515.091	457.243	458.268	442.42	531.336	772.092	472.85	940.846	419.965	563.281	604.252	625.591	513.931	574.242	951.223	536.842	671.117	1737.53	509.651	512.6	564.671	614.71	557.783	128.466
Neu1	600.363	573.876	608.085	595.263	715.566	631.486	636.448	689.293	737.25	786.717	830.126	735.795	600.835	658.284	549.963	482.495	570.589	525.67	502.34	528.597	519.799	598.53	536.589	555.655	644.82	610.815	761.056	751.64	654.832	596.932	724.595	662.539	635.476	714.81	679.854	657.05	497.114	521.787	577.517	554.952	618.062	575.243	2518.3	843.087	620.979	610.607	715.545	735.644	476.171
A930007I19Rik	7.49601	4.67652	13.2384	5.78627	14.5293	12.0923	14.3892	9.3358	9.45192	8.7552	8.23266	9.12614	12.1206	7.07832	13.6516	12.6556	17.058	5.23924	9.67899	5.92819	2.62525	9.66789	3.11971	5.28636	6.5882	3.41874	7.11267	3.03489	10.055	5.24776	6.6274	10.0801	2.55897	3.26397	7.46068	12.7108	14.2752	6.54689	13.1006	8.67113	5.9429	11.391	8.09094	7.38624	4.88191	6.72228	4.84787	2.41988	2.30777
Lpcat3	1625.95	1639.45	1823.37	1982.52	2176.97	2229.01	2016.71	2153.46	2212.93	2282.61	2388.84	2364.81	1716.8	1742.05	1556.28	1626.24	2438.44	2372.5	2315.21	2126.24	2138.7	2072.44	1731.44	1821.45	1722.81	1680.88	1797.47	1871.51	2121.61	2013.83	2447.72	2489.79	1969.55	2253.23	1684.25	1621.12	1816.31	1798.43	1696.52	1690.87	1959.18	1829.2	1986.33	2185.27	2315	1923.69	1634.7	1612.85	1320.05
Tmem57	697.811	655.381	676.042	632.874	611.44	565.65	568.929	586.599	586.61	642.882	894.615	936.571	1128.08	1129.39	1063.85	1010.87	1126.68	1148.27	922.408	954.439	878.583	869.231	772.647	693.101	637.408	656.399	671.639	657.559	639.75	684.832	736.745	713.856	887.108	833.401	1039.83	926.91	1089.12	1143.09	1036.04	1130.71	1025.15	1031.83	678.627	928.556	768.412	823.479	730.089	730.804	588.482
Tmem183a	1563.94	1584.67	1621.27	1559.4	1974.77	1913.27	1765.45	1890.5	1760.42	1839.84	1916.84	1872	1812.89	1714.53	1556.28	1618.33	1774.03	1840.72	1855.46	1819.96	1831.55	1827.23	1692.96	1689.29	1523.52	1627.32	1896.03	1771.36	1909.19	1747.5	1920.84	2064.59	1928.61	2000.82	1861.44	1854.8	1676.08	1823.31	1615.74	1735.09	1746.22	1844.39	1343.1	1834.95	1966.43	1858.71	1660.88	1741.1	1412.36
Guk1	390.474	404.853	414.804	393.467	449.196	479.66	416.181	395.215	430.653	510.303	417.121	389.002	424.221	433.351	365.667	374.922	423.037	459.306	379.416	479.196	442.792	407.809	409.721	419.385	393.645	464.949	476.549	411.733	444.934	394.894	385.493	411.452	422.229	396.029	421.528	435.1	365.278	401.324	442.144	351.181	475.432	452.79	423.763	448.45	462.805	427.985	434.369	425.899	319.242
Eef1g	2106.38	2124.48	2163.16	2200.23	2046.2	2003.29	1944.76	2010.31	2077.65	1987.43	2215.96	2207.39	2174.78	2247.76	2496.29	2389.54	2409.44	2300.02	2377.16	2348.55	2161.45	2402.03	2112.04	2216.75	2261.4	2352.09	2404.08	2168.93	2017.29	2124.03	2044.55	1993.12	2150.38	2104.18	2194.37	2256.65	1793.64	1963.41	2517.49	2369.82	2619.83	2495.57	2201.75	2681.21	2198.81	2329.27	2379.33	2326.72	1965.45
Yipf5	702.581	756.928	711.345	659.635	572.695	541.465	496.983	501.021	462.553	492.793	539.239	506.501	630.271	678.733	744.986	691.312	637.968	626.962	564.285	604.676	494.422	545.796	538.669	566.816	684.349	664.376	627.947	635.303	644.777	610.052	550.074	572.734	581.738	459.132	581	616.962	605.437	607.551	743.457	652.069	605.185	592.33	459.161	538.141	495.025	542.264	528.418	594.081	470.786
Prrc1	868.175	947.33	963.757	869.388	791.845	827.649	750.455	687.737	666.951	645.383	790.335	663.927	693.471	799.851	858.099	760.918	769.314	688.959	704.63	627.4	663.313	668.842	650.979	698.387	894.348	831.894	750.895	752.652	843.364	795.035	661.635	811.908	766.837	632.123	763.787	815.446	797.733	826.872	764.2	820.289	728.005	680.61	555.241	613.058	651.247	627.412	660.28	755.003	519.249
Ndufaf5	51.7906	56.1183	79.4305	81.0078	70.2248	69.8665	59.7707	76.2423	74.4339	66.2894	56.2565	52.4753	51.9454	65.2779	79.9592	50.6224	76.7608	89.9402	70.6566	74.1024	58.6305	43.0661	58.2345	64.6111	55.9997	70.654	65.0301	57.6629	46.5044	55.1015	60.7511	61.3971	74.21	52.2236	61.5506	60.6207	48.7037	62.1954	46.9437	66.7677	72.3053	61.701	114.284	66.4762	55.6538	70.5839	71.7484	66.5467	62.3099
Slc16a2	3379.34	3549.48	3272.54	3042.13	3812.72	3614.25	3627.2	4254.01	3670.89	3639.66	3592.18	3556.91	3824.05	3978.02	3452.87	3717.58	3452.53	3343.51	3716.73	3665.6	3734.85	3294.99	3971.39	3805.59	3085.75	3108.78	3164.12	3311.06	3861.12	4115.55	4588.37	4514.06	3914.36	3912.42	3855.3	3806.39	3546.13	3473.12	3329.73	3506.6	3721.25	3672.63	4414.62	3467.31	3933.84	4228.31	3591.3	3558.44	2373.16
Spr	1420.84	1431.02	1416.51	1398.83	1452.93	1610.96	1363.66	1456.38	1374.66	1574.69	1844.11	1768.19	1583.47	1700.37	1592.36	1535.28	1697.27	1648.61	1540.9	1527.5	1398.38	1478.31	1432.98	1413.22	1490.58	1479.18	1584.09	1552.85	1449.18	1420.83	1398.38	1478.11	1521.73	1472.05	1646.01	1532.14	1470.35	1511.68	1305.69	1343.16	1379.74	1494.11	1249.04	1608.09	1443.09	1492.35	1444.66	1432.57	1151.58
Tbc1d14	269.175	328.025	309.779	309.566	318.433	266.03	272.289	269.182	238.661	228.886	256.584	245.265	252.801	283.133	296.434	282.378	337.748	321.34	304.888	351.739	307.154	267.185	292.212	270.779	257.763	312.245	255.04	252.907	250.118	275.507	292.71	325.313	258.455	225.214	276.045	280.615	306.497	288.718	313.322	333.838	317.945	292.368	694.809	281.732	280.222	276.734	245.302	261.347	242.316
Gnas	7090.55	6970.02	7011.95	7032.49	7601.22	7815.64	7656.19	7398.62	8149.33	8482.54	7513.67	7752.66	7316.51	7186.07	7144.65	7070.53	7472.24	7751.45	7213.75	7522.88	7716.48	7261.47	7627.68	7436.15	7195.96	7283.06	8029.19	7568	6818.55	6861.44	7001.84	7115.65	6969.77	6870.66	7470	7294.04	6759.74	6782.57	6345.04	6555.37	7083.94	7491.45	6970.34	7626.82	7193.98	7398.99	7202.96	7641.98	5304.03
Xylt2	426.591	414.874	422.747	412.272	449.196	448.758	405.113	435.67	398.753	405.241	450.052	495.093	407.771	446.721	382.244	380.459	358.217	344.916	357.155	369.524	392.912	380.563	413.881	398.239	410.115	451.274	452.162	465.349	473.842	408.013	481.591	397.707	419.67	339.453	376.764	415.545	366.957	358.115	378.825	347.712	434.822	412.922	323.638	391.471	462.805	451.513	523.57	440.418	330.012
Frmd4b	852.501	907.913	1265.59	1380.03	793.055	1056.06	868.889	897.792	852.445	909.29	583.146	579.51	921.165	725.135	837.621	770.41	1527.54	1299.33	1157.61	1090.79	1073.73	1105.66	591.704	707.198	795.525	774.915	850.472	741.524	1107.31	986.579	1071.43	1130.81	882.843	784.442	549.292	838.912	1440.96	1238.67	941.057	962.495	1088.54	834.388	731.218	926.446	904.129	787.627	532.296	504.545	624.637
Slc43a1	124.706	123.594	122.676	139.594	136.817	145.107	140.572	171.156	166.59	192.614	182.491	140.314	251.069	213.136	188.197	211.981	214.93	192.978	148.089	142.277	105.885	137.987	114.389	118.649	110.352	111.679	125.996	160.849	157.109	125.946	193.299	192.439	218.365	248.062	211.697	152.53	193.135	224.558	175.766	163.017	171.354	145.235	63.7161	153.001	128.882	121.001	104.714	134.303	173.852
Scfd1	589.459	572.54	563.957	594.54	527.896	472.942	434.998	546.144	416.475	492.793	433.587	369.609	488.287	487.618	670.877	557.637	455.448	450.574	492.661	528.597	469.044	493.063	406.602	481.646	515.526	524.207	532.434	570.559	559.31	612.676	520.251	538.829	436.73	364.477	416.865	449.767	476.96	436.023	520.748	484.716	475.432	459.435	352.967	449.506	441.324	444.791	420.795	467.037	343.858
Igfals	1816.08	2352.96	1984.88	1855.95	2176.97	2357.99	1808.62	2162.79	1950.05	2235.08	2220.07	2460.64	2315.03	2895.03	2336.37	2573.04	2658.48	3001.21	2671.4	2930.5	2391.6	2403.79	2890.93	2488.11	2274.57	2100.25	2542.27	2506.82	2264.89	2349.68	1983.8	2016.94	2567.5	2375.08	2872.36	2454.16	2268.92	2509.42	2393.04	2338.6	3407.26	3727.69	1389.62	3178.19	2760.23	3030.63	2615.91	2976.45	1522.36
Lrrc59	1869.91	2032.28	2407.63	2091.74	1374.23	1271.03	1213.12	1274.34	997.768	1113.16	1055.15	837.324	1278.72	1439.26	2103.32	1755.17	1676.8	1641.63	1646.4	1582.83	1288.12	1367.57	1334.19	1458.45	2009.4	1999.96	1541.42	1469.9	1938.1	1817.04	1233.8	1346.15	1097.8	1006.39	1162.93	1153.75	1383.86	1318.54	1981.46	1801.86	1748.2	1561.51	910.23	1446.65	1187.28	1195.44	1402	1424.1	1064.65
Thrsp	3936.77	3955	6811.61	8432.05	2018.36	2525.94	2478.27	2677.82	3556.88	5415.72	8313.61	8580.86	21248.3	22649.1	26587.4	26031	36995.3	35577.9	19913.6	13610.1	12794.6	11522.4	8164.27	7570.07	7303.02	6556.01	2028.13	2021.24	4318.62	3443.84	5315.17	7223.78	13253.7	12059.3	12414.6	13738.4	25084.1	23371.1	15096.2	17337.1	13616.2	13493.5	3281.89	17317.6	6680.4	4148.77	3886.05	4176.71	946.187
Zdhhc12	269.857	272.574	251.53	269.062	325.698	280.81	272.289	225.615	308.96	318.939	354.004	346.794	285.7	302.008	291.559	288.706	216.636	213.062	221.649	252.936	259.024	265.428	266.215	284.289	291.528	315.664	343.44	346.989	335.586	287.315	293.815	284.993	302.811	235.006	287.236	291.371	230.923	255.983	260.92	226.316	281.297	256.297	248.796	337.657	300.726	275.613	342.259	347.253	208.469
Eme2	165.594	158.334	157.979	150.443	124.709	154.512	110.687	82.4662	105.153	132.579	155.048	99.2468	143.716	133.702	156.993	138.421	156.933	132.727	145.185	146.229	142.638	143.261	140.387	149.193	160.587	150.425	177.817	162.872	186.018	178.424	119.293	135.624	144.155	116.415	121.236	119.286	110.843	101.477	175.766	148.276	137.677	138.59	135.523	134.008	130.835	137.807	187.128	220.209	91.5417
Pld6	5.45165	6.68075	6.17793	17.3588	8.4754	9.40511	33.206	29.5634	27.765	28.7671	27.4422	49.053	19.0467	25.1674	14.6267	13.4466	34.1159	13.9713	11.6148	11.8564	8.75083	20.2147	24.9576	12.3348	18.9411	11.3958	24.3863	15.1744	16.3394	17.0552	43.0781	27.4913	14.5008	25.0238	21.4494	29.3326	15.9547	16.3672	16.3757	19.9436	23.7716	17.0864	9.1023	22.1587	15.6221	15.6853	8.72616	8.46958	7.69258
Mbl1	2304.68	2184.6	1986.65	1766.98	2282.3	2390.24	1841.82	2011.86	1882.7	2092.49	2402.56	2246.17	1525.46	1944.97	1933.65	1929.98	1578.71	1767.37	1886.43	2025.47	2266.46	2175.28	2230.59	2268.44	2166.69	2088.85	2540.24	2506.82	2142.97	2286.71	1960.6	1841	2055.7	1485.11	1960.29	1869.46	1477.07	1546.37	1894.12	1546.93	2022.57	2187.06	1027.55	2008	2312.07	2400.97	2620.76	2492.48	1936.22
Chrd	183.312	160.338	120.911	127.298	142.871	107.487	99.6179	118.253	114.605	138.832	204.444	147.159	114.28	96.7371	178.446	137.63	121.112	110.024	93.8862	106.707	121.636	128.319	124.788	130.397	144.117	144.727	168.672	141.628	126.944	129.882	144.698	121.878	117.712	137.087	136.157	117.33	106.644	90.347	158.299	128.333	161.449	130.047	98.1026	139.283	89.8271	113.158	161.919	143.983	167.698
Usf2	639.206	565.859	593.081	579.351	717.988	671.793	710.608	717.3	761.47	652.888	788.963	854.435	672.693	674.014	580.192	629.616	625.174	695.072	653.332	666.922	660.687	664.448	634.34	601.471	630.82	601.699	685.864	686.896	692.538	629.731	691.458	769.755	760.013	878.009	695.708	811.535	623.911	665.818	621.185	618.251	621.033	642.64	505.684	673.203	695.184	641.977	653.493	624.329	456.17
Lmf1	783.674	783.651	771.359	676.271	820.903	841.085	739.386	832.442	856.58	949.314	941.267	879.532	828.529	942.99	799.592	881.937	799.165	730	774.319	758.809	805.076	800.677	837.121	846.405	778.231	704.261	938.872	912.489	874.785	943.285	827.32	832.069	882.843	722.426	920.461	881.934	729.716	762.058	765.291	698.893	750.786	810.656	575.468	844.142	833.83	886.22	864.86	855.428	534.634
Tmed7	1408.57	1411.64	1471.23	1359.77	1265.26	1209.23	1223.09	1191.87	1124.19	1176.95	1056.52	1067.76	1208.6	1182.08	1274.47	1267.93	1176.15	1144.77	1151.8	1167.85	1127.98	1304.29	1021.18	1067.85	1269.05	1264.93	1297.55	1324.22	1329.77	1360.48	1167.53	1270.1	1216.36	1146.74	1058.48	1122.46	1170.57	1162.73	1316.61	1221.76	1319.32	1218.83	1155.99	1116.38	1264.41	1258.19	1180.94	1201.47	1101.58
Gm16551	128.114	165.682	166.804	146.103	139.239	69.8665	44.2746	87.1341	57.893	66.2894	316.957	282.91	182.675	228.866	188.197	292.661	214.077	281.172	202.291	209.463	264.275	264.549	175.743	183.848	247.881	250.708	318.038	268.082	202.357	175.8	140.28	109.049	203.864	124.031	254.596	195.551	200.693	216.047	270.745	241.057	444.727	442.349	165.864	389.361	168.914	231.919	300.568	355.723	180.006
Ces3a	35676.9	33522.6	33030.8	30162.4	35935.7	32466.4	29099.5	36204.2	34149.2	35636.2	38928.1	39583.5	34800	38558	36127.9	38189.1	29477.9	29455	32363.6	34706.6	37231.3	40309	39092	39043.9	38622.5	37569.7	43244	40426.7	37343	40666.2	37914.2	35341.8	38832.3	28353.1	35642.4	37493.9	27589	28767	36367.2	35877.7	39444	38972.3	18279.5	35783.2	40294.3	45047.1	42565.2	40124	25619.4
Abca6	2825.32	3143.96	3048.37	2966.91	3464.02	3377.78	3826.43	3614.51	3011.62	2745.38	2836.15	2851.92	3785.09	3508.49	3168.14	3270.68	3386.86	3260.55	3241.49	3215.06	3403.2	3482.2	2804.62	2633.78	2379.99	2495.68	2300.44	2502.77	3690.19	3636.7	4615.98	4404.1	3680.64	5050.46	3757.38	3467.11	4109.58	4133.05	3004.4	3231.73	2405.88	2364.57	1100.37	1750.54	3168.36	2818.87	2524.77	2404.15	2791.64
Gm7120	89.2707	42.7568	63.5444	56.4162	39.9555	42.9948	36.5266	51.3469	37.2169	37.5223	49.3959	38.7861	38.0933	65.2779	52.6561	83.8434	98.9362	151.938	97.7578	94.8511	92.7588	72.9486	133.107	152.13	93.0583	80.9102	82.3037	78.9071	54.0457	43.294	40.8689	62.3135	43.5024	64.1915	66.2135	54.7542	52.0626	72.0158	111.355	90.1797	80.2291	63.5995	219.467	78.0831	69.3231	67.2228	82.4138	90.7455	50.771
Fzd5	250.776	238.503	239.174	232.898	205.831	177.353	197.022	224.059	194.355	203.871	177.002	169.974	154.105	191.115	180.396	166.105	157.786	141.459	158.735	236.14	204.769	214.451	239.177	210.28	233.057	249.568	181.881	188.163	179.733	177.112	266.2	239.174	197.04	194.75	191.18	231.728	203.212	200.989	268.562	274.875	224.84	196.494	372.183	174.104	224.568	295.78	174.523	185.121	147.697
Lman1	4467.62	4735.31	4691.7	4417.1	3558.46	3305.22	3426.85	3550.71	3201.84	3464.56	3509.86	3513.57	4663.83	4840.79	5739.51	5277.39	5183.06	5034.9	4638.17	4482.7	4161.02	4320.67	3593.9	3760.37	4265.86	4317.87	3687.41	3753.14	4190.42	4093.25	3910.16	4225.41	4398.01	4223.58	4693.7	4732.33	5133.2	5021.46	5175.82	5194	5000.95	4866.79	2539.54	3970.63	3973.87	3968.38	3830.79	3795.58	2817.79
Cggbp1	817.066	815.051	745.765	715.328	710.723	607.301	639.768	653.506	587.2	624.121	668.217	767.737	751.477	718.843	734.259	754.59	737.757	724.761	818.842	771.653	695.691	712.787	655.138	737.741	716.466	723.634	630.995	628.222	676.199	683.52	690.354	693.696	727.599	790.97	797.36	792.958	745.67	800.684	801.318	826.358	719.091	732.818	676.605	642.603	686.396	661.024	735.906	721.125	690.793
Fkbp2	831.376	812.379	713.11	742.09	877.809	884.08	782.554	777.983	815.228	876.771	986.547	966.231	838.918	800.637	818.119	789.393	867.397	793.744	785.934	801.294	830.453	782.22	820.483	877.536	864.701	845.569	940.904	886.187	793.089	758.301	763.255	806.41	800.956	836.665	827.202	819.357	731.395	764.022	728.173	692.823	809.225	860.966	701.889	981.315	790.869	777.543	799.898	833.649	693.101
Smad4	502.233	505.732	509.238	502.683	449.196	499.814	522.44	483.905	444.24	412.745	381.446	532.739	456.254	462.45	432.95	475.376	449.477	549.246	536.216	567.13	540.801	515.914	424.28	453.452	399.409	443.297	435.905	470.408	470.071	537.895	541.237	585.564	478.526	594.043	481.214	502.565	514.748	543.392	494.546	544.547	471.47	455.638	506.695	412.574	542.868	494.087	440.186	427.109	383.09
Dnajc16	231.014	275.247	227.701	242.3	267.581	184.071	250.152	217.835	225.074	263.907	252.468	239.561	272.713	302.008	266.206	305.316	248.193	276.806	274.883	301.35	280.026	250.486	245.417	246.11	240.469	249.568	216.428	239.756	279.026	278.131	246.318	263.916	277.221	264.382	288.169	316.792	337.567	310.977	288.212	278.343	284.269	280.028	318.581	216.311	321.23	294.66	300.568	280.706	293.087
Gba2	239.872	235.162	217.993	177.205	242.154	197.507	299.96	343.868	330.817	362.715	315.585	320.556	412.1	358.635	290.583	278.423	229.43	211.316	211.97	236.14	241.523	258.396	251.656	288.988	256.94	197.147	266.217	213.454	174.706	280.755	272.828	241.923	335.224	251.326	354.382	384.257	255.275	281.516	209.609	238.456	219.887	228.768	154.739	240.58	248.977	262.169	239.485	296.435	146.928
Mmab	823.199	836.429	878.149	886.747	728.885	701.352	629.806	675.289	630.916	694.162	724.474	644.534	547.158	628.398	559.714	536.281	682.318	584.175	775.287	689.646	723.693	766.4	1018.06	1026.73	1032.7	918.502	779.345	789.071	903.694	994.45	857.143	790.832	764.278	575.547	571.674	529.942	502.992	476.613	701.972	671.145	705.224	637.894	446.013	806.156	745.956	718.163	757.237	763.472	335.396
Acly	7315.43	7633.42	12989.5	15564.4	5858.92	6500.27	5159.1	5640.38	4561.14	5331.92	5231.85	5706.12	7223.88	5850.63	7701.44	6789.73	18322.8	17154.1	16885	11836.6	11316.6	9973.75	7971.89	7829.1	8926.18	9011.81	5795.81	5565.98	7989.96	7112.02	9204.35	10239.6	7916.59	8141.44	5768.03	7110.22	10184.9	9919.84	6823.21	7456.3	8362.65	6788.06	4417.65	9699.19	10170	6940.75	5094.14	5524.59	4489.39
Mpnd	1396.3	1300.07	1264.71	1312.04	1222.88	1267	1096.9	1179.42	1153.72	1246.99	1645.16	1429.38	1386.94	1406.23	1546.53	1487.03	1369.75	1279.25	1326.99	1356.57	1340.63	1424.7	1254.12	1383.85	1361.29	1356.1	1424.57	1284.77	1146.27	1248.97	1200.66	1163.8	1253.89	1202.23	1402.61	1358.1	1233.55	1243.25	1220.54	1243.44	1118.26	1246.36	703.912	1351.68	1279.06	1176.4	1231.36	1259.55	1336.2
Icmt	762.549	746.239	721.935	658.912	653.817	673.137	636.448	521.249	581.884	600.357	706.636	700.432	776.584	758.954	768.388	743.517	869.956	765.802	759.801	794.378	712.317	772.553	669.697	733.63	676.114	746.425	639.124	587.757	658.603	645.474	614.139	654.292	650.83	714.81	650.944	751.892	779.259	781.044	898.481	851.505	845.873	802.113	892.026	674.258	626.837	627.412	569.14	683.616	582.328
2810428I15Rik	434.769	446.274	442.163	418.782	484.309	482.348	434.998	418.555	492.681	496.545	463.773	500.797	431.147	434.137	357.866	421.59	397.45	458.433	395.871	412.009	459.418	448.239	444.038	461.676	452.115	443.297	459.275	436.012	441.163	429.004	353.461	372.965	414.552	396.029	378.629	395.99	349.323	348.949	316.597	321.699	373.412	455.638	332.74	485.382	405.198	391.012	364.56	400.49	312.319
Megf8	258.272	245.851	289.48	280.634	297.85	307.681	354.197	272.294	280.013	221.382	292.259	288.614	244.143	212.35	248.654	246.784	196.167	195.598	192.612	269.733	244.148	279.49	204.861	170.338	303.057	252.987	369.859	333.838	290.338	295.186	294.919	291.407	259.308	280.702	274.18	240.527	214.968	224.558	175.766	228.051	197.106	166.118	487.479	219.477	230.426	267.771	254.998	234.728	244.624
Tmem129	351.631	355.416	357.437	345.73	332.962	299.62	328.739	362.54	332.589	391.483	351.26	339.949	348.9	373.578	345.19	341.701	336.895	335.311	349.412	316.17	335.157	356.833	371.245	360.06	365.645	374.922	347.505	337.884	363.237	337.168	329.161	332.644	336.077	328.573	431.787	423.367	344.285	369.244	385.375	375.46	340.726	309.454	323.638	324.995	332.946	343.956	387.829	377.501	296.164
Polr3g	191.489	223.137	182.69	168.525	163.454	180.041	158.282	133.813	148.868	151.34	157.793	149.441	210.379	179.318	176.495	179.551	234.547	241.005	226.488	236.14	219.646	224.998	271.414	269.017	215.763	200.566	147.334	161.861	168.421	129.882	189.985	181.442	153.538	149.055	166	160.352	164.585	176.111	188.867	202.904	230.783	188.9	116.307	190.987	179.654	172.538	143.497	175.441	143.082
Tm9sf3	2554.78	2609.5	2575.31	2313.79	2419.12	2250.51	2315.56	2397.74	2233.02	2155.03	2318.86	2282.68	2585.15	2486.06	2497.26	2556.43	2419.67	2373.37	2607.52	2456.25	2364.47	2523.32	2188.99	2126.29	2165.87	2283.72	2434.56	2454.21	2746.27	2769.5	2699.56	2746.38	2627.2	2679.72	2579.53	2590.07	2568.7	2744.45	2658.32	2557.12	2628.74	2431.97	2443.46	2213.76	2554.21	2535.42	2325.04	2122.24	2113.15
Emc10	1045.35	1135.06	1042.31	1038.64	1095.75	1168.92	1076.98	1005.15	984.181	999.344	1258.22	1161.3	1126.35	1111.3	966.336	1010.87	1156.53	1056.58	1184.71	1196.51	1053.6	1092.47	1098.14	1090.75	1107.64	1143	1231.51	1145.16	1109.82	1087.6	1059.28	1082.24	1044.91	1121.72	1053.82	1087.26	1035.37	1056.67	1000.01	975.502	1136.08	1082.14	1244.99	1303.14	1228.29	1267.15	1091.74	1115.57	897.724
Papola	1640.26	1654.82	1494.18	1451.63	1504.99	1340.9	1361.44	1395.7	1230.52	1236.98	1431.11	1543.46	1510.75	1398.36	1496.8	1566.13	1457.6	1482.7	1521.54	1492.92	1506.02	1688.37	1413.23	1508.96	1503.76	1481.46	1449.97	1523.51	1469.29	1520.54	1422.68	1355.32	1423.64	1531.89	1542.49	1488.14	1404.85	1452.1	1542.59	1690	1536.24	1558.66	1571.66	1381.23	1499.72	1484.5	1396.19	1491.86	1702.37
Lrrc3	2239.95	2326.24	2060.78	2308	1986.88	1874.3	1807.51	2005.64	1541.84	1523.4	1683.58	1735.11	1825.02	1981.93	2548.94	2391.91	2337.79	2206.59	2616.23	2854.42	2528.11	2569.9	2334.58	2325.41	2022.58	1977.17	1991.55	2046.53	2146.74	2189.63	2111.93	1971.12	1971.26	1704.88	1917.39	1886.09	2025.4	2080.6	3069.9	3184.04	3471.64	3327.11	1268.25	2797.28	2542.5	2693.39	2124.34	2042.38	1633.13
Tyw1	320.966	295.957	366.263	284.251	331.751	302.307	282.251	281.63	308.369	333.948	352.632	327.4	286.566	317.738	298.384	274.468	277.192	292.524	275.851	271.709	308.029	282.127	292.212	317.769	303.057	294.012	324.134	367.221	312.962	342.416	334.683	329.895	309.635	286.142	293.764	324.614	306.497	301.157	257.644	263.602	317.945	284.774	318.581	263.794	325.135	291.299	313.172	285.546	225.393
3110045C21Rik	26.5768	24.0507	26.4768	33.2711	27.8477	13.4359	12.1755	18.6716	15.9501	16.2597	21.9537	23.9561	18.1809	11.7972	7.8009	12.6556	26.4398	27.0694	31.9407	35.5692	29.7528	29.8826	25.9975	35.2424	27.9998	22.7916	25.4024	25.2907	27.6513	30.1746	16.5685	25.6585	16.2068	13.0559	17.7191	6.84427	11.7561	8.51095	16.3757	20.8107	16.8382	25.6297	52.5911	33.7657	11.7166	20.1668	26.1785	22.9889	3.07703
Cers2	5805.32	6245.83	6237.95	6238.33	6070.81	6304.11	5667.15	6248.76	5706.6	6229.95	5352.6	5242.97	5976.32	5996.13	6273.87	6236.05	7086.73	7150.68	6874.99	6586.22	6325.97	6289.4	6794.72	6568.01	6327.96	6358.86	5484.88	5413.23	6011.64	6072.97	6281.67	6246.93	6270.32	5965.46	6033.82	5910.52	5941.01	5788.76	6157.27	5959.67	5943.89	6185.29	3820.95	5816.14	5830.95	5828.21	5658.43	5899.67	3857.83
Srpr	3410.01	3447.26	3357.26	3209.94	3250.92	3015.01	2990.75	3217.74	3127.99	3161.88	3739	3528.4	4079.45	3995.32	4023.31	3887.64	3269.16	3261.42	3051.79	3130.09	2903.52	3384.64	2565.44	2690.76	3261.98	3259.2	3615.27	3711.67	3735.43	3758.71	3543.45	3760.8	3877.69	3605.6	3760.18	3740.88	3494.91	3526.81	3507.68	3519.61	3374.58	3331.85	2418.18	2904.9	3232.8	3184.12	3208.32	3162.78	2613.94
Fam83g	44.2946	54.114	67.9572	67.2654	49.6416	60.4614	42.0609	48.2349	41.9429	38.773	83.6987	86.6984	54.5427	36.1781	49.7307	34.8029	49.4681	40.1675	51.2986	40.5093	59.5056	51.8551	54.0749	40.5288	55.1761	51.2811	42.676	45.5233	50.275	45.9179	56.3329	30.2404	31.5606	55.4876	51.2921	37.1546	38.6271	51.7204	60.0443	67.6348	68.3433	67.3965	117.319	65.421	52.7246	48.1763	49.4483	50.8175	56.1558
Rassf3	1281.14	1253.98	1281.48	1169.55	1635.75	1533.03	1658.08	1831.37	1815.36	1818.58	1879.79	2197.12	1986.05	1683.85	1417.81	1441.95	1432.87	1388.4	1145.02	1034.47	1053.6	1120.6	1116.85	1154.78	1232.82	1296.84	1357.5	1369.75	1442.89	1534.97	1950.66	2003.2	2071.91	1909.42	1849.31	1872.4	1554.32	1610.53	1252.2	1373.51	1073.68	1119.16	862.696	843.087	1155.06	1243.62	1321.53	1167.59	1298.51
1810010H24Rik	35.4357	41.4206	37.9501	42.6738	58.117	53.7435	64.1982	96.4699	79.1598	82.549	65.8612	57.0384	44.1536	43.2564	37.0543	25.3112	44.3507	35.8014	40.6518	34.5811	47.2545	33.3982	28.0774	37.5919	39.5292	55.8395	54.8692	48.5582	71.6419	72.1567	69.5876	61.3971	48.6203	64.1915	40.1011	45.9544	29.3902	36.6626	28.3846	26.8805	37.6384	36.0714	14.1591	32.7105	55.6538	45.9356	34.9046	41.138	36.1551
Txndc15	1264.78	1290.72	1213.52	1189.08	1405.71	1426.89	1096.9	1162.31	1160.81	1235.73	1066.13	1179.55	1074.4	1024.78	1046.3	1028.27	1155.68	1127.31	1214.71	1269.62	1236.49	1230.46	1230.2	1260.5	1215.52	1164.65	1337.18	1353.56	1270.7	1297.51	1142.12	1197.7	1160.92	1134.77	1047.29	1100.95	1032.85	1048.81	1066.6	1091.69	1116.27	1190.35	788.866	1138.54	1279.06	1303	1218.75	1264.39	1073.88
Rnf126	613.31	540.472	523.359	465.072	501.259	502.501	432.784	460.566	467.87	516.557	712.125	711.839	584.386	584.355	561.665	629.616	565.471	529.163	487.821	517.729	506.673	549.312	553.228	567.99	611.879	651.84	667.575	621.14	512.805	465.739	442.931	423.365	516.911	473.276	535.303	527.987	484.518	532.917	561.141	540.211	553.68	565.751	547.15	617.279	551.656	597.162	627.314	656.998	394.629
Acsm5	1850.15	1931.4	1922.22	1858.84	2743.61	2482.95	2502.62	2512.89	2739.28	2842.94	2830.66	2989.95	2771.29	2493.14	1919.02	2057.33	2218.39	2426.64	2197.13	2088.7	2301.47	2170.88	2056.93	1904.27	1880.93	1958.94	2205.94	2246.83	2579.11	2890.2	3185.57	2901.24	2814.01	3209.57	2474.15	2415.05	2362.97	2222.01	1751.11	1822.67	1961.16	2184.22	1489.74	1763.2	2217.36	2365.12	1974.05	2197.25	1254.66
Ift20	395.244	408.862	399.8	381.171	380.182	358.738	340.915	401.439	379.258	446.515	473.378	458.589	445.865	442.002	441.726	445.319	400.009	417.392	395.871	430.782	421.79	395.505	356.686	376.507	392.821	393.155	457.243	404.652	436.136	393.582	377.762	371.132	369.344	387.325	407.539	393.057	337.567	377.755	456.336	406.676	426.898	442.349	306.444	496.989	419.844	392.133	400.434	427.109	303.857
Atp6v0d1	986.067	1002.78	1003.47	937.376	1031.58	978.131	875.53	1009.82	1003.68	968.075	1134.73	1105.4	1054.49	1113.66	1085.3	1115.27	1004.71	1096.75	1086.95	1008.78	1066.73	1054.68	933.832	986.2	1031.88	942.433	1094.33	1049.06	1036.92	1036.43	1074.74	1021.76	1060.26	1003.13	1142.42	1108.77	1032.01	1037.68	1074.25	1035.33	1175.7	1180.86	1123.63	1081.56	1081.83	973.61	991.874	1011.51	888.493
BC024978	296.433	271.906	217.11	201.796	187.67	169.292	120.648	143.149	119.33	137.582	185.235	171.115	200.856	224.933	304.235	256.276	222.606	239.258	217.777	213.415	189.018	219.725	195.502	205.581	257.763	257.545	198.139	191.198	186.018	195.479	178.94	178.693	157.803	177.343	217.292	198.484	188.097	200.989	250.002	266.204	217.906	221.174	135.523	168.828	154.268	181.501	208.458	226.259	172.314
Ndufs7	995.607	1030.17	1080.26	1019.11	1087.27	1120.55	1182.13	1184.09	1077.52	1129.42	1158.06	1205.79	1219.85	1004.34	1045.32	1051.21	1248.64	1276.63	1120.83	1111.54	1016.85	1131.14	1082.54	1095.45	1181.76	1291.15	1285.36	1170.45	1063.32	980.019	942.195	927.372	1084.15	1123.89	1090.19	1083.35	988.349	986.616	1048.05	998.047	1180.66	1232.12	1342.08	1466.7	1201.93	1241.38	1237.18	1165.17	906.955
2310047M10Rik	186.719	187.061	182.69	196.01	154.979	213.63	159.389	152.485	175.451	173.853	229.142	208.761	159.299	165.947	163.819	155.822	172.285	162.416	162.607	148.205	164.516	166.112	185.103	203.819	205.058	207.404	206.267	192.21	182.247	175.8	189.985	178.693	168.039	132.735	142.685	135.908	167.104	157.125	162.665	141.339	182.249	172.763	129.455	187.822	181.607	171.418	203.61	166.972	136.928
Blmh	506.322	482.35	496	475.198	541.215	552.214	534.616	501.021	565.934	567.837	526.89	483.686	535.038	526.155	470.979	508.597	488.711	493.361	471.367	444.614	435.791	437.692	563.627	545.083	451.291	503.695	522.273	494.687	581.933	566.758	509.205	523.25	567.237	489.596	503.596	503.543	505.511	523.751	425.768	420.55	490.289	452.79	759.537	586.679	573.136	527.699	554.596	506.965	400.014
Cpn1	5050.27	4885.63	4933.52	4817.07	5578.03	5563.79	4834.79	5503.45	5043.19	5305.65	6675.31	6197.79	4841.31	5261.55	4865.81	4923.03	5424.43	5368.47	5136.64	5000.43	5209.37	4986	5317.02	5456.7	5114.09	5289.93	5540.77	5492.13	5180.84	5159.86	5171.58	5272.82	5152.9	4699.03	5002.38	5168.4	4675.55	4904.93	4466.2	4358.98	4708.76	4816.48	2378.74	5071.18	5374.98	5057.39	5102.87	5206.37	4704.01
Tmbim6	26227.9	26480.5	25894.4	25545.7	29923	31739.5	27912.9	29857.4	28033.2	29561.3	27870.3	27516.5	27491.2	27370.3	23831.7	24720.3	27875.3	28654.2	28579.2	27865.5	27951.9	25317.6	27010.4	26679.7	22895.6	23920.9	25195.1	26209.3	26795.3	26675.7	28134.4	29368.9	26879.4	27596.9	26219.6	25492	26216.9	26268.1	23745.9	23570.7	24814.6	25669.5	25517.8	25195.5	27407	26224.7	24304.3	24500.1	20310.7
Insc	573.104	483.686	538.363	580.797	257.894	272.748	192.595	227.171	151.231	145.086	223.654	205.338	245.009	274.482	481.705	378.877	439.242	474.151	480.078	434.734	435.791	474.606	430.519	447.579	494.115	573.209	511.096	465.349	350.668	325.361	201.031	282.244	253.338	122.943	159.472	156.441	323.292	284.79	514.197	502.925	515.051	494.557	195.194	571.906	414.962	463.837	438.247	522.694	380.013
Deb1	271.219	284.6	240.057	206.859	239.733	232.44	246.831	196.052	263.472	292.674	308.725	301.163	329.853	330.322	274.982	293.452	298.514	292.524	257.461	250.96	245.023	220.604	285.973	283.114	296.469	291.733	309.909	255.942	219.953	233.525	227.541	254.752	272.956	281.79	313.348	321.681	274.588	290.682	294.763	236.722	266.44	296.165	201.262	295.45	220.662	219.594	235.606	257.717	189.237
Gm20939	22.488	22.0465	24.7117	19.5287	13.3185	6.71793	11.0687	15.5597	13.5871	20.0119	20.5816	21.6746	9.52333	9.43776	17.552	9.4917	17.058	18.3373	19.358	11.8564	21.002	12.3046	24.9576	24.6697	14.8234	20.5125	18.2897	19.221	6.28438	15.7433	14.3594	10.0801	11.9418	10.8799	12.1236	15.6441	15.9547	11.7844	21.8343	24.2792	19.8097	12.3402	11.125	15.8277	10.7402	14.5649	19.3915	24.1988	16.1544
Tpgs2	112.44	120.253	122.676	117.895	112.602	91.3639	92.9767	119.809	121.103	138.832	119.374	122.062	103.891	106.961	129.69	98.8719	127.082	112.644	135.506	140.301	152.264	116.015	131.028	135.683	105.411	150.425	147.334	135.558	123.174	106.267	85.0516	100.801	104.065	118.591	124.966	94.8421	97.4074	95.5845	103.713	127.466	104.991	104.417	141.591	113.959	130.835	121.001	124.105	127.044	102.311
Mrps12	567.653	586.569	566.605	560.545	525.475	542.809	492.555	518.137	485.002	506.551	536.495	497.375	581.789	548.177	591.893	556.846	523.679	513.445	574.932	561.202	489.171	544.039	467.956	505.141	591.291	550.418	606.609	557.408	545.484	572.006	467.231	525.083	546.766	476.54	546.494	514.298	461.006	510.657	543.674	498.59	595.28	562.903	463.206	678.479	521.388	527.699	596.288	558.993	407.707
Ccdc151	30.6655	46.0971	28.242	31.8245	38.7447	26.8717	29.8854	32.6753	29.5372	27.5163	27.4422	13.6892	38.0933	53.4807	46.8054	37.1758	62.2616	53.2656	69.6887	62.246	43.7541	42.1872	46.7956	50.5141	34.588	54.6999	31.499	33.3838	13.8256	35.4224	26.5096	36.655	26.4426	26.1118	43.8315	41.0656	26.871	37.3173	57.8608	71.1032	69.3338	73.092	40.4547	44.3175	32.2206	45.9356	37.8134	22.9889	10.0003
Nphp3	205.8	244.515	208.285	191.67	182.827	189.446	168.244	227.171	142.37	186.361	187.979	193.931	164.494	160.442	235.002	196.162	167.168	144.952	151.96	153.145	175.017	202.147	158.065	183.261	260.234	200.566	196.106	215.477	227.494	173.176	204.345	175.944	156.95	121.855	138.022	158.396	169.623	164.327	193.233	220.247	199.087	187.951	233.626	187.822	180.631	188.224	178.402	162.132	166.16
Pcdh1	1795.64	1814.49	1836.61	1747.45	2123.69	2124.21	2053.24	2148.79	1612.14	1530.91	1344.67	1333.56	1377.42	1493.53	1453.89	1523.42	1258.88	1259.16	1324.09	1467.23	1540.15	1661.12	1793.83	1837.89	1819.17	1727.6	1753.78	1888.71	2129.15	2163.39	2184.83	2022.44	1739.24	1734.26	1704.76	1938.89	1503.94	1605.95	1745.65	1737.69	1606.56	1551.07	1374.45	1272.54	1663.75	1883.36	2126.27	1916.55	1551.59
Zfp358	187.4	189.733	203.872	181.544	263.948	261.999	277.823	272.294	246.931	251.399	330.678	378.735	255.398	225.72	160.893	181.924	205.548	202.584	187.772	209.463	210.895	198.631	181.983	208.518	178.705	180.054	324.134	293.372	236.293	249.269	252.946	253.836	199.599	286.142	210.764	236.616	218.327	206.882	170.307	195.967	204.04	194.595	192.16	249.022	228.473	237.52	225.911	233.519	170.775
Col27a1	1195.96	1185.83	952.284	1032.85	1025.52	798.09	626.486	720.412	948.736	1059.38	1506.58	1679.21	2167.86	2168.33	4299.27	4324.26	3848.28	3672.7	3100.18	3216.04	2685.63	2825.66	1609.77	1685.17	1489.76	1391.43	1370.71	1193.72	1248.08	1280.45	1229.38	1092.32	1218.92	911.737	1093.92	1151.79	2144.64	1836.4	2701.99	2929.11	3380.52	3067.01	2930.94	3063.18	1789.71	1901.28	1238.15	1336.98	577.713
Smo	163.549	146.308	170.334	144.657	135.606	96.7382	150.534	174.268	128.782	121.322	159.165	166.552	139.387	120.331	108.237	132.093	71.6434	68.9833	111.308	115.6	130.387	165.233	150.786	186.785	187.764	181.193	186.962	190.186	212.412	204.663	152.43	154.867	152.685	112.063	110.045	114.397	84.8116	88.383	115.722	111.858	110.934	109.163	572.434	170.939	161.103	169.177	231.728	198.43	140.774
Cfi	9682.12	8690.98	7409.99	7451.27	8931.86	8694.35	8232.86	8598.27	8091.43	8643.88	10089.1	9681.7	8403.9	9632.03	10623.8	10394.2	8348.17	8229.09	8576.55	9238.1	8974.85	10423.7	8836.05	8342.47	8330.77	8460.25	10108.1	9587.21	8698.84	9365.94	8721.65	8855.85	9551.76	9306.68	9834.1	9476.39	8742.31	9037.32	9092.89	8522.85	9824.6	9510.5	4382.25	9207.48	10819.3	10315.3	11463.3	10470.8	12088.9
Pcbd1	2793.29	2717.73	2741.24	2924.96	2943.39	3197.74	2678.61	2917.44	2725.11	3075.58	2933.57	2746.97	2517.62	2502.58	2468.98	2427.5	3043.99	3086.78	2896.92	2819.84	2919.28	2511.89	3259.05	3299.28	2879.87	3032.42	2745.49	2713.19	2492.38	2528.11	2504.05	2575.93	2526.55	2543.72	2616.83	2504.03	2350.37	2424.31	2292.6	2448.73	2539.6	2653.14	2135	2982.99	2735.82	2533.18	2494.71	2779.23	2268.54
Serpina4-ps1	1247.06	1761.04	1524.18	1230.31	1710.82	921.7	405.113	631.722	449.557	532.817	7151.43	7764.07	3990.27	3708.25	4780	5585.07	3198.37	5943.04	2299.73	2377.21	3338.44	4465.69	2149.48	1882.53	2509.28	2405.66	3374.45	4899.32	2648.24	1541.53	1158.69	1337.91	4885.92	2973.48	3080.33	1875.33	2385.64	5950.47	3333	2326.46	8446.84	10099	1676.85	9635.88	2716.29	2586.96	8603.03	10187.7	1841.6
Slc17a3	1365.64	1409.64	1251.47	1151.47	1129.65	951.259	914.271	922.688	849.491	953.066	843.847	770.018	860.562	940.631	1570.91	1452.23	1225.61	1302.82	1473.14	1670.76	1514.77	1646.18	1402.83	1470.2	1328.35	1280.89	1297.55	1132.01	1137.47	1201.74	956.554	905.379	1021.88	822.521	1025.84	940.599	1098.35	1054.05	1803.51	1634.51	1940.36	1814.96	5923.58	2063.93	1439.19	1611.11	1272.08	1339.4	1006.96
Svip	201.711	198.418	193.281	199.626	200.988	185.415	193.701	202.276	182.54	195.116	163.281	168.834	177.48	216.282	198.923	185.879	207.254	223.541	240.039	240.092	207.395	198.631	217.34	203.819	200.94	216.52	195.09	167.93	223.724	192.855	214.286	189.69	208.129	180.607	196.775	179.907	170.463	178.075	207.426	175.157	196.116	180.357	231.603	224.753	211.875	220.715	197.793	206.9	143.082
Med12l	36.1172	39.4164	40.5978	68.712	27.8477	22.841	18.8167	37.3432	20.0853	21.2626	27.4422	35.3638	17.3151	18.8755	36.0791	35.5939	20.4696	16.5909	52.2665	48.4136	40.2538	59.7652	33.2769	54.6257	47.7644	45.5832	37.5955	48.5582	55.3025	77.4044	40.8689	32.0731	32.4136	28.2878	43.8315	32.2659	32.749	31.4251	49.1271	37.2858	72.3053	56.0055	77.8753	60.1451	102.52	61.6209	70.7789	45.9777	36.1551
Cideb	4186.18	4118.68	4027.13	4188.54	4758.33	5266.86	4299.06	4882.62	4640.3	5020.48	5131.69	4673.73	4344.37	4559.23	3981.38	3995.21	4387.31	4362.54	4308.12	4231.74	4357.04	4015.69	4686.84	4569.18	4449.5	4333.83	4433.22	4279.19	4148.95	4374.01	4283.51	4289.55	4723	4115.87	4403.66	4423.36	3978.59	4030.92	3554.62	3641.01	3904.49	4182.38	3111.98	4378.99	4281.43	4207.02	4315.57	4243.26	3182.42
Nudt22	166.275	144.972	152.683	182.991	131.974	124.954	137.251	135.369	128.192	143.835	160.537	136.892	141.984	115.613	145.292	127.347	130.493	130.981	142.281	107.695	120.761	140.624	117.509	129.81	173.764	139.029	185.945	155.791	119.403	127.258	121.502	119.129	111.741	92.4793	140.82	149.596	112.522	113.916	151.748	122.263	159.468	112.011	115.296	182.546	128.882	147.89	136.71	158.502	148.467
Fam20c	1312.48	1362.2	1284.13	1292.51	1123.6	1031.87	1012.78	1163.86	1112.96	1364.56	1579.3	1460.18	1519.4	1573.75	1820.53	1604.89	1626.48	1575.26	1411.2	1394.11	1166.49	1221.67	1103.34	1120.12	1339.05	1400.54	1253.86	1083.45	1221.68	1222.73	1343.15	1457.04	1305.07	1228.34	1600.31	1694.45	1310.8	1439.01	1861.37	1907.65	1633.31	1552.97	987.094	1363.29	880.696	1066.6	1053.93	1045.39	912.34
Srp19	274.627	279.255	267.416	224.218	203.41	196.164	189.274	180.492	173.679	207.623	246.98	214.464	233.754	249.314	273.031	216.727	246.488	230.526	205.195	187.726	228.397	205.662	230.858	236.712	261.881	301.989	228.621	235.71	212.412	207.286	149.116	174.111	209.835	178.431	221.955	191.64	231.762	214.083	236.902	215.044	279.316	243.007	187.103	252.187	190.394	237.52	256.937	237.148	236.162
Pnpla7	1826.98	1810.48	1997.24	2059.19	2216.92	2241.1	1934.8	2142.57	1924.06	2187.55	2480.77	2420.71	1837.14	1920.59	1690.84	1795.51	1891.73	1831.99	1613.49	1558.13	1879.68	1908.09	1773.03	1981.8	2344.57	2341.84	2450.82	2329.78	2395.6	2260.47	2374.82	2467.8	2357.66	1744.05	2021.84	2067.95	1815.47	1892.7	1824.25	1708.21	2020.59	2034.23	979.003	2043.88	2020.13	2042.45	2128.21	2090.78	1528.52
2200002D01Rik	152.646	159.002	133.267	128.021	145.293	150.482	158.282	171.156	185.494	213.877	290.887	258.954	206.916	213.923	209.649	203.281	162.051	181.627	107.437	133.384	155.765	192.479	147.666	157.416	173.764	132.191	226.589	199.291	172.192	131.194	193.299	171.362	163.774	108.799	219.157	175.996	149.47	148.614	171.399	158.682	126.782	182.255	86.9776	196.263	126.93	150.131	161.919	198.43	102.311
Slc35b4	509.048	553.834	500.412	444.097	389.868	403.076	345.342	370.32	324.319	316.438	386.935	310.289	452.791	440.429	508.033	476.167	523.679	552.739	532.344	531.561	440.167	452.633	502.273	496.331	583.055	558.395	413.551	456.245	434.879	444.747	370.03	354.637	354.843	292.67	390.753	390.124	445.051	458.937	531.665	559.288	519.013	466.08	998.219	549.747	407.151	424.624	438.247	454.938	266.163
C2cd2l	1007.19	1154.43	883.444	765.235	796.688	704.039	914.271	843.334	950.509	968.075	1127.87	1156.74	1138.47	1302.41	1261.8	1151.66	939.041	819.067	783.03	887.253	867.207	903.509	934.872	1024.38	1143.88	1212.51	623.883	591.803	713.905	747.806	879.234	876.971	1155.8	944.376	1352.25	1459.79	1150.41	1173.86	1319.88	1204.42	882.521	847.677	1494.8	911.673	710.806	872.776	948.243	1125.24	741.564
Man2b2	896.114	806.366	915.216	874.451	841.486	900.203	1064.8	1039.39	961.142	1055.63	1096.32	1027.83	1058.82	1111.3	1160.38	1147.7	1043.95	1032.13	915.632	907.013	1053.6	1098.62	931.752	763.586	872.936	833.034	901.277	989.373	917.519	1052.18	1154.27	1073.99	1114.86	1039.03	1132.16	1142.02	1108.43	1071.73	980.359	967.698	883.511	957.79	844.492	925.391	968.571	999.378	1034.53	980.052	987.727
C330013E15Rik	32.0284	30.0634	38.8327	30.3779	31.4801	34.9333	22.1373	21.7835	30.7187	27.5163	12.349	22.8154	24.2412	18.8755	12.6765	16.6105	30.7043	29.689	30.0049	25.6888	49.0046	50.0973	44.7158	42.8783	35.4116	28.4895	39.6277	40.4652	27.6513	23.6149	26.5096	22.9094	20.4717	11.9679	15.8539	17.5996	31.0696	20.2953	29.4763	26.0134	32.6859	19.9342	18.2046	33.7657	30.2678	32.491	40.7221	36.2982	19.2314
Mpv17l	389.793	363.433	351.26	331.987	340.227	381.579	369.693	362.54	343.814	411.494	482.982	320.556	504.736	496.269	526.561	578.994	459.712	489.868	477.174	330.003	448.042	519.43	434.679	454.04	495.762	443.297	415.583	382.396	421.053	436.876	534.61	464.602	540.795	446.076	472.82	441.945	433.295	450.426	486.904	456.101	485.337	456.587	3557.99	763.949	478.427	504.171	494.483	494.866	280.01
Slc50a1	139.698	123.594	157.096	162.739	167.086	137.046	112.9	116.697	151.821	180.107	142.699	115.218	166.225	158.083	173.57	190.625	179.109	192.978	183.901	170.93	162.765	152.928	142.467	139.208	156.47	148.146	141.237	133.535	128.201	161.369	143.594	130.125	161.215	163.199	136.157	124.175	162.066	151.888	124.455	141.339	177.297	186.052	154.739	162.497	148.41	142.288	145.436	163.342	92.3109
Fras1	91.9965	72.8201	90.0213	73.0517	65.3817	69.8665	102.938	84.0222	52.5763	82.549	60.3728	80.9945	83.1127	105.388	84.8347	102.827	72.4963	50.6459	90.9825	110.66	123.387	107.226	107.11	83.4071	84.823	62.6769	85.352	74.8606	98.0363	110.203	125.921	106.3	119.418	132.735	54.0899	58.6652	71.3761	77.2533	43.6686	59.8308	46.5527	46.5131	743.355	124.511	101.544	58.2597	103.744	47.1877	80.7721
C2cd4d	20.4437	20.7103	41.4804	28.2081	19.3723	24.1846	21.0304	34.2313	37.8077	50.0297	43.9075	51.3346	46.7509	55.0536	45.8303	45.8766	68.2318	63.744	63.8813	64.2221	55.1302	68.5541	48.8754	48.1646	39.5292	42.1645	49.7887	32.3721	28.9081	20.991	33.137	20.1603	25.5897	20.6718	40.1011	43.0212	52.0626	41.9001	67.6863	69.369	72.3053	70.2442	31.3524	63.3107	32.2206	38.0929	37.8134	33.8783	18.4622
Tfg	1302.26	1354.86	1308.84	1259.96	899.603	921.7	742.707	840.222	799.869	854.257	874.034	881.814	915.105	998.044	1290.07	1150.87	1035.42	1010.3	910.793	878.361	875.083	1008.1	983.747	1035.54	1271.52	1318.5	1105.51	1087.5	1044.46	999.698	768.778	826.57	890.52	730.042	883.157	933.755	922.851	853.714	1013.11	933.013	988.502	942.602	721.105	966.543	784.034	775.303	936.608	1090.16	775.412
Mreg	849.775	865.157	729.878	709.542	814.849	722.85	593.28	550.812	398.753	391.483	222.282	309.148	316.867	389.308	417.348	497.523	727.522	716.902	853.687	876.384	935.463	856.927	1050.3	1045.53	923.171	974.342	813.892	823.466	564.337	616.612	412.003	411.452	319.871	266.558	296.562	262.038	392.988	413.763	734.723	651.202	744.843	796.418	402.524	699.583	945.137	1077.81	983.148	928.024	673.1
Lrit2	85.182	64.1352	71.4875	86.7941	123.499	124.954	129.503	166.488	160.092	200.119	146.816	174.538	117.743	102.242	70.2081	64.86	81.0253	88.1938	98.7257	79.0426	84.0079	63.2808	93.5912	89.8682	75.7643	80.9102	113.803	120.384	90.495	77.4044	110.457	123.711	117.712	176.255	118.438	103.642	67.1775	61.5407	43.6686	52.0268	59.429	40.8176	26.2955	86.5246	88.8507	70.5839	78.5355	83.4859	60.7714
Gm11128	12.9477	11.3573	7.94305	7.23284	3.63232	1.34359	2.21373	4.6679	1.77223	3.75223	9.60476	6.84461	20.7782	9.43776	36.0791	29.2661	25.5869	27.0694	31.9407	31.617	23.6272	32.5193	17.6783	17.6212	16.4705	11.3958	10.161	7.0814	5.0275	9.18358	2.20913	4.58188	8.52988	3.26397	7.46068	11.733	15.9547	15.0578	32.7514	50.2925	47.5432	33.2236	412.638	82.3038	13.6693	26.8891	12.6045	14.5193	3.07703
Jmjd8	1010.6	955.347	928.455	965.585	949.245	945.885	813.546	961.587	896.16	876.771	1031.83	878.391	877.877	1031.86	1041.42	977.645	973.157	1019.9	992.096	1035.46	1026.47	1048.53	1017.02	992.661	979.171	943.573	1055.72	947.897	958.996	1003.63	981.959	963.11	971.554	897.593	932.584	989.486	901.858	898.233	956.341	937.349	1072.69	1068.85	1050.81	1112.16	1063.28	1019.55	1018.05	1095	697.717
Slco1a1	5457.1	5963.23	4429.58	4198.67	5329.82	4839.6	4903.41	6069.82	5147.75	5114.29	5922.02	6284.49	6616.98	6809.35	5848.72	6184.63	4936.57	4924.88	6132.61	5988.46	5920.81	6550.44	5978.4	5872.56	5621.38	5673.97	5364.98	5895.77	6051.86	6271.07	7497.79	7115.65	6399.97	4483.61	6127.08	6859.92	6174.45	6777.99	6361.42	6431.37	7326.6	7434.5	4962.78	5720.12	7807.15	7526.71	5767.02	5885.15	4604.78
Commd1	330.506	337.378	320.37	349.346	359.599	405.763	338.701	468.346	380.44	368.969	396.54	381.017	320.33	338.973	364.692	342.492	405.127	349.282	338.765	373.476	357.909	319.04	401.402	374.744	367.292	429.622	372.907	354.07	312.962	308.306	312.592	340.892	336.93	299.198	334.798	312.881	312.375	310.977	280.57	269.672	313.983	342.678	282.171	414.685	322.206	337.234	333.533	346.043	300.01
Inca1	316.196	239.839	300.071	311.012	458.882	389.64	437.212	483.905	433.016	446.515	399.284	379.876	270.982	314.592	187.222	242.829	202.99	202.584	195.516	213.415	301.903	252.244	262.055	293.099	338.469	248.429	372.907	397.57	436.136	461.803	428.572	418.783	383.845	401.469	367.438	310.926	170.463	190.514	162.665	156.08	166.401	168.017	127.432	276.457	346.615	375.327	403.343	385.971	202.315
Alkbh5	1596.65	1809.15	1663.63	1517.45	1502.57	1400.02	1649.23	1517.07	1394.16	1282.01	1496.97	1702.03	1795.58	1736.55	1693.77	1668.17	1495.13	1643.37	1689.95	1672.74	1620.65	1734.95	1519.3	1561.83	1542.46	1610.23	1403.23	1525.54	1715.64	1600.57	1703.24	1703.54	1752.89	1876.78	1748.6	1789.29	1796.16	1837.06	1822.07	1876.43	1583.78	1598.53	2058.13	1331.63	1554.4	1518.11	1590.1	1528.15	1399.28
Ahcy	21810	22635	20665.2	20748.9	21399.2	22321	21327.1	21780.4	20522.5	22119.4	22302.3	20247.5	30775.9	28621.6	27151	28267.1	33812.3	34393.8	32487.5	32152.5	29025.6	28058.9	30263.2	29417.4	22385.9	23518.7	18214.5	19022.7	19521.8	19222.5	21866	21219.6	24377.6	30839.1	26160.9	25030.5	28334.6	28507.8	30142.2	30976.7	27871.2	30250.6	13819.3	26908.1	30228.8	28285.1	24529.2	25280.5	18661.4
Hsd17b7	1386.76	1370.22	1446.52	1769.88	1377.86	1242.82	1224.19	1294.56	1154.32	1139.43	1820.79	1660.96	1289.98	1508.47	1214.01	1175.39	1420.08	1424.2	1569.93	1245.91	1389.63	1421.18	1710.64	1766.23	1705.52	1606.81	1064.87	1348.5	1559.78	1693.71	1590.57	1713.62	1553.29	1308.85	1277.64	1153.75	1133.62	1107.08	1316.61	1517.45	1199.48	1141.94	628.059	1372.79	1358.15	1162.95	1093.68	1183.32	675.408
Fkbp14	119.936	140.964	119.146	122.958	93.2294	102.113	81.908	99.5818	76.2061	70.0416	82.3266	74.1499	64.066	69.9968	100.437	87.7982	133.905	131.854	137.442	101.767	123.387	94.9211	102.95	121.586	146.587	144.727	113.803	94.0815	98.0363	86.588	59.6466	69.6445	55.4442	54.3996	72.7416	70.3982	73.0555	88.383	112.447	125.731	106.972	107.265	75.8525	134.008	97.6382	85.1488	76.5963	83.4859	63.0791
Zdhhc16	249.413	235.162	223.288	188.054	208.253	180.041	181.526	186.716	185.494	167.6	208.561	175.678	228.56	222.574	234.027	237.293	249.046	227.907	221.649	246.02	229.272	222.362	228.778	262.556	222.352	210.822	229.638	232.675	213.669	194.167	215.39	199.77	191.069	202.366	226.618	222.928	232.602	189.86	250.002	249.728	237.716	253.449	213.398	254.298	258.741	235.28	231.728	266.187	215.392
Zfp324	176.497	226.477	194.164	172.865	118.656	83.3024	69.7325	73.1304	77.9783	82.549	119.374	104.951	140.253	110.107	182.346	146.33	134.758	147.572	123.891	116.588	99.7594	137.108	123.748	135.096	196.822	201.706	116.851	110.268	115.633	106.267	112.666	100.801	83.5929	60.9275	134.292	110.486	97.4074	116.535	158.299	175.157	144.611	144.285	85.9662	123.456	95.6854	103.075	157.071	169.392	106.158
Ddx49	366.623	339.382	338.021	337.05	330.541	331.866	264.541	382.768	321.956	378.975	347.144	381.017	396.517	393.24	375.418	378.877	318.984	371.986	320.375	284.553	299.278	334.861	321.33	329.517	360.704	403.412	374.939	316.64	328.045	342.416	337.997	317.066	376.168	331.837	321.742	360.791	310.696	301.157	353.715	332.104	324.879	370.206	281.16	342.933	288.033	290.178	334.503	372.662	279.241
Gdpgp1	91.3151	86.1816	100.612	99.8132	76.2786	63.1486	70.8394	74.6864	64.3912	60.0357	67.2334	46.7715	77.9181	77.0751	70.2081	78.3065	89.5543	66.3636	83.2393	67.1862	80.5076	110.741	82.1523	87.5187	102.941	104.841	99.5774	84.9768	87.9813	77.4044	83.947	73.31	53.7383	47.8716	62.4832	94.8421	54.5817	58.922	82.9703	97.9837	76.2672	89.2292	87.9889	115.014	96.6618	82.9081	95.0182	108.895	63.8484
Sec22b	836.146	868.497	843.729	847.689	680.454	655.67	612.097	560.148	494.454	502.799	498.076	513.346	591.312	692.889	822.019	772.783	733.492	774.534	717.213	622.46	704.441	776.068	694.655	703.086	793.878	785.171	738.701	735.454	741.557	725.503	504.787	569.069	571.502	430.845	580.067	599.363	702.005	631.775	718.348	743.983	684.424	663.523	453.093	567.686	603.404	608.366	656.401	673.937	517.71
Adrm1	1871.96	1853.91	1792.48	1686.7	1810.1	1815.19	1541.86	1683.56	1557.2	1702.26	1914.09	1707.73	1592.13	1513.97	1496.8	1438.78	1500.25	1626.78	1417.97	1507.74	1595.28	1602.23	1805.27	1870.2	1801.87	1806.24	1870.63	1700.55	1828.75	1790.8	1492.27	1590.83	1508.08	1459	1525.71	1447.08	1409.89	1352.59	1444.34	1605.03	1460.96	1622.26	1186.33	1533.17	1526.08	1522.6	1717.11	1691.5	1299.28
Tor1a	665.782	629.326	640.74	671.208	630.812	763.157	727.21	745.308	765.605	744.192	978.314	1036.96	968.782	1081.41	816.169	851.88	995.332	987.596	840.136	786.474	763.947	753.217	702.974	723.644	709.878	747.565	697.041	667.675	639.75	653.346	630.707	736.766	760.013	715.898	718.09	834.024	856.513	860.261	831.886	868.847	806.253	850.525	414.661	768.169	763.53	696.876	723.302	767.102	509.249
Scpep1	646.702	544.481	647.8	682.78	610.229	702.696	608.776	711.076	627.962	664.145	783.474	770.018	612.956	571.771	594.818	534.699	553.531	544.007	568.157	563.178	580.18	592.378	720.652	790.018	718.937	663.236	632.011	705.106	700.08	653.346	726.804	675.368	693.48	635.387	612.708	585.674	556.734	584.637	479.262	502.925	592.309	574.294	1500.87	823.038	727.404	721.524	698.093	698.136	483.863
D930015E06Rik	340.046	366.773	465.11	476.644	610.229	558.932	666.333	743.752	739.613	727.932	841.103	909.192	512.528	564.693	482.68	488.823	544.149	482.883	493.628	496.98	450.668	465.817	388.923	412.924	388.704	410.249	427.776	446.128	456.246	519.528	787.555	928.288	545.06	699.578	603.382	585.674	501.312	500.182	450.878	452.633	487.318	441.4	260.933	417.85	504.789	479.522	431.46	387.181	297.703
Fdft1	2924.81	2650.92	3195.76	3903.57	2930.07	2691.2	2098.62	2414.86	2156.81	2288.86	3325.99	3302.52	1954.01	1826.21	1695.72	1615.96	2625.22	2452.84	2508.79	2258.64	2556.99	2691.19	3558.54	3964.18	3904.33	3830.13	2509.76	2749.61	3236.45	3271.98	3220.91	3184.4	2474.52	2289.13	1725.28	1705.2	1540.88	1536.55	2296.97	2346.41	2509.88	2353.18	1011.37	3372.35	2801.24	2719.16	2151.48	2502.16	1246.2
Fam83f	60.6496	64.8032	70.6049	61.4792	32.6908	57.7742	61.9845	60.6827	33.0817	36.2715	21.9537	20.5338	40.6906	62.9184	63.3823	53.7863	97.2304	96.9258	83.2393	57.3059	83.1328	45.7028	75.9128	88.106	61.7643	41.0249	47.7565	41.4768	64.1007	56.4134	48.6009	80.641	36.6785	26.1118	14.9214	13.6885	83.1322	52.3751	73.1448	73.7046	85.1816	53.1578	32.3638	67.5314	80.0633	79.5469	62.0527	56.8672	35.3859
Slco2a1	1450.82	1601.37	1538.3	1416.91	1490.46	1261.63	1159.99	1341.24	1117.1	1123.17	1234.9	1416.83	1307.29	991.752	1275.45	1123.18	1057.59	1092.38	1466.37	1572.95	1414.13	1613.66	1598.33	1585.91	1639.64	1703.67	2010.85	1908.94	1435.35	1482.49	1745.21	1665.05	1215.51	1418.74	1281.37	1298.46	1262.94	1293.66	1496.74	1523.52	2076.05	1823.5	1155.99	1539.5	1913.71	2413.3	1488.3	1697.55	1600.83
Cyp27a1	9119.92	8940.84	8711.77	8711.24	9574.78	9871.33	8303.7	9394.92	8768.43	8977.83	10201.6	9820.87	10530.2	9819.99	9094.87	9374.64	10600.7	10463.6	9921.93	9963.32	10743.4	10796.4	11317.3	10802.4	10418.4	10146.8	8609.38	9383.87	8994.2	9358.06	9531.3	9637.52	9317.19	9797.36	8661.84	9195.77	9262.1	9251.41	8806.86	9198.33	9418.51	9760.15	4248.75	10167.7	11092.7	10738.8	8776.58	9011.64	7371.03
Hsbp1l1	23.1695	15.3657	20.2989	26.7615	14.5293	10.7487	35.4197	40.4551	33.6725	25.0149	48.0238	46.7715	26.8385	29.0998	26.328	27.6841	12.7935	17.4641	13.5506	13.8324	18.3767	22.8514	13.5187	12.3348	24.7057	21.652	21.338	22.2558	30.165	27.5507	36.4507	35.7386	22.1777	9.79192	27.9775	25.4216	19.3135	33.3891	24.0177	19.0765	25.7526	11.391	29.3296	45.3726	32.2206	16.8057	28.1176	29.0386	10.0003
Sult2a8	9844.31	9306.28	8093.09	8162.26	10551.9	10055.4	10368	12197.2	11620	12423.6	11911.3	12245	12654.8	12288.8	9713.09	10707.4	10041.2	10277.6	10713.7	10763.6	9892.81	9951.78	10184.8	10104	9363.47	9635.16	10490.2	10099.1	9661.6	11096.4	11359.4	11153.2	12437.4	11128	11174.2	11473.9	9327.6	9203.61	9250.09	9370.89	9759.23	10283.2	3982.76	8802.29	10334	10865.4	8806.64	9356.47	5687.12
Osbp	1571.44	1728.98	1600.08	1572.42	1277.36	1166.23	1053.74	1048.72	948.146	850.505	960.476	949.119	1017.26	1122.31	1580.66	1388.95	1306.64	1273.13	1177.93	1232.08	1189.24	1275.28	1131.41	1264.62	1615.76	1680.88	1336.17	1361.65	1388.85	1300.13	1143.23	1252.68	1056.85	933.497	1178.79	1173.3	1161.33	1124.76	1270.76	1255.58	1298.52	1182.76	993.163	1036.18	1039.85	1030.75	1139.25	1182.11	1078.5
Gstm7	971.075	1042.2	1232.94	1299.74	1058.21	1213.26	957.438	1050.28	957.007	955.568	935.778	809.945	851.039	716.484	701.106	593.231	968.039	894.163	869.173	812.162	896.96	833.197	1190.69	1159.48	1124.93	1215.93	970.371	1038.94	928.831	869.816	933.358	927.372	850.429	832.313	780.573	718.649	625.591	702.481	673.587	709.298	764.653	769.839	332.74	967.598	918.775	844.766	846.438	965.533	820.029
Tlcd2	2126.82	1934.74	1940.75	1975.29	1604.27	1808.47	1624.88	1929.4	1672.4	1731.03	1516.18	1212.64	1277.86	1542.29	1609.91	1575.62	1720.3	1820.63	1983.22	1595.67	2033.69	1950.28	2328.34	2398.83	2271.28	1980.59	1436.76	1505.3	1782.25	1995.46	1709.87	1636.65	2001.96	1438.32	1302.82	1449.03	1503.1	1410.85	1465.08	1556.47	1491.67	1619.41	907.196	1955.24	2470.25	2085.03	2079.74	1998.82	1020.04
Atg9a	1576.89	1624.76	1668.04	1615.82	1617.59	1582.75	1690.18	1685.11	1709.62	1727.28	1791.97	1710.01	1797.31	1731.83	1678.17	1740.15	1708.35	1709.74	1759.64	1739.92	1658.28	1753.4	1711.68	1710.43	1467.52	1508.81	1735.49	1716.73	1812.41	1731.76	1878.87	1933.55	1891.08	2005.17	1874.49	1852.84	1687	1784.68	1675.78	1711.68	1773.96	1904.19	1511.99	1745.26	1878.56	1791.49	1662.82	1617.69	1175.43
Ctnnbip1	179.904	211.78	161.509	166.355	165.876	165.261	182.633	161.82	164.227	168.85	238.747	225.872	257.996	213.136	200.873	191.416	272.074	238.385	241.007	221.319	178.517	206.541	162.225	153.892	191.881	180.054	210.332	187.151	187.274	186.295	163.476	203.435	189.363	216.51	232.214	197.506	222.525	210.155	185.591	195.967	208.001	179.408	342.853	226.863	188.442	207.27	199.732	202.06	144.62
Fabp5	431.362	134.951	226.818	292.207	180.405	159.887	198.129	227.171	68.5264	62.5371	948.127	937.711	337.645	235.944	521.685	284.751	336.895	292.524	198.419	63.2341	189.893	459.664	132.068	120.999	457.88	621.072	539.547	735.454	536.686	301.746	413.108	329.895	294.281	167.551	221.955	439.989	230.083	528.334	318.78	255.798	491.28	437.603	309.478	582.458	425.702	387.651	707.789	686.036	372.321
Crat	936.32	1077.6	1017.59	1150.75	1130.86	1319.4	1485.41	877.565	1175.58	701.667	912.453	957.104	567.937	783.334	690.379	644.645	1306.64	1328.15	1384.1	1362.5	1713.41	948.332	1471.46	1405.59	1060.7	1123.63	709.235	674.757	941.4	941.973	519.146	733.1	578.326	551.612	554.888	589.585	813.688	822.944	825.336	992.844	893.416	858.119	1801.25	1217.67	1247.82	901.905	743.663	856.638	591.559
Rbl2	624.214	650.705	602.79	639.383	799.109	790.029	896.561	805.99	847.128	804.228	745.055	714.121	803.422	738.505	591.893	644.645	627.733	649.665	676.561	632.341	713.192	662.69	637.46	686.052	556.703	618.792	664.526	744.559	813.199	774.044	991.9	836.65	824.84	978.104	863.573	898.555	765.824	741.108	615.727	652.936	641.833	570.497	829.321	588.789	750.837	783.145	707.789	627.959	496.171
Slc35b2	447.716	459.635	475.701	388.404	638.077	631.486	595.494	676.845	660.453	771.708	793.079	796.256	685.679	686.597	412.472	491.195	502.357	507.333	419.1	392.249	438.416	451.754	425.32	464.025	471.056	439.878	566.981	579.664	507.778	535.271	664.949	595.644	692.627	689.786	573.539	591.541	465.204	499.527	413.76	391.068	451.66	493.608	432.865	539.196	549.703	572.514	647.675	612.23	320.78
C1galt1c1	241.235	237.835	232.114	196.733	234.89	256.625	191.488	202.276	186.675	198.868	238.747	220.168	209.513	212.35	224.276	234.92	207.254	246.244	222.617	225.271	238.022	264.549	206.94	233.775	217.41	203.985	241.831	272.128	192.302	204.663	193.299	209.85	220.924	225.214	217.292	210.217	225.884	230.45	240.177	228.918	242.668	258.195	270.035	227.918	250.93	228.557	206.519	257.717	224.623
Klhl7	189.445	184.389	225.053	224.218	190.091	170.635	256.793	177.38	191.401	220.131	172.886	138.033	176.614	176.958	187.222	172.433	217.489	248.864	247.782	190.69	174.141	204.784	181.983	187.96	192.705	161.82	170.704	174	217.439	186.295	152.43	181.442	169.745	194.75	177.191	165.24	201.533	205.572	189.958	208.974	205.03	189.849	286.217	177.27	161.103	188.224	163.858	154.872	142.313
Supt3	99.4926	97.5389	85.6085	122.235	111.391	137.046	111.793	110.474	92.747	130.077	108.397	132.329	86.5757	85.7264	80.9343	68.0239	90.4072	82.9546	110.34	79.0426	81.3827	72.0697	124.788	107.489	97.9994	110.539	109.738	96.1048	110.605	108.891	118.189	126.46	96.3877	122.943	69.0112	74.3093	61.2995	75.2892	61.136	66.7677	58.4385	53.1578	78.8866	104.463	93.7326	84.0285	77.5659	87.1157	81.5413
2019-03-06	1987.13	2075.71	1946.93	1850.16	2287.15	2148.39	2534.72	2318.39	2353.53	2074.98	2056.79	2116.12	2332.35	2418.43	2136.47	2116.65	2098.13	2334.95	2278.43	2283.34	2222.71	2141.88	2167.16	2132.75	1799.4	1762.93	1980.37	2168.93	2293.8	2469.07	2631.08	2357.83	2422.49	2739.56	2390.21	2368.12	2547.71	2574.89	2347.18	2390.63	2103.79	2118.72	2568.87	1886.66	2430.21	2385.29	2092.34	2012.13	1803.14
BC021614	198.985	197.082	232.114	269.062	249.419	225.723	211.411	261.402	195.537	285.169	305.98	268.081	235.486	189.542	151.142	192.998	289.132	289.031	193.58	162.037	215.27	177.538	185.103	192.659	209.999	222.218	221.509	194.233	219.953	254.516	202.136	231.843	275.515	209.982	175.326	216.084	220.006	240.271	182.316	197.702	208.001	191.748	75.8525	258.518	251.906	198.307	222.032	232.309	161.544
Loh12cr1	166.957	166.351	162.391	154.783	142.871	157.2	152.747	136.925	136.462	161.346	167.397	154.004	145.447	186.396	173.57	149.494	166.315	187.739	170.35	139.313	199.519	140.624	210.06	199.707	167.999	176.635	177.817	148.709	135.743	154.809	99.4109	122.794	125.389	110.975	153.876	149.596	124.278	130.283	131.006	151.745	179.277	174.661	133.5	180.435	144.504	174.779	162.888	164.552	108.465
Mpst	1801.77	1943.43	1994.59	1973.84	1824.63	1953.57	1503.12	1898.28	1716.11	1954.91	1783.74	1581.1	1676.11	1952.83	1766.9	1889.64	2304.53	2446.72	2313.28	2096.6	2328.59	2040.8	2496.8	2438.78	2043.16	2138.99	1965.13	1813.85	1907.94	1852.46	1612.67	1725.53	1972.11	1603.7	1799.89	1735.51	1805.4	1780.75	1996.74	1961.41	2145.39	2271.55	1549.41	2364.65	2114.84	2188.1	2196.08	2070.21	1236.97
Zkscan17	250.776	238.503	288.598	283.527	438.299	404.42	511.372	479.238	502.724	462.775	665.473	569.243	387.859	373.578	255.479	296.616	299.367	267.201	240.039	318.146	279.151	254.881	306.771	285.464	247.881	252.987	374.939	359.128	395.916	406.701	499.264	494.843	479.379	620.155	411.27	378.391	362.759	351.568	299.13	261.001	271.392	242.058	313.524	249.022	420.82	338.355	418.856	343.623	286.933
H6pd	9150.59	8751.11	7839.79	7497.56	10545.8	9457.51	8425.46	8920.35	8205.45	8168.6	9610.25	8697.22	7170.2	7181.35	7746.29	8007.04	7726.4	7586.41	8050.98	7744.2	9641.66	10336.7	7913.65	8072.86	7401.02	7812.97	9565.52	9473.91	9729.47	9731.97	9642.86	9184.83	8453.97	8251.33	8401.65	8134.91	8356.88	8373.47	8442.22	8148.26	7927.83	8004.99	6876.29	6921.96	11219.6	10542.8	9802.39	9182.24	12225.8
Slc37a4	1367	1483.79	1568.31	1678.02	1382.7	1475.26	1686.86	1699.11	1954.18	2297.61	2762.06	2679.66	3998.07	4046.44	3722	3814.87	4069.18	3649.13	2518.47	2283.34	1765.92	1910.73	1545.29	1432.02	1866.93	1723.05	1252.85	1165.4	1602.52	1562.52	2014.73	2078.34	3129.61	3637.15	3320	3500.36	3704.84	3747.44	3198.72	3202.25	2627.75	2700.61	2480.88	2252.8	1813.14	1527.08	1752.02	1720.54	1315.43
9530080O11Rik	6.1331	8.68497	14.121	6.50956	16.9508	6.71793	16.603	6.22386	11.8149	7.50446	10.9769	5.70384	11.2548	6.29184	8.77601	5.53683	8.52898	9.60526	13.5506	2.9641	3.50033	10.5468	15.5985	9.98535	13.9999	2.27916	3.04829	13.1512	10.055	13.1194	8.83653	13.7456	11.9418	13.0559	12.1236	2.93326	14.2752	11.7844	9.82543	8.67113	11.8858	8.54322	10.1137	9.4966	12.693	4.48152	5.81744	7.25964	3.84629
Spryd4	395.926	384.143	392.74	384.787	420.138	425.917	349.769	348.536	363.899	365.217	410.261	365.046	419.892	387.735	375.418	408.143	446.066	409.534	391.031	360.632	353.533	384.958	414.921	390.603	437.292	430.762	476.549	403.64	402.2	429.004	340.206	324.397	344.607	334.013	357.18	359.813	424.058	445.843	461.795	424.018	401.146	462.283	263.967	466.388	452.065	472.8	421.764	520.274	378.475
Gm4737	4097.59	4206.2	3838.26	3748.78	3821.2	3940.74	3826.43	3963.05	3600.59	4146.21	3940.7	3635.63	5539.11	5219.08	4857.03	5110.49	6394.18	6366.54	6049.37	6026.01	5322.25	5032.58	5422.05	5375.64	4048.45	4362.32	3357.18	3543.74	3593.41	3513.37	4044.92	3736.06	4407.39	5590.1	4928.71	4650.2	5251.6	5143.23	5563.37	5762.83	5243.62	5435.38	2640.68	5215.74	5540.97	5160.47	4555.06	4628.02	3354.73
Zbtb2	74.9601	73.4882	73.2526	73.0517	98.0725	77.928	85.2286	99.5818	97.4729	77.5461	108.397	128.907	128.998	91.2317	85.8099	106.782	79.3195	83.8278	79.3677	81.0186	98.8843	88.7688	77.9926	89.2808	84.823	75.2123	85.352	101.163	72.8988	85.2761	125.921	93.4703	88.7108	134.911	118.438	125.152	97.4074	97.5486	86.2454	93.6482	68.3433	71.1935	97.0913	78.0831	115.213	108.677	119.258	111.315	111.542
Fam149a	686.907	674.755	623.971	701.586	607.807	640.891	541.257	557.036	503.905	505.3	382.818	379.876	422.489	323.243	397.846	390.742	504.916	475.897	566.221	558.238	533.8	485.152	602.103	603.82	584.702	668.934	572.062	534.14	553.025	615.3	598.675	545.243	493.88	467.836	430.854	442.922	377.034	405.907	503.28	472.576	578.442	522.085	705.934	566.63	583.876	596.042	607.923	549.313	423.092
Toporsos	50.4277	42.7568	44.1281	47.0135	55.6955	59.1178	35.4197	45.123	46.6689	55.0327	61.7449	59.3199	50.2139	58.986	36.0791	64.069	46.0565	48.8995	52.2665	54.3418	43.7541	43.0661	45.7557	54.6257	37.8821	47.8624	67.0623	48.5582	62.8438	43.294	47.4963	42.1533	62.2682	52.2236	65.2809	57.6875	31.9093	36.6626	34.9348	41.6214	39.6193	52.2085	38.432	42.2071	41.9844	51.5375	49.4483	67.7567	38.4629
Hsd17b11	1936.02	2123.81	1939.87	1983.25	2534.15	2653.58	2408.54	2307.5	2263.73	2495.23	2357.28	2466.34	2660.47	2361.01	2294.44	2184.67	2455.49	2358.53	2625.91	2807.99	2333.85	2070.69	2236.83	2108.08	1941.87	2036.43	1923.47	2203.33	2080.13	2019.07	2168.26	2211.21	2229.71	2279.34	2362.24	2288.92	2308.39	2366.7	2233.65	2163.45	2328.63	2379.76	3715.76	2426.91	2384.32	2394.25	2092.34	2027.86	1744.68
Mfhas1	665.782	716.844	563.074	523.658	466.147	455.476	392.937	432.559	349.721	387.73	495.331	496.234	638.063	567.839	735.234	624.87	652.467	602.512	779.159	843.779	650.186	687.299	528.27	553.306	607.761	614.234	666.559	556.396	573.135	562.822	463.918	478.348	516.058	437.372	579.135	605.229	617.193	676.293	888.655	944.286	1065.76	899.886	1017.44	774.5	625.861	769.701	656.401	688.456	513.095
Glmp	946.542	855.135	870.206	871.558	964.985	912.295	836.79	998.93	949.327	990.588	1169.04	1032.4	981.768	972.09	918.556	984.764	909.189	900.275	759.801	916.894	924.087	928.118	908.874	895.157	919.877	821.638	1017.11	1046.02	1014.3	936.725	877.025	932.87	957.053	946.552	1065.01	1061.84	870.788	897.578	852.629	808.149	944.921	996.709	1328.94	1061.51	944.161	966.887	1049.08	960.693	890.031
Cyp2c54	5217.91	5653.91	4134.8	3894.16	5919.46	5527.52	5698.14	6104.05	5893.27	7025.42	3179.18	3218.11	5504.48	4820.34	4063.29	4080.64	5149.8	5658.37	6440.4	6116.91	5057.98	4561.49	6895.59	6532.77	4372.92	4869.43	3285.04	4635.28	4171.57	4610.16	5464.29	4657.93	3862.33	6498.57	4905.39	4516.24	4074.32	3482.29	3942.18	4234.11	4543.35	4959.81	1633.36	4622.73	5478.48	5571.65	3582.57	4388.45	1948.53
Gstt3	1140.76	1320.12	1391.8	1433.55	1227.72	1769.5	1589.46	1392.59	1276.6	1404.58	616.077	508.783	1174.83	1116.02	839.571	899.339	1957.4	1859.06	1485.72	1403.99	1415.01	863.958	1417.39	1329.23	1071.41	892.292	496.871	688.919	1024.35	1069.23	928.94	1090.49	882.843	1911.6	1007.19	803.713	1428.36	1312	717.256	893.993	370.441	480.319	414.661	583.513	665.892	419.022	616.649	542.053	415.399
Nudt9	494.055	523.77	556.014	599.603	595.7	697.321	592.173	625.498	570.66	662.894	690.171	594.34	580.057	629.184	526.561	530.744	610.675	620.849	581.707	618.508	595.931	491.305	551.148	576.801	508.115	557.255	598.48	504.803	545.484	537.895	504.787	558.989	597.945	572.283	557.685	528.965	550.856	536.845	485.813	489.919	506.137	486.963	555.241	594.065	562.396	524.338	554.596	526.324	430.015
Clec2d	1140.76	1084.28	1010.53	985.836	1204.72	1011.72	1042.67	1168.53	1124.78	1193.21	1557.34	1486.42	1266.6	1112.08	1163.31	1177.76	1308.35	1340.37	1099.53	1177.73	960.841	1099.5	1140.77	988.55	1007.17	1092.86	1333.12	1237.22	932.602	974.771	1209.5	1308.58	987.761	1123.89	1288.83	1080.42	754.068	886.448	1089.53	1133.32	1232.16	1332.74	482.422	1428.71	1067.19	1157.35	1069.44	1040.55	946.187
Ufm1	658.968	665.402	631.914	624.194	691.351	619.393	510.265	613.051	577.158	577.843	625.682	608.029	607.761	677.946	653.325	601.141	571.442	592.034	629.134	630.364	553.052	628.413	577.146	640.237	690.114	658.678	703.138	746.582	695.052	631.043	565.538	566.32	611.593	537.468	636.955	659.984	617.193	574.817	659.395	645.132	726.024	615.112	642.218	552.913	603.404	617.329	587.562	574.722	499.248
Zfp523	464.071	410.198	346.847	371.768	485.519	378.891	433.891	452.786	399.934	475.282	526.89	474.56	445.865	419.194	406.622	415.262	413.656	353.648	385.224	402.129	403.413	449.996	395.163	419.385	394.468	423.924	498.903	451.187	410.998	446.059	465.022	434.362	419.67	466.748	469.09	436.078	368.637	405.252	373.366	377.194	383.317	406.277	361.058	422.071	443.277	453.754	433.399	424.689	323.857
Ccdc166	72.9158	81.5051	67.9572	76.6681	61.7494	68.5229	54.2364	76.2423	61.4375	70.0416	75.466	61.6015	44.1536	43.2564	45.8303	49.8314	68.2318	56.7584	66.785	70.1503	83.1328	43.945	71.7532	65.7858	81.5289	74.0728	85.352	53.6163	62.8438	61.6612	65.1694	59.5644	42.6494	23.9358	35.4382	49.8654	52.9023	39.936	52.4023	49.4254	71.3148	47.4623	52.5911	56.9796	55.6538	53.7782	38.7829	48.3976	33.0781
Cdc26	186.037	178.376	202.989	196.01	221.571	194.82	198.129	217.835	190.811	157.594	201.7	203.057	168.823	173.812	172.595	184.297	186.785	172.022	163.575	196.618	163.64	163.475	152.866	168.576	165.528	190.31	199.155	174	187.274	149.561	182.253	172.279	174.01	161.023	174.393	174.04	151.989	142.067	174.674	176.024	173.335	160.423	131.478	173.049	177.701	165.816	176.462	158.502	155.39
Zfp707	561.52	552.498	659.274	580.074	688.929	785.998	504.731	574.151	604.923	642.882	562.565	603.466	416.429	305.941	326.663	315.599	493.828	427.871	585.579	569.106	560.928	518.551	518.911	509.253	423.292	425.064	749.878	883.152	549.255	610.052	521.355	558.989	355.696	353.597	365.573	388.168	387.11	375.137	344.982	324.3	437.794	446.146	318.581	518.092	578.018	640.857	365.529	336.363	496.171
Lgr4	742.787	650.705	789.893	817.311	879.02	796.747	923.126	950.695	809.321	844.252	989.291	929.726	937.615	815.58	805.443	847.134	782.96	849.629	937.894	880.337	1023.85	988.762	775.767	837.007	639.879	645.003	932.776	835.606	980.363	1087.6	1132.18	1116.14	869.195	1119.54	924.191	940.599	909.415	975.486	858.087	757.856	930.064	827.743	1495.81	802.99	1185.33	1189.84	807.655	746.533	836.183
Nid2	334.595	386.147	358.32	363.812	238.522	224.379	197.022	168.044	164.818	131.328	119.374	124.344	105.622	83.3669	118.964	114.691	169.727	159.797	272.947	230.211	248.523	273.338	308.851	317.182	314.586	344.153	292.635	304.5	237.549	220.406	201.031	207.101	124.536	151.231	101.652	137.863	121.759	117.189	162.665	189.031	272.383	230.667	283.183	317.608	327.088	309.225	303.477	286.756	271.548
Galt	1322.02	1234.6	1387.39	1450.18	1289.47	1453.76	1121.25	1347.47	1172.04	1274.51	1112.78	991.327	883.072	810.075	782.04	747.471	1003.01	1033	1068.56	954.439	1057.97	990.52	1326.91	1331.58	1320.93	1348.12	1349.37	1300.96	1087.2	1109.9	1090.21	1166.55	881.99	1003.13	868.236	863.356	737.273	695.934	710.706	763.926	875.587	766.042	691.775	1165.97	1058.4	1048.68	1124.71	1121.61	795.412
Rptor	804.799	891.88	887.857	880.237	841.486	839.742	888.813	851.113	797.506	719.177	816.405	764.315	903.85	895.015	897.103	881.146	986.803	1005.06	982.417	833.899	926.712	916.692	823.602	781.207	845.76	721.355	778.329	831.559	1016.81	1046.93	1060.38	1016.26	888.814	884.537	903.674	787.092	958.119	967.63	975.992	956.425	948.883	882.799	739.309	767.114	840.665	815.636	818.32	725.964	606.175
AI463170	11.5847	17.3699	12.3559	10.8493	19.3723	22.841	18.8167	20.2276	31.9002	38.773	17.8374	23.9561	17.3151	36.1781	21.4525	28.4751	29.8514	28.8158	26.1333	36.5572	23.6272	16.6991	28.0774	33.4803	23.0587	11.3958	16.2575	24.2791	17.5963	27.5507	18.7776	26.5749	29.0016	16.3199	20.5169	24.4438	21.8327	18.3313	22.926	25.1463	10.8953	12.3402	9.1023	22.1587	29.2914	16.8057	29.0872	33.8783	7.69258
Acsl1	15923.6	19066.8	18397	16739	20055.2	19733.3	20133.9	20699	18682.9	16963.8	18404.1	19960	19730.6	23702.9	19483.7	22205	25536.6	27482.4	27216.3	25474.4	27440	24208.4	25073.1	25136.1	18838.1	19425.3	16907.8	17796.6	18859.4	18583.6	17424.5	16961.2	20469.2	16650.6	18693.7	17335.6	23533.1	22700	26884.5	27146.7	26568.7	26746	13284.3	20926.3	26149.5	25609.6	22571.7	22711.8	13768.2
Dhcr24	15302.8	15689.7	14617.9	15907.2	13661.1	14294.4	13158.4	13804.5	11543.7	11569.4	14831.1	14543.7	15888.4	15698.9	17116.1	15928.7	19309.6	18470.9	17230.5	16489.3	17037	14462.3	16903.6	17129	16011.8	15068.7	11613	11115.8	16385.9	15630.4	15639.5	15255.8	14647.5	15472.3	14341.3	14047.4	17664.3	17022.6	18423.8	18952.5	15101.9	15057.9	7890.69	14720.8	16083.9	13761.6	13511	13025	11111.2
Aadac	6321.18	6422.87	6212.35	6326.57	6977.68	6889.91	6269.29	6872.7	6348.74	7181.77	5985.14	6440.78	6275.01	5587.94	5636.15	5501.23	6725.95	6646.84	6618.49	6691.94	6414.36	6202.39	6818.64	6499.88	6601.37	6992.47	6426.8	6591.78	6129.78	6045.42	6854.94	6805	5938.51	5890.38	5669.18	6062.07	5582.45	5800.54	6068.84	6007.36	6359.89	6283.06	3307.17	6509.39	6614.01	6314.46	5905.67	5942.02	5474.04
Tor1b	541.076	510.409	484.526	472.305	490.363	502.501	453.815	494.797	457.827	445.265	753.288	718.684	751.477	804.569	756.687	733.234	808.547	774.534	655.268	626.412	622.184	655.659	518.911	567.99	522.938	496.857	490.774	458.268	524.117	557.574	494.846	497.592	667.89	549.436	732.079	685.405	827.963	808.54	767.475	811.617	702.253	734.717	432.865	599.341	528.222	509.773	493.513	467.037	436.938
Mvb12a	646.02	683.44	626.619	673.378	717.988	643.578	560.074	644.17	615.556	716.676	725.846	771.159	721.175	709.405	750.836	698.431	700.229	736.986	733.667	714.347	656.312	678.51	732.091	666.669	683.525	740.728	689.929	672.733	629.695	599.556	589.838	608.473	679.832	693.05	738.607	714.738	643.225	623.264	615.727	660.74	695.319	716.681	472.308	804.045	632.695	649.82	682.58	669.097	496.171
Hook1	921.328	1008.12	906.391	844.796	789.423	722.85	784.767	698.629	671.677	592.852	714.869	706.135	889.998	880.072	1070.67	950.752	904.072	876.699	965.963	945.547	878.583	860.442	688.415	724.232	835.054	815.94	763.088	804.245	981.62	938.037	889.176	887.967	815.457	947.64	802.955	849.668	991.708	1020.66	1008.74	995.445	958.788	918.87	770.662	701.693	850.428	792.108	767.902	759.843	762.334
Uap1	711.44	743.567	698.989	658.189	418.927	432.635	434.998	362.54	402.297	325.193	472.006	466.574	594.775	583.568	802.517	692.894	570.589	598.146	515.89	493.028	479.545	540.523	553.228	542.733	738.702	757.821	446.066	406.675	394.659	408.013	396.539	395.874	477.673	471.1	655.607	619.896	535.741	542.082	602.626	708.431	509.108	471.775	623.002	491.713	373.954	378.688	491.574	523.904	486.94
Mid1ip1	1834.48	1688.22	1737.76	2012.9	794.266	877.362	1082.51	1180.98	1442.01	1712.27	1273.32	1554.87	1770.47	1773.51	2056.51	1816.87	2493.02	2097.44	1360.87	1231.09	898.71	969.426	1889.5	1849.64	2209.52	1968.06	771.216	644.408	958.996	981.331	1638.07	1588.08	2068.5	1995.38	2123.49	2680.02	1629.05	1585.66	2629.94	2554.51	1322.3	1387.8	518.831	1208.18	541.892	764.099	1234.27	1259.55	867.723
Cux1	571.741	541.14	505.708	504.129	498.838	498.471	648.623	595.935	562.98	546.575	712.125	603.466	597.372	638.622	648.45	655.718	614.939	620.849	623.327	635.305	652.812	689.936	531.39	580.325	566.585	583.465	587.303	543.245	566.851	591.685	634.021	644.212	678.979	606.011	607.112	576.875	627.27	587.91	625.552	583.567	601.223	610.365	1928.68	759.728	554.585	641.977	586.592	660.628	421.553
Tmem260	455.894	485.69	471.288	449.16	423.77	388.297	443.853	406.107	379.258	424.002	389.679	391.283	402.577	392.454	426.124	408.934	398.303	398.182	428.779	456.471	512.798	495.699	431.559	432.307	436.468	434.18	404.406	472.431	515.319	518.216	515.832	509.505	468.291	400.381	414.067	432.167	502.992	479.232	462.887	505.527	423.927	438.552	411.626	366.147	409.104	458.235	432.43	477.927	417.707
Mup15	1411.98	1603.38	466.875	490.387	612.65	204.225	884.385	1093.84	1400.66	1015.6	1273.32	1208.07	1578.27	2011.82	1536.78	1869.86	474.211	430.49	519.762	611.592	924.087	1388.66	629.141	741.853	1191.64	1593.13	2027.11	1213.95	741.557	1449.69	1020.62	532.414	1781.04	573.371	1653.47	1106.82	616.354	646.832	2255.48	887.923	972.655	698.645	626.036	775.555	1007.63	1289.56	2657.6	1149.44	516.172
Phf19	19.7622	18.038	16.7687	23.1451	8.4754	8.06152	18.8167	23.3395	21.2668	10.0059	28.8143	20.5338	27.7042	32.2457	19.5022	20.5654	31.5572	36.6746	15.4864	22.7247	10.501	13.1835	20.798	28.1939	22.2352	20.5125	11.1771	18.2093	12.5688	15.7433	13.2548	6.41463	10.2359	18.4959	28.9101	19.5551	28.5504	18.986	14.1923	35.5516	18.8192	13.2894	12.1364	24.2691	12.693	17.9261	11.6349	7.25964	10.0003
H2-Q5	77.0045	58.7906	104.142	118.619	54.4847	60.4614	59.7707	40.4551	48.4411	52.5312	54.8844	65.0238	72.7236	49.5483	98.4863	74.3517	58.85	86.4474	59.0418	62.246	54.2551	72.0697	49.9153	35.2424	60.9408	46.7228	56.9013	51.5931	65.3575	51.1656	61.8557	60.4808	46.9144	59.8395	41.0337	51.8209	76.4144	62.1954	67.6863	58.0965	86.172	65.498	48.5456	79.1383	69.3231	48.1763	52.357	21.7789	50.0017
Cuta	569.697	493.707	496	550.419	561.798	616.706	524.654	580.375	594.289	606.61	622.938	606.889	649.318	622.892	623.097	590.858	673.789	638.313	588.483	611.592	563.553	592.378	598.984	602.058	617.643	574.349	634.044	578.652	500.236	558.886	527.982	541.578	551.03	548.348	595.921	554.386	552.535	534.881	569.875	539.344	618.062	639.792	532.991	649.989	616.097	578.116	575.927	636.429	457.708
Tprkb	1508.06	1622.75	1671.57	1686.7	2290.78	2437.27	2171.67	2402.41	2316.31	2562.77	2574.08	2419.57	2235.38	2033.05	1627.46	1633.36	1937.78	2045.92	1867.08	1746.84	1819.3	1770.98	1816.71	1671.67	1579.52	1662.65	1993.58	2025.28	2205.82	2315.57	2473.12	2382.58	2188.77	2323.95	2075.93	2104.13	1949.83	1964.07	1631.02	1679.6	1733.35	1778.89	1373.44	1707.28	1803.38	1844.14	1671.54	1692.71	1373.12
1810034E14Rik	96.0853	74.1563	149.153	142.487	139.239	81.9588	117.328	135.369	118.149	128.827	170.142	146.018	115.146	116.399	102.387	90.1712	150.11	140.586	118.084	152.157	138.263	134.472	95.671	125.698	100.47	95.7248	143.269	150.733	116.889	104.955	130.339	128.293	133.066	90.3033	107.247	107.553	115.881	104.75	87.3371	99.718	119.848	134.793	127.432	157.221	155.245	143.409	123.136	61.707	75.3873
Pcsk4	177.179	167.687	172.982	169.972	363.232	319.774	534.616	544.588	746.111	816.735	926.174	873.828	649.318	738.505	347.14	412.889	505.769	483.756	290.37	281.589	265.15	229.393	235.018	186.197	186.94	190.31	283.491	252.907	280.283	322.737	518.041	602.975	586.856	683.259	658.405	643.362	452.608	456.318	324.239	315.629	251.583	269.586	147.66	258.518	209.922	187.103	188.097	194.8	144.62
Gaa	2078.44	2018.25	2038.72	2118.5	2316.21	2247.82	2256.9	2220.36	2113.69	1952.41	2269.47	2337.43	1987.78	2055.86	1865.39	1779.69	1934.37	1883.51	1902.89	1950.38	1930.43	1892.27	1958.14	2069.32	2079.4	1998.82	2161.24	2166.91	2295.05	2259.16	2360.46	2258.86	1958.46	2123.76	1952.83	2058.17	1907.84	1936.57	1756.57	1707.34	1655.1	1814.01	1609.09	1675.62	2146.09	2136.56	1989.56	2050.85	1816.99
Bcar3	1302.94	1358.86	1270.89	1226.69	984.357	971.413	1012.78	1166.97	886.708	973.078	776.614	749.485	824.201	1038.15	980.963	951.543	1072.95	1017.28	1077.27	1091.78	1091.23	1112.69	1189.65	1238.77	1193.29	1226.19	982.564	1004.55	1010.53	1130.89	911.267	970.441	796.691	726.778	854.247	974.82	1005.98	918.528	1209.62	1233.03	1050.9	991.962	646.264	887.404	1072.07	1204.41	851.286	895.356	787.72
Acaa1b	13593.7	15584.8	14732.6	15395.1	19639.9	24607.8	20597.7	19270.6	19124.8	18258.3	15378.6	16849.1	12476.4	13222.3	11820.3	12684.1	22383.5	23393.2	22418.5	19596.6	23643.9	14186.3	21184.9	21282.9	17686.8	17833.3	9366.37	11891.7	17895.4	17351.7	14434.5	17718.1	13472.1	11448.9	11914.7	12391.1	17913.7	15294.2	11285	13328.4	12010.6	12588	7916.98	13228.8	15383.9	12209.9	11410.9	10337.7	9710.34
Satb2	16.3549	16.0338	22.9466	14.4657	29.0585	21.4974	13.2824	15.5597	20.0853	17.5104	20.5816	26.2377	11.2548	19.662	21.4525	24.5202	22.1753	13.9713	21.2938	18.7726	21.8771	20.2147	15.5985	12.3348	16.4705	18.2333	19.3058	32.3721	17.5963	15.7433	9.94109	12.8293	24.7367	15.2319	10.2584	18.5773	16.7944	24.8782	10.9171	17.3423	5.9429	8.54322	139.569	29.545	13.6693	13.4446	9.69574	16.9392	19.2314
Snx14	314.151	303.974	315.074	279.911	340.227	282.153	323.205	269.182	319.002	298.928	286.771	295.459	278.774	287.852	252.554	262.604	241.37	265.455	230.36	296.41	313.28	290.037	305.731	259.619	279.175	270.081	276.378	277.186	320.503	343.728	341.311	332.644	280.633	337.277	287.236	306.037	274.588	295.919	270.745	316.496	282.288	253.449	306.444	215.256	330.017	319.308	286.994	355.723	246.932
Plod1	1060.35	1083.62	1000.82	1085.65	997.676	995.598	948.584	1031.61	1011.36	1041.87	997.523	1015.28	1048.43	1359.04	1489	1337.54	1321.99	1349.1	1320.21	1278.51	1279.37	1246.28	1127.25	1210.58	1064.82	986.877	1048.61	1038.94	1102.28	1003.63	1022.83	1025.42	1200.15	1141.3	1260.85	1247.61	1194.92	1274.68	1320.97	1392.58	1310.41	1325.15	829.321	1061.51	1176.54	1113.66	1086.89	1068.38	843.876
Man1b1	632.391	667.406	620.441	618.408	644.131	632.829	632.02	611.495	617.328	579.094	602.356	628.563	681.351	692.103	605.545	658.091	676.348	676.735	663.979	696.563	651.061	627.534	623.941	567.99	592.938	617.653	677.736	636.315	702.593	653.346	639.544	659.79	678.979	644.091	702.236	650.206	685.211	682.84	706.339	648.6	726.024	674.914	675.593	644.713	739.121	658.783	687.428	666.677	542.327
Idua	158.098	118.917	104.142	96.9201	154.979	167.948	172.671	155.597	171.316	158.844	150.932	165.411	148.044	94.3776	97.5112	92.5441	100.642	93.433	77.4319	78.0545	111.135	100.195	101.91	88.6934	126.823	105.981	149.366	143.651	154.596	152.185	140.28	134.707	119.418	162.111	111.91	88.9756	88.1705	100.167	102.621	82.3757	83.2006	81.6352	117.319	93.9108	85.9216	113.158	135.74	145.193	101.542
Pclo	30.6655	24.7188	42.363	46.2902	30.2693	34.9333	39.8472	21.7835	26.5835	20.0119	37.0469	33.0823	12.9864	22.8079	30.2285	29.2661	23.8811	13.9713	44.5233	58.2939	24.5023	32.5193	63.434	42.2909	40.3527	34.1874	21.338	30.3489	20.11	11.8075	18.7776	12.8293	5.97092	10.8799	1.86517	7.82203	11.7561	17.0219	7.642	10.4054	7.92387	5.69548	113.273	21.1036	10.7402	5.6019	8.72616	6.0497	41.5399
Enpp6	17.0364	19.3742	15.0035	17.3588	10.8969	18.8102	18.8167	21.7835	12.4056	10.0059	5.48844	13.6892	15.5836	9.43776	10.7262	13.4466	11.0877	13.0981	8.71109	25.6888	14.0013	20.2147	16.6384	12.9222	16.4705	12.5354	12.1931	6.06977	10.055	15.7433	18.7776	11.9129	11.0888	19.5838	5.59551	12.7108	24.3518	24.2235	12.0089	10.4054	6.93338	10.4417	1137.79	116.07	26.3623	12.3242	12.6045	9.67952	14.6159
1810043G02Rik	72.2343	66.8075	56.4839	67.2654	67.8032	75.2408	88.5492	93.358	92.747	107.564	137.211	120.921	97.8305	107.748	84.8347	78.3065	63.9674	65.4904	59.0418	65.2101	60.3807	62.4019	96.7109	72.8343	76.5878	74.0728	94.4969	79.9187	82.9538	55.1015	107.143	87.972	98.0937	78.3354	103.517	90.9311	59.62	70.0517	61.136	71.1032	67.3529	60.7518	157.773	92.8556	92.7563	91.8711	99.8661	77.4362	77.695
Pomgnt1	338.002	359.424	337.139	313.182	328.119	299.62	353.09	315.861	259.928	276.414	312.841	330.823	350.632	338.973	369.567	392.324	327.513	342.297	280.691	346.799	336.032	280.369	295.332	324.23	370.586	385.178	358.682	389.477	315.476	291.251	288.292	291.407	302.811	286.142	313.348	299.193	295.581	334.546	352.624	367.656	355.584	367.358	491.524	327.105	311.466	315.947	334.503	366.612	248.47
Saa4	6433.62	5068.01	4724.35	4467	4873.36	4558.79	4359.94	4893.51	4719.46	5745.91	7889.63	5410.66	8443.73	10281.7	17442.8	18050.1	7110.61	6611.91	6467.5	7377.64	6965.66	9414.77	5666.43	5548.92	4603.5	4140.1	5956.35	5475.95	4860.34	5402.57	5203.61	4777.06	6562.04	4827.42	9952.54	7774.12	7828.7	7796.69	14930.3	10813.8	8171.49	8790.02	3619.68	6822.78	5653.25	6066.85	7124.43	7444.76	6213.29
Adprh	156.735	130.275	173.865	140.317	127.131	126.297	114.007	119.809	145.914	98.8087	91.9313	95.8245	96.9648	100.669	104.337	106.782	91.2601	75.9689	145.185	139.313	149.639	163.475	171.584	155.067	164.705	221.079	213.38	168.942	147.054	133.818	129.234	152.118	107.477	80.5114	82.0674	90.9311	74.735	83.1455	122.272	101.452	207.011	154.727	159.796	243.746	189.418	242.002	162.888	151.243	120.773
Spop	1779.28	1897.33	1815.43	1661.38	1946.92	1950.89	1803.08	1752.02	1733.84	1717.27	1521.67	1629.02	1582.6	1623.3	1467.54	1547.94	1628.18	1691.4	1688.02	1727.08	1751.92	1753.4	1718.96	1787.97	1668.46	1778.89	1736.51	1854.32	1737	1831.47	1663.48	1680.63	1717.07	1610.23	1534.1	1655.34	1541.72	1614.46	1567.7	1559.94	1630.34	1634.6	1409.85	1570.1	1764.32	1696.25	1630.82	1551.14	1406.2
Ebpl	902.929	916.598	860.498	929.42	1036.42	1236.1	1016.1	986.482	969.412	1125.67	1018.11	898.925	811.214	851.758	672.827	664.419	1012.39	950.048	941.766	901.085	890.834	786.615	970.229	989.137	901.759	923.061	809.828	884.164	873.529	856.697	808.542	911.793	750.63	719.162	721.82	783.181	732.235	786.936	632.102	635.594	746.824	770.788	323.638	926.446	866.05	827.96	835.772	863.898	626.176
Atp5o	1959.87	1984.85	1826.02	1918.15	2105.53	2023.44	2189.38	2139.45	2259.6	2305.12	2292.79	2265.57	2310.71	2202.15	2088.69	2121.4	2268.71	2323.6	2054.85	2111.42	2094.07	2029.38	2199.39	2049.93	2158.46	2380.58	2244.55	2096.1	1889.08	2024.32	1841.31	1914.31	2039.5	2092.21	2190.64	2105.1	1867.53	1944.43	2063.34	1993.49	2250.38	2302.87	2672.03	2759.29	2254.47	2243	2217.41	2140.38	1825.45
Gns	2570.45	2604.82	2660.04	2598.04	3250.92	3137.27	3432.39	3497.81	3511.98	3520.84	3247.78	3235.22	3568.65	3727.13	3122.31	3145.71	3290.48	3240.47	3236.65	3034.25	2851.02	2732.5	2739.1	2781.21	2672.34	2580.01	2791.21	3070.29	3189.95	3355.94	3927.84	3927.58	3495.55	3852.58	3803.08	3693.95	3817.36	3662.33	3102.65	3073.91	3012.06	3123.97	3357.74	2672.76	2976.99	3035.11	2692.51	2948.63	1916.22
Tmem127	846.368	897.224	798.718	778.254	903.236	885.424	882.172	925.8	796.324	846.753	916.569	945.697	956.661	887.15	900.028	810.749	830.723	830.419	825.618	847.732	910.086	829.681	870.398	810.576	826.819	788.59	937.856	890.234	956.482	898.679	930.044	948.448	957.053	962.872	899.011	945.488	900.179	951.917	882.105	913.937	856.768	819.2	1033.62	820.928	890.46	910.868	924.004	941.334	692.332
Nus1	842.961	867.829	789.893	773.914	687.718	678.511	645.302	599.047	614.375	570.339	676.45	695.869	799.094	843.107	897.103	842.388	855.457	783.266	756.897	757.821	701.816	711.03	688.415	702.499	782.348	805.684	777.313	744.559	778.006	738.622	641.753	644.212	676.42	706.106	738.607	780.247	832.161	787.59	929.049	867.113	836.958	849.575	2808.57	895.846	673.703	715.922	673.854	678.777	732.333
Syt11	66.7827	60.7948	66.1921	74.4983	73.8571	48.3691	42.0609	49.7909	37.8077	70.0416	45.2796	28.5192	39.8248	38.5375	39.0045	51.4134	56.2913	38.4211	66.785	60.27	77.8824	58.8863	71.7532	88.6934	59.2938	64.9561	64.014	49.5698	64.1007	55.1015	60.7511	51.317	54.5913	32.6397	53.1573	52.7987	53.742	62.1954	61.136	72.8375	71.3148	75.9397	160.807	64.3658	73.2286	79.5469	40.7221	65.3368	53.848
Golph3l	152.646	163.01	174.747	118.619	101.705	110.174	105.152	99.5818	102.199	98.8087	89.1871	93.543	91.7702	75.5021	131.64	132.884	111.73	82.0813	108.405	92.875	93.6338	152.05	87.3518	90.4555	197.646	173.216	125.996	105.209	99.2932	118.075	109.352	97.1358	127.095	82.6873	103.517	116.353	106.644	76.5986	128.822	94.5153	111.925	96.8231	196.205	105.518	121.071	126.603	129.923	127.044	69.2332
Dact2	263.042	226.477	338.904	426.738	277.267	333.209	277.823	340.757	228.618	252.65	314.213	333.104	246.741	265.83	295.459	249.948	309.602	289.031	254.557	257.876	302.779	333.103	283.893	298.386	326.116	360.108	374.939	415.78	341.87	367.343	375.552	367.466	227.748	198.014	311.483	362.747	288.024	261.875	294.763	297.42	351.622	332.236	279.137	338.712	374.931	347.318	317.051	271.027	165.39
4930404H11Rik	17.0364	19.3742	33.5373	21.6985	20.5831	40.3076	26.5648	35.7872	35.4447	55.0327	67.2334	36.5046	56.2742	25.9539	25.3529	23.7293	39.2333	34.055	28.0691	29.641	35.8784	27.2459	32.237	31.7182	29.6469	25.0708	20.3219	19.221	23.8806	23.6149	38.6598	35.7386	41.7964	44.6076	26.1124	42.0434	37.7873	21.6047	31.6597	29.4818	20.8001	23.7312	26.2955	44.3175	42.9608	38.0929	29.0872	32.6684	15.3852
Casp3	344.817	351.407	324.783	358.749	342.648	365.456	318.777	368.764	308.96	308.934	327.934	369.609	295.223	254.033	292.534	275.259	301.073	271.567	331.989	353.715	314.155	313.767	357.726	331.279	356.586	364.666	364.778	411.733	333.072	300.434	387.703	424.282	313.047	343.805	295.629	304.081	310.696	299.193	276.204	245.393	381.336	296.165	271.046	365.091	385.671	389.892	334.503	348.463	306.165
Dcps	267.131	233.826	256.825	271.955	286.953	283.497	219.159	247.399	217.394	231.387	292.259	302.304	258.861	204.485	197.948	248.366	226.871	240.132	213.906	225.271	247.648	250.486	218.379	260.207	285.763	274.639	324.134	287.303	237.549	245.333	238.586	222.679	239.69	229.566	236.876	219.017	180.54	221.285	215.068	228.918	197.106	227.819	176.989	240.58	223.591	225.196	248.211	239.568	225.393
Dsg2	2629.74	2709.04	2629.15	2642.16	2585	2353.96	2501.52	2740.06	2230.65	2487.73	2392.96	2453.79	2993.79	2501.01	2751.77	2812.71	2846.12	2819.58	2909.5	2839.6	2670.75	2641.97	2645.51	2481.65	2402.22	2169.76	2390.87	2500.75	2751.3	2862.65	3286.08	3217.39	2557.26	3284.65	2522.64	2649.71	2924.74	2906.82	2827.54	2929.97	2859.53	2623.72	1203.53	2287.62	3020.92	3060.88	2453.99	2601.37	1892.37
Mpc1	1190.5	1163.79	1158.8	1159.42	1404.5	1502.13	1411.25	1366.14	1361.67	1440.86	1153.94	1141.91	1239.76	1324.43	1026.79	1163.52	1412.4	1379.67	1274.72	1259.74	1217.24	982.609	1337.31	1291.63	1058.23	1089.44	977.484	1044	982.877	1146.64	1187.41	1197.7	1136.18	1219.64	1169.46	1095.08	1098.35	1061.25	920.315	953.824	920.159	1040.37	1343.1	933.832	1022.27	1006.1	890.069	976.422	700.024
[truncated: 11,533 more rows]
[truncated: 97 more columns]
