# Supplementary material for: XBP1 links the 12-hour clock to NAFLD and regulation of membrane fluidity and lipid homeostasis
Source: Nat Commun. 2020 Dec 4;11:6215. doi: 10.1038/s41467-020-20028-z (PMC7718229; doi:10.1038/s41467-020-20028-z)
Supplement: Supplementary file 5 — Supplementary Data 3 [file 41467_2020_20028_MOESM5_ESM.xlsx]

## Sheet: Raw_Eigen_WT_sorted
Gene_name	absolute amplitude	math phase	decay rate	period
Ccbl2	125.193	51.9576	1.12481	4.48078
Ccbl2	80.5052	-24.7601	1.02444	7.71891
Ccbl2	62.6121	12.3628	1.09904	21.6461
Ccbl2	22.9438	-26.8233	1.13832	11.6891
Tmem238	32.9271	-149.361	0.967927	35.3957
Tmem238	17.183	46.5242	0.97948	11.3084
Tmem238	9.53655	155.336	0.964174	6.33112
Ces1g	789.912	-71.0646	0.908215	15.765
Ces1g	402.723	-82.8472	0.918692	5.27273
Ces1g	66.9557	52.6066	1.10284	7.31723
Ces1e	3338.47	177.618	0.674462	4.74345
Ces1e	3032.75	-87.6054	0.753792	16.3231
Ces1e	1038.68	158.569	0.867184	6.42232
Ces1c	1529.33	-166.192	0.952749	13.3911
Ces1c	1099.05	89.4253	1.00282	4.55069
Ces1c	1021.06	72.6065	1.05377	5.91952
Ces1d	5791.72	83.3013	0.938187	22.8243
Ces1d	3651.47	-154.626	0.790009	13.8229
Ces1d	559.696	39.9165	0.935748	5.90201
Dgat2	1065.02	112.354	1.00083	20.402
Dgat2	854.035	-140.468	0.870949	5.04053
Dgat2	155.872	90.8939	1.18178	6.32972
Dgat2	17.6492	-121.425	1.08046	10.0024
Ces1f	531.026	113.229	0.913228	11.4466
Ces1f	510.715	110.141	0.919853	6.25923
Ces1f	72.104	67.1153	1.14744	31.9908
Ces1f	14.2163	75.342	1.08039	4.3872
Gabbr2	24.8418	100.163	1.02216	6.40013
Gabbr2	20.3903	161.077	0.980052	10.9456
Gabbr2	8.26992	-117.619	1.14957	4.83968
Gabbr2	3.92074	162.124	1.11597	18.9574
Retsat	427.336	-131.306	0.948732	13.2905
Retsat	329.976	53.8858	0.920694	5.87127
Retsat	30.0091	-74.8238	1.22296	8.36958
Lect1	24.5486	129.712	0.982058	20.783
Lect1	14.197	164.631	0.902012	12.489
Lect1	12.0318	176.513	0.925224	4.75023
Lect1	10.0349	41.2613	0.860897	5.95221
Ces1b	727.638	76.3964	0.618047	7.27126
Ces1b	446.228	141.052	0.775872	4.60866
Ces1b	105.492	0.571612	0.955019	16.5289
Ces1b	36.1622	-131.391	0.922685	7.83506
Hapln4	172.64	-88.2071	0.724117	5.85143
Hapln4	74.5182	38.7415	0.893819	4.97789
Hapln4	54.2146	-80.1147	0.943843	11.8403
Hapln4	8.41675	53.0588	1.11003	28.841
Adgrf1	23.1416	-151.538	1.00631	18.827
Adgrf1	20.7611	8.69804	1.02946	4.96338
Adgrf1	10.8045	-128.417	0.991242	7.37251
Adgrf1	0.69256	-42.1707	1.22548	10.485
Angptl3	7332.06	65.9579	0.73891	26.3749
Angptl3	4547.16	-169.875	0.756931	13.7903
Angptl3	855.846	113.729	0.787927	4.48084
Angptl3	254.295	-5.08689	0.998467	7.63278
Adam11	16.9336	-95.7003	1.02224	20.99
Adam11	9.15477	-18.7008	1.01632	5.02268
Adam11	6.93546	-23.2468	1.04736	6.444
Ptprf	387.69	-42.9774	0.838893	5.46975
Ptprf	215.377	2.25882	1.04942	30.4687
Ptprf	135.9	-150.631	1.17416	8.26074
Ptprf	79.2791	-98.2192	1.16457	12.792
Cyp2c67	235.372	146.903	0.953476	6.33828
Cyp2c67	170.995	80.8517	0.987777	12.5971
Cyp2c67	53.8433	174.276	1.08672	25.3288
Cyp2c67	23.6317	63.3808	1.23858	4.87867
Bloc1s1	40.4745	-179.373	0.873576	19.8563
Bloc1s1	31.7531	102.846	0.878145	5.96479
Bloc1s1	2.60483	-59.1682	1.17538	10.4771
St3gal3	87.2492	21.943	0.93706	5.2415
St3gal3	84.8221	-75.3915	0.944466	8.70233
St3gal3	75.6003	-131.004	1.00068	19.798
St3gal3	9.94308	70.9958	1.05571	6.43574
Hc	2558.79	-20.7118	0.916429	4.78548
Hc	1891.91	82.4531	0.916223	18.3985
Hc	1571.67	-127.474	0.969806	8.8423
Hc	1357.23	-62.324	1.00024	6.33637
Gjb1	597.102	-74.4251	1.03665	22.8118
Gjb1	211.477	95.2336	0.994941	12.1711
Gjb1	105.422	2.93616	1.43054	5.2084
Gjb1	67.9792	-24.5823	1.11224	4.28442
Aqp4	24.0153	-156.344	0.970881	12.7361
Aqp4	19.7548	98.2537	1.00716	4.52115
Aqp4	7.12222	159.13	1.04638	20.1219
Aqp4	1.97055	55.3332	1.07451	6.21385
Lamp1	113.505	169.173	1.02368	7.58239
Lamp1	84.958	154.289	1.09692	12.001
Lamp1	77.2776	67.1589	1.01361	4.43647
Proc	765.533	159.687	0.899131	18.9469
Proc	210.266	38.273	1.05246	5.57889
Proc	95.4356	-144.959	1.02483	7.19361
Proc	26.9333	93.0441	1.05929	4.57847
Ildr2	78.9936	150.093	0.857772	10.8709
Ildr2	72.7007	-12.1377	0.949929	16.4778
Ildr2	18.9549	160.465	1.05969	4.91204
Ildr2	6.8794	72.1766	1.22505	6.40054
Azgp1	1927.01	103.712	0.757246	5.73169
Azgp1	772.104	116.933	0.990603	4.26875
Azgp1	556.914	128.768	1.02285	16.4581
Azgp1	6.86631	-23.451	1.21687	6.72292
Tex264	123.138	-150.842	0.919037	24.428
Tex264	72.6863	6.51739	0.887784	5.57335
Tex264	66.2308	122.239	0.879827	4.68191
Tex264	34.4615	-178.971	0.964017	12.3917
Hgsnat	148.734	102.335	0.559985	6.62896
Hgsnat	40.7818	105.042	0.9988	19.0605
Hgsnat	5.68968	-174.798	1.01418	8.22881
Morn2	1.40434	-80.3537	1.03376	4.11391
Morn2	0.979162	-168.62	1.1403	33.0735
Morn2	0.969354	-125.446	1.04709	5.85766
Morn2	0.0764383	-35.7118	1.20204	7.51929
Syne4	18.4175	-15.1154	0.804362	12.6419
Syne4	3.95129	25.0378	0.99486	4.96737
Syne4	0.335819	-50.774	2.27102	5.64557
Ccdc149	15.4314	-24.7969	0.950201	12.3376
Ccdc149	5.69575	-89.4501	1.19082	4.62434
Ccdc149	2.74126	-103.622	1.16544	5.42422
Ccdc149	1.52843	20.3639	1.11189	25.4239
Rnf130	55.8958	110.691	0.906354	6.20893
Rnf130	24.385	163.686	0.92895	4.81424
Rnf130	18.1245	-33.5209	1.07708	28.4689
Rnf130	0.471191	23.7442	1.95218	13.2448
Ces2a	123.211	175.906	1.02252	11.1661
Ces2a	122.019	86.1222	0.999284	4.59823
Ces2a	97.4935	164.2	1.05317	20.7648
Ces2a	73.8849	-71.8509	1.4067	5.6948
Pla1a	35.992	86.1947	0.905207	17.8842
Pla1a	5.51194	177.199	1.14084	4.55661
Pla1a	2.52829	12.3158	1.06027	6.57699
Cyp4a12b	74.7816	99.1418	1.03079	13.9802
Cyp4a12b	71.5614	56.2438	1.25811	4.36931
Cyp4a12b	55.2111	25.3708	1.0318	5.08319
Cyp4a12b	1.37568	168.491	1.22206	30.0684
Oaf	461.145	103.276	0.912172	11.7911
Oaf	376.867	-126.892	1.01265	23.0647
Oaf	118.574	-176.813	1.02746	7.13893
Oaf	0.265206	-152.636	1.14033	4.45014
Paqr7	106.872	-151.116	0.976589	25.7276
Paqr7	102.034	47.8647	0.897028	5.65786
Paqr7	51.6712	177.546	1.02289	14.3449
Paqr7	23.4702	-91.5817	1.02051	6.92766
Erp44	110.184	-59.1717	0.754266	6.22081
Erp44	51.6159	86.6233	0.960527	24.5014
Erp44	38.9327	-102.98	0.983178	11.4282
Erp44	25.7133	112.182	0.939246	5.27261
Sidt2	218.919	111.12	0.984651	22.2497
Sidt2	82.3317	151.634	1.03572	7.68397
Sidt2	19.1691	-171.488	1.03605	10.7775
Sidt2	1.81485	51.7656	1.32303	4.34366
P4hb	1707.43	50.7925	0.909041	17.7702
P4hb	737.357	120.376	0.934719	5.90841
P4hb	416.112	90.6195	1.18573	6.35613
Selenbp2	1397.86	-38.2021	1.02082	6.39805
Selenbp2	983.764	51.4299	1.04295	12.848
Selenbp2	719.099	98.4668	1.05875	5.25383
Selenbp2	270.168	177.11	1.14404	22.3867
Tmprss6	441.392	114.008	0.863823	6.57853
Tmprss6	187.674	70.7171	1.02528	10.9279
Tmprss6	9.59673	144.005	1.3931	4.69959
Dnajb9	241.54	65.8674	0.88094	20.8831
Dnajb9	172.053	-56.049	0.99605	11.1857
Dnajb9	98.9307	-21.2239	1.09764	7.2019
Dnajb9	32.5619	9.23351	1.03613	4.85707
Sec61b	30.2512	102.752	0.969477	5.06849
Sec61b	29.0507	15.6163	0.973059	13.2601
Sec61b	6.07806	29.4472	1.1225	7.57661
Sec61b	0.167675	-108.558	1.08238	9.88962
Gm4956	60.3657	26.9658	0.958276	22.4029
Gm4956	28.3456	174.712	0.985893	5.03646
Gm4956	17.015	44.8444	1.01609	8.07337
Gm4956	4.66707	4.67338	1.06539	5.93933
Snhg11	233.162	138.866	0.572717	5.41502
Snhg11	125.144	32.808	0.809498	8.2986
Snhg11	27.8203	-91.5018	1.00826	22.1559
Snhg11	0.750297	-116.893	2.04473	5.14136
Ikbke	246.064	-119.135	0.798758	5.77388
Ikbke	133.658	-57.3805	0.939928	12.1631
Ikbke	101.122	-52.3817	0.862347	4.63746
Ikbke	37.4438	-34.9069	0.983369	23.2004
Pxmp2	182.263	134.36	0.860369	25.4759
Pxmp2	53.0028	106.595	0.924367	4.54628
Pxmp2	38.2791	84.8994	1.20095	6.5726
Pxmp2	3.48769	-1.08178	1.10828	9.38498
Dnase2b	33.9911	58.9962	0.946805	21.0418
Dnase2b	17.096	78.9845	0.900553	5.31754
Dnase2b	0.276634	23.5884	1.16981	7.22992
Gmds	2.8751	176.553	0.969527	20.737
Gmds	2.71545	82.4475	0.97336	4.80251
Gmds	1.09065	51.3845	1.08718	7.1726
Itih4	6698.93	-33.3743	0.859036	4.67126
Itih4	3448.68	76.4023	0.971929	17.8696
Itih4	2908.56	177.337	0.924169	8.00958
Itih4	1669.05	-99.4866	1.0232	6.28218
Cyp2c40	2.55919	-133.019	1.16919	4.1598
Cyp2c40	1.71564	-153.265	1.68773	5.49622
Cyp2c40	1.64716	68.9402	1.22992	11.0442
Cyp2c40	0.210362	124.781	1.41789	16.9508
Cnpy3	34.7778	29.1968	0.965626	25.5878
Cnpy3	33.0427	-29.5643	1.01757	12.433
Cnpy3	10.497	126.173	0.959319	5.03565
Cnpy3	3.44816	-91.1944	1.0806	6.22812
Tex2	334.125	22.4242	0.961742	26.0207
Tex2	84.3063	-153.821	1.00754	11.9745
Tex2	56.0575	-176.1	1.08547	5.05122
Tex2	10.4739	169.346	1.23977	8.03299
Col18a1	546.837	-129.917	1.03059	12.9092
Col18a1	501.315	-58.7102	1.0583	23.2315
Col18a1	76.8521	-126.585	1.28189	8.89899
Col18a1	55.7225	-41.0255	1.56061	4.61202
Slc13a2	8.23936	-61.3508	0.999111	4.75287
Slc13a2	8.21663	13.4158	1.07838	22.5686
Slc13a2	5.40638	90.7884	1.70667	4.86432
Slc13a2	0.279139	94.3468	1.57268	10.0872
Cyp1a2	6222.25	98.2581	0.657843	12.1499
Cyp1a2	1467.7	-140.295	0.940821	5.39098
Cyp1a2	774.119	-76.2807	1.00456	10.2858
Cyp1a2	307.476	166.617	1.01128	4.88676
Cyp2e1	20405.2	120.783	0.832396	4.6031
Cyp2e1	13948.9	156.268	0.990526	21.3669
Cyp2e1	13008.6	68.5751	0.927924	6.00616
Cyp2e1	4773.53	131.962	0.96214	11.7217
Igf2r	14.9479	110.769	1.05596	7.87558
Igf2r	2.70883	-5.34797	1.23387	14.5249
Acacb	1737.75	45.3738	0.922065	21.6504
Acacb	475.568	134.609	0.949612	10.4363
Acacb	160.473	149.032	1.02452	6.60504
Daglb	37.6127	24.3298	0.854698	6.26244
Daglb	29.9287	-167.109	1.01012	21.4
Daglb	0.31067	-126.843	1.85185	7.27472
Sec61g	17.3625	127.895	0.938338	5.26437
Sec61g	11.656	34.6458	1.00003	13.2752
Sec61g	0.358732	-179.001	1.08283	7.36941
Rpn1	170.008	-44.3882	0.95704	12.2256
Rpn1	95.8681	-84.2369	0.998761	6.43984
Rpn1	39.0191	77.8983	0.973003	5.10103
Rpn1	18.2891	57.2504	1.06452	21.2319
Dpp7	22.0408	43.925	0.908274	5.19611
Dpp7	7.30434	97.1284	1.05285	15.1214
Dpp7	2.19851	-104.341	1.11885	7.95679
1810008I18Rik	135.97	25.1766	1.00494	27.5992
1810008I18Rik	97.1521	163.319	1.00335	12.0162
1810008I18Rik	90.3487	-163.196	1.0018	6.71134
1810008I18Rik	65.0773	-93.038	1.03427	4.84366
Zfp9	38.5686	-35.7213	0.884546	6.77535
Zfp9	27.2505	-71.865	0.953578	11.0207
Zfp9	18.9641	5.14393	0.959497	4.79121
Gpr108	33.2264	101.584	0.959108	19.956
Gpr108	17.3754	137.316	0.947031	5.31983
Gpr108	1.32089	82.8514	1.13816	6.71629
Gpr108	0.898762	-128.884	1.19633	4.09991
Plbd2	78.3656	126.364	1.01433	21.9689
Plbd2	43.5515	148.602	0.953841	7.45674
Plbd2	24.9659	-3.53352	1.0049	5.15993
Plbd2	8.29878	145.726	3.01295	6.75386
Creld2	314.635	-58.8011	0.854822	6.37582
Creld2	236.364	-50.9209	1.00687	12.0824
Creld2	121.792	18.3899	0.998901	4.82075
Creld2	120.884	31.5835	0.938147	24.0409
Slc39a4	664.263	-59.0368	0.661773	9.38013
Slc39a4	72.246	-83.5997	1.02004	4.79458
Slc39a4	35.9256	-38.2989	0.986155	6.31478
Tmed3	71.8875	-34.4299	0.945031	12.1612
Tmed3	21.0585	48.1209	1.11336	21.6457
Tmed3	7.38011	-151.914	1.05895	5.36398
Atrnl1	139.462	-18.7744	0.72794	6.26794
Atrnl1	121.419	-143.149	0.841693	8.2553
Atrnl1	47.4547	164.068	0.956095	21.2192
Atrnl1	12.4213	54.3498	1.97681	5.05389
Mup1	1057.16	118.595	0.877378	16.2889
Mup1	823.732	-22.4902	0.964904	6.47142
Mup1	528.442	113.871	0.946356	5.16937
Mup1	37.5974	-62.5554	1.36376	28.1468
Sdf2l1	158.686	-31.7482	0.975493	23.1187
Sdf2l1	143.331	-13.5761	0.983229	12.3922
Sdf2l1	83.8785	-36.2072	0.972337	6.57901
Sdf2l1	51.5373	79.7674	0.990318	5.0166
Clu	3494.31	126.157	0.802762	5.68885
Clu	2060.53	125.26	0.928728	19.7417
Clu	546.496	-15.5882	1.05139	6.35718
Slc5a2	0.97227	-146.408	1.32289	16.5395
Slc5a2	0.841435	78.2561	0.996739	8.21632
Slc5a2	0.134335	142.678	8.60943	10.7542
Scd1	102161	113.106	0.878133	4.13025
Scd1	49371.2	62.0488	0.928898	28.0748
Scd1	11058.2	-173.67	1.0851	10.5761
Scd1	9937.59	-145.202	1.02679	6.74318
Capn8	59.6019	-6.82669	0.900064	6.65109
Capn8	51.5409	34.1536	0.878704	4.8791
Capn8	45.1395	-16.759	0.887548	12.3569
Tram1	104.804	-29.5258	0.988141	12.7566
Tram1	99.5057	-67.8378	0.995673	6.26795
Tram1	33.8174	23.2805	1.05519	4.99087
Sec61a1	325.97	-59.1927	0.975585	12.1557
Sec61a1	298.49	-49.2612	0.880616	6.32448
Sec61a1	96.4064	51.7081	1.00386	4.96564
Abca2	152.623	-30.803	0.97487	24.5474
Abca2	94.333	8.083	0.923689	13.0504
Abca2	93.2941	-63.8511	0.919893	4.6425
Abca2	31.544	-111.533	0.996214	5.57113
Igfbp2	2492.42	135.084	0.835784	17.8332
Igfbp2	1023.7	-159.754	0.918427	7.30173
Igfbp2	680.37	-58.581	0.946638	4.76246
Sec11c	8.24618	-20.1929	1.00445	12.7957
Sec11c	7.54797	-9.3236	0.983675	6.81657
Sec11c	5.43801	37.7501	1.1298	5.03507
Dnase1	4.96953	-8.75943	0.758	9.03372
Dnase1	0.270456	11.9108	9.47903	6.12146
Lrp1	1058.94	13.8736	0.886296	5.28149
Lrp1	142.615	86.9086	1.13571	18.5918
Lrp1	44.0973	173.149	1.14149	9.06041
F7	101.928	115.765	0.980216	20.6023
F7	7.03094	111.629	1.12497	11.1824
F7	6.31287	-53.5824	1.12004	4.81242
F7	2.5231	144.198	1.14182	6.80116
Furin	171.582	154.498	0.854774	7.03951
Furin	59.6805	155.071	1.12556	20.9607
Furin	44.6335	124.137	1.11249	10.9484
Furin	5.55281	161.165	2.19155	9.33153
Lrtm1	43.6762	-159.054	0.969979	4.9229
Lrtm1	38.6987	72.8419	0.967074	8.12311
Lrtm1	26.0892	-179.22	1.01935	12.8515
Entpd7	20.3042	-39.208	0.957752	11.6097
Entpd7	17.0401	-62.4017	0.989435	6.18052
Entpd7	12.4757	44.0022	1.00643	22.3244
Entpd7	6.4574	-24.3554	1.03237	4.74613
Arfgap3	34.5068	-17.0951	0.973264	12.4089
Arfgap3	28.0036	-47.5082	0.967533	4.65941
Arfgap3	22.9349	-99.6569	0.998118	5.77135
Arfgap3	5.98844	-76.4125	1.05093	10.0518
Tmem205	181.706	171.518	1.19977	17.8842
Tmem205	53.6274	-71.3833	1.08656	7.74848
Tmem205	32.5939	118.427	1.12119	5.90124
Serp1	479.686	74.8501	0.949074	22.7064
Serp1	266.021	-67.0029	0.97085	6.24066
Serp1	151.697	-76.7606	1.05328	12.0905
Serp1	45.2891	95.9047	1.05133	5.09925
Cyp2c68	135.561	103.106	1.24435	5.80517
Cyp2c68	68.1759	75.7263	1.1443	4.76909
Cyp2c68	42.9832	173.616	1.14511	10.2932
Cyp2c68	37.9021	-96.2126	1.09328	18.1761
Gm20257	2.98556	-29.9621	1.04731	11.8911
Gm20257	2.48163	-8.522	1.02557	22.9611
Gm20257	1.15664	-132.131	0.94789	5.77803
Hyou1	1005.66	-56.3042	0.851162	6.46362
Hyou1	915.292	-61.3505	1.00876	11.9379
Hyou1	880.88	37.0943	0.957847	24.936
Hyou1	298.268	25.2124	1.00446	4.85522
Orm1	929.75	21.9933	0.942085	4.97975
Orm1	882.475	-44.0048	0.955607	11.3169
Orm1	607.055	-46.9919	1.01773	6.54522
Slc17a9	30.6653	-69.0708	0.925244	6.23967
Slc17a9	21.492	39.213	0.930201	21.8138
Slc17a9	17.3143	-41.642	1.006	12.2124
Slc17a9	13.4899	13.9307	0.988753	4.8568
Serping1	1906.65	79.1551	0.972438	5.5987
Serping1	1200.23	10.4481	0.945291	9.67355
Serping1	874.155	85.1478	1.00622	5.06047
Serping1	463.911	-6.22217	1.10148	14.2074
Swsap1	7.21064	8.2618	1.00429	23.7571
Swsap1	7.05314	-26.2617	1.03733	12.3657
Swsap1	2.91471	-74.1646	0.975957	5.78106
Swsap1	0.0921906	-47.5956	1.06265	4.95887
Slc2a8	34.0853	-152.2	0.972942	21.6609
Slc2a8	7.19195	-158.265	1.02412	9.91195
Slc2a8	5.30025	-163.543	1.0432	7.16069
Slc2a8	3.54887	171.127	1.02993	4.63176
Gcnt4	144.794	-57.6177	0.65364	4.46547
Gcnt4	39.9032	-153.155	0.822238	7.6342
Gcnt4	22.3664	157.516	0.928418	20.0538
Gcnt4	21.6859	-148.685	0.887239	5.77335
Uggt1	212.566	-2.93046	0.91067	15.3909
Uggt1	71.6183	-51.0493	0.947584	6.43382
Uggt1	23.5517	15.2847	1.12391	4.86703
Uggt1	3.91212	-122.32	1.12585	10.4899
Ddost	88.1169	34.319	0.673688	28.8556
Ddost	52.6812	-63.4598	0.986564	12.3183
Ddost	48.0273	133.25	0.945967	5.14168
Ddost	39.4506	-37.5523	1.01386	6.80493
Apon	157.053	-35.8433	1.04814	22.9814
Apon	57.211	-127.538	1.00446	8.03484
Apon	47.0336	39.9242	1.09363	11.5155
Apon	34.8129	119.498	1.16956	5.91898
F2	1876.71	165.997	3.29502	5.98662
F2	1237.05	38.7504	0.869576	5.24
F2	864.377	-101.18	1.09091	9.14337
Afm	224.463	19.8033	1.12573	4.97515
Afm	183.429	-103.203	0.933918	15.4138
Afm	3.61272	173.614	1.08377	6.8016
Serpina1e	18021.5	78.414	1.03265	14.1507
Serpina1e	15206.4	37.6208	0.97217	5.05195
Serpina1e	7657.46	-33.3541	1.0359	6.4138
Serpina1e	2116.01	-171.946	1.19366	24.592
Ndufa9	680.008	91.5022	0.234926	6.54909
Ndufa9	67.5255	178.462	0.908649	4.67623
Ndufa9	7.66431	40.9212	1.12873	8.88458
Ostc	113.491	-75.6728	0.81596	5.99141
Ostc	66.7851	-68.6366	0.979833	11.8723
Ostc	46.3477	69.3249	1.00055	24.5407
Ostc	31.7821	30.1522	0.992443	4.91494
Fn1	2538.86	-44.5796	0.84931	4.75788
Fn1	2179.41	19.876	0.999784	17.2971
Fn1	648.102	139.336	1.10751	8.42453
Ppp1r15b	212.046	86.3033	0.983482	20.5506
Ppp1r15b	27.6226	166.308	1.01221	4.38385
Ppp1r15b	17.539	-3.81148	1.04657	9.55872
Ppp1r15b	14.9658	7.88135	1.2042	6.28151
Slc35b1	50.7511	34.9286	0.987341	25.4328
Slc35b1	46.0675	-77.1941	1.01281	11.8876
Slc35b1	43.3139	-39.5231	0.977228	6.88991
Slc35b1	11.7341	85.6359	1.06129	5.03177
Txndc5	549.65	60.9911	0.845086	17.6998
Txndc5	165.3	-116.587	1.02521	11.3514
Txndc5	36.6226	-167.108	1.0682	5.21015
Apoa1	58737.1	-73.367	0.767321	9.43736
Apoa1	55980.1	179.661	0.834363	19.6231
Apoa1	33701.9	-6.27776	0.861892	4.9915
Apoa1	209.861	-18.2539	1.33812	6.06103
Gstp1	3145.19	89.6223	0.95709	15.1871
Gstp1	2299.35	-158.445	0.936958	7.60141
Gstp1	2260.9	-12.4301	0.972516	4.94857
Gstp1	1341.17	-96.9097	1.03874	6.19516
Eif2ak3	55.4434	59.3143	0.941326	22.9817
Eif2ak3	38.9372	-44.2569	0.980343	11.4505
Eif2ak3	31.9771	-87.898	1.0297	5.84064
Eif2ak3	17.5718	-47.2423	1.04449	4.72895
Cyp2u1	84.3012	-47.1182	0.998749	23.2858
Cyp2u1	83.8167	0.0290903	0.809556	6.03169
Cyp2u1	9.93311	-15.0458	1.18829	9.09235
Cyp2u1	3.74792	55.36	1.15243	5.00912
Tmem208	39.4801	71.1737	0.829017	5.48505
Tmem208	29.2655	67.6683	0.900274	13.4281
Tmem208	4.64939	66.3323	1.08116	7.33621
B4galnt3	13.8814	-63.7172	0.904306	24.1743
B4galnt3	5.07294	-179.219	1.58867	6.81296
B4galnt3	0.848657	-131.358	1.10038	12.0336
Clec2h	70.7452	-121.154	0.990549	21.703
Clec2h	20.452	-8.2978	0.98545	4.23838
Clec2h	16.1597	163.693	1.03519	11.4269
Clec2h	5.1801	-8.43423	1.04322	4.89378
BC021767	32.5684	153.891	0.822162	5.70941
BC021767	30.9589	56.5302	0.841878	13.5506
BC021767	24.9762	-72.4537	0.859154	4.67695
BC021767	13.7161	98.89	0.925834	7.17128
Chid1	53.0004	-69.3871	0.881113	11.1944
Chid1	33.8303	-45.8535	0.960117	6.57834
Chid1	12.7345	-3.39471	1.02313	4.81593
Chid1	5.5932	-40.3602	1.04434	20.7441
Nfasc	2.57413	66.4111	0.960069	13.448
Nfasc	1.79512	-170.194	1.07025	9.02282
Nfasc	1.7465	-9.35533	0.969364	4.85803
Nfasc	0.0394438	-127.946	1.08403	6.85441
Ces4a	27.13	-11.7227	0.864964	4.92199
Ces4a	23.4154	-135.287	0.940859	28.6275
Ces4a	14.2545	-93.0927	0.96904	6.3687
Ces4a	7.5383	-40.8796	1.02899	12.1019
Txndc11	164.087	74.0247	0.840851	19.3132
Txndc11	59.5789	-61.0012	1.01005	10.9725
Txndc11	19.8665	-105.59	1.69569	6.29309
Txndc11	0.184777	-53.9117	1.13625	4.89139
Gm12718	23.1385	132.991	0.872754	12.5336
Gm12718	10.6664	-85.2847	1.01075	23.1301
Gm12718	10.161	76.4576	0.978675	4.46171
Gm12718	7.24987	-12.0286	0.962329	7.61721
Slc33a1	59.1862	34.5092	0.95867	21.6116
Slc33a1	53.9693	-86.3465	1.00765	12.2779
Slc33a1	32.9391	-92.9343	0.95133	4.60159
Slc33a1	31.4373	-36.6393	0.954027	6.55584
Cdk5rap3	19.8629	-172.913	1.09451	21.0361
Cdk5rap3	14.0726	-40.7266	0.997744	6.59781
Cdk5rap3	11.7058	42.5595	1.03748	5.03509
Cdk5rap3	8.74308	-3.60659	1.08075	13.4776
Pm20d1	163.694	-47.9539	0.868642	5.4415
Pm20d1	79.4662	-107.26	1.0078	14.1119
Pm20d1	47.7677	-98.4899	1.04284	7.2753
Acss2	1189.54	57.7403	0.948543	27.2099
Acss2	672.082	177.579	0.965738	4.40154
Acss2	559.823	-152.653	0.984551	6.75487
Acss2	36.2702	-50.3802	1.10559	10.8149
Stim2	112.924	131.187	0.973064	22.2131
Stim2	69.3738	-67.4901	0.916375	10.6455
Stim2	29.1772	-110.039	0.974957	4.7102
Stim2	23.1039	47.6634	0.987898	7.16264
Hspa13	159.655	38.2162	0.853996	24.3305
Hspa13	61.7072	-69.7269	0.99294	11.6612
Hspa13	33.9317	-125.155	0.953133	4.43506
Hspa13	17.7522	140.079	0.992324	5.15295
Krtcap2	30.3251	46.9303	0.980168	13.7373
Krtcap2	5.71102	-82.2429	1.08554	6.627
Krtcap2	5.23648	66.7151	1.01656	4.13674
Krtcap2	2.97649	-154.51	1.00416	8.71757
E130012A19Rik	31.1769	-156.138	0.975699	29.5527
E130012A19Rik	28.8296	-34.7298	0.863512	11.0027
E130012A19Rik	3.48066	-5.5919	1.11626	6.38385
Limd2	45.264	-153.083	0.99172	22.4853
Limd2	14.4	-61.1751	0.948588	5.75773
Limd2	3.72731	7.77745	1.09346	11.5341
Limd2	0.615385	95.2194	1.04192	4.30577
C330021F23Rik	13.0065	19.1966	0.942993	27.262
C330021F23Rik	3.7824	142.761	1.05505	11.8222
C330021F23Rik	2.23566	-168.283	1.01905	6.94206
Vezt	26.7673	95.8578	0.893608	5.44686
Vezt	11.4533	-147.748	1.01542	20.5204
Vezt	6.74409	19.0066	0.971761	9.8578
Vezt	5.95716	-87.9872	0.984942	4.89489
Mup2	208.68	37.6529	0.686745	18.134
Mup2	168.97	153.82	0.842492	5.72503
Mup2	55.9284	6.54692	1.00732	7.1061
Mup2	13.1782	-128.854	0.963559	15.7491
Spp2	138.56	-163.875	0.847799	21.4953
Spp2	53.5261	80.8662	0.904133	4.41331
Spp2	7.0059	-108.226	1.26221	11.9908
Spp2	1.02841	43.1583	1.06866	7.0396
Tapbp	145.462	129.92	0.951672	19.2014
Tapbp	66.8859	163.02	0.973986	7.47949
Tapbp	57.8661	163.722	1.20332	5.22931
Ugt1a5	120.946	-97.6623	0.91511	14.1376
Ugt1a5	86.6279	-16.582	0.96408	5.62811
Ugt1a5	69.3929	-105.441	1.01199	7.08602
Tmem214	376.02	-58.0579	0.556701	6.84735
Tmem214	139.669	-68.5388	0.985184	11.6349
Tmem214	47.4484	17.1892	0.97034	4.83279
Slco1a4	257.599	-126.46	0.631581	13.5649
Slco1a4	60.786	-123.434	0.934221	4.9554
Slco1a4	30.9204	116.38	1.02928	19.8804
Edem2	31.0046	80.004	1.00261	5.1146
Edem2	23.814	40.2535	1.06302	14.5156
Edem2	9.63922	-110.635	1.32778	19.7365
Edem2	9.24059	-90.1592	1.02449	6.59762
Tpp1	70.217	124.747	0.970731	20.5289
Tpp1	26.9954	-142.899	0.953491	8.02101
Tpp1	25.9181	77.9341	1.14605	5.19452
Tpp1	10.0081	153.084	1.30326	11.3595
Sil1	20.4843	88.321	0.983243	5.56709
Sil1	4.31094	103.595	1.17083	17.9662
Sil1	1.32587	24.6788	1.16259	4.49423
Sil1	0.419332	83.7234	1.3713	7.83857
Slc27a5	657.037	-107.299	0.975977	14.3883
Slc27a5	168.301	23.8705	1.12445	5.37926
Slc27a5	149.001	-28.1539	1.97963	5.93339
Sel1l3	158.396	107.345	0.84296	17.5662
Sel1l3	99.0386	35.2226	0.931479	4.98649
Rpn2	237.863	-17.9921	0.814611	13.571
Rpn2	39.8635	-17.6308	0.989027	6.59059
Rpn2	33.6534	89.0334	1.0531	4.9925
Cyp2f2	1222.91	136.786	0.942217	19.531
Cyp2f2	592.873	41.0177	1.05812	5.01721
Cyp2f2	305.82	8.17059	1.0688	6.3134
Cyp2f2	210.61	-73.1449	1.04836	11.3783
Mup21	650.722	96.7566	0.944187	13.8426
Mup21	178.43	88.6356	1.03304	30.785
Mup21	178.035	148.922	0.997689	5.31836
Mup21	160.016	-173.411	1.02382	6.2184
Slc2a5	67.4573	-132.487	0.953304	24.0188
Slc2a5	14.7702	34.9714	1.17634	6.11598
Slc2a5	13.3952	91.6137	1.08426	11.4212
Slc2a5	6.31096	-161.158	1.1415	4.39231
2310067B10Rik	50.4079	-73.4826	0.960566	23.1274
2310067B10Rik	23.8174	17.9817	0.97259	6.24917
2310067B10Rik	7.27326	136.123	1.09772	12.1527
Fads1	1182.35	65.6782	0.971484	19.9285
Fads1	641.294	139.442	0.97273	6.35487
Fads1	52.1871	-120.012	1.18246	8.48627
Nucb2	24.6415	89.541	0.901039	4.95898
Nucb2	19.1975	14.251	0.946972	6.91817
Nucb2	15.061	29.2044	0.936225	13.709
Snd1	150.789	-113.895	0.996878	12.2893
Snd1	92.0864	-53.1632	1.00785	9.01257
Snd1	57.3927	-95.894	1.00469	6.12929
Sec23b	158.272	-56.8471	0.974496	11.8622
Sec23b	121.158	69.4004	0.943069	25.8823
Sec23b	85.9384	-86.0747	0.922092	5.67874
Sec23b	44.7586	-38.0049	0.985166	4.67294
Gm2a	72.4486	-35.543	1.09012	20.5947
Gm2a	64.9559	145.105	1.08304	6.67269
Gm2a	34.618	-30.5931	1.40509	6.75619
Gm2a	24.1922	29.4743	1.03191	5.22493
Cyp2c53-ps	13.866	61.1708	0.939765	23.2076
Cyp2c53-ps	9.75933	59.7697	0.954127	7.79286
Cyp2c53-ps	4.1806	-15.4703	1.01732	11.2824
Cyp2c53-ps	3.77766	138.529	0.994316	4.80483
Nme6	29.3536	-37.8859	0.984108	12.29
Nme6	9.44516	-67.5667	1.12371	7.28685
Nme6	8.28791	-27.0028	1.05888	22.8197
Nme6	1.07699	-176.352	1.12942	4.70771
Dpy19l3	79.7842	131.736	0.818446	13.0985
Dpy19l3	32.4465	-18.4448	1.03163	26.168
Dpy19l3	24.3191	15.0919	1.03375	4.35275
Dpy19l3	1.66208	-70.2421	1.11335	6.23528
Mlec	545.624	-31.5868	0.902449	12.546
Mlec	88.0385	-46.4897	1.32291	4.47466
Mlec	67.845	45.0313	1.39176	7.11129
Mlec	48.4452	-5.50116	1.21944	19.1863
Spsb4	6.15791	-62.7246	1.06795	20.3232
Spsb4	2.17829	62.1067	1.11317	8.03097
Spsb4	1.81268	-16.2272	1.73379	6.00569
Fkbp11	63.5802	-158.804	0.907273	20.7713
Fkbp11	44.3198	-35.9411	0.890887	12.0464
Fkbp11	17.5887	7.10003	0.959828	4.8741
Fkbp11	15.088	-47.2396	0.975845	6.5736
Armcx3	12.829	-67.872	0.906874	4.56782
Armcx3	10.5221	-79.4335	0.908069	6.10222
Armcx3	8.91062	-69.5708	0.996698	11.9896
Armcx3	6.20503	-94.0303	1.01747	21.8951
Gale	146.065	20.4446	0.978441	23.8379
Gale	91.7201	-72.5603	0.941634	7.31891
Gale	55.1962	-96.9523	1.03802	11.9635
Gale	2.83566	172.314	1.05429	4.71909
Ces2b	72.6909	95.6081	0.581283	25.2338
Ces2b	8.86121	-161.421	0.989028	6.03379
Ces2b	4.63499	151.738	1.4831	8.55364
Gmppb	66.1805	-44.596	0.971965	11.8454
Gmppb	46.2892	98.0451	0.901936	26.6738
Gmppb	36.2772	-49.2445	1.00189	6.73264
Gmppb	8.61346	34.0421	1.02873	4.87861
Gm32511	25.6936	116.512	0.710464	4.54249
Gm32511	21.7087	132.661	0.841655	11.9016
Gm32511	5.22012	-132.172	1.04654	22.0767
Inmt	836.752	165.507	1.02614	23.7814
Inmt	827.752	-169.551	1.00189	12.0855
Inmt	491.208	12.1331	0.889053	4.09986
Inmt	101.907	-50.9566	1.01081	7.05949
Lrg1	9310.48	57.3532	0.771919	5.12584
Lrg1	5072.94	48.8517	0.833094	14.5958
Lrg1	1253.41	3.54666	0.981138	6.70165
Ntn3	35.4353	-17.1337	0.884313	19.7975
Ntn3	14.6946	-49.3073	1.11753	7.66438
Ntn3	0.495179	-34.4053	1.01765	5.2428
C8a	2519.83	95.0298	0.871938	15.7906
C8a	2463.34	-12.7965	0.903566	4.80509
C8a	2030.58	-142.487	0.88294	8.22785
C8a	692.255	-52.2108	1.0133	6.40193
Fdps	496.742	-41.3145	0.929628	10.4384
Fdps	414.379	-121.844	0.973253	6.96814
Fdps	254.121	-98.2488	0.976515	4.55415
Fdps	236.781	104.548	1.03094	31.2117
Slc25a17	22.9001	-62.0027	0.99613	12.1936
Slc25a17	20.4108	13.4187	1.05271	22.2807
Slc25a17	8.0264	-66.6805	1.01776	6.04382
Xbp1	508.605	158.98	0.885533	20.6141
Xbp1	457.743	-67.772	0.958638	11.0558
Xbp1	405.805	13.8369	0.92962	5.01882
Xbp1	233.879	-96.6282	0.972715	6.55382
Ppib	171.529	86.6459	0.98377	15.6383
Ppib	64.3352	122.745	0.964121	5.30822
Ppib	20.8333	84.6369	1.02457	4.35526
Ppib	12.3442	12.8892	1.06321	6.82779
Tspyl2	34.7678	-13.686	0.967206	12.3109
Tspyl2	24.2787	-86.4844	1.00899	6.08832
Tspyl2	23.4487	-26.8752	0.981534	4.73179
Tspyl2	14.5473	-21.4674	1.03408	22.5099
Insig1	2522.2	54.2813	0.863078	24.3067
Insig1	395.53	-75.2406	1.0315	7.27647
Insig1	247.069	-160.431	1.01184	4.7045
Insig1	142.903	-137.494	1.13203	10.7284
Spcs2	102.807	45.9988	1.00041	25.1447
Spcs2	89.0552	-49.957	1.00721	11.9443
Spcs2	28.6449	5.8431	1.00846	4.85866
Spcs2	0.653643	-77.4359	1.14215	6.94299
Srms	6.71931	24.2776	1.0112	22.834
Srms	3.90486	-18.1876	0.918732	4.78785
Srms	2.39678	-124.086	0.981829	6.04165
Srms	2.08322	-98.7703	1.12404	10.9228
Tspan33	23.9306	-43.0581	1.01462	4.90598
Tspan33	3.92669	-13.8565	1.12629	19.8982
Tspan33	2.63565	-7.76394	1.06537	7.03428
Lrp2	2.52099	-123.182	2.47456	24.7329
Lrp2	1.96748	35.4664	1.11046	6.50798
Lrp2	0.159033	27.1587	3.06375	7.25775
Ces3b	2105.02	115.213	0.897542	17.7421
Ces3b	1399.45	-146.648	0.89248	7.69686
Ces3b	816.197	27.0436	1.01014	5.16565
Ces3b	11.6104	96.3794	1.20277	5.93162
Ccl9	64.2425	141.385	0.970885	17.5602
Ccl9	8.78927	3.76112	1.06639	6.656
Sgsm1	90.4077	-19.8989	0.626398	12.0982
Sgsm1	19.739	-62.0948	0.989102	18.8654
Sgsm1	7.4235	16.6085	0.956325	4.66553
Scnn1a	67.6049	156.749	0.926048	15.3795
Scnn1a	14.1581	-104.546	1.05864	7.33174
Scnn1a	11.0828	47.8646	1.28726	5.1461
Scnn1a	2.16151	158.964	1.29565	11.9075
Adam9	168.057	-18.3783	0.624831	5.45245
Adam9	78.6605	-46.1192	0.934741	15.3832
Adam9	15.5902	-97.9055	1.05889	8.67115
Tmem258	15.1204	100.762	0.98642	5.03519
Tmem258	10	16.2425	1.05229	12.3708
Tmem258	3.07784	-32.2515	1.08864	7.72676
Tmem258	2.76436	166.692	1.07506	18.707
Egf	34.7652	-171.898	0.710561	13.9562
Egf	31.6511	176.703	0.684589	4.96298
Egf	0.00442696	-12.093	24.7166	6.21531
Ccdc167	16.708	-35.5369	0.886554	7.12393
Ccdc167	12.4169	-69.1308	0.987063	11.567
Ccdc167	6.42653	-37.4941	0.975804	22.574
Ccdc167	4.39647	-174.885	0.945545	5.45244
Ttc13	26.3556	70.8009	0.908741	20.5624
Ttc13	7.91018	175.276	1.06224	8.46897
Ttc13	7.05551	-101.139	1.03985	5.32877
Ttc13	5.81802	-118.773	1.02721	4.28232
1700018L02Rik	81.5841	100.615	0.766593	5.57359
1700018L02Rik	81.0906	98.2459	0.822931	18.0862
1700018L02Rik	1.3711	64.6857	1.16595	8.80047
Blvra	11.9985	150.652	0.83489	4.85461
Blvra	11.6138	126.766	1.03938	17.3262
Blvra	4.84666	-82.0256	1.70857	7.28757
Bmf	68.5535	-131.374	1.00242	23.0372
Bmf	40.312	101.931	1.01929	11.3768
Bmf	12.9462	-75.2711	1.0775	4.96982
Ssr3	333.86	-41.1371	0.901817	6.54883
Ssr3	291.389	-69.7277	0.960755	12.0532
Ssr3	72.9272	80.2805	1.02212	5.04736
Rpl10	145.667	90.9114	0.953056	14.8952
Rpl10	121.354	99.901	0.933122	5.43551
Rpl10	3.64539	-64.6252	1.04775	7.39552
H13	162.634	65.5796	0.943348	14.6153
H13	60.0196	113.667	0.985604	5.25913
H13	19.8745	-33.3497	0.991191	4.4559
H13	5.47406	1.78094	1.0552	6.6592
Vnn3	258.545	156.579	2.49782	7.69644
Vnn3	119.465	-122.272	0.970733	8.77526
Vnn3	36.0119	-42.5882	0.980813	5.52116
Vnn3	14.8741	34.7142	1.06484	17.231
Fgg	7456.92	17.3769	0.907307	5.05298
Fgg	2618.1	-113.24	0.98582	8.92184
Fgg	1502.98	-103.422	1.051	20.7015
Fgg	513.294	-129.137	1.08388	6.46029
Ugt2b1	889.424	-121.362	0.897484	9.38413
Ugt2b1	531.486	-121.652	1.25414	5.60011
Ugt2b1	5.75837	120.688	1.19587	17.0113
Ssr4	74.8764	101.522	0.860272	15.9472
Ssr4	24.9407	-72.5243	1.03797	10.6766
Ssr4	20.5343	38.3458	1.00111	5.00024
Ssr4	2.45078	-2.90912	1.10363	6.9316
Cpb2	529.419	37.1839	0.88874	5.05425
Cpb2	340.907	42.4994	0.907867	14.1112
Cpb2	47.0457	-35.4906	1.0921	6.30571
Tmem86b	479.701	113.335	0.629053	4.42387
Tmem86b	145.517	61.2691	0.842556	8.60169
Tmem86b	55.7639	56.0959	0.973235	32.9101
Tmem86b	11.2298	103.963	1.17877	12.1568
Upp2	1680.76	176.146	1.01903	22.1649
Upp2	1295.12	147.687	0.860614	4.66636
Upp2	943.115	41.676	0.881757	6.40121
Upp2	389.085	30.0491	1.05993	11.1544
Gmppa	51.4878	-38.4828	0.984267	12.0642
Gmppa	11.3551	157.912	0.974002	5.46434
Gmppa	8.37994	-78.2167	1.09607	22.7695
Gmppa	1.70254	-94.4952	1.13112	8.17925
Rpl36al	46.1276	71.0224	0.974226	13.5718
Rpl36al	43.0007	112.32	1.02125	5.32494
Rpl36al	6.27739	111.935	1.044	7.46571
Rpl36al	3.19722	45.3242	0.943629	4.25903
Vimp	60.7729	-35.1856	1.0062	12.2339
Vimp	36.1035	-18.1564	1.04231	24.1345
Vimp	20.2046	71.1697	0.939236	5.19992
Vimp	2.71016	88.7132	1.04181	7.2152
Mup12	1879.57	113.648	0.922635	15.3834
Mup12	706.485	-4.87555	0.98266	6.51314
Mup12	336.379	98.4652	0.985475	5.00322
Mup12	3.73546	-172.854	1.22159	24.2591
D630024D03Rik	12.4516	-116.622	0.941561	21.4397
D630024D03Rik	2.58267	-168.126	1.06193	11.7896
D630024D03Rik	1.5378	-34.465	1.04041	4.20448
D630024D03Rik	1.42928	44.9449	1.16234	5.4812
Gnptg	7.30611	46.7855	1.02505	23.6809
Gnptg	6.19905	32.7849	1.04208	4.23189
Gnptg	4.03357	-166.706	1.07845	8.98667
Gnptg	0.0628365	124.741	1.08086	5.10729
Fga	10776.9	-14.4602	0.93646	4.90239
Fga	3633.85	-161.295	1.36488	6.30345
Fga	3246.26	-70.7795	1.0557	22.6358
Fga	2955.02	-63.4381	1.38556	12.9139
Commd9	27.8384	62.2668	0.869494	13.8216
Commd9	18.1745	54.3267	0.839021	5.83022
Commd9	9.10664	59.4106	0.997972	8.55551
Gm19522	28.9832	87.7667	1.01284	23.0158
Gm19522	24.2445	-88.9294	1.09971	5.8588
Gm19522	7.66074	-117.114	1.09457	11.4698
Gpx3	147.02	-153.718	0.639335	17.1371
Gpx3	105.739	-33.5381	0.717271	6.36447
Gpx3	0.0315457	55.0264	8.19085	6.16846
H2-Q10	3638.27	142.901	0.828637	6.07616
H2-Q10	3520.61	63.5359	0.737025	9.90451
H2-Q10	347.392	3.54589	1.10483	26.137
H2-Q10	122.556	-44.8307	1.21184	4.96518
Lifr	304.29	79.2959	1.09383	4.09063
Lifr	233.707	171.561	1.00937	18.306
Lifr	72.3245	-174.664	1.11485	7.50838
Lifr	13.9282	-56.5676	1.161	6.38438
Slc22a4	20.6319	-141.65	0.923636	24.683
Slc22a4	10.9904	-34.9218	0.856116	6.09903
Slc22a4	4.35544	17.896	1.91625	4.89724
Slc22a4	1.12808	-37.3535	1.49833	11.2433
Slc41a2	566.479	-36.4735	0.693237	4.68007
Slc41a2	125.818	-115.051	0.984422	5.98352
Slc41a2	20.6798	76.3459	1.11646	29.7044
Slc41a2	8.86604	-119.346	1.09999	11.1197
Stt3a	273.576	-70.2163	0.727991	6.17659
Stt3a	175.949	-88.6246	0.941862	11.9687
Stt3a	68.473	24.1647	0.961372	4.9073
Hmgcs1	2348.34	-99.8254	0.925275	7.12282
Hmgcs1	2154.73	-24.2078	1.00055	21.7898
Hmgcs1	525.726	-154.513	1.01835	4.41865
Mpc2	28377.9	90.0161	0.0983818	4.16146
Mpc2	128.411	-156.603	0.902514	4.87319
Mpc2	7.86947	163.433	1.09099	26.4755
Mpc2	6.11777	-129.936	1.13466	9.48664
Trabd	568.585	72.5567	0.707982	19.3783
Trabd	166.122	-76.9359	0.974924	11.6742
Trabd	91.4051	144.272	0.820136	6.46878
Trabd	68.7897	-138.542	0.944962	4.49096
Cyb561d2	7.74155	-135.844	1.00875	19.8552
Cyb561d2	6.56561	-115.148	0.967582	9.09649
Cyb561d2	5.09137	20.0727	0.964827	4.42511
Cyb561d2	0.823037	-170.872	1.1867	5.71013
Edem1	643.437	45.0272	0.893103	22.7871
Edem1	144.256	-92.9632	1.01651	11.4281
Edem1	139.604	-71.8902	0.941678	6.02193
Edem1	21.2321	-40.4513	1.10951	4.80997
Pgm3	43.5563	77.3212	0.906889	19.5295
Pgm3	33.7175	-114.426	0.962605	11.5779
Pgm3	33.5205	-79.5743	0.84592	6.75465
Pgm3	7.79069	-169.072	0.97474	4.43171
Magt1	166.829	43.9618	0.961184	22.3232
Magt1	91.4319	-79.8716	1.00114	12.0087
Magt1	86.7969	-58.8012	0.871901	6.15613
Magt1	10.4562	-16.3705	1.0753	4.78828
Paox	124.258	126.097	0.696198	4.44516
Paox	73.995	45.1043	0.937694	28.971
Paox	24.4278	111.349	0.988451	11.8288
Paox	19.6941	-23.2456	0.997627	7.66653
Mug2	903.076	32.3535	1.01472	31.4524
Mug2	346.409	157.119	1.04768	11.281
Mug2	142.171	96.1275	1.06754	4.65081
Mug2	38.1378	117.168	1.50213	8.20693
Gm11992	28.8679	-101.422	0.721538	25.1001
Gm11992	0.235298	125.545	1.27142	5.9604
Gm11992	0.100131	120.512	1.34511	11.3995
Wfs1	40.8749	-83.4114	0.95216	5.89616
Wfs1	32.3075	-61.7641	0.993041	11.6167
Wfs1	30.6353	-40.3048	0.947321	4.74481
Wfs1	4.2606	101.813	1.04954	26.6216
Fam134a	172.134	137.398	0.896262	6.864
Fam134a	96.852	-153.945	1.02211	21.5742
Fam134a	76.3575	111.215	0.975602	11.2112
Fam134a	16.5592	-122.381	1.10106	4.66013
Serpina1c	1426.99	19.0683	1.00867	4.42819
Serpina1c	1356.54	150.81	1.12741	14.9334
Serpina1c	930.489	-32.0631	1.01502	5.58689
Serpina1c	129.195	60.7395	1.10696	8.16523
Rarres1	153.205	-50.2768	0.884299	4.73917
Rarres1	58.5068	26.6322	0.986381	14.7058
Rarres1	47.8126	-48.7935	1.04723	6.43677
Mxd4	20.9533	-11.9804	0.97664	17.0472
Mxd4	11.4289	176.482	1.01327	8.34936
Mxd4	2.19522	-14.5949	1.25092	5.96398
Alg1	29.4787	105.841	0.750477	6.69989
Alg1	26.5219	41.4468	0.883175	13.4232
Alg1	4.62893	-79.4487	1.05555	7.89926
Mup9	228.649	64.6789	1.27713	5.18141
Mup9	182.191	10.8262	1.06988	6.55222
Mup9	65.7865	115.941	1.14844	20.6742
Mgat2	111.619	75.9617	0.930377	19.7392
Mgat2	93.5904	-58.7746	0.982908	11.4533
Mgat2	33.707	-67.6087	0.983687	5.78659
Mgat2	14.666	-105.339	1.02269	4.61071
Klk1b4	4.90524	160.31	0.963045	6.62554
Klk1b4	4.64772	-41.7695	0.980554	4.86535
Klk1b4	2.88785	-90.3056	1.00116	11.4082
Klk1b4	2.71514	58.8078	1.04089	26.0908
Pigg	11.833	37.4208	1.01279	20.3639
Pigg	9.50014	-109.877	0.958171	12.1631
Pigg	2.94667	90.0453	1.11239	6.25548
Pigg	1.90846	-132.609	1.1402	4.4845
Zbtb11os1	12.0669	117.047	0.9013	7.66412
Zbtb11os1	9.51592	116.412	0.946941	11.8949
Zbtb11os1	6.26045	-81.9587	0.950914	5.21259
Zbtb11os1	5.65267	-148.504	1.0119	20.5089
Pcsk6	883.687	118.018	0.55938	12.7257
Pcsk6	258.853	-9.06374	0.984011	16.9388
Pcsk6	22.0767	-94.0803	1.08635	8.85948
8430408G22Rik	368.11	-32.1225	0.961928	24.0364
8430408G22Rik	318.69	136.882	0.858104	4.52001
8430408G22Rik	256.006	-134.858	1.01185	12.0466
8430408G22Rik	89.0478	-115.832	1.07105	8.206
Yif1b	19.7086	168.829	0.890732	17.9687
Yif1b	6.03986	-12.1992	1.08723	5.21456
Yif1b	5.86892	-105.159	1.39424	5.51397
Yif1b	2.64496	-31.8068	1.14792	9.7838
Ssr1	271.536	-72.5442	0.813033	6.12831
Ssr1	132.904	-70.1466	0.975986	11.8753
Ssr1	79.6694	63.5163	1.01188	27.8146
Ssr1	39.2188	63.588	1.00484	5.09749
R74862	6.18553	-107.338	0.965095	20.1652
R74862	0.963215	-94.9962	1.01895	6.33826
R74862	0.687119	11.7585	1.03774	8.38239
Man2a2	47.847	-61.349	0.932993	4.83185
Man2a2	10.7297	-142.256	1.0301	12.1179
Man2a2	5.0266	177.501	1.10124	8.47097
Uba5	44.6428	-45.2035	0.961039	11.9797
Uba5	22.9262	39.0771	0.985184	26.8239
Uba5	21.2183	-20.1881	1.05591	7.73895
Uba5	17.5574	84.0004	1.01417	4.91615
Tdrkh	5.06755	2.26368	0.96387	23.2676
Tdrkh	4.70811	61.7766	0.888044	10.4754
Tdrkh	2.20537	171.013	1.00935	5.86398
Tdrkh	1.71665	85.0707	0.98931	4.27865
Serpina11	255.351	98.9752	0.857761	15.2157
Serpina11	187.126	3.04925	0.893007	4.97019
Serpina11	180.637	-142.292	0.889777	7.90947
Serpina11	10.5322	-121.382	1.16729	6.22799
Cpn2	700.672	65.7128	0.924088	19.4032
Cpn2	328.119	103.747	0.988912	7.13637
Cpn2	24.2031	4.36562	1.28815	8.53278
Cpn2	8.70245	110.288	1.54102	5.13182
Slc44a1	113.179	42.3661	0.921668	24.512
Slc44a1	28.078	168.584	0.988778	11.7597
Slc44a1	4.72017	-179.969	1.14529	7.73689
Fetub	1357.96	105.898	0.827265	16.0857
Fetub	736.409	109.506	0.875764	5.88255
Fetub	19.2919	110.165	1.41949	6.47682
Creb3l2	52.3429	-72.7582	0.955405	10.7278
Creb3l2	50.4946	-70.8623	0.937182	5.92633
Creb3l2	39.3311	-11.1518	0.960761	4.77392
Creb3l2	37.0837	91.8428	0.953758	20.4636
Dnajc3	436.183	-28.5598	0.914835	14.1718
Dnajc3	202.023	-25.3172	0.996956	6.38204
Dnajc3	118.002	63.5198	1.04792	4.95855
Dnajc3	4.54016	18.3731	1.21508	12.0833
Btbd1	102.722	88.7149	0.591966	8.60302
Btbd1	30.9366	-20.5368	0.956406	19.6958
Btbd1	24.1163	-169.461	0.87684	4.76119
Btbd1	2.72305	-179.871	1.07678	7.02848
Smim22	2.91722	159.095	1.00837	5.59512
Smim22	0.36009	-85.5293	1.15086	7.16336
Mrgpre	6.06731	-135.382	0.820422	17.2813
Mrgpre	1.10091	50.3028	1.01392	5.2623
Mrgpre	0.920387	-75.1628	1.36203	5.71429
Mrgpre	0.41217	0.826272	1.23731	11.371
Adrb3	55.1143	-142.682	0.944698	19.0963
Adrb3	7.99649	65.879	1.07812	11.1967
Adrb3	4.71244	0.21401	1.06041	6.54516
Dclk3	30.6474	-179.248	1.01075	24.0552
Dclk3	20.2047	-41.3877	0.947483	7.75066
Dclk3	13.9598	45.9798	1.00369	5.96216
Dclk3	7.14655	-30.407	1.2236	4.4918
Sdr9c7	93.2067	27.6553	0.986906	25.6825
Sdr9c7	41.3569	70.5367	1.0166	5.00747
Sdr9c7	38.0035	-106.254	0.96469	9.00841
Sdr9c7	19.4602	-92.5773	1.01991	6.27532
Gcat	32.8734	-125.275	1.00369	7.27138
Gcat	29.7025	46.5138	1.02503	27.4692
Gcat	26.3331	111.917	1.04509	5.17175
Gcat	5.92968	65.2309	1.02727	13.294
Tgfa	43.5488	-54.2326	0.803432	9.939
Tgfa	3.37648	-100.301	1.11363	18.6759
Tgfa	3.20749	-1.05789	2.29698	12.3926
Dhrs13	11.4977	142.752	0.876484	6.60449
Dhrs13	10.6185	3.42561	0.870145	10.0225
Dhrs13	4.95287	142.602	0.929261	4.88855
Dhrs13	2.7498	98.832	1.00225	24.4127
Sec24d	358.827	36.4274	0.864876	20.2892
Sec24d	103.559	-116.321	1.0448	11.1868
Sec24d	28.4657	144.181	1.01217	7.58923
Sec24d	7.93877	151.775	1.08114	5.04296
Hgfac	177.296	78.9237	0.964755	19.292
Hgfac	169.431	120.038	0.965721	6.21139
Tm7sf2	143.987	116.109	0.951947	5.95244
Tm7sf2	116.756	97.3331	0.972595	30.2366
Tm7sf2	52.8363	65.0382	0.990484	12.587
Tm7sf2	16.3064	-66.3014	1.05523	7.14141
Slc9a8	41.7876	147.9	0.964002	6.12071
Slc9a8	26.5203	85.9645	1.03782	16.6514
Uso1	344.748	49.7646	0.794805	19.9254
Uso1	92.045	-128.421	1.034	11.1916
Uso1	55.8628	-101.191	0.928252	5.94611
Uso1	10.0154	-59.9774	1.05389	4.81822
Dpagt1	40.311	-21.1414	0.978976	12.7291
Dpagt1	18.7293	-19.9673	0.986843	4.79489
Dpagt1	11.2804	-79.228	2.00037	4.93902
Dpagt1	8.46199	32.7617	1.07047	31.8495
Camk1d	502.677	0.746076	0.976918	25.9756
Camk1d	111.765	128.133	1.02725	11.7468
Camk1d	7.29744	-64.7325	1.20855	7.28923
Sucnr1	159.62	43.7031	0.957131	28.8071
Sucnr1	145.094	151.493	0.961529	11.3714
Sucnr1	92.4177	120.102	0.91632	4.44013
Sucnr1	65.5183	-126.793	0.960017	6.70408
Cd81	85.1079	122.796	0.980041	7.66982
Cd81	61.4327	-76.2224	1.07072	22.216
Cd81	28.833	-72.2372	0.937694	15.2074
Cd81	17.7084	103.297	1.10097	5.95423
Il1rap	109.955	20.8228	0.984924	18.5407
Il1rap	16.9089	-143.724	1.10197	6.84209
Il1rap	9.3974	-21.7703	1.20479	5.77653
Sytl1	53.8819	107.516	0.737724	12.2222
Sytl1	9.27724	-113.84	1.0473	22.8171
Sytl1	9.01273	-157.069	0.98037	7.17373
Sytl1	1.30568	-77.6312	1.03987	5.13368
Mug1	3344.14	177.722	1.03101	7.96509
Mug1	2046.58	-91.5117	1.27002	6.28663
Mug1	944.633	-71.5562	1.18257	13.3462
D130043K22Rik	18.2467	165.612	0.976547	12.0131
D130043K22Rik	10.5047	-136.072	0.927142	4.62929
D130043K22Rik	9.12464	136.602	0.972202	6.37797
D130043K22Rik	3.86628	23.8381	1.1156	26.0755
1110065P20Rik	11.7321	97.8893	0.978959	27.4626
1110065P20Rik	6.97247	-16.7495	1.00463	12.3782
1110065P20Rik	5.31254	153.017	1.01171	5.8148
1110065P20Rik	2.31174	83.3937	1.0465	7.07051
Atraid	72.0808	139.043	0.82517	17.8848
Atraid	30.7011	-143.981	0.97907	7.75365
Atraid	21.5891	24.9691	0.968084	5.44553
Cyp2b10	137.356	142.399	0.904849	11.1815
Cyp2b10	118.369	21.3674	0.940595	19.5588
Cyp2b10	13.1886	-52.0465	1.03171	5.56978
Cyp2b10	9.73887	146.197	1.41486	5.14253
Tmem181a	23.5367	-99.8445	0.978034	21.8753
Tmem181a	5.93076	-149.293	0.996951	5.66275
Tmem181a	4.03061	64.9335	1.03847	10.1879
F12	1710.49	49.7879	0.640919	5.50061
F12	731.541	45.2189	0.906177	14.0602
F12	17.892	-141.719	1.48111	5.89195
Hes6	336.283	-19.4763	0.945661	11.9369
Hes6	42.8347	-57.9678	1.06602	7.85823
Hes6	9.70898	121.866	1.02451	5.1063
Pzp	4330.08	-22.8594	0.977086	4.73604
Pzp	3436	72.7798	1.04686	18.3603
Pzp	2809.74	126.979	0.990147	8.02354
Pzp	1514.59	140.052	1.30521	5.93503
Serpina1a	6703.71	94.0282	0.741705	15.7742
Serpina1a	1053.27	-7.57653	0.942525	4.51361
Serpina1a	950.554	162.948	1.40169	5.70906
Serpina1a	36.263	152.563	1.0849	8.11019
Lipc	189.169	-74.7455	0.951336	22.5339
Lipc	121.928	154.049	0.964194	11.4949
Lipc	102.136	103.774	0.982481	4.42019
Lipc	65.8353	166.192	0.996206	6.93084
Pstpip2	95.2645	51.265	0.931799	29.3884
Pstpip2	44.8616	164.101	0.907657	4.49215
Pstpip2	22.7854	-129.6	0.981633	6.88032
Pstpip2	7.96517	-126.672	1.05941	12.5994
Pmvk	165.407	56.1119	0.993598	25.3125
Pmvk	105.815	-171.019	0.957334	6.73007
Pmvk	57.3145	-106.856	0.972439	4.56974
Pmvk	51.087	21.3066	1.00685	10.2988
Gstt2	204.943	-158.71	0.961708	23.58
Gstt2	140.853	139.494	0.9427	11.7498
Gstt2	42.9621	93.2658	1.05286	4.61772
Gstt2	19.1578	9.01177	1.08289	5.85882
Dnajb11	153.201	-7.73265	0.956973	22.8219
Dnajb11	125.752	-31.2881	1.01498	12.5153
Dnajb11	75.1659	-59.8079	1.02434	6.51512
Dnajb11	46.62	75.9493	1.03602	4.94019
Cope	195.649	70.634	0.871955	15.8933
Cope	160.232	131.518	0.713942	5.4665
Cope	15.4509	130.963	0.974488	9.27774
Cope	3.51256	-13.4324	1.02716	6.82843
Pdia6	440.073	19.9774	0.946363	31.5398
Pdia6	260.181	112.524	0.966123	5.0777
Pdia6	123.667	94.1796	1.03679	14.9963
Pdia6	69.323	-43.6989	1.0698	6.38419
Hsd3b5	1064.49	101.035	0.910949	14.2956
Hsd3b5	520.181	-32.9173	1.0021	23.8874
Hsd3b5	75.6115	-44.259	1.04472	4.6579
Hsd3b5	37.1365	171.511	1.1829	6.17363
Mydgf	41.3517	-21.1026	0.985872	12.2393
Mydgf	29.3382	40.2999	1.05528	24.8995
Mydgf	13.1907	-93.3305	1.04386	7.51146
Rrbp1	319.475	-34.0487	1.02352	12.1769
Rrbp1	232.859	-68.8195	1.05472	21.8502
Rrbp1	214.996	17.7357	0.972956	4.96777
Rrbp1	38.8725	-82.8523	1.56084	5.76258
Spcs3	85.4918	-55.5272	0.852915	6.26616
Spcs3	62.5085	-67.9917	0.981308	12.2691
Spcs3	47.5675	25.9824	1.00892	27.3353
Spcs3	8.92568	121.779	1.0867	5.20985
Pgrmc2	271.379	30.5709	0.913665	25.7747
Pgrmc2	129.545	134.257	0.896963	6.23069
Pgrmc2	125.478	120.334	0.879701	10.9901
Srebf1	1711.86	116.093	0.994896	20.6351
Srebf1	1498.96	-92.5108	0.815706	10.9634
Srebf1	883.899	-0.68181	1.00486	7.71213
Srebf1	97.1978	80.853	1.14113	4.44535
Dera	24.4077	-119.025	0.987238	13.6064
Dera	18.0306	41.9691	0.97417	8.17847
Dera	16.998	145.71	0.982535	6.3664
Yif1a	83.743	105.287	0.801581	4.32617
Yif1a	47.3229	172.439	0.985989	20.7075
Yif1a	12.598	45.0573	1.00838	5.78545
Yif1a	5.95177	-76.8056	1.03801	8.0319
Mup14	2935.47	-31.6645	0.988617	4.64738
Mup14	2835.15	98.0758	1.00054	16.082
Mup14	2551.44	-72.596	1.02415	6.19536
Mup3	13305.9	131.386	0.859285	15.6144
Mup3	804.093	-23.4919	1.22375	4.29029
Mup3	652.993	134.304	1.06765	7.09051
Rdh11	215.366	10.0042	0.97585	24.79
Rdh11	43.3918	13.9526	0.988078	9.98152
Rdh11	28.8823	-104.881	1.02033	6.95221
H2-T23	110.317	165.79	1.43997	5.35603
H2-T23	94.0356	89.7523	0.976391	7.28046
H2-T23	11.1674	-113.397	1.10159	28.0464
H2-T23	0.95965	40.0915	1.15515	13.4411
Nans	23.4321	-97.5944	0.929608	6.26905
Nans	8.35727	4.57716	0.985512	13.502
Nans	4.24199	160.648	0.99647	10.0842
Nans	2.76208	36.4355	1.02326	5.02639
Tmem39a	43.4551	-28.0957	1.00157	11.5203
Tmem39a	18.2262	-17.3618	1.14223	7.44863
Tmem39a	14.9327	41.5779	1.05618	23.633
Tmem39a	11.4711	-6.29405	1.03658	4.77818
C4b	4285.14	-28.9264	0.886821	4.73841
C4b	2400.48	66.889	0.939359	17.4392
C4b	2081.09	-163.166	0.972542	8.31651
C4b	1372.66	-88.5553	1.01236	6.29809
Mup8	97.1098	-31.7972	0.982341	6.40977
Mup8	48.506	146.721	1.04958	17.3987
Mup8	20.2802	-119.014	1.03573	8.55389
Ugt2b38	71.6129	117.946	0.947517	17.3816
Ugt2b38	15.4636	56.0658	1.08225	5.44659
Ugt2b38	6.28547	34.6361	3.37893	7.11547
Alb	45108.9	91.6539	1.04439	6.46182
Alb	25893	73.2684	1.03681	21.3437
Alb	24662.6	-158.857	1.0053	11.8608
Alb	6999.5	130.17	1.57634	4.8294
Fasn	16306.7	67.5035	0.911274	19.8428
Fasn	8573.64	-144.83	0.919847	11.1525
Fasn	7382.07	-78.2668	0.9618	7.2146
Fasn	6322.13	159.785	0.939342	4.37979
C3	10809.7	-13.6233	0.958177	15.9778
C3	1533.69	1.36643	1.00387	6.94687
C3	134.875	-146.28	1.85667	5.69056
Bet1	77.6711	-109.312	0.781665	5.94433
Bet1	50.1108	31.4838	0.997627	25.758
Bet1	23.4384	-169.133	1.01326	11.0182
Cacna1d	3.16917	6.14697	0.974849	4.55423
Cacna1d	2.81387	-147.733	0.996617	20.2947
Cacna1d	0.82965	30.9689	1.1621	7.12108
Cacna1d	0.709685	105.692	1.06225	9.75231
Foxq1	531.563	155.009	0.915844	20.3328
Foxq1	408.931	60.8275	0.89396	5.32267
Foxq1	322.015	-57.6021	0.886808	10.056
Trhde	15.7373	-120.754	0.87036	15.0101
Trhde	6.5281	-13.5436	0.905274	6.01359
Trhde	2.73879	45.8253	0.96679	8.29363
Trhde	1.54735	120.057	1.09181	34.386
C8b	2191.15	30.6634	0.845314	13.3989
C8b	2075.82	1.60797	0.854666	4.88345
C8b	496.55	-19.7847	1.01627	6.42428
Hlcs	21.3962	132.838	0.978715	4.14141
Hlcs	18.7161	-57.5121	0.965985	12.8385
Hlcs	9.2557	-164.811	1.00458	8.07814
Hlcs	3.08191	-114.932	1.13511	21.7169
Ufl1	92.6892	64.6932	0.859599	26.3218
Ufl1	63.4785	-75.2329	0.972152	11.4229
Ufl1	35.2338	-54.7018	0.85845	4.8219
Ufl1	25.5924	-132.934	0.96655	5.45856
Pla2g12b	55.8824	116.426	0.863642	5.97104
Pla2g12b	47.6109	-40.7135	1.01709	22.5293
Pla2g12b	8.91723	-4.16592	1.06044	11.9843
Pla2g12b	2.99101	-135.165	1.13527	5.83818
Bik	5.3732	-122.941	0.972799	22.4015
Bik	2.99464	-18.4279	0.989222	6.10048
Bik	2.06894	-113.207	1.04694	12.3736
Bik	0.791734	122.769	1.39275	4.3009
Lman2	486.145	57.3463	0.90838	21.1285
Lman2	95.8336	-117.826	1.04392	11.4272
Lman2	56.636	-152.442	1.08654	5.31218
Lman2	50.2482	-7.68693	0.979281	6.40023
Gm10069	36.8787	-165.525	0.958908	18.3673
Gm10069	15.4321	7.10278	0.998816	5.07503
Gm10069	10.5466	-70.4654	1.08454	4.5748
Gm10069	3.58888	-167.032	1.26536	10.7285
Agpat2	855.956	64.0389	0.969789	24.5531
Agpat2	89.1806	-157.125	1.04655	10.9399
Agpat2	38.0258	-15.3866	1.05977	7.50383
Vegfb	42.5417	-41.088	0.880132	4.90584
Vegfb	23.4821	-159.851	0.905744	7.06096
Vegfb	3.40615	1.06295	1.82845	5.78047
Tlcd1	166.164	-122.971	0.773422	6.91838
Tlcd1	84.5873	-35.0035	0.845164	5.10845
Tlcd1	48.7717	172.492	0.983342	12.3769
Ficd	35.0758	-25.3048	1.01189	11.4942
Ficd	32.2876	56.5718	0.964065	23.4595
Ficd	19.6439	14.5955	1.09964	7.69464
Ficd	12.1789	31.9467	1.0242	4.85515
Papss1	46.4964	-13.1044	0.894434	22.7524
Papss1	7.1213	171.154	1.07562	5.14041
Papss1	2.61033	-141.876	1.4155	5.60908
Papss1	2.54646	48.8034	1.13864	14.351
Ppapdc1b	26.9617	-85.2075	0.970827	11.6658
Ppapdc1b	18.7593	-4.63322	0.915387	7.91587
Ppapdc1b	0.43391	27.8331	1.06004	5.55526
Btd	162.626	80.9635	0.868505	5.67723
Btd	90.3095	12.0653	1.00779	22.7713
Btd	23.6187	-0.879448	0.987229	9.26315
Mvd	194.093	22.2216	0.996566	23.2978
Mvd	97.0744	-99.068	1.02135	6.94606
Mvd	44.4899	-138.131	1.02619	4.53192
Mvd	36.4315	-48.7675	1.31035	8.41469
Naglu	26.1934	108.432	0.909971	18.0869
Naglu	10.7061	146.203	1.00632	4.41857
Naglu	4.60143	-67.7163	1.07666	4.95312
Naglu	1.71296	-176.702	1.50221	12.1266
Ropn1l	6.96265	-85.4316	0.94244	16.559
Ropn1l	4.68834	-76.9748	1.02615	7.20744
Ropn1l	0.401645	96.3932	0.748575	8.69882
Wfdc21	88.5112	41.2291	1.03947	5.13524
Wfdc21	53.3294	65.046	1.18233	14.0698
Wfdc21	52.1357	78.8514	1.01045	6.80921
Wfdc21	7.08214	-150.551	1.27644	17.2338
Glrx	69.5959	109.142	0.979373	22.9725
Glrx	41.2792	-42.14	0.891543	5.51701
Glrx	20.2271	-41.0533	0.960329	11.2851
Cyb561	11.9837	129.207	0.999822	5.4439
Cyb561	6.94503	53.2742	1.02614	14.3211
Cyb561	6.12375	56.1859	1.05165	7.86718
Prdx4	36.6177	123.26	0.956692	15.1976
Prdx4	13.8361	169.902	1.08318	7.45066
Prdx4	5.31001	-18.1323	1.07435	4.31462
Fbxo31	151.442	178.909	0.998748	23.2742
Fbxo31	121.885	105.02	0.863898	6.89925
Fbxo31	76.3785	36.1745	1.03957	11.7396
Fbxo31	5.25759	-48.4244	1.04465	5.42583
Unc119b	95.6558	-35.985	0.795831	4.84251
Unc119b	61.1582	-72.0702	0.862654	12.0296
Unc119b	6.17543	-50.8384	1.18509	19.8388
Unc119b	2.39393	-7.55662	1.8221	5.36969
Mrps36	1.69224	166.814	0.991815	5.45254
Mrps36	1.13516	88.4139	1.13081	9.32777
Mrps36	1.09458	-130.456	1.19591	17.9971
Mrps36	0.15972	0.817773	1.23761	4.35748
Ergic3	58.8586	135.739	0.940918	16.4119
Ergic3	5.44171	-78.9071	1.11199	8.37857
Ergic3	0.837433	30.701	1.13858	4.88316
Cnnm4	4.70749	63.8301	1.07418	21.7109
Cnnm4	4.06467	116.26	1.24017	10.3894
Cnnm4	3.71202	-63.2664	1.05685	5.83723
Adamts7	24.7841	-73.148	0.841807	27.8363
Adamts7	13.7411	-73.1024	1.03153	7.50741
Adamts7	4.94744	-104.888	1.08833	5.81025
Stub1	61.6505	152.609	0.950174	18.1723
Stub1	45.621	94.036	0.911641	5.7063
Stub1	17.0321	-107.235	1.01699	7.7923
Nsdhl	140.481	2.51939	0.98072	11.0456
Nsdhl	111.73	-162.825	0.973549	6.68966
Nsdhl	28.8336	-128.239	1.09432	20.8853
C1rl	156.903	137.07	0.907944	6.19728
C1rl	79.577	100.314	0.935625	11.6374
C1rl	74.8039	-77.3617	1.05525	24.5287
C1rl	13.7497	-138.173	1.57115	5.39676
Gfpt1	123.746	45.4088	0.896721	22.2915
Gfpt1	84.2142	-56.6133	0.981637	11.7778
Gfpt1	53.2613	-107.901	0.947862	5.66546
Gfpt1	43.0781	-35.6458	0.981519	4.69379
Atp5d	197.215	92.4991	0.875406	5.88211
Atp5d	91.5947	-179.44	1.03456	32.1838
Atp5d	10.8723	69.1092	1.14681	8.58955
Dhcr7	173.877	40.7387	1.01545	25.9792
Dhcr7	133.631	-58.5077	0.952924	9.9737
Dhcr7	125.174	-93.6917	1.00167	7.1236
Dhcr7	84.0918	158.804	1.03768	4.45831
Abcg8	556.087	-137.386	0.993184	22.951
Abcg8	104.361	-110.735	0.961153	4.89544
Abcg8	66.1517	120.57	1.07325	12.1479
Rec8	8.00117	-131.238	0.993049	19.0307
Rec8	7.93976	-67.7542	0.81226	4.67062
Rec8	3.34534	25.9276	0.987046	10.4241
Rec8	0.14652	174.151	1.04272	7.1629
BC004004	163.324	-59.3247	0.989562	21.8358
BC004004	19.9072	63.371	1.03272	4.40023
BC004004	12.4858	-93.2625	0.993305	7.08325
BC004004	3.82771	66.3178	1.11903	10.5726
Thnsl2	85.6253	-137.317	0.93261	20.9711
Thnsl2	12.6096	175.228	1.05482	6.29261
Thnsl2	0.489236	-97.1471	1.3302	9.61859
Os9	1036.47	93.852	0.46139	4.20483
Os9	215.587	80.3364	0.944814	16.5535
Os9	28.7133	-45.0042	1.04344	6.57955
Os9	27.7458	128.936	1.07739	5.44145
Nup210	369.274	-75.3768	0.401903	11.9507
Nup210	121.621	-179.635	0.911246	19.8624
Nup210	28.1981	-24.9736	0.971816	4.879
Nup210	9.79581	121.958	1.03274	11.1047
Syvn1	739.374	-24.28	0.984545	12.106
Syvn1	688.649	18.3795	0.947764	22.506
Syvn1	275.227	11.8885	1.03054	7.95203
Syvn1	212.789	41.2063	0.996543	4.90606
Itih1	770.161	22.0419	0.960946	26.7499
Itih1	614.612	43.8492	0.846089	14.9163
Itih1	5.25239	79.0051	1.39629	5.89142
Surf4	300.236	-47.9175	0.972665	12.2811
Surf4	139.631	-19.23	1.15619	4.99167
Surf4	55.1947	-41.0305	1.06613	7.59099
Mup7	16476.8	118.815	0.940479	16.1856
Mup7	10039.4	-27.9136	0.99248	6.37422
Mup7	2810.8	-4.84548	1.33023	5.21856
Pon1	3588.52	9.34454	0.777736	22.0586
Pon1	2773.79	122.204	0.77298	12.3379
Pon1	1304.34	-3.27016	0.924285	5.86012
Pcsk9	294.54	-53.4603	0.947015	12.2607
Pcsk9	253.62	155.383	0.927962	31.5731
Pcsk9	176.768	-39.2711	0.959809	4.74955
Pcsk9	144.856	-32.2293	1.00505	7.72672
Pla2g6	85.4174	-147.721	1.00443	24.3251
Pla2g6	33.9813	175.682	1.07346	6.49121
Pla2g6	16.6094	-43.8264	1.1479	4.93489
Clcn2	108.013	131.082	0.923459	12.5845
Clcn2	58.2651	120.213	1.0293	19.3917
Clcn2	29.1895	56.6918	1.01722	4.45172
Clcn2	11.768	85.2816	1.0268	8.22552
Abhd17a	124.573	124.453	0.895086	23.1115
Abhd17a	87.2154	65.7572	0.882182	5.73894
Abhd17a	58.553	150.977	0.880654	4.67187
Abhd17a	14.629	160.362	1.02278	12.4581
Srp9	25.7315	90.0269	1.00207	5.2668
Srp9	20.8821	9.26902	1.0194	12.1016
Srp9	10.3166	-130.555	1.04503	7.7229
Srp9	6.88957	155.468	1.06575	17.9062
Apom	869.365	-88.3004	0.599037	9.74876
Apom	323.464	136.446	0.915946	17.6803
Apom	158.384	-13.6368	0.960862	4.85365
Apom	149.784	34.7001	0.989684	6.56132
Cnpy2	68.9507	-150.31	0.96323	20.061
Cnpy2	35.3563	41.6616	0.910142	5.35443
Cnpy2	31.1339	-123.885	0.941188	7.61981
Cnpy2	6.79143	34.8016	1.1016	10.3502
Kcnn2	19.443	-119.787	1.00164	20.6383
Kcnn2	15.4547	-146.873	1.04785	13.8158
Kcnn2	10.8775	55.8605	1.12712	4.4561
Kcnn2	0.127706	92.1268	1.16444	8.40034
Azin2	6.39582	-140.984	1.0038	22.2601
Azin2	3.11974	104.306	1.0284	11.3197
Azin2	0.382328	166.744	1.02604	6.6358
Mst1	98.0242	-32.8772	1.03663	12.3435
Mst1	84.513	-124.698	1.23212	5.72731
Mst1	33.8052	83.8685	1.12584	30.8469
Mst1	3.17284	-87.0005	1.09423	4.95007
Pfkfb1	208.235	76.2235	0.963734	22.3864
Pfkfb1	23.3596	2.32796	1.01056	7.25731
Pfkfb1	18.8253	-79.2604	1.0742	11.2398
Odc1	324.971	12.5066	0.886397	19.0087
Odc1	28.0338	-67.6997	1.03754	5.59049
Odc1	5.67739	31.6413	3.90211	5.28953
Nlrp12	45.7563	-165.466	0.956831	8.14255
Nlrp12	40.6286	179.845	0.966626	15.354
Nlrp12	34.5269	58.059	0.986281	5.58006
Sgk2	279.077	-70.2841	0.959969	23.4579
Sgk2	109.386	170.831	1.0101	11.7154
Sgk2	28.193	-132.777	1.02588	6.6965
Sgk2	15.2566	4.06309	1.03638	4.2354
Slc46a1	31.569	59.8777	0.962313	11.5896
Slc46a1	28.1347	111.494	0.94463	5.84709
Slc46a1	9.49363	159.458	1.04693	19.6898
Slc46a1	3.15387	-101.755	1.12604	4.95391
B930025P03Rik	25.8421	-134.83	0.944325	22.4656
B930025P03Rik	14.5281	-25.8676	0.858967	4.99336
B930025P03Rik	12.2846	-106.045	0.908145	7.94247
B930025P03Rik	0.757581	122.638	1.19846	11.3226
Bdh2	23.2019	118.117	0.908249	9.8185
Bdh2	18.4422	103.728	0.942605	4.55458
Bdh2	1.44934	42.9018	2.46713	6.02433
Serpina9	6.25441	5.62668	0.935139	11.5862
Serpina9	3.4757	-137.71	1.04512	4.23333
Serpina9	0.180852	135.055	1.41078	6.32188
Serpina9	0.132821	24.344	1.43277	18.2376
Slc25a48	6.21108	-50.0986	0.955736	5.5228
Slc25a48	3.82402	95.9893	0.987857	4.50062
Slc25a48	1.55198	52.541	1.12705	30.5106
Slc25a48	0.958178	-89.5005	1.10065	13.2914
1810046K07Rik	13.141	97.1647	0.886587	4.5847
1810046K07Rik	9.43356	-122.851	1.01437	22.7744
1810046K07Rik	8.63679	171.345	0.985869	12.2027
1810046K07Rik	4.71929	21.2279	0.988773	7.79901
Cadm4	69.8897	76.966	0.819426	15.6984
Cadm4	24.4965	122.663	0.918193	5.5152
Cadm4	12.0584	102.393	0.961867	7.27047
Ddrgk1	124.067	159.429	0.858455	14.4596
Ddrgk1	55.8869	88.0537	0.999642	5.70228
Ddrgk1	55.2815	86.4623	0.930522	4.56477
Ddrgk1	2.59196	174.468	1.16568	9.38357
Slc35f5	38.7987	-69.2507	0.984842	23.8603
Slc35f5	19.1782	88.6426	0.942279	5.98813
Slc35f5	16.0035	-158.152	1.01014	12.6211
Slc35f5	4.25587	-164.901	1.08402	8.30153
Rnase13	2.95084	107.45	0.874801	7.58612
Rnase13	2.17177	-79.8783	0.969567	22.6072
Rnase13	1.04333	88.859	0.997958	11.0662
Rnase13	0.0212457	-163.199	1.08847	4.36079
Acsm2	4.68734	-3.80907	1.02796	12.8834
Acsm2	4.03661	17.7869	0.964961	6.57949
Acsm2	0.332921	151.543	9.96243	11.6223
Atp1a1	555.033	141.415	1.05674	21.3241
Atp1a1	73.3254	-138.375	1.62528	27.0769
Atp1a1	1.92469	163.429	3.00086	5.41903
Abcd4	7.78755	112.894	0.996185	21.8437
Abcd4	5.47683	-144.229	1.01128	4.95975
Abcd4	3.52676	118.714	0.990004	7.42021
Abcd4	2.56135	-8.39844	1.04012	10.9546
Dnajc10	16.8105	-15.266	0.979037	13.2753
Dnajc10	14.4947	-119.591	0.992734	21.5058
Dnajc10	10.954	82.3964	0.963142	7.25221
Dnajc10	8.40148	-162.457	0.981034	5.57191
Sharpin	11.7301	149.343	1.02064	18.0623
Sharpin	9.08229	96.4782	1.04682	6.80123
Sharpin	6.13443	61.328	1.0128	5.14665
Sharpin	0.56285	-9.58048	1.00428	10.5112
Bola3	52.8853	79.244	0.882376	13.458
Bola3	21.3492	155.03	0.981755	9.30505
Bola3	14.0752	58.9041	1.03593	23.0413
Bola3	6.35286	93.4906	0.99525	5.90954
Cyp4a32	310.086	-178.449	0.817043	13.9763
Cyp4a32	27.1343	-96.4966	1.02781	8.21199
Cyp4a32	27.0018	63.7503	0.995406	5.53442
Cyp4a32	0.721422	168.198	1.39372	14.2244
Klhl18	8.28861	71.1095	0.944632	7.17414
Klhl18	7.41964	-55.4618	0.97378	11.3135
Klhl18	3.95395	99.8586	0.978351	5.10876
Klhl18	2.30093	2.76941	1.06348	20.9335
Qdpr	4328.14	101.597	0.382264	5.72402
Qdpr	639.325	-64.3737	0.901382	7.42935
Qdpr	442.633	2.49107	0.987935	26.2745
Qdpr	348.736	-108.151	1.35201	4.82403
Lrp3	46.6658	115.544	0.952918	21.4788
Lrp3	29.6582	116.955	0.909086	7.54768
Lrp3	12.1208	21.7839	1.03185	12.1486
Lrp3	3.74788	-59.4408	1.06937	5.47614
Eef2k	25.8365	157.977	1.01558	21.4764
Eef2k	20.9573	-30.3485	0.955328	4.8402
Eef2k	19.5066	-85.3397	0.988748	7.49021
Eef2k	10.3009	26.1467	1.00821	11.3509
3110082I17Rik	88.6881	-83.7741	0.796278	8.52466
3110082I17Rik	76.9632	-170.949	0.893763	20.8866
3110082I17Rik	56.1387	22.3136	0.884332	5.16123
3110082I17Rik	25.9776	-97.2852	0.874852	4.30287
Ppard	247.251	10.9863	1.00173	22.4024
Ppard	154.625	2.975	0.98474	11.2399
Ppard	47.9321	-6.74108	0.987977	7.7114
Ppard	45.4939	-124.63	1.07822	5.22094
1700001C19Rik	17.4084	-100.495	1.03263	22.1846
1700001C19Rik	10.7403	124.125	1.02427	11.4926
1700001C19Rik	3.9539	-172.028	0.974627	6.94421
1700001C19Rik	0.847598	125.394	1.11201	4.62119
Fabp2	71.3013	160.635	0.934167	11.3345
Fabp2	32.3768	96.402	0.997545	6.23061
Fabp2	22.4011	165.09	1.25618	4.9888
Cyp51	442.169	-4.21934	0.924743	10.7184
Cyp51	254.2	162.274	0.96248	6.47978
Cyp51	139.62	-74.3314	1.047	20.6555
Izumo4	17.3725	117.749	0.892389	4.45328
Izumo4	4.99266	-107.347	1.0593	20.864
Izumo4	4.51668	172.318	1.03418	11.8809
Izumo4	1.40841	-85.7171	1.03463	5.06047
Pcbp2	167.849	172.827	0.837007	6.6433
Pcbp2	167.74	-159.015	0.973786	22.5793
Pcbp2	154.945	-16.6647	0.92665	5.22255
Pcbp2	28.5792	152.468	1.02781	12.3081
Akap17b	16.0895	-32.2826	0.995551	11.4403
Akap17b	10.4369	44.9576	0.989401	21.0541
Akap17b	6.27327	7.65213	1.0877	7.79258
Akap17b	4.67689	52.18	1.02262	4.8951
Htt	43.9927	23.4776	0.968399	20.0844
Htt	12.8257	-25.258	1.06017	13.5149
Htt	5.93832	173.29	1.10034	6.55286
Htt	0.83871	55.7082	1.13529	4.63613
Dnpep	26.4886	-81.0619	0.998058	11.9806
Dnpep	25.466	-23.9079	0.890825	5.90444
Dnpep	9.57777	-65.2628	1.08168	23.9758
Dnpep	0.631521	-134.767	1.22534	4.90122
Kif1c	154.701	-175.486	0.980883	12.3932
Kif1c	108.098	0.296919	0.905766	5.56576
Kif1c	0.426703	76.3946	1.39055	6.69517
Cdhr5	409.882	73.8085	0.773105	16.6248
Cdhr5	75.1276	88.3194	0.98487	5.4169
Cdhr5	72.8866	129.94	1.05438	7.45671
Mn1	50.1909	-79.2867	1.01529	23.6491
Mn1	35.8678	-132.512	0.9899	4.69051
Mn1	25.4858	158.953	1.0274	11.0441
Cyp4a12a	537.193	93.9734	0.929739	5.18161
Cyp4a12a	279.689	16.0325	1.38769	11.9675
Cyp4a12a	194.374	-17.2033	1.08808	21.197
Eif4ebp3	221.144	165.04	1.03045	26.6262
Eif4ebp3	188.282	-44.2898	0.940752	11.8076
Eif4ebp3	64.0409	39.1021	2.57193	4.73728
Eif4ebp3	14.3697	95.3426	1.5903	7.3319
Jkamp	20.5007	-126.703	0.936831	24.9926
Jkamp	2.96337	33.6983	1.08742	10.4952
Jkamp	2.90774	104.609	0.976691	6.60852
Bhlhe41	65.8123	-130.54	0.988554	23.2994
Bhlhe41	43.6253	112.143	0.980332	11.6628
Bhlhe41	17.917	-17.6696	0.991238	7.50588
Bhlhe41	1.97427	45.005	1.02279	4.3665
Tk1	88.4316	112.26	0.967579	22.6377
Tk1	37.378	150.61	0.997378	11.9098
Tk1	13.069	115.654	1.01622	4.57286
Tk1	10.5704	37.7534	1.00519	6.49152
H2-K2	316.883	-106.098	0.39405	9.71514
H2-K2	59.3091	18.1876	0.858758	7.85823
H2-K2	17.9179	-53.7221	0.902729	4.68001
Lss	305.576	44.4663	0.963382	24.7541
Lss	79.4312	-140.631	1.03077	6.75401
Lss	71.3155	-159.85	1.07897	4.58229
Lss	7.98581	-75.1449	1.1942	8.34504
H2-K1	2157.11	-77.6367	0.708443	6.41642
H2-K1	725.822	-171.06	0.925513	7.69696
H2-K1	213.998	59.2411	1.05781	18.16
H2-K1	38.6597	-104.319	2.05362	4.73558
Mug-ps1	602.606	-126.797	0.839125	7.77264
Mug-ps1	523.725	-27.7217	1.01455	23.3413
Mug-ps1	341.903	156.848	0.980142	11.047
Tmem125	18.3819	-35.4964	0.851489	4.50767
Tmem125	10.7222	-155.514	0.869799	7.69153
Tmem125	5.36961	-96.2765	1.05742	11.9382
Tmem125	3.91297	-78.2271	1.08181	20.3212
Atg13	58.7812	-25.0246	0.951565	12.006
Atg13	21.0064	-101.41	1.07276	22.0715
Atg13	20.6058	-57.1706	0.991924	4.8747
Atg13	12.1946	166.415	1.03916	7.50302
Gm10319	89.0156	-8.55727	1.01359	24.4414
Gm10319	11.8056	-127.251	2.04926	5.81856
Gm10319	4.70476	-171.919	1.10751	11.3253
Hmgcr	1187.08	85.6634	0.932471	21.3642
Hmgcr	436.315	-146.965	0.944496	4.63718
Hmgcr	384.242	172.299	0.976953	6.62661
Hmgcr	52.7438	-152.284	1.08443	10.7558
Gorasp2	72.1886	-34.6106	1.00486	12.5881
Gorasp2	23.7185	52.2434	0.999841	5.04238
Gorasp2	6.1518	-60.6154	1.05105	6.71137
Gorasp2	6.03105	-64.7981	1.14018	23.8754
Cad	298.202	60.6368	0.687977	22.735
Cad	78.9102	-158.544	0.861153	4.46009
Cad	52.4819	97.0122	0.957909	4.98302
Cad	42.6975	-89.0252	1.01746	11.7611
Neurl2	20.6318	58.6544	0.904378	31.4905
Neurl2	13.0344	93.8481	0.893694	6.02637
Neurl2	9.41828	101.367	0.930618	10.7086
Tasp1	1.25053	123.542	1.05281	10.6654
Tasp1	0.590015	111.107	1.01546	4.92918
Tasp1	0.42477	-169.741	1.15335	21.3172
Tasp1	0.257298	-63.7534	1.11004	8.15871
Tmed9	94.3278	-44.3143	1.00452	12.1134
Tmed9	54.0351	-43.359	0.958768	6.66525
Tmed9	25.4323	47.049	1.05335	25.9517
Tmed9	10.6937	95.9674	1.00744	5.12917
Tmem248	222.754	90.7128	0.862346	21.3135
Tmem248	100.562	-66.7653	0.989625	11.3642
Tmem248	17.956	-94.4277	1.00204	4.53805
Tmem248	3.26591	32.8288	1.05027	5.19486
Ilvbl	9.91373	118.07	0.960992	10.3135
Ilvbl	3.51822	-36.3333	1.04602	4.83845
Ilvbl	3.10831	-172.226	1.07305	17.4277
Ilvbl	0.0279806	119.862	1.14432	6.59508
Whrn	1.68581	33.3485	1.04813	9.1373
Whrn	1.52277	-149.176	1.06317	5.80074
Csrp3	61.0779	-136.517	0.92685	19.1123
Csrp3	40.7168	67.9208	0.900149	5.796
Csrp3	4.74383	48.19	1.08369	11.7586
Cacfd1	32.919	-20.313	0.964937	12.0741
Cacfd1	27.8722	71.4506	0.8216	5.20217
Cacfd1	20.5285	178.671	0.833746	4.37254
Cacfd1	3.18031	102.461	1.05519	8.52597
Preb	262.168	-37.7501	0.951814	11.9343
Preb	55.0827	12.4371	0.960318	4.78321
Preb	52.2808	-20.4054	0.983874	7.6387
5830473C10Rik	122.886	124.136	0.902915	6.32796
5830473C10Rik	72.4787	128.56	0.994317	10.7907
5830473C10Rik	60.8273	-79.7784	1.03662	21.646
5830473C10Rik	37.3945	51.1776	1.03645	4.45757
Slc39a7	127.48	-55.5827	0.696887	4.93305
Slc39a7	65.02	-32.7379	1.01936	12.3419
Slc39a7	58.3688	-110.08	0.957024	7.89847
Slc39a7	26.3483	-63.2381	1.05793	22.3736
Mmp19	323.777	58.1953	0.832293	24.9546
Mmp19	160.207	163.114	0.872189	4.9172
Mmp19	124.77	73.4154	0.908673	7.7321
Mmp19	8.6821	135.831	1.20384	5.47318
Fam13a	68.9314	-114.652	1.00789	23.7018
Fam13a	59.2542	174.17	1.00575	12.1141
Fam13a	1.54918	93.8683	1.04059	6.169
Alg2	68.8435	-39.2336	0.976931	11.2518
Alg2	28.6115	98.6601	1.00087	26.6632
Alg2	25.0111	2.24921	1.15113	7.32795
Alg2	6.27314	-41.6512	1.06516	4.75013
8430419L09Rik	53.1972	108.257	0.995452	21.8168
8430419L09Rik	26.9069	-51.8335	0.95188	12.8819
8430419L09Rik	1.34372	-37.3174	1.15673	6.18935
Map2k2	719.533	-165.836	0.60124	6.09363
Map2k2	514.562	-178.999	0.78682	28.2742
Map2k2	106.475	137.242	0.953729	7.1416
Ttr	18314.6	105.946	0.719259	6.15883
Ttr	5836.45	-44.5991	0.941614	7.76548
Ttr	3752.42	-106.178	1.00847	19.7603
Ttr	912.127	106.443	1.11694	4.63518
Abhd14a	7.87942	-99.0256	1.04955	5.10509
Abhd14a	6.60679	-26.3523	0.984383	7.68867
Abhd14a	2.43367	144.591	1.3429	7.39143
Abhd14a	0.912977	-3.69637	1.18885	23.1762
Cbln3	3.09928	-34.6143	1.04717	23.4547
Cbln3	2.30533	171.473	0.959547	6.24072
Cbln3	0.108948	157.872	1.06193	10.5719
Nrbp2	306.149	120.496	0.800542	20.4887
Nrbp2	61.7795	118.149	0.952306	5.60039
Nrbp2	57.8085	169.009	0.954091	7.29241
Tnfaip8l1	132.579	-108.858	0.873769	20.0471
Tnfaip8l1	105.857	35.8266	0.711616	6.51802
Tnfaip8l1	39.2353	-105.442	0.958777	8.35752
Tnfaip8l1	6.00883	-32.5276	1.08129	4.87339
Cela1	73.7532	-111.85	0.969227	20.6672
Cela1	33.9682	8.40976	0.967262	7.01687
Cela1	19.6545	57.7858	0.95141	10.4302
Cela1	11.6733	-5.83737	1.00269	4.26778
Nme2	308.031	88.8879	0.625926	5.27546
Nme2	85.9531	63.0927	0.989795	13.5415
Nme2	20.0429	83.2984	1.09605	8.09311
Fads2	1806	118.596	1.01579	21.5004
Fads2	955.896	-160.881	0.99615	4.33775
Fads2	841.554	105.462	0.977593	6.02731
Fads2	61.9141	-113.846	1.17971	8.2021
Atp9b	24.8254	73.0185	0.89963	5.86394
Atp9b	5.84942	-59.4057	1.03999	9.07946
Atp9b	5.06367	-44.3781	1.03718	14.5425
Hp	10129.8	-66.4634	0.929812	10.4553
Hp	2509.49	-42.4575	1.00742	6.56503
Hp	2504.97	168.417	1.35934	5.27384
Rusc1	32.1973	54.8822	0.868622	8.04859
Rusc1	31.3972	-44.4494	0.886149	11.5075
Rusc1	19.5217	69.0691	0.888799	5.10303
Zmat1	9.42395	177.215	0.96692	12.1802
Zmat1	4.46593	17.9198	1.03324	28.7093
Zmat1	4.07853	111.015	0.993364	7.93793
Hnf4aos	17.2077	-139.486	0.932821	20.8186
Hnf4aos	10.5892	-162.454	0.966784	12.57
Hnf4aos	6.78889	-165.804	0.986506	5.07664
Smim14	30.5186	66.8444	0.968285	4.64298
Smim14	14.5562	-6.97896	1.04512	7.99951
Smim14	6.6577	-52.7441	1.07436	11.8355
Smim14	0.153755	-1.40874	1.199	28.0411
Pla2g12a	105.092	-8.13536	0.478257	6.12963
Pla2g12a	58.9534	-128.499	0.9542	24.0568
Pla2g12a	3.61668	85.7657	1.24152	8.60571
Ppp1r13l	7.00765	90.7818	1.01405	25.5241
Ppp1r13l	3.57583	-44.6503	1.03019	4.89973
Ppp1r13l	2.20458	81.318	1.06447	8.50947
Ppp1r13l	0.205677	135.661	1.19031	13.4428
Cyp2r1	7.66834	101.051	1.01224	10.5458
Cyp2r1	7.41214	29.4249	1.02771	28.1131
Cyp2r1	6.46992	-135.07	2.21411	5.8132
Cyp2r1	0.160736	33.538	1.12521	4.4351
Metrn	1.10319	-39.4417	0.999347	8.23627
Metrn	0.333334	103.878	1.126	4.64215
Metrn	0.13721	-51.9381	2.06041	18.1852
Mia3	87.8723	-148.315	1.07157	22.8984
Mia3	32.5786	86.4457	1.14472	7.88558
Mia3	14.7154	73.7798	1.44849	5.1081
Mia3	9.89706	134.442	1.13421	11.5981
Dbt	114.027	40.6474	0.960683	20.3408
Dbt	95.5083	168.824	0.863304	4.82669
Dbt	85.4405	94.6193	1.05437	7.89919
Il17rc	50.0149	114.143	0.901026	22.0721
Il17rc	25.8292	-115.608	0.921199	8.05954
Il17rc	11.0672	-57.0486	0.970184	4.86562
Il17rc	1.3137	111.667	1.23358	6.02247
Slc20a2	41.8759	164.049	0.951943	10.7629
Slc20a2	38.6864	-138.229	0.942629	4.54372
Slc20a2	34.789	-117.642	1.08054	20.8235
Araf	76.5361	112.753	0.843606	5.86986
Araf	64.6092	-30.7206	0.801254	14.4744
Araf	46.0662	158.149	0.970342	18.8401
Araf	39.6239	-169.4	0.910532	4.57963
Ero1lb	59.5284	85.3307	0.980876	4.94914
Ero1lb	58.6998	-44.315	1.03467	12.1102
Ero1lb	13.017	60.0416	1.00913	6.82818
Ssr2	54.4062	-54.8359	1.0182	12.0327
Ssr2	22.9486	42.9029	1.00451	4.91242
Ssr2	20.8117	-30.3625	1.06139	7.84304
Ssr2	16.4587	66.5959	1.10674	26.7723
Tbc1d30	49.5157	-141.523	0.977914	22.8365
Tbc1d30	25.5473	-68.5636	0.943043	4.82696
Tbc1d30	16.2847	59.8563	1.00846	10.87
Tbc1d30	6.79736	152.112	1.00852	7.61535
Hpn	435.391	65.5389	0.89073	5.52171
Hpn	397.523	159.656	0.935046	22.0856
Hpn	59.6806	33.1802	1.0833	11.6127
Serpina1d	1813.48	-40.8916	0.891771	5.03562
Serpina1d	108.277	34.1527	1.22283	6.50836
Serpina1d	21.0522	118.058	1.15216	15.6735
Samd8	58.2214	99.3443	1.291	6.03867
Samd8	28.3667	-139.809	1.05157	13.3637
Samd8	4.76965	-67.7468	1.15176	9.60861
Slc30a5	179.043	-10.232	0.820467	4.68534
Slc30a5	159.965	-94.7988	0.806015	5.87355
Slc30a5	105.32	-58.126	0.917685	11.3639
Slc4a1	0.859278	107.781	1.34878	4.42539
Slc4a1	0.780783	175.65	1.11943	8.74179
Slc4a1	0.656254	114.59	1.36101	7.6629
Slc4a1	0.221217	151.941	1.20605	26.3164
Adra1a	15.5916	-124.905	0.946902	22.496
Adra1a	5.35181	156.871	1.05099	11.6207
Adra1a	3.37759	58.3813	1.21523	7.06394
Adra1a	3.05064	-10.4366	1.18692	4.74907
Cabyr	17.2249	17.0352	1.21815	10.3191
Cabyr	14.3938	122.659	1.20613	20.0583
Cabyr	1.46276	-169.985	1.19306	6.26007
Cabyr	0.766674	-176.378	1.27647	4.51749
Hn1l	91.7871	-65.4405	0.733166	6.50529
Hn1l	52.8954	-21.3596	0.998836	23.8805
Hn1l	21.9833	-109.665	1.04078	11.7743
Hn1l	12.093	85.7059	1.02788	5.06317
Tmed2	74.4471	56.5366	0.881757	17.4627
Tmed2	41.1108	-157.876	0.949264	11.435
Tmed2	6.05496	-114.382	1.25987	4.65359
Tmed2	1.09241	162.488	1.08392	7.06289
Ptk6	3.94382	13.1733	1.0039	22.4707
Ptk6	2.54672	142.484	1.02406	7.66116
Ptk6	1.48037	-32.1394	0.953406	5.16577
Ptk6	0.621619	-129.293	1.15708	9.86422
Atf6b	55.2249	32.3246	1.00127	23.5732
Atf6b	46.7477	-45.6205	0.997882	12.2477
Atf6b	40.112	-104.575	0.892727	5.58193
Atf6b	13.9114	-53.1679	0.970768	4.68158
Ubxn4	215.54	-62.6735	0.988621	11.876
Ubxn4	169.769	49.3874	0.947906	25.0074
Ubxn4	132.184	-63.5929	0.922122	6.82025
Ubxn4	16.575	6.50776	1.0338	4.9084
Tpst1	57.1236	105.768	0.958293	23.9911
Tpst1	14.7131	51.699	1.01228	4.94697
Tpst1	9.93104	-107.063	1.0533	9.40091
Tpst1	5.6787	47.9381	1.03825	6.56986
Serinc2	27.7574	-97.3306	0.911677	8.01014
Serinc2	24.1411	-105.755	1.01676	21.7044
Serinc2	22.664	-63.0966	0.920386	5.97173
Serinc2	4.87571	163.597	1.00708	4.45691
Atp9a	87.5085	81.2881	0.833847	6.93941
Atp9a	65.2684	46.2838	0.987869	17.3747
Atp9a	34.46	-1.30333	1.00752	9.27827
Bst2	110.997	50.5593	0.981445	14.3888
Bst2	100.255	69.536	0.951211	5.11764
Bst2	16.3279	-12.6472	1.08558	6.50042
Gstm6	386.544	-43.5287	0.936687	22.9839
Gstm6	100.389	-39.8997	0.972189	7.49164
Gstm6	43.6052	-4.99823	0.986111	5.73405
Serpinb8	8.05678	-61.4287	0.952429	26.0363
Serpinb8	5.43488	170.285	1.00263	12.0273
Serpinb8	3.59246	-175.284	0.9531	4.74841
Serpinb8	1.04034	56.5316	0.981163	6.19818
Stx5a	95.104	-37.4457	0.968748	11.5168
Stx5a	32.4435	-38.4847	1.01218	4.78712
Stx5a	24.8923	-13.5438	1.04318	23.8263
Stx5a	11.2222	-89.1217	1.23236	7.50809
Amigo3	2.91974	-39.0539	0.993113	11.0932
Amigo3	2.83254	45.7893	1.01975	7.65293
Amigo3	2.17001	128.387	0.953668	26.5937
Amigo3	0.833331	16.94	1.0135	4.77836
Dbi	1292.23	8.3773	0.785579	5.21799
Dbi	1176.01	-147.364	0.856721	6.76155
Dbi	642.357	154.564	0.898568	14.7679
Dbi	165.626	-4.48938	1.07344	24.8199
Gm4013	13.6761	114.76	0.750735	12.2017
Gm4013	4.88078	156.456	0.954818	6.19666
Gm4013	4.22118	-105.391	0.911887	5.30968
Fmn1	18.2341	-105.934	0.922005	4.57088
Fmn1	8.46307	-124.191	1.12002	18.7082
Fmn1	3.36929	0.445495	1.08792	10.0329
Fmn1	1.60609	49.0417	1.30604	6.09109
Cks1b	23.9753	99.7853	0.953461	29.1988
Cks1b	2.15817	-21.8051	1.11455	11.0546
Cks1b	1.40589	-30.0369	1.04994	4.86496
Cks1b	0.908504	7.80935	1.27402	8.0484
St3gal4	141.684	83.0606	0.931986	19.3353
St3gal4	129.964	102.772	0.824573	6.81298
St3gal4	87.0508	-120.882	1.28273	4.45403
St3gal4	49.6641	-5.33401	1.01461	11.8286
Ncln	57.3237	105.14	0.942337	24.0506
Ncln	32.5318	-10.226	0.977023	12.8384
Ncln	17.6555	-160.552	1.00186	7.11582
Ncln	11.6231	-114.414	0.992599	4.47656
Serpina3k	11074.5	12.212	0.953063	12.3333
Serpina3k	10822.1	-171.005	0.987402	31.3059
Serpina3k	4680.12	-6.48793	1.0334	4.74544
Serpina3k	616.838	-68.7567	1.11683	6.2762
H2afx	35.6959	-15.5669	1.01419	11.6773
H2afx	23.6693	59.4182	1.02887	23.2034
H2afx	11.9005	6.30499	1.12242	7.91958
H2afx	7.92943	28.3717	1.0394	4.85034
Sall2	2.89589	128.849	1.69912	22.021
Sall2	2.40811	-52.5662	1.04318	8.40018
Sall2	0.392485	125.939	1.15697	6.08033
St3gal5	824.477	129.131	0.989564	22.0446
St3gal5	310.843	94.6863	0.917457	7.34067
St3gal5	169.842	-72.2742	1.04564	10.7352
Sco2	73.8949	-60.4051	0.976262	21.6194
Sco2	10.2351	164.31	0.997855	6.09035
Sco2	0.219539	-30.3053	1.1674	9.57219
B4galnt1	197.113	-67.5485	0.837394	4.36046
B4galnt1	173.195	-84.9039	0.817471	8.67765
B4galnt1	33.7491	-122.423	1.04545	21.5156
B4galnt1	24.0042	83.4404	1.23288	5.79128
Clptm1l	15.1601	134.738	1.03781	5.13897
Clptm1l	12.59	97.9361	1.08084	19.5341
Clptm1l	4.33272	94.8895	1.21736	8.12519
Smim1	16.0709	66.6754	0.82133	11.0549
Smim1	8.97495	157.512	0.972139	7.09539
Smim1	0.15671	41.4714	2.23208	5.77931
Kctd7	13.9786	26.0131	0.967692	22.0647
Kctd7	13.2048	-14.8755	1.05866	10.7733
Kctd7	1.5347	-115.217	1.04828	4.59734
Kctd7	0.32694	-109.364	1.01749	7.01937
Tpst2	36.2067	55.2459	1.06482	23.4201
Tpst2	9.712	77.3115	1.02109	5.33718
Tpst2	0.498737	107.831	1.7454	5.90681
Hsd11b1	384.018	-146.842	0.968314	13.2602
Hsd11b1	162.409	-102.441	1.02408	7.53022
Hsd11b1	75.7924	62.5417	1.02628	4.57906
Selk	37.9447	-61.4467	1.01993	22.3429
Selk	19.4489	-140.801	0.993284	6.03603
Selk	15.9464	-73.0237	0.982187	7.75557
Selk	12.9217	24.3184	1.09174	12.7992
Lsr	333.305	-104.083	0.94003	4.49927
Lsr	304.315	90.7592	0.978988	24.0802
Lsr	203.954	-73.0675	0.987205	11.7071
Lsr	179.086	149.568	0.980705	5.33106
Alg12	43.9417	-35.7669	0.984143	11.6247
Alg12	18.759	19.9597	1.01531	22.6466
Alg12	10.6573	-11.358	1.12618	7.83607
Alg12	3.88037	5.99187	1.05102	4.79892
Pigk	42.3598	-146.821	0.798943	10.7858
Pigk	29.034	-38.1798	0.81478	5.60559
Pigk	3.19701	-7.26854	1.07284	21.299
Pigk	2.37928	47.5205	1.12408	4.53695
Fbxo21	657.997	-112.591	0.973617	22.4152
Fbxo21	163.626	124.011	0.995561	11.3435
Fbxo21	125.484	75.2812	0.967368	6.50469
Fbxo21	62.7524	28.9299	1.00033	4.51115
Reep5	22.6412	60.9791	0.961685	12.7999
Reep5	14.5034	-72.4308	2.38761	7.37989
Reep5	12.2769	97.2093	0.951155	5.25804
Wdr90	13.0067	70.9342	0.90121	5.24812
Wdr90	7.50754	-87.8093	1.052	19.6334
Wdr90	5.57916	-14.7353	0.982579	8.30836
Ppapdc2	27.82	-119.457	0.840163	7.83416
Ppapdc2	16.5835	145.772	0.987169	11.5668
Ppapdc2	13.6574	-41.1174	1.00139	22.4147
Ppapdc2	9.48314	-3.48309	0.975972	4.88964
Fuom	20.8601	-104.51	0.954435	7.52322
Fuom	12.3913	6.31485	0.955178	5.26466
Fuom	9.78171	-12.6136	0.9459	11.555
Vps37c	41.2516	-42.422	0.963373	11.2632
Vps37c	16.6814	-65.0799	1.15531	6.72235
Vps37c	8.53751	38.0021	0.996284	19.7324
Vps37c	6.68286	-50.5697	1.06778	4.70408
Ehhadh	391.027	-162.88	0.966999	11.9802
Ehhadh	253.593	-7.36681	1.01887	20.5716
Ehhadh	32.2429	151.727	1.125	6.37084
Cyp2c55	56.4406	-90.1113	0.880426	20.0093
Cyp2c55	22.0729	9.75207	0.883765	7.77574
Cyp2c55	8.79455	-122.899	1.01846	5.39799
Nucb1	47.559	-96.4607	1.04073	24.846
Nucb1	30.3434	143.426	3.4636	9.44403
Nucb1	4.55246	71.5976	1.34105	6.11111
Rpp40	9.3876	102.551	0.958021	13.9989
Rpp40	8.97011	-152.627	0.992111	7.17921
Rpp40	1.35557	-59.8867	1.14306	4.79425
Rpp40	0.948641	18.4775	1.2927	22.8198
Kantr	2.01285	-71.9249	1.03356	19.5969
Kantr	0.957634	36.2969	1.10321	4.36509
Kantr	0.646852	-41.4744	0.973894	7.43316
Kantr	0.190087	-119.835	0.987581	5.15272
Gapdhs	5.14912	83.9428	0.893015	4.76411
Gapdhs	3.62589	-15.9308	0.901573	8.74819
Gapdhs	3.06382	71.3038	0.909043	6.35243
B2m	919.782	89.6579	0.959566	12.2474
B2m	254.016	176.054	1.50101	5.47444
B2m	217.082	28.7903	1.02546	4.46666
B2m	167.838	178.325	1.01328	6.0981
Amy1	278.316	-107.904	0.933724	14.8316
Amy1	165.445	42.6515	0.979275	6.27048
Amy1	102.342	-45.97	0.861845	8.86352
Afmid	390.434	72.1491	0.969081	22.6716
Afmid	168.55	150.463	0.930046	4.76491
Afmid	155.454	159.243	0.939917	12.0983
Afmid	151.868	92.3046	0.972029	7.36935
Mvk	120.44	164.505	0.766413	6.31852
Mvk	109.56	25.4966	0.871816	11.8445
Mvk	47.5286	-61.37	1.013	22.7586
Mvk	27.0515	50.3241	0.9146	7.69646
Bcl6	610.943	-58.2177	0.786562	6.15816
Bcl6	152.864	-51.8819	1.0053	18.4771
Bcl6	62.9771	162.958	1.0225	5.12928
Bcl6	24.4644	32.7274	1.0746	7.50282
Nrtn	1.93016	-163.082	1.34294	6.92839
Nrtn	0.541217	115.222	1.07149	23.0673
Nrtn	0.347426	148.383	1.1088	11.0569
Pcyt2	2815.1	-51.4553	0.754622	8.07743
Pcyt2	2119.28	28.185	0.811948	5.32385
Pcyt2	43.7654	-34.0311	1.08186	23.2591
Acsl5	1090.7	-45.6799	0.884364	19.3016
Acsl5	201.798	-165.118	1.01857	6.6181
Sult1b1	133.159	136.829	0.829241	4.59651
Sult1b1	133.007	59.5231	0.812639	8.37294
Sult1b1	81.2935	124.875	0.885615	6.33363
Sult1b1	7.39	121.334	1.05027	17.5565
Abca3	120.883	-86.265	0.901646	5.42438
Abca3	70.1709	-108.446	1.03522	13.2522
Abca3	6.90856	-36.2797	2.41579	5.79553
Gpr180	34.628	103.189	0.920204	21.679
Gpr180	8.21639	22.6941	0.891914	5.46235
Gpr180	1.26692	-111.149	1.11605	11.3163
Aspg	535.8	-122.275	0.991031	22.9007
Aspg	282.368	152.946	0.971097	12.0906
Aspg	240.306	13.7286	0.950668	5.11558
Aspg	151.023	-105.38	0.945772	7.09181
Masp2	418.731	123.928	0.919591	22.589
Masp2	80.0551	32.3213	0.99472	5.1027
Masp2	74.3921	-155.075	1.26803	6.2715
Il4ra	93.4512	177.806	0.72667	7.55294
Il4ra	27.6909	19.2748	1.04246	23.9356
Il4ra	17.4495	117.794	1.05861	10.2707
Xlr3a	15.9099	4.46405	0.95036	6.36967
Xlr3a	8.51732	-81.643	1.00523	8.25616
Xlr3a	2.55077	58.6547	1.07061	5.13333
Xlr3a	1.59751	-63.2657	1.04143	21.3011
Slc25a1	683.445	88.4011	0.787981	13.8197
Slc25a1	427.5	163.629	0.892375	6.46593
Slc25a1	82.3849	-129.909	1.0554	4.61902
Slc25a1	2.48159	100.325	1.3049	19.4898
Gstp2	19.5488	66.5232	0.972178	14.3706
Gstp2	18.476	-169.148	0.902614	7.97093
Gstp2	18.4591	-21.1536	0.932066	4.85307
Gstp2	4.04338	-66.2899	1.07477	6.56912
Nfxl1	31.7772	-43.2136	0.98546	11.4913
Nfxl1	27.2422	60.3817	0.961704	23.5455
Nfxl1	19.549	-45.0477	1.0568	6.69124
Nfxl1	13.4325	-23.5185	1.02075	4.75265
Endog	75.749	142.513	0.961201	25.6243
Endog	37.4392	-92.4066	0.942913	11.0696
Endog	6.34387	104.907	0.9833	4.3167
Endog	4.21397	-74.8629	1.06107	7.5298
Dhdds	134.767	-96.6349	0.658237	13.9832
Dhdds	49.2508	90.106	0.915826	15.2752
Dhdds	40.1041	-43.8583	0.893927	5.87366
Dhdds	5.17953	-49.8839	1.09633	7.6376
Cdk2ap2	67.3929	17.8112	1.00115	23.7275
Cdk2ap2	66.8973	-33.3317	1.01265	12.0443
Cdk2ap2	40.0313	53.8918	0.968171	4.9253
Cdk2ap2	11.1702	-39.6994	1.09309	7.86377
Hdhd3	51.1522	40.9837	1.01022	24.0857
Hdhd3	16.7959	-27.7847	1.05462	12.1488
Hdhd3	2.7742	23.8195	1.06857	5.2016
Hdhd3	2.35797	-30.9662	1.12386	7.82434
Sc5d	965.148	36.33	0.996695	29.7062
Sc5d	450.563	-149.998	1.03651	6.79853
Sc5d	309.393	151.801	1.03825	11.5851
Sc5d	5.7672	-85.7481	1.28988	5.56732
Rnf103	144.306	177.241	0.899773	4.60848
Rnf103	90.4297	-163.312	0.996243	11.8429
Rnf103	72.087	-124.978	0.972938	6.81793
Rnf103	60.5806	14.4988	1.01249	20.084
Moxd1	312.489	-41.4544	0.995539	4.58231
Moxd1	213.411	-98.237	0.995759	6.2108
Moxd1	36.2437	-8.16116	1.06693	16.3514
Slc52a2	10.3713	-7.75796	2.74843	5.49181
Slc52a2	10.2201	-22.6275	0.995503	12.2521
Slc52a2	6.58093	172.179	0.98692	4.42922
Slc52a2	1.80248	44.8426	1.36256	29.191
Ptprd	588.428	117.232	0.844669	11.7683
Ptprd	541.952	19.2935	0.933349	17.6494
Ptprd	250.445	134.931	0.917714	4.34148
Ptprd	207.816	173.571	0.935156	7.83396
Isoc2b	27.9934	76.4607	0.888963	5.68929
Isoc2b	26.1191	176.587	0.885704	4.80856
Isoc2b	5.17343	-105.813	1.0509	21.7124
Isoc2b	1.37478	-139.389	1.0355	9.89601
6430548M08Rik	53.1315	-103.557	0.869564	5.91058
6430548M08Rik	46.1435	-26.2114	0.870645	4.62504
6430548M08Rik	21.7921	-98.5076	0.948035	11.0118
6430548M08Rik	4.04944	92.7335	1.02312	17.9369
Chpf2	34.341	-84.9652	1.02688	20.3994
Chpf2	21.2345	121.601	1.253	6.34409
Chpf2	6.04222	149.109	1.0638	10.5002
Chpf2	3.38806	99.1605	1.14823	5.06007
Cyp2d9	3144.35	136.923	0.961264	18.6314
Cyp2d9	597.366	118.919	1.02637	5.9491
Cyp2d9	553.248	-122.825	0.961915	8.55297
Cyp2d9	158.762	4.18011	1.09726	4.7535
P2ry4	50.7802	-1.23048	0.917106	21.5046
P2ry4	24.9497	146.604	0.832272	10.2004
P2ry4	12.1208	-46.408	1.02587	5.33831
P2ry4	5.27279	133.189	1.02477	7.44084
Fabp1	12832.4	138.885	0.836342	6.39691
Fabp1	10462.4	50.8919	0.809408	10.3071
Fabp1	5653.56	-162.089	0.945118	22.865
Fabp1	382.8	-107.17	1.18355	4.89307
Vasn	26.5312	-29.5276	0.979809	11.2702
Vasn	19.6234	-16.9954	1.0865	6.60258
Vasn	6.23813	56.3871	1.00219	18.3437
Vasn	5.53625	16.8442	1.02727	4.90099
Cyp46a1	20.7387	135.897	0.873928	11.4697
Cyp46a1	17.1605	115.759	0.870459	6.18672
Cyp46a1	13.0093	122.062	0.897564	4.47704
[truncated: 42,603 more rows]

## Sheet: Raw_Eigen_LKO_sorted
Gene_name	absolute amplitude	math phase	decay rate	period
Ccbl2	113.245	-148.536	0.896531	25.496
Ccbl2	57.4561	53.4484	0.937256	4.75152
Ccbl2	34.2202	-36.0273	0.941029	7.11021
Ccbl2	7.14425	-26.6693	1.00506	9.22395
Tmem238	39.4012	91.9157	0.521537	28.6158
Tmem238	15.3853	37.5552	0.938046	21.1904
Tmem238	7.92125	90.3509	0.97442	7.59431
Ces1g	100.618	-115.239	0.946333	4.92072
Ces1g	32.0052	174.609	1.0168	6.14619
Ces1g	15.9277	-43.4842	1.09174	17.7975
Ces1e	126.127	93.8185	0.836132	23.0824
Ces1e	86.0227	173.113	0.967504	4.77827
Ces1e	9.29955	-126.062	1.15638	10.9738
Ces1c	3713.65	34.5804	0.852497	22.1803
Ces1c	1747.24	77.4728	0.892388	7.25364
Ces1c	1088.43	84.6868	0.919995	13.3769
Ces1d	1928.22	-77.753	0.393034	6.22344
Ces1d	180.211	137.222	1.09436	23.3045
Ces1d	24.7064	102.457	1.15682	5.8128
Dgat2	633.743	-84.9931	0.818018	5.37796
Dgat2	237.893	122.973	1.00866	20.0327
Dgat2	196.287	176.923	0.956509	7.65625
Dgat2	53.2869	118.259	1.13208	4.4885
Ces1f	309.678	-172.985	0.894527	4.75004
Ces1f	267.159	69.3955	0.997118	21.358
Ces1f	55.7616	-153.202	1.11611	6.32363
Gabbr2	531.432	178.142	0.631413	4.53634
Gabbr2	73.6049	134.901	0.851029	6.08482
Gabbr2	28.0551	-153.322	0.925201	11.6152
Retsat	354.476	152.474	0.323335	5.20682
Retsat	186.943	21.6059	0.850521	15.7944
Retsat	84.9138	-153.974	0.959896	5.35676
Retsat	13.8515	-114.11	1.22787	12.7931
Lect1	5.48188	18.9868	0.923303	6.57449
Lect1	3.22103	135.639	1.05215	22.2774
Lect1	1.02522	83.8065	1.21922	8.97987
Ces1b	140.589	120.071	0.936245	22.988
Ces1b	41.1811	115.578	0.942155	8.73422
Ces1b	7.60699	179.786	1.05475	6.18736
Hapln4	18.6474	44.6707	0.983937	24.8014
Hapln4	8.12984	168.02	0.99104	6.05188
Hapln4	3.9271	102.009	1.1589	8.17283
Adgrf1	17.5569	-61.459	0.756255	4.99211
Adgrf1	10.4281	-92.4874	0.974124	17.7867
Adgrf1	2.79044	74.3483	1.00555	6.78711
Angptl3	863.546	81.6916	0.903668	25.7157
Angptl3	609.368	-172.137	0.898838	4.74397
Angptl3	184.637	88.9061	1.09141	7.70033
Angptl3	143.596	3.53669	0.994487	12.5706
Adam11	20.0666	-56.3516	0.801743	7.99966
Adam11	11.4519	26.8731	0.90478	5.59055
Adam11	8.382	-96.7819	0.947041	18.5718
Ptprf	281.044	12.009	0.969602	22.942
Ptprf	198.363	-97.1222	0.956199	4.86117
Ptprf	39.2884	132.875	1.03453	5.82099
Cyp2c67	142.745	80.0864	1.19254	11.6202
Cyp2c67	89.5092	10.5922	1.00391	21.2701
Cyp2c67	20.572	-96.9833	1.08885	5.05814
Bloc1s1	26.8703	-95.0335	0.909495	5.05471
Bloc1s1	5.63366	107.167	1.32816	6.5806
Bloc1s1	1.10159	163.641	1.19184	9.10347
St3gal3	88.6223	-87.6781	0.885298	5.11858
St3gal3	74.5283	51.2096	0.966516	26.0678
St3gal3	14.5318	163.871	1.01747	8.65923
St3gal3	7.81306	-81.1128	1.19465	10.1675
Hc	1914.43	50.2035	0.9608	24.3122
Hc	1003.85	12.881	0.970828	7.93017
Hc	610.395	40.7692	0.989334	5.75485
Hc	391.913	-6.02562	1.02513	12.1751
Gjb1	877.658	64.8504	0.908515	28.1461
Gjb1	457.932	13.7913	1.36221	7.40441
Gjb1	432.655	-138.756	1.06068	4.79971
Aqp4	14.1391	159.58	0.991158	20.8744
Aqp4	11.1795	-169.381	0.855078	7.16379
Aqp4	2.15198	31.5364	0.995293	4.55266
Aqp4	0.481298	55.019	1.06398	10.3404
Lamp1	1432.57	-54.8857	0.711417	5.60928
Lamp1	428.927	-131.071	0.925476	8.94908
Lamp1	9.13817	-88.5355	1.01728	5.65582
Proc	176.445	-144.089	0.989638	4.72561
Proc	142.082	16.1661	1.01512	6.25278
Proc	98.9538	-47.8295	0.969135	11.4872
Ildr2	50.6126	106.607	0.772918	4.63726
Ildr2	27.442	162.844	0.971671	10.072
Ildr2	7.77831	166.402	1.05386	22.0666
Ildr2	0.24449	-27.87	1.10988	5.95408
Azgp1	1573.23	-75.3702	0.772273	11.4864
Azgp1	1354.3	6.98203	0.865635	6.65766
Azgp1	640.053	-128.37	0.972687	4.95068
Tex264	21.8053	47.4478	0.927592	8.21512
Tex264	14.3407	125.044	1.03749	20.6019
Tex264	4.86011	153.507	1.02036	5.39772
Hgsnat	84.7759	-163.479	0.77521	4.65202
Hgsnat	18.2746	84.5243	0.937481	5.86086
Hgsnat	6.02993	132.447	1.05525	8.67423
Morn2	1.56453	-48.5994	1.04963	11.7709
Morn2	1.17293	123.922	0.970565	4.60178
Morn2	1.05522	-169.072	0.988762	9.53605
Morn2	0.965257	-9.7554	0.996025	5.91082
Syne4	1.29876	72.8108	0.954164	13.0802
Syne4	1.29396	-173.138	0.888674	4.65241
Syne4	1.13149	156.186	1.0089	6.75679
Syne4	0.954606	120.656	0.939014	8.83002
Ccdc149	3.47981	-55.8897	0.959592	21.537
Ccdc149	2.66816	-9.70335	0.993657	11.8673
Ccdc149	2.5591	-42.6562	0.95477	5.48998
Ccdc149	2.04826	-28.8004	1.01455	7.84297
Rnf130	28.992	-127.836	0.946415	4.77682
Rnf130	27.2168	23.4363	0.992301	24.3757
Rnf130	10.1405	-79.582	0.920125	9.80953
Ces2a	39.541	54.1243	0.99334	6.86664
Ces2a	7.46837	71.24	1.20724	12.9115
Ces2a	4.05946	-31.7474	1.16937	21.2608
Pla1a	52.4522	-67.9752	0.880354	5.05575
Pla1a	15.1386	-149.152	1.07427	6.47881
Pla1a	3.13723	88.1836	1.05058	25.1479
Pla1a	0.883637	-26.8647	1.20904	4.33238
Cyp4a12b	76.228	46.9096	1.02449	22.5811
Cyp4a12b	47.8063	34.7228	1.26152	6.25087
Cyp4a12b	33.2384	75.8211	1.06282	10.8562
Oaf	483.868	179.95	0.707675	14.205
Oaf	95.2237	-154.426	0.998154	4.68309
Oaf	66.6063	-103.548	1.05412	7.22105
Paqr7	89.8109	119.721	0.883675	4.53779
Paqr7	87.8375	106.58	0.876318	14.8724
Paqr7	1.00397	-7.65178	1.09855	8.40764
Erp44	53.6205	88.9013	0.934005	24.8065
Erp44	18.9616	-32.4091	1.00952	12.3304
Erp44	9.36557	65.902	1.05449	7.94081
Erp44	0.438614	116.743	1.02801	4.35327
Sidt2	143.785	87.033	0.90399	24.1813
Sidt2	89.1707	-25.8559	0.899796	5.65777
Sidt2	63.2529	-134.355	0.942909	9.65108
P4hb	609.681	78.1739	0.90829	21.8024
P4hb	258.561	94.4233	1.07361	6.56174
P4hb	218.676	-153.763	1.04595	4.6306
Selenbp2	2231.76	55.197	0.822498	7.89131
Selenbp2	1408.35	9.22914	0.96488	11.6292
Selenbp2	784.44	-6.15934	1.06172	20.5888
Selenbp2	668.249	110.715	1.02963	5.91568
Tmprss6	382.312	12.4214	0.980987	22.4623
Tmprss6	246.263	-139.491	0.974481	4.72252
Tmprss6	35.112	97.5546	1.13802	6.68936
Dnajb9	63.2257	-17.2474	0.898858	11.9438
Dnajb9	47.9006	65.1606	0.943608	8.5902
Dnajb9	11.9934	-11.3422	0.921886	4.81985
Dnajb9	2.31308	-24.5365	1.78012	27.1806
Sec61b	18.858	-158.353	1.23701	5.98348
Sec61b	4.04252	22.2604	1.11508	14.0189
Sec61b	1.84504	-105.955	1.24095	9.50266
Gm4956	37.6542	66.5015	0.925945	23.1775
Gm4956	14.9471	141.445	0.967376	5.77461
Gm4956	13.7521	-166.857	0.991513	11.5515
Gm4956	3.16748	114.926	1.0135	4.59121
Snhg11	21.7479	179.069	0.867996	4.92484
Snhg11	11.3152	-150.618	0.98587	21.509
Snhg11	2.85301	2.7101	1.51997	7.08326
Ikbke	51.0795	76.2594	0.844306	11.7787
Ikbke	32.263	-0.856593	0.973086	25.5731
Ikbke	13.0086	-157.256	1.05304	4.76279
Pxmp2	199.084	60.2936	0.839296	18.3716
Pxmp2	145.752	68.2804	0.780969	7.32728
Pxmp2	27.2469	-71.4346	0.935016	5.44126
Dnase2b	123.274	120.93	0.741801	4.26571
Dnase2b	95.9553	63.5172	0.794481	20.6875
Dnase2b	27.6433	104.416	0.855005	9.26521
Dnase2b	16.2633	87.7797	0.943344	6.02114
Gmds	1.2533	49.3874	0.984892	21.2339
Gmds	1.10834	-136.743	0.989161	5.21121
Gmds	0.42453	-16.7172	1.51304	8.25804
Gmds	0.141019	-140.929	1.09086	4.54552
Itih4	6654.92	52.1424	0.876115	24.279
Itih4	3008.22	48.3459	0.925573	8.23743
Itih4	2499	133.163	0.938369	6.11078
Itih4	2135.14	-153.898	0.929938	4.72938
Cyp2c40	1.37405	-116.306	1.10619	10.0508
Cyp2c40	1.23469	-64.4312	1.20462	20.9157
Cyp2c40	0.632607	3.90378	1.35001	5.12733
Cyp2c40	0.126292	58.3373	1.29371	4.64011
Cnpy3	25.2661	-95.0077	1.25953	4.66356
Cnpy3	13.2052	-38.5059	1.14424	8.29662
Cnpy3	11.6075	-10.4364	1.06249	12.836
Tex2	194.215	33.8451	0.97322	26.4704
Tex2	172.204	115.046	0.867132	4.61635
Tex2	6.26062	-111.654	1.12332	11.7952
Col18a1	887.244	13.3252	1.02244	23.6465
Col18a1	539.708	-151.417	0.99105	4.76107
Col18a1	286.865	105.15	1.06219	6.0492
Slc13a2	9.02441	47.5111	0.985913	23.0562
Slc13a2	4.55633	173.026	1.00294	5.85717
Slc13a2	4.31537	88.4401	0.92939	6.94924
Slc13a2	2.02217	-179.975	1.05302	11.63
Cyp1a2	481.397	61.1856	1.01347	7.235
Cyp1a2	453.504	174.965	1.00895	21.0038
Cyp1a2	358.865	179.285	1.03904	5.5126
Cyp2e1	9798.2	168.211	0.982233	21.3196
Cyp2e1	8237.68	137.712	0.952947	8.28817
Cyp2e1	4587.3	-121.326	0.931813	5.64059
Igf2r	38.5633	-66.0345	0.999551	10.9352
Igf2r	25.185	-43.3367	1.01985	7.63042
Igf2r	12.78	-60.3298	1.03188	5.28549
Acacb	195.905	-175.817	1.04008	5.06723
Acacb	161.523	-7.01412	0.998342	18.2124
Acacb	33.1019	-80.7569	1.62511	33.3336
Acacb	10.0214	100.113	1.08813	7.02975
Daglb	18.238	-102.607	0.985577	19.4697
Daglb	9.80557	164.614	0.905765	4.18792
Daglb	4.46986	-69.13	1.03685	8.79379
Sec61g	5.3652	51.9776	0.98701	13.8834
Sec61g	3.0814	68.4351	1.09668	5.92938
Sec61g	1.14572	70.6941	1.05597	8.79004
Rpn1	146.435	51.857	0.967696	23.8395
Rpn1	105.891	74.0047	0.974929	7.89773
Rpn1	44.4855	-0.994579	0.98279	11.4367
Rpn1	10.4553	-0.392486	1.02945	4.46581
Dpp7	15.5464	28.8773	1.0055	24.2821
Dpp7	7.10269	22.3641	1.04142	12.089
Dpp7	5.04936	3.19075	1.04107	8.00691
Dpp7	4.96933	-19.2963	1.16854	5.3984
1810008I18Rik	100.458	-110.707	1.0372	5.02195
1810008I18Rik	77.7641	-7.31632	0.977892	24.443
1810008I18Rik	7.3807	-145.235	1.01142	7.44388
Zfp9	10.6254	49.3514	0.708613	8.48243
Zfp9	4.24236	-4.52634	0.935397	25.9119
Zfp9	2.74121	-61.6692	0.943058	10.6559
Zfp9	1.03291	-79.4054	1.00956	4.48014
Gpr108	13.3131	-44.4145	0.941626	6.59471
Gpr108	6.11761	-6.85822	1.02105	12.6492
Gpr108	1.54691	-52.4379	1.30953	8.87855
Plbd2	200.405	113.257	0.792837	29.8337
Plbd2	166.795	-19.8335	0.849121	5.44198
Plbd2	157.104	-93.9668	0.840087	6.93003
Plbd2	92.8086	174.699	0.914153	9.10663
Creld2	196.7	34.2503	0.821962	22.1751
Creld2	85.2833	56.0197	1.00149	8.05372
Creld2	68.4097	3.87549	1.00759	11.9773
Creld2	5.56166	68.5261	1.06618	4.87111
Slc39a4	74.6619	-16.1178	0.922911	11.5251
Slc39a4	45.2758	-43.4296	1.02707	21.3155
Slc39a4	41.9445	47.7731	1.00179	8.05183
Slc39a4	7.96456	118.618	1.01674	4.19403
Tmed3	15.1931	8.13743	0.90302	22.9151
Tmed3	2.68647	4.21727	1.0802	7.56506
Tmed3	1.72352	-153.621	1.0141	4.80759
Tmed3	1.13251	87.5472	1.0773	11.7458
Atrnl1	171.278	43.6149	0.649464	24.2617
Atrnl1	22.3193	-74.0493	0.939666	4.91131
Atrnl1	9.58868	124.046	0.931953	8.1743
Mup1	627.925	137.407	0.837103	7.96726
Mup1	266.376	-150.215	1.01172	16.2239
Mup1	98.0781	134.442	0.996539	5.30705
Sdf2l1	116.056	1.79404	0.948195	22.0318
Sdf2l1	84.37	63.312	0.963792	8.32594
Sdf2l1	83.5241	13.2997	0.947553	12.5684
Sdf2l1	5.27132	48.466	1.12058	5.21138
Clu	8781.98	60.0932	0.780522	21.0362
Clu	3081.57	171.992	0.883716	4.57596
Clu	2975.17	88.2483	0.910366	8.71597
Clu	2588.92	129.832	0.925388	6.12506
Slc5a2	5.88914	33.3201	0.595638	27.9445
Slc5a2	3.06901	23.7984	0.866938	4.41107
Slc5a2	0.249577	-142.819	1.03858	10.9889
Scd1	32547.7	-179.403	0.87878	4.71966
Scd1	26690.5	74.1737	0.908603	29.5175
Scd1	5845.18	113.676	1.00932	5.76846
Scd1	4116.81	-75.579	1.06135	7.77593
Capn8	13.7616	-32.1176	0.936618	5.20091
Capn8	9.13181	50.4188	0.987873	22.3126
Capn8	7.68021	-24.0404	0.938363	7.4125
Tram1	109.053	-44.5943	0.950753	5.12514
Tram1	43.4551	-24.6558	1.09112	17.7373
Tram1	9.0185	-88.6492	1.07949	5.96988
Sec61a1	128.155	-81.4851	0.929581	4.91207
Sec61a1	54.0061	20.6506	0.990389	22.2507
Sec61a1	49.6025	69.459	1.00722	6.12674
Sec61a1	34.8662	23.7989	1.01187	12.2752
Abca2	177.671	25.7114	0.975618	24.3766
Abca2	56.9361	51.8561	0.960146	12.7971
Abca2	28.6516	167.092	0.981713	8.31297
Igfbp2	217.218	108.251	0.947817	8.4131
Igfbp2	112.462	-99.6333	1.01746	4.66626
Igfbp2	69.4191	-16.3103	1.01528	19.597
Sec11c	2.42714	-179.948	1.05544	6.04844
Sec11c	1.44843	-57.7768	1.03397	17.993
Sec11c	0.398012	52.1853	1.04927	8.78908
Dnase1	0.914573	-22.2294	1.11261	5.04421
Dnase1	0.326276	66.8831	1.18188	6.80459
Dnase1	0.280442	-109.243	1.08033	10.7969
Lrp1	4230.18	75.9751	0.827082	29.6775
Lrp1	1202.04	-119.232	0.914962	4.82494
Lrp1	1147.54	139.433	0.9077	6.18037
Lrp1	800.548	69.8933	0.939189	7.97128
F7	72.9261	62.981	0.869327	14.7777
F7	41.595	-130.09	1.00272	4.80264
F7	22.2698	83.5915	0.990207	8.4237
Furin	306.404	-86.3239	0.814234	10.195
Furin	124.62	-88.0533	0.971453	4.88004
Furin	102.31	-10.44	0.951847	5.78597
Lrtm1	8.64655	-172.953	1.21684	22.1722
Lrtm1	7.31965	-167.106	1.21671	5.95431
Lrtm1	4.68124	116.981	1.28945	10.4184
Lrtm1	3.20721	-157.479	1.50926	4.39362
Entpd7	9.24789	69.2809	0.825076	11.1027
Entpd7	7.53573	-170.148	0.840458	4.86106
Entpd7	7.05873	7.33852	0.926542	23.1943
Entpd7	5.35066	100.635	0.960995	5.9116
Arfgap3	5.61289	-79.5236	0.979	19.2969
Arfgap3	5.1077	21.5553	1.01995	12.0854
Arfgap3	4.14613	123.066	1.00481	4.47943
Arfgap3	2.97557	37.6427	1.0177	8.2888
Tmem205	189.911	-63.2543	0.926914	6.43868
Tmem205	33.114	-177.515	1.12095	4.18318
Tmem205	4.66341	28.9713	1.11152	8.12798
Serp1	99.7859	57.9575	1.05104	21.9839
Serp1	48.2056	15.4006	1.04239	11.4781
Serp1	46.0395	153.37	1.37173	6.36727
Cyp2c68	410.535	102.781	0.840287	31.682
Cyp2c68	59.3716	123.321	1.00948	5.13382
Cyp2c68	17.0658	31.3643	1.3195	7.22282
Gm20257	3.00173	-104.061	0.995603	20.9863
Gm20257	0.130505	128.263	1.10882	9.8403
Gm20257	0.0287378	175.363	1.18037	5.37502
Hyou1	858.198	35.6022	0.907006	22.6518
Hyou1	443.869	72.034	0.981648	8.27971
Hyou1	319.105	6.30741	1.00716	12.1504
Hyou1	8.27189	29.9309	1.10577	5.07634
Orm1	1169.24	50.2489	0.974604	23.885
Orm1	788.303	-38.1691	1.03949	4.62415
Orm1	704.324	-164.738	0.947993	6.49319
Orm1	677.65	34.9496	0.976856	8.30899
Slc17a9	6.80605	8.77261	0.996907	12.2862
Slc17a9	6.15105	169.126	0.998034	5.18472
Slc17a9	5.74208	15.6332	0.979219	8.11832
Slc17a9	1.50755	175.517	1.10591	27.2454
Serping1	2758.36	128.201	0.789296	4.17866
Serping1	2418.64	64.1948	0.775498	5.9051
Serping1	1083.93	50.0606	0.902081	9.79406
Swsap1	11.4089	-76.9647	0.829385	5.15714
Swsap1	7.53609	-151.313	0.864501	6.64978
Swsap1	4.60968	134.129	0.943049	9.34171
Swsap1	0.944073	-13.5971	1.02477	13.1529
Slc2a8	17.7388	-119.197	0.946974	21.4238
Slc2a8	9.86809	-111.363	0.931936	5.0475
Slc2a8	2.62224	136.574	0.995259	9.05636
Slc2a8	2.42885	-151.939	1.0528	4.1899
Gcnt4	7.84837	58.9195	0.975719	28.8481
Gcnt4	4.84886	15.5758	1.00538	5.56708
Gcnt4	4.09992	-52.8815	0.987154	7.32263
Gcnt4	1.5507	-146.676	1.05584	10.0596
Uggt1	135.584	68.024	0.929217	24.3719
Uggt1	88.6402	-75.3971	0.925228	4.90751
Uggt1	39.2922	125.583	0.960935	6.11696
Uggt1	15.7041	-179.209	0.986281	9.79929
Ddost	46.6084	53.8708	0.989232	6.439
Ddost	29.3522	55.5727	1.0195	21.9933
Ddost	4.5007	-146.655	0.941544	10.521
Apon	260.897	76.5199	0.988007	28.4599
Apon	191.015	-95.4625	0.948902	6.74642
Apon	128.489	-176.507	1.00204	4.73976
Apon	69.8098	160.918	1.0501	9.99495
F2	2413.19	-100.957	0.68547	5.56083
F2	698.676	72.1327	1.05679	25.6212
F2	507.732	46.583	0.911109	4.45549
F2	210.55	88.708	1.15069	8.0521
Afm	199.032	45.4756	0.980625	25.3049
Afm	148.376	-143.968	1.02861	5.69385
Afm	24.7987	-29.0145	1.16303	13.1982
Serpina1e	29361.9	1.69684	0.903468	5.37066
Serpina1e	20752.4	-7.6446	0.923716	7.54134
Serpina1e	13422.4	11.9151	1.00469	21.5078
Serpina1e	7863.82	-99.9451	0.957665	10.0763
Ndufa9	34.0527	-171.592	0.949768	4.83962
Ndufa9	20.0095	91.4113	1.05656	18.2711
Ndufa9	17.4161	-128.871	1.08162	6.15436
Ndufa9	3.93818	124.651	1.11746	8.93004
Ostc	38.1699	45.1818	0.990154	23.8085
Ostc	23.3958	41.3929	1.01694	8.08372
Ostc	16.4565	6.81398	1.02423	12.1163
Ostc	1.26068	140.836	1.07393	4.98563
Fn1	6173.75	98.0011	0.837944	30.4041
Fn1	1693.15	133.545	0.957336	6.13262
Fn1	1078.22	-157.352	0.967074	4.63176
Fn1	841.791	52.3592	0.956185	8.13606
Ppp1r15b	120.788	98.0377	0.978136	22.4813
Ppp1r15b	50.6167	-110.164	0.895106	6.59091
Ppp1r15b	21.0251	-92.5568	0.996408	10.3657
Slc35b1	85.446	76.9177	1.08059	4.07314
Slc35b1	38.9541	29.8855	1.01098	22.4569
Slc35b1	38.2116	53.5858	1.144	7.77545
Slc35b1	10.2562	-19.353	1.06476	10.8842
Txndc5	216.569	124.442	0.927731	22.4337
Txndc5	126.339	-91.8415	0.863953	4.98238
Txndc5	46.1773	-60.4574	1.00293	11.7912
Txndc5	26.7557	-170.478	1.02868	6.35295
Apoa1	18213.6	75.8957	0.783377	6.55962
Apoa1	16620.4	-111.448	0.876986	4.91742
Apoa1	7028.4	36.84	0.938868	12.7017
Apoa1	6297.31	16.072	0.991195	21.6317
Gstp1	2749.77	-17.5381	0.861593	5.21814
Gstp1	1187.28	-17.8486	0.916147	7.43336
Gstp1	929.341	-52.6478	0.990115	19.8523
Gstp1	418.456	-85.438	0.993595	10.4546
Eif2ak3	8.22904	26.4927	1.02346	23.0828
Eif2ak3	7.40291	-117.822	0.984853	4.79766
Eif2ak3	4.44927	97.5532	1.01609	5.8955
Cyp2u1	52.5458	-34.6241	0.92703	4.91976
Cyp2u1	43.3633	-157.856	0.934413	5.99867
Cyp2u1	31.3858	-57.4094	1.01606	20.7081
Cyp2u1	12.1182	-40.3459	1.03129	9.4762
Tmem208	9.70319	45.2478	1.14412	6.9309
Tmem208	7.57218	-77.3705	0.934244	9.75164
Tmem208	6.29782	16.9883	1.00614	22.6134
B4galnt3	9.00175	90.787	0.910045	4.03337
B4galnt3	3.16299	-107.063	0.998987	21.1818
B4galnt3	2.4502	62.5419	1.0254	8.47031
B4galnt3	1.68545	168.746	0.999052	6.40429
Clec2h	20.7276	-153.978	0.983539	21.6892
Clec2h	20.5944	-95.55	0.902725	4.12919
Clec2h	4.06141	167.89	1.0808	11.4199
Clec2h	2.71964	140.695	1.08996	7.86311
BC021767	8.30055	-11.5193	0.952763	5.48687
BC021767	1.13304	-175.964	1.10657	5.54618
BC021767	0.713761	-62.7867	1.11409	16.7433
BC021767	0.416911	-7.88679	1.42659	9.41929
Chid1	21.5163	59.3095	1.14364	7.1985
Chid1	16.6533	-12.598	1.01706	21.642
Chid1	11.1227	-28.3823	1.00139	10.9416
Chid1	6.47875	-28.9183	1.04255	4.62541
Nfasc	18.3475	6.61859	0.739631	18.7289
Nfasc	6.43735	30.1937	0.79175	5.85749
Nfasc	4.79003	-5.86719	0.939707	7.8879
Ces4a	7.50395	16.7065	1.02683	11.6485
Ces4a	4.68493	8.59418	1.06699	5.81543
Ces4a	4.28767	61.3208	1.03167	7.90392
Ces4a	4.28093	-24.9065	1.07806	20.1836
Txndc11	15.2141	32.2889	0.996586	11.8027
Txndc11	12.9531	126.326	1.06285	20.0954
Txndc11	9.43867	33.2841	1.03974	6.16949
Gm12718	3.9207	-135.382	1.0116	22.0945
Gm12718	1.83685	114.512	1.12677	5.46131
Gm12718	1.12793	141.24	1.05424	11.5197
Gm12718	1.12515	93.3173	1.03505	7.43963
Slc33a1	40.231	-57.4655	0.921816	5.01118
Slc33a1	7.90791	-35.652	1.03825	8.53363
Slc33a1	4.71173	-155.119	1.09425	16.7875
Slc33a1	1.80362	60.0314	1.17855	5.90202
Cdk5rap3	25.5453	-140.178	0.987231	21.8712
Cdk5rap3	24.9684	-41.2559	0.950996	5.17163
Cdk5rap3	9.72342	-162.829	1.11208	9.34591
Pm20d1	97.4837	16.2308	0.988835	14.3742
Pm20d1	57.9468	-101.186	0.992706	6.45968
Pm20d1	3.77098	-26.0383	1.13899	4.32861
Acss2	555.497	-144.599	0.89574	4.88847
Acss2	470.759	11.4156	0.980745	26.1985
Acss2	63.6208	-64.1211	1.00852	6.69642
Stim2	56.8425	136.767	0.955414	22.7399
Stim2	13.6311	-24.4938	1.0956	5.57315
Stim2	8.51876	-62.6395	1.0497	10.5403
Hspa13	19.2421	12.3708	0.994814	23.5244
Hspa13	17.5581	-132.4	0.963341	4.8347
Hspa13	14.8252	154.128	0.986542	6.0303
Krtcap2	14.672	-49.4701	0.94423	4.74143
Krtcap2	13.0544	75.7537	1.00375	5.95026
Krtcap2	7.02733	100.533	1.0638	22.6202
Krtcap2	6.71309	122.778	0.998094	9.20011
E130012A19Rik	19.3648	113.832	0.932656	22.7407
E130012A19Rik	10.5972	55.9238	1.01819	7.8956
E130012A19Rik	2.14387	-19.6336	1.06408	11.1606
Limd2	26.1323	-119.465	0.943015	21.2789
Limd2	14.1993	-148.397	0.858468	5.88077
Limd2	9.37039	7.58414	0.985197	9.81053
Limd2	0.417858	99.2047	1.20998	4.28366
C330021F23Rik	5.54862	-32.8077	0.999986	23.0216
C330021F23Rik	3.5263	164.673	0.99199	4.84481
C330021F23Rik	0.406945	-133.302	1.10376	6.37264
Vezt	20.7212	33.0351	0.916052	26.7535
Vezt	7.52527	156.766	0.939588	4.70219
Vezt	1.94882	93.5459	0.95485	7.57993
Mup2	22.851	-18.5985	1.01957	6.47527
Mup2	17.6086	-91.7921	1.0523	18.1387
Mup2	10.8751	-107.411	1.01974	10.3414
Spp2	112.717	-104.174	0.862747	25.1788
Spp2	6.68403	-136.36	1.38266	4.82166
Spp2	2.5746	-89.3616	1.29623	7.37444
Tapbp	67.0278	-120.495	0.932405	4.74961
Tapbp	48.3501	-146.593	0.99633	6.74356
Tapbp	42.9441	106.373	0.972033	16.889
Ugt1a5	175.171	-119.69	0.78664	5.26422
Ugt1a5	34.4457	111.368	0.993832	5.67854
Ugt1a5	18.9309	-161.009	1.08581	7.50833
Tmem214	39.8226	85.2301	0.992944	6.30354
Tmem214	25.459	9.46977	0.988196	12.2767
Tmem214	17.2539	121	0.99046	4.45821
Slco1a4	217.546	91.7711	0.432735	8.9742
Slco1a4	65.2151	8.59535	0.904462	16.3328
Slco1a4	58.5438	175.044	0.828468	4.63629
Slco1a4	14.6355	-155.37	1.00915	6.67447
Edem2	40.8411	45.1014	0.925944	8.63791
Edem2	36.7607	44.4108	0.867267	18.369
Edem2	36.4344	119.747	0.927561	6.10834
Edem2	30.2456	-157.571	0.953912	4.6397
Tpp1	3288.41	-89.3702	0.29975	8.77292
Tpp1	340.048	46.7516	0.804903	5.78791
Tpp1	301.788	53.5995	0.831192	8.24287
Sil1	8.16127	-71.0039	1.10206	18.8457
Sil1	6.27393	-104.642	1.04579	4.82337
Sil1	3.17661	4.47753	1.07793	5.91157
Slc27a5	552.273	74.2944	2.00924	6.62579
Slc27a5	339.149	-138.5	0.951793	6.08366
Slc27a5	261.598	107.647	1.05911	24.5499
Slc27a5	170.982	-12.7845	1.14331	4.47374
Sel1l3	54.6153	-62.8775	0.843322	5.1689
Sel1l3	13.696	-15.888	1.05322	11.4365
Sel1l3	10.8279	23.2248	1.06262	8.15121
Rpn2	79.275	42.1566	0.977467	22.5653
Rpn2	43.858	87.8537	1.01026	6.87224
Rpn2	36.4301	-119.943	1.00863	4.74463
Cyp2f2	1615.89	84.1493	0.947751	24.7614
Cyp2f2	578.312	112.818	1.01798	8.85267
Cyp2f2	546.905	151.363	0.993254	5.83072
Cyp2f2	73.6752	-157.969	1.08164	4.71446
Mup21	519.175	11.629	0.882658	6.64685
Mup21	282.25	-121.067	0.956743	7.95088
Mup21	281.822	-82.5864	0.890295	4.5612
Mup21	143.977	-26.3471	1.04259	18.9197
Slc2a5	36.6141	-123.097	0.971458	23.9858
Slc2a5	21.8469	165.595	0.838771	6.65917
Slc2a5	20.6094	66.7828	0.952646	11.0673
Slc2a5	13.7333	-49.5259	0.864832	4.59772
2310067B10Rik	12.6806	164.089	1.13817	5.06869
2310067B10Rik	6.10648	13.6309	1.23147	25.9716
2310067B10Rik	2.99267	-89.6267	1.19126	9.06398
Fads1	1976.62	99.0133	0.865274	28.0285
Fads1	1340.59	-122.921	0.872334	4.9319
Fads1	175.639	165.064	1.00681	6.19787
Fads1	75.554	-125.817	1.15771	11.8675
Nucb2	2.02731	-99.7751	1.12354	25.113
Nucb2	1.89712	-61.0828	1.00255	8.70665
Nucb2	0.250491	-55.4985	1.21122	5.65651
Snd1	34.193	-93.1789	1.01193	4.8689
Snd1	30.0142	-34.5561	1.05569	18.7709
Snd1	19.7516	10.6336	1.01149	6.1499
Sec23b	37.6607	8.98105	0.98322	23.5536
Sec23b	18.8765	39.3806	1.02893	12.6204
Sec23b	7.84526	109.229	1.04865	6.15382
Gm2a	285.649	84.0066	0.913201	28.0669
Gm2a	136.571	175.064	0.950874	4.63824
Gm2a	34.9252	-6.56147	0.990494	5.40454
Gm2a	24.8353	105.12	1.03669	14.6856
Cyp2c53-ps	6.16981	-58.5129	0.927864	4.27147
Cyp2c53-ps	4.15994	-157.002	0.810226	8.75286
Cyp2c53-ps	3.01337	-122.006	1.02506	6.11412
Cyp2c53-ps	1.65249	84.4313	1.07345	22.6835
Nme6	10.2507	-60.2926	0.961522	21.3508
Nme6	8.77371	11.5195	0.968054	11.792
Nme6	7.48996	76.5184	1.08172	7.57839
Nme6	0.209006	-130.388	1.06013	4.36149
Dpy19l3	55.5346	-112.34	0.86266	4.68563
Dpy19l3	55.0652	-142.606	0.859969	6.20977
Dpy19l3	37.7657	-110.03	0.889765	13.3882
Mlec	190.052	63.1635	0.948474	24.4918
Mlec	127.479	27.4688	1.00227	8.0221
Mlec	99.4337	-14.3202	1.00551	11.8539
Mlec	61.9522	138.059	1.03126	5.44931
Spsb4	9.37133	-28.6935	0.976973	23.4218
Spsb4	2.85349	121.239	0.981912	5.78629
Spsb4	1.56901	-10.5276	1.06197	12.8512
Spsb4	1.23913	118.853	1.02112	4.64763
Fkbp11	21.1186	-100.154	0.905192	23.0049
Fkbp11	13.9468	84.17	0.915745	13.4257
Fkbp11	11.0335	38.7009	1.08934	4.27122
Fkbp11	4.60905	136.535	1.12084	5.30162
Armcx3	6.44885	-14.2256	0.878239	10.7307
Armcx3	1.50447	-43.9924	1.08405	25.3574
Armcx3	1.47388	42.8953	1.07323	6.54835
Armcx3	0.890923	22.1934	1.10165	5.24294
Gale	52.1545	46.8569	1.01531	24.7701
Gale	5.68501	-144.147	1.15217	12.0063
Gale	4.73402	179.193	1.09654	6.54744
Gale	1.05947	66.4344	1.04691	4.42625
Ces2b	2.13929	12.8394	1.09126	11.1706
Ces2b	1.65534	86.957	1.11527	5.76748
Ces2b	0.309914	-62.1149	1.35522	22.1253
Gmppb	16.5386	50.4662	1.5032	6.88668
Gmppb	5.23869	44.0123	1.07604	11.4161
Gmppb	0.971467	-65.8645	1.1005	17.0354
Gm32511	6.20866	-94.5913	0.989961	25.2114
Gm32511	3.21307	123.176	1.00825	11.1165
Gm32511	0.331488	-109.306	1.10771	5.12607
Inmt	918.505	172.185	0.991739	24.8672
Inmt	504.442	149.503	0.926979	4.88046
Inmt	159.016	29.5402	0.996654	6.5564
Inmt	97.4615	151.076	1.06674	11.6436
Lrg1	2901.47	48.6117	0.905014	22.6023
Lrg1	1858.19	56.3795	0.927296	8.43019
Lrg1	1645.77	116.925	0.94521	6.08189
Lrg1	1219.59	151.969	0.916261	4.45124
Ntn3	10.5768	-115.762	0.9008	4.55106
Ntn3	9.97488	-17.7887	0.972412	19.9614
Ntn3	3.30803	89.9072	0.960158	12.3343
Ntn3	1.8717	45.2814	1.01649	6.56081
C8a	1415.37	-18.2028	0.929921	5.28169
C8a	1267	45.7984	0.971157	23.5129
C8a	495.606	-58.1956	0.993816	7.11358
C8a	19.2505	155.345	1.09069	9.28004
Fdps	605.849	157.632	0.954563	4.44297
Fdps	357.959	38.0045	1.01753	25.548
Fdps	35.2608	30.6548	1.08417	12.6215
Fdps	22.6474	162.264	1.49206	6.63968
Slc25a17	14.2707	117.355	1.13488	4.18269
Slc25a17	11.8143	66.7583	1.07465	23.0885
Slc25a17	8.90376	-57.7937	1.04414	11.747
Slc25a17	2.2122	-128.698	1.19165	6.89595
Xbp1	432.879	-15.8332	0.984348	6.0196
Xbp1	301.039	-7.25609	0.95014	4.45803
Xbp1	134.555	-66.8297	1.03814	10.3711
Xbp1	64.3228	15.8362	1.1123	17.7699
Ppib	55.204	130.167	0.970567	17.0119
Ppib	54.1061	57.8499	1.06756	6.89993
Ppib	52.0218	-73.5786	1.03057	4.85789
Tspyl2	11.1672	13.4178	1.00246	24.9659
Tspyl2	8.02677	45.455	0.969895	8.44472
Tspyl2	6.47338	-0.734713	0.928602	5.7439
Tspyl2	5.74986	-7.29866	1.02086	12.1403
Insig1	657.943	83.2913	0.959132	26.1064
Insig1	309.849	-100.474	0.968079	6.23613
Insig1	98.0821	-33.9931	1.05782	12.5989
Spcs2	93.2145	39.5177	0.957522	24.1157
Spcs2	81.6093	68.7813	0.870155	7.76779
Spcs2	30.2226	-52.0555	0.966259	11.2889
Spcs2	26.7928	-152.104	0.963411	4.7022
Srms	4.02386	11.0521	1.00563	22.4292
Srms	2.31343	104.337	1.00103	8.46376
Srms	2.18254	7.1301	1.01814	12.1342
Srms	0.0109365	-5.17648	1.04565	5.20456
Tspan33	24.5125	4.03514	1.00005	21.7093
Tspan33	20.2402	-40.8144	0.903835	5.18439
Tspan33	8.60411	3.53212	0.910859	7.63309
Tspan33	0.62992	-136.028	1.56623	5.1778
Lrp2	61.7275	34.0572	0.672156	26.071
Lrp2	2.74459	43.1619	1.07703	7.78239
Lrp2	1.63246	-108.809	1.2435	4.877
Ces3b	1176.98	75.343	0.862003	6.55534
Ces3b	977.303	150.882	0.911052	4.1067
Ces3b	527.302	-20.6178	0.982232	10.6693
Ces3b	254.556	89.9496	1.01908	21.1209
Ccl9	45.289	13.0354	0.967532	8.05229
Ccl9	39.7531	-117.027	0.961858	4.83409
Ccl9	34.9903	116.677	0.980646	5.97622
Ccl9	18.4263	50.2227	1.06074	23.6928
Sgsm1	13.8493	50.9082	0.983647	26.3629
Sgsm1	6.64007	-135.279	0.96632	4.84399
Sgsm1	3.20089	89.4908	1.04871	13.9331
Sgsm1	2.9373	174.681	1.05458	6.71702
Scnn1a	69.0863	-52.6988	0.791358	4.74642
Scnn1a	27.3672	-124.197	0.940075	21.1943
Scnn1a	23.975	-172.048	1.05321	11.4664
Scnn1a	6.57872	62.035	1.1557	7.50519
Adam9	79.9456	-173.984	0.894612	4.6587
Adam9	56.2669	121.688	0.943574	5.9857
Adam9	23.7076	154.692	0.95828	8.93102
Tmem258	4.31843	52.3487	1.03354	8.89715
Tmem258	1.35722	-166.956	1.13199	5.37792
Tmem258	0.994276	125.11	1.15795	21.6623
Egf	0.788557	-130.054	1.48781	4.60615
Egf	0.335589	66.7023	1.4243	10.8436
Egf	0.215358	0.408398	1.42579	6.34632
Ccdc167	4.69526	-23.4028	0.937231	6.00623
Ccdc167	4.42683	-40.4337	0.978441	22.939
Ccdc167	0.983724	-65.2049	1.11591	7.7328
Ttc13	14.4499	-102.146	0.978574	9.80712
Ttc13	12.1443	126.492	1.03697	29.2912
Ttc13	4.19447	-49.4031	0.97117	4.68604
Ttc13	0.143379	37.3435	1.73919	11.3933
1700018L02Rik	15.0257	122.87	0.938948	20.6918
1700018L02Rik	10.6704	-52.724	0.948526	10.6248
1700018L02Rik	2.20832	107.911	1.02296	6.6405
Blvra	4.31964	106.943	0.970616	17.1909
Blvra	1.8077	69.8166	1.09803	4.41484
Blvra	1.77461	122.003	1.03112	8.50249
Bmf	36.0327	-105.34	0.982443	23.5591
Bmf	14.7707	136.932	1.01704	11.1478
Bmf	6.55131	-179.615	1.07595	6.33739
Bmf	2.63875	-46.8072	1.06282	4.91041
Ssr3	83.766	58.7268	0.961158	19.7148
Ssr3	18.7473	-160.697	1.0238	4.68802
Ssr3	13.5959	3.7402	1.07644	13.1035
Ssr3	3.68291	95.3558	1.0801	6.83479
Rpl10	172.026	-57.3667	0.912154	5.07134
Rpl10	13.7366	54.2171	1.10133	8.68133
Rpl10	6.05999	72.661	1.08896	14.406
H13	61.8238	9.03459	0.938179	5.95217
H13	26.3188	61.4769	0.993146	20.4066
H13	20.0251	-101.71	1.19482	4.36933
H13	11.2501	117.364	1.00414	9.45984
Vnn3	175.135	144.872	0.850008	4.77273
Vnn3	59.3753	108.661	0.947942	7.29516
Vnn3	59.1968	52.8344	0.933115	15.0514
Fgg	13804.4	37.4067	0.916537	24.1961
Fgg	6245.02	49.9551	0.913654	8.47358
Fgg	3814.39	108.89	0.954608	6.04573
Fgg	2056.17	-177.188	0.973896	4.65665
Ugt2b1	724.41	-40.3257	0.934947	4.82562
Ugt2b1	400.35	-17.6056	1.00627	10.4602
Ugt2b1	177.968	54.8967	1.07279	6.73295
Ugt2b1	163.338	27.6263	1.09817	21.2304
Ssr4	10.2	87.8245	1.05779	23.7178
Ssr4	8.04549	-170.89	1.0314	10.1585
Ssr4	6.96493	-121.816	1.03975	4.23805
Ssr4	0.193873	12.929	1.30526	6.947
Cpb2	303.275	30.9703	0.929813	8.17301
Cpb2	283.699	50.4099	0.984459	23.7356
Cpb2	171.273	126.759	0.9865	6.10264
Cpb2	118.07	-159.375	0.998079	4.71424
Tmem86b	76.885	108.621	0.809167	4.88627
Tmem86b	52.8972	5.00817	0.905899	7.86878
Tmem86b	16.7445	-77.0472	1.00544	13.6935
Upp2	1630.15	-171.349	0.975611	23.4422
Upp2	352.033	-41.6744	0.929089	5.23402
Upp2	309.476	50.1373	1.00731	11.628
Gmppa	15.2612	-111.781	1.00772	21.4931
Gmppa	6.57069	43.8979	1.01907	5.81924
Gmppa	1.87937	20.5878	1.03609	8.96745
Rpl36al	22.3109	18.9264	1.15799	6.40313
Rpl36al	5.72664	80.527	1.11153	18.3429
Rpl36al	1.04802	-8.74035	1.08801	8.84419
Vimp	130.036	-44.2661	0.763077	5.93671
Vimp	32.6298	142.189	1.00309	6.1468
Vimp	29.9506	89.5804	0.979474	26.5058
Vimp	25.5982	-111.071	0.981182	11.6266
Mup12	15877.5	-80.0094	0.493614	4.27611
Mup12	894.43	-130.32	1.00548	16.7018
Mup12	314.21	-131.339	1.10093	9.80473
D630024D03Rik	2.43965	-87.8132	0.997181	23.3198
D630024D03Rik	1.46745	-165.981	0.995739	11.8073
D630024D03Rik	0.394504	101.241	1.10981	4.74729
D630024D03Rik	0.0235469	117.913	1.06714	6.99301
Gnptg	16.0433	-32.3377	0.899617	12.6964
Gnptg	11.1633	162.828	0.948095	4.72531
Gnptg	4.35202	-138.909	1.04138	6.16805
Fga	23289.7	-80.3079	0.819363	6.76174
Fga	18566.6	45.3968	0.872368	5.79874
Fga	13898.9	47.8582	0.941693	25.3044
Fga	5238.19	162.046	0.939236	9.38582
Commd9	13.4979	-92.9057	0.878949	5.84956
Commd9	3.43597	116.185	1.04142	8.62832
Commd9	1.73165	-173.975	1.03573	4.47073
Gm19522	35.8653	-88.6238	0.644509	5.87958
Gm19522	15.8761	103.434	1.00471	23.5841
Gm19522	10.82	10.6822	0.89152	4.54374
Gm19522	9.2163	-172.234	0.954589	10.0818
Gpx3	28.6981	-45.9422	1.41573	5.10604
Gpx3	8.0814	-62.3262	1.2584	18.6015
Gpx3	2.81188	-77.4917	1.22709	7.73373
H2-Q10	515.773	-102.664	1.10363	6.70264
H2-Q10	381.129	124.099	1.06805	4.54067
H2-Q10	217.549	118.838	0.982724	11.1432
H2-Q10	173.313	-166.265	1.05593	34.7599
Lifr	2388.93	-45.1962	0.712459	4.67323
Lifr	226.924	-80.9929	1.14718	16.093
Lifr	185.641	-53.1143	1.32298	6.41021
Slc22a4	8.6636	-119.286	0.974101	24.6724
Slc22a4	2.54395	-108.308	0.929122	5.18282
Slc22a4	2.26326	58.6568	1.01396	11.1502
Slc22a4	2.14156	151.068	1.01019	6.75654
Slc41a2	316.947	47.5095	0.924692	23.8073
Slc41a2	178.83	42.9099	0.923852	8.29667
Slc41a2	143.727	127.802	0.938892	6.04677
Slc41a2	82.3315	-129.358	0.950423	4.82938
Stt3a	30.4882	-87.3097	0.990454	4.94437
Stt3a	25.9868	151.258	0.988137	6.06696
Stt3a	3.76674	-41.5374	1.04928	13.7533
Hmgcs1	918.402	5.46791	1.04214	24.4809
Hmgcs1	166.902	125.847	1.13922	13.4481
Hmgcs1	82.3791	53.448	1.11893	6.07142
Mpc2	16.4129	-100.929	1.11612	6.33216
Mpc2	15.6061	-136.582	1.1097	25.2488
Mpc2	3.69988	-127.799	1.16006	9.44198
Trabd	90.8094	82.0604	0.871616	7.79974
Trabd	64.0884	7.30925	0.956079	12.0288
Trabd	18.5718	61.8329	1.05648	20.8878
Cyb561d2	4.90275	108.415	0.907613	15.6682
Cyb561d2	4.86617	-6.92653	0.983515	8.14646
Cyb561d2	0.814711	80.3762	1.00607	26.9459
Edem1	276.641	63.9186	0.941631	23.8915
Edem1	53.9183	-44.0904	0.990807	12.0437
Edem1	51.326	-74.4121	1.00956	4.79763
Edem1	45.0092	168.599	0.971357	6.06261
Pgm3	25.6465	74.3665	0.940409	5.93678
Pgm3	23.1979	-146.68	0.813202	4.91039
Pgm3	22.0908	43.1875	0.923135	13.1711
Pgm3	10.2573	21.0572	0.98246	8.00125
Magt1	49.8668	40.9448	1.00474	21.8726
Magt1	33.905	-45.5171	0.956289	4.98529
Magt1	15.0444	-44.5741	1.03047	12.5393
Magt1	4.79652	-21.5772	1.03373	6.69484
Paox	22.4845	36.3864	1.00961	22.99
Paox	21.1068	121.339	1.54041	6.25676
Paox	15.2982	101.302	0.982696	7.33801
Mug2	436.72	-177.366	1.00477	5.97457
Mug2	284.778	-165.72	1.01947	4.78419
Mug2	190.201	9.77976	1.09062	24.5945
Mug2	59.9614	-70.1725	1.0893	12.0711
Gm11992	1.90737	-107.724	1.04636	22.1081
Gm11992	1.75943	128.478	1.02721	10.3033
Gm11992	0.504946	-126.657	1.04068	6.73659
Gm11992	0.133933	-100.223	1.01583	4.85069
Wfs1	1.98565	3.94144	1.32863	5.15852
Wfs1	0.489691	-97.7788	1.36145	8.28915
Wfs1	0.21481	-23.7282	1.48287	13.5565
Fam134a	10.1521	166.241	1.10978	4.48832
Fam134a	2.85747	-95.6532	1.17707	6.38809
Fam134a	1.67762	126.506	1.13001	11.1495
Serpina1c	5397.93	96.0113	0.896044	21.6556
Serpina1c	2707.97	-128.568	0.943098	12.1329
Serpina1c	33.0244	-166.975	1.25245	6.30437
Rarres1	54.9797	22.5176	1.02379	11.8482
Rarres1	38.8975	-86.546	1.06665	18.135
Rarres1	28.8124	2.43345	1.17005	6.40169
Mxd4	24.0394	-63.2382	0.859813	22.8778
Mxd4	7.94824	-57.5016	1.00066	5.83897
Mxd4	3.87253	-25.3662	1.00262	10.1615
Alg1	12.9014	53.3072	0.978305	20.539
Alg1	8.96688	123.111	1.0042	9.33865
Alg1	8.27638	176.711	0.946931	4.76751
Alg1	1.08534	24.6992	1.12794	7.94388
Mup9	159.091	-15.5432	0.93869	22.1145
Mup9	95.7035	71.1976	0.984257	12.9384
Mup9	42.751	108.775	1.01406	8.81905
Mup9	23.6691	-19.4128	1.00983	5.80136
Mgat2	14.4324	44.7892	1.21092	6.50928
Mgat2	13.7712	-115.24	1.04667	25.3434
Mgat2	10.3354	-127.846	0.998743	4.6479
Mgat2	9.62074	-3.415	0.982248	11.0746
Klk1b4	6.85562	120.198	0.86982	4.4075
Klk1b4	5.72389	43.683	0.93311	26.5454
Klk1b4	1.70003	36.6305	1.03109	13.3408
Klk1b4	0.174811	-157.531	1.0568	6.19721
Pigg	8.88832	110.079	1.12063	4.24367
Pigg	5.885	-50.3179	0.979867	10.6335
Pigg	0.209709	77.1452	1.18415	7.6769
Pigg	0.189392	161.787	1.10658	14.3832
Zbtb11os1	8.0483	85.6454	0.915035	10.4199
Zbtb11os1	2.77027	78.8993	1.18437	5.86679
Zbtb11os1	0.2145	134.23	1.12578	13.5518
Pcsk6	109.976	-107.834	0.976309	6.58837
Pcsk6	92.9265	158.07	1.02057	21.2885
Pcsk6	21.7803	123.171	1.2599	4.05992
Pcsk6	15.414	-39.4246	1.03154	10.2977
8430408G22Rik	309.392	-70.3598	0.939492	22.7078
8430408G22Rik	84.2674	-173.23	1.05194	11.4584
8430408G22Rik	10.6071	-71.5342	1.11361	8.22655
Yif1b	8.00252	36.6603	1.00523	5.71782
Yif1b	5.6049	-143.874	1.02258	4.75613
Yif1b	2.06719	-124.543	1.09153	9.28039
Ssr1	64.7535	35.0345	0.982035	23.5336
Ssr1	9.81006	-160.847	1.08727	6.43807
Ssr1	9.76695	-5.67238	1.03736	12.3142
R74862	2.29834	5.42069	0.998102	24.8766
R74862	1.0912	2.78672	1.04435	12.4846
R74862	0.841389	-156.444	1.02707	4.67919
R74862	0.199113	-154.853	1.06794	8.67299
Man2a2	51.2721	54.4835	0.999165	33.4547
Man2a2	24.345	-131.099	1.01114	5.03234
Man2a2	7.16491	-16.4599	1.11132	9.98924
Man2a2	3.30802	52.1627	1.20859	6.65459
Uba5	25.9958	45.2202	0.90842	20.8692
Uba5	9.79767	46.3332	1.0103	5.98955
Uba5	4.91539	116.953	0.995401	9.39666
Uba5	0.756772	63.084	1.02995	4.22074
Tdrkh	5.06083	-109.701	0.892201	5.27186
Tdrkh	4.19553	-9.78547	0.972039	22.0747
Tdrkh	2.06491	-132.335	0.977044	7.45308
Serpina11	64.7467	9.0812	0.998721	22.1147
Serpina11	53.6834	32.4402	0.921691	8.35576
Serpina11	53.0582	-74.4434	0.953047	4.9204
Serpina11	29.3456	52.4203	0.977094	5.9573
Cpn2	1020.42	63.0824	0.886919	22.4045
Cpn2	374.571	70.3467	0.918915	8.29674
Cpn2	315.257	133.62	0.953077	6.15544
Cpn2	260.487	-105.656	0.970934	4.86784
Slc44a1	47.3705	39.1612	0.953071	25.0005
Slc44a1	15.1533	156.716	0.985707	5.86374
Slc44a1	10.3227	-126.426	0.979276	4.81901
Slc44a1	9.09377	-73.8496	1.09166	9.81184
Fetub	899.442	78.8585	0.923618	21.7102
Fetub	411.984	94.5059	0.93422	8.97552
Fetub	411.879	179.556	0.957886	4.72736
Fetub	321.433	31.092	0.969444	5.80896
Creb3l2	43.6284	40.8483	0.671267	6.84374
Creb3l2	24.8631	40.6591	0.961536	29.2632
Creb3l2	15.3634	-91.6707	0.905167	4.87607
Creb3l2	14.6673	10.0689	0.988554	11.7906
Dnajc3	346.051	62.669	0.945778	22.3838
Dnajc3	240.353	45.3351	1.00814	7.20991
Dnajc3	88.0773	-82.7386	1.00385	4.94632
Dnajc3	48.0235	-107.705	0.990989	10.3852
Btbd1	28.4897	34.866	1.15712	19.3888
Btbd1	5.81885	-80.8048	1.21473	9.61789
Btbd1	5.15777	170.694	1.1903	4.71292
Btbd1	1.20033	-72.8267	1.30205	6.18797
Smim22	2.82399	-44.9395	0.86797	4.97552
Smim22	1.0286	140.795	1.03079	9.67087
Smim22	0.420531	31.046	1.15666	5.95993
Mrgpre	0.843311	-103.203	0.9579	5.9085
Mrgpre	0.403597	-91.7841	1.10492	19.069
Mrgpre	0.34915	-105.271	1.06317	8.5984
Adrb3	55.0067	-27.4898	0.620276	5.54091
Adrb3	34.1978	-131.127	0.889177	17.7195
Adrb3	0.698877	37.8837	1.07703	6.75135
Adrb3	0.263099	14.3189	1.1808	4.33176
Dclk3	24.977	177.299	0.909405	25.8415
Dclk3	10.2723	133.909	1.01454	4.06316
Dclk3	8.50373	15.2977	1.11178	8.36976
Dclk3	1.00167	-33.3287	1.058	5.43317
Sdr9c7	90.5292	6.45293	0.988951	23.454
Sdr9c7	13.9556	170.803	1.1854	5.33227
Sdr9c7	9.77172	97.5149	1.02003	7.15973
Sdr9c7	8.15885	-22.7899	1.09458	12.5263
Gcat	74.8106	-64.1846	0.906155	4.87123
Gcat	48.3017	-44.2989	0.995212	19.8753
Gcat	13.8793	-67.3789	1.07216	6.70412
Tgfa	32.8015	27.7264	0.935102	24.6729
Tgfa	17.0704	-173.877	1.13186	5.28502
Tgfa	10.9789	1.90226	1.00646	11.0747
Dhrs13	3.69071	-109.904	0.968651	15.7586
Dhrs13	2.46496	27.1331	0.965425	7.54963
Dhrs13	1.41805	176.795	1.03428	4.70258
Sec24d	47.873	-105.894	0.928043	10.9551
Sec24d	31.5578	-153.553	0.990406	4.73203
Sec24d	17.5372	145.564	1.02293	6.09223
Hgfac	866.812	117.206	0.797242	4.60449
Hgfac	112.618	90.4102	0.997683	14.0114
Hgfac	26.9718	23.0325	1.03271	6.4226
Tm7sf2	879.507	-24.2812	0.855279	19.4355
Tm7sf2	614.711	79.8309	0.862601	14.6505
Tm7sf2	305.503	6.03376	0.839661	6.31322
Slc9a8	29.9176	-151.155	0.898464	20.528
Slc9a8	22.1501	-76.6467	0.952976	4.96612
Slc9a8	1.62007	79.3781	1.0558	8.06517
Uso1	20.1242	-120.467	0.997664	4.83202
Uso1	12.3509	-54.2987	1.03689	11.1947
Uso1	3.23899	-70.9656	1.3242	6.90355
Dpagt1	57.9741	-74.3329	0.607729	5.0381
Dpagt1	11.8071	107.699	0.922703	9.49208
Dpagt1	6.63749	114.385	1.02653	6.14333
Camk1d	454.109	-131.083	0.502688	5.93496
Camk1d	278.078	-4.00164	0.9877	25.2215
Camk1d	105.535	125.47	0.97544	7.71196
Camk1d	104.138	75.6538	1.00198	10.6834
Sucnr1	71.3687	109.641	1.08029	4.0621
Sucnr1	31.3085	-34.3265	0.985972	22.2653
Sucnr1	23.9032	-148.13	1.03271	7.38658
Sucnr1	9.56601	169.86	1.05368	10.582
Cd81	117.129	174.285	1.01976	5.13071
Cd81	7.06324	-120.387	1.04072	18.7601
Cd81	0.447873	-95.5234	1.22422	8.19718
Il1rap	105.584	111.938	0.9458	22.6934
Il1rap	47.5192	-35.5681	0.960993	6.47634
Il1rap	35.6674	-76.8412	1.06941	12.906
Il1rap	7.82021	-86.5524	0.991393	4.29521
Sytl1	29.5426	96.9225	0.848934	13.146
Sytl1	0.197339	-145.853	1.26356	5.61886
Sytl1	0.00864645	135.323	1.49438	9.97039
Mug1	3124.88	-47.0485	1.02231	21.3599
Mug1	1455.78	9.31928	1.1786	5.61156
Mug1	151.406	100.858	1.08025	8.77098
D130043K22Rik	10.7533	172.258	0.96236	11.4583
D130043K22Rik	8.85741	39.4421	0.852278	16.3074
D130043K22Rik	2.89165	23.7495	0.953239	6.74559
1110065P20Rik	8.69378	-71.6963	0.957357	6.12365
1110065P20Rik	2.1507	125.01	1.07532	21.1173
1110065P20Rik	0.892865	62.9597	1.0759	10.1972
1110065P20Rik	0.384364	-141.962	1.01697	4.29897
Atraid	31.4594	127.443	0.93704	4.66008
Atraid	17.8753	168.842	0.975187	27.4746
Atraid	1.67913	-86.024	1.11774	10.4916
Cyp2b10	67.2293	-172.847	0.797238	5.98709
Cyp2b10	19.4892	172.498	0.972335	11.0754
Cyp2b10	1.993	99.7687	1.0701	5.61624
Tmem181a	21.2609	-122.929	0.943453	21.4319
Tmem181a	9.6542	-35.0036	0.93042	9.52753
Tmem181a	4.36007	-92.5286	1.02062	4.37868
Tmem181a	3.62378	117.799	0.974146	5.66193
F12	326.491	81.8553	0.87935	8.9986
F12	244.457	-142.566	0.995531	4.75519
F12	136.714	166.93	0.958725	6.30699
F12	113.829	-11.4449	1.00287	14.101
Hes6	513.756	121.601	0.729444	9.26063
Hes6	305.642	-11.7532	0.917199	11.2458
Hes6	40.8779	18.2516	1.04328	19.6239
Pzp	23909.3	67.2249	0.763303	25.7966
Pzp	10243.5	53.3312	0.846402	8.03598
Pzp	9296.02	133.848	0.908997	6.03369
Pzp	6748.23	-150.317	0.93146	4.78375
Serpina1a	1718.48	-36.4841	0.897168	5.42864
Serpina1a	404.143	-28.0182	1.12704	12.6975
Serpina1a	205.379	-156.024	1.13556	4.54098
Lipc	168.148	-61.6588	0.962459	24.1668
Lipc	74.9813	-121.358	1.02084	12.4553
Lipc	23.0598	-4.03892	0.906525	6.85556
Pstpip2	14.1567	-78.8303	1.01569	19.5541
Pstpip2	10.7669	-142.481	1.05532	5.01115
Pstpip2	2.78337	91.6965	1.1688	6.15753
Pmvk	185.598	73.8085	0.948086	26.6606
Pmvk	146.596	-168.597	0.8427	4.73623
Pmvk	8.46098	119.528	1.0241	10.256
Pmvk	0.660346	39.3367	1.07149	6.50722
Gstt2	434.08	173.154	0.658695	5.44666
Gstt2	297.984	75.4506	0.749401	7.7731
Gstt2	110.799	155.938	0.967092	21.6515
Dnajb11	206.06	40.7833	0.946326	22.2527
Dnajb11	175.418	55.2924	0.983185	7.59572
Dnajb11	53.0616	-30.5243	1.00904	11.2965
Dnajb11	12.5196	51.264	1.10523	5.08805
Cope	12.0856	6.85971	1.02484	13.4571
Cope	8.79354	121.103	1.0682	8.97551
Cope	7.93761	-98.2136	1.26501	5.18705
Pdia6	524.199	15.5292	0.816393	7.15264
Pdia6	200.775	-5.90887	1.02404	20.9679
Pdia6	137.185	-96.1775	0.934906	10.6792
Pdia6	31.5794	62.4065	1.11798	5.28069
Hsd3b5	4852.04	-87.3312	0.59129	4.2288
Hsd3b5	516.985	88.9954	0.870769	7.08268
Hsd3b5	470.562	-41.9725	0.988199	21.101
Hsd3b5	35.9381	76.5803	1.09994	5.50932
Mydgf	21.0866	-20.7203	1.04731	20.6629
Mydgf	19.0425	11.1225	1.00478	11.401
Mydgf	7.88553	51.9723	1.12935	6.68131
Rrbp1	461.879	4.96526	0.887647	5.86079
Rrbp1	367.841	20.5642	0.983206	24.3682
Rrbp1	176.064	-17.896	0.986817	11.3845
Rrbp1	10.2045	-179.273	1.021	4.38526
Spcs3	47.44	38.685	0.930599	20.9019
Spcs3	25.6684	-61.0446	0.996952	4.99873
Spcs3	6.83378	152.13	1.05974	9.20226
Spcs3	4.98353	-161.04	1.02903	6.11677
Pgrmc2	154.898	176.536	0.813075	5.10249
Pgrmc2	80.1222	45.1413	0.960009	26.4434
Pgrmc2	3.07779	-164.249	1.07107	11.2038
Pgrmc2	3.06912	132.713	0.985904	6.6718
Srebf1	1686.39	175.84	0.920656	23.4202
Srebf1	352.153	145.501	1.0107	5.78445
Srebf1	119.034	-33.5178	1.03658	9.61428
Srebf1	34.7709	71.3278	1.05225	4.58337
Dera	35.9632	-171.482	0.878713	5.64749
Dera	8.37555	126.854	1.14264	4.13897
Dera	7.34834	113.317	1.06323	23.862
Dera	1.15999	95.4767	1.11842	7.40491
Yif1a	45.2515	174.741	0.951433	21.1846
Yif1a	15.3301	88.309	0.920408	8.24279
Yif1a	6.56794	68.4717	1.02139	6.39662
Mup14	10698.9	-47.1287	0.797313	4.85065
Mup14	2465.93	132.109	0.914728	14.0757
Mup14	2381.55	-30.1785	0.988214	20.3229
Mup14	2040.64	161.782	1.03974	4.84873
Mup3	9138.42	91.6025	0.939196	7.1461
Mup3	8058.85	-176.386	0.912951	5.65934
Mup3	4519.59	109.189	1.00939	11.3806
Rdh11	113.639	-22.6184	0.991239	21.8831
Rdh11	93.9751	-141.958	0.922416	4.86127
Rdh11	6.99409	-70.7643	1.0455	6.53928
H2-T23	77.0262	-103.69	0.963301	4.86777
H2-T23	63.4843	131.671	0.948094	9.87563
H2-T23	47.6023	-122.516	1.00059	6.2459
Nans	14.1177	-89.2914	0.950482	28.8938
Nans	7.36093	-12.0296	0.95609	6.54364
Nans	6.85628	40.9433	0.965598	12.136
Nans	0.259023	-132.29	1.02433	4.23435
Tmem39a	21.2735	71.2111	0.920667	30.4612
Tmem39a	2.90362	-66.3221	1.04056	11.0273
Tmem39a	2.62907	-107.361	1.02197	5.45005
C4b	1243.92	36.5261	0.990292	24.1027
C4b	868.09	-33.9772	0.999969	7.3793
C4b	726.33	-104.575	2.45272	4.56513
C4b	462.632	12.1591	1.15402	5.29275
Mup8	421.906	-69.4411	0.649934	4.55662
Mup8	38.3321	-129.838	1.05405	16.5041
Mup8	14.8713	-65.9556	1.09671	10.4693
Mup8	2.14104	-103.084	1.1959	5.38932
Ugt2b38	125.079	-69.6492	0.732759	4.40999
Ugt2b38	8.31225	-155.478	1.09401	16.1655
Ugt2b38	1.08283	-22.9463	1.21158	10.4306
Alb	147425	87.8871	0.850521	23.8576
Alb	54621.5	167.368	0.950904	4.7281
Alb	18673.1	-171.094	1.02504	6.12607
Alb	1853.35	-122.682	1.06409	15.6923
Fasn	7743.01	67.266	0.830609	4.92151
Fasn	7203.52	66.0037	0.868594	19.4208
Fasn	463.391	150.116	1.06615	6.89918
C3	39397.3	58.0218	0.835676	21.5629
C3	22476.2	144.343	0.896623	6.16361
C3	18828	60.2512	0.919299	8.09696
C3	9826.99	-146.49	0.938421	4.723
Bet1	25.7187	-25.4414	0.973834	21.9136
Bet1	14.8539	-166.815	0.914115	5.53285
Bet1	4.41986	-113.137	1.04554	7.77968
Bet1	3.91031	166.846	1.05978	11.3266
Cacna1d	1.33891	-116.56	0.987168	7.09573
Cacna1d	0.885604	-115.417	1.01515	4.5171
Cacna1d	0.706916	19.9164	1.07247	5.42848
Cacna1d	0.661072	42.3824	1.10946	16.291
Foxq1	89.5605	-42.2541	1.04869	5.44015
Foxq1	80.3554	-52.6299	1.08034	9.82462
Foxq1	37.3216	11.3564	1.03136	4.55229
Foxq1	19.8286	130.52	1.36472	15.672
Trhde	27.4065	82.2538	0.605356	5.42079
Trhde	1.18593	-172.857	1.14276	10.4862
Trhde	0.284649	178.614	1.18196	6.99686
C8b	1799.73	-33.1223	0.799885	5.19468
C8b	396.495	-171.175	0.964064	6.37582
C8b	320.361	39.2939	1.02072	22.9194
C8b	115.825	-162.46	0.956347	9.72152
Hlcs	53.3489	-37.3081	0.726643	9.47921
Hlcs	33.2133	-85.6708	0.914039	21.7356
Hlcs	26.4799	-4.8924	0.900532	5.34124
Ufl1	7.08391	-142.541	1.04216	19.4558
Ufl1	0.40156	-173.41	1.35636	6.20005
Ufl1	0.400219	-75.5459	1.29668	4.84356
Pla2g12b	52.9573	-1.28921	0.978433	23.4707
Pla2g12b	24.4394	-90.2314	0.83003	6.62237
Pla2g12b	3.39009	95.4963	1.03521	4.44092
Pla2g12b	3.33969	29.645	1.06242	8.35495
Bik	8.88648	-89.8674	0.963075	20.0691
Bik	5.25273	50.2687	0.922688	7.60533
Bik	1.60928	-97.9694	0.992896	5.66949
Bik	0.519664	-106.372	1.04187	11.5477
Lman2	338.755	-84.1201	0.644176	9.31966
Lman2	135.531	2.81972	1.00271	6.56183
Lman2	51.8525	124.272	1.08213	23.6007
Gm10069	96.2146	-152.716	0.846473	10.6484
Gm10069	71.3984	-75.6922	0.888439	7.45988
Gm10069	29.6123	-118.904	0.972065	4.88834
Agpat2	2137.38	-27.5118	0.636404	15.5297
Agpat2	105.524	51.2847	0.969366	4.42185
Agpat2	61.2166	7.856	1.10575	20.7163
Vegfb	18.3495	118.731	2.02542	5.01532
Vegfb	4.39874	-85.8889	1.80421	7.44312
Vegfb	0.50771	130.443	1.53636	11.1536
Tlcd1	46.0507	164.58	0.89991	4.81338
Tlcd1	11.0549	72.3838	1.02021	10.0855
Tlcd1	2.39943	-123.442	1.08976	7.64417
Ficd	10.6574	66.8658	0.958374	26.4605
Ficd	9.55052	15.2291	0.990345	11.8326
Ficd	7.6202	-26.246	0.96342	5.43475
Ficd	1.02362	76.5945	1.09579	8.49515
Papss1	11.831	10.0553	0.990906	23.1836
Papss1	3.82707	130.974	0.990917	4.66658
Papss1	1.74901	93.4865	1.02061	6.14186
Ppapdc1b	35.785	166.49	0.902747	28.5583
Ppapdc1b	18.1391	-98.071	0.940532	11.497
Ppapdc1b	7.77882	-74.445	1.01523	7.54403
Ppapdc1b	5.50725	77.6561	0.995728	4.46688
Btd	77.8213	61.2378	0.9783	23.7215
Btd	48.8791	-118.071	0.96196	11.9982
Btd	40.1838	-104.06	1.00016	7.21954
Btd	6.45786	-44.5317	0.968021	4.25868
Mvd	75.1003	32.0924	1.04762	24.4103
Mvd	18.1007	-82.7932	1.10578	10.8741
Mvd	9.76489	-66.7262	1.66727	7.07707
Naglu	51.4507	52.6758	0.806341	10.5949
Naglu	18.2916	-12.9465	0.912029	5.26873
Naglu	17.1355	-14.9107	0.955738	4.34872
Ropn1l	6.95984	133.163	1.03469	4.63528
Ropn1l	5.79705	119.31	1.09102	13.9262
Ropn1l	1.52435	76.0293	1.06005	7.08836
Wfdc21	126.335	-14.4339	0.9329	12.2134
Wfdc21	106.195	-20.0173	0.958027	20.7097
Wfdc21	58.3591	60.2728	1.01798	8.45398
Wfdc21	46.345	-162.589	1.00405	4.64578
Glrx	72.7549	-49.509	0.746231	5.02267
Glrx	69.4488	135.454	0.93149	23.9801
Glrx	34.4231	167.781	0.940707	5.22677
Glrx	22.8138	-120.339	0.93842	10.7377
Cyb561	30.2132	-47.3861	0.943499	7.6276
Cyb561	21.303	25.8196	0.934695	5.50151
Cyb561	1.31312	19.1318	1.09565	18.8448
Prdx4	43.9823	-60.2811	0.895928	4.87516
Prdx4	10.7983	-158.385	1.09046	6.27327
Prdx4	1.61716	90.9655	1.06456	8.96245
Prdx4	1.1884	-175.37	1.13176	18.1745
Fbxo31	66.5482	-27.2365	0.914442	5.54567
Fbxo31	22.5732	-174.749	1.08903	22.6165
Fbxo31	11.8547	-53.3713	1.07478	10.6661
Unc119b	43.0985	25.7966	0.989286	23.8033
Unc119b	15.815	25.2983	1.0179	12.4613
Unc119b	5.62359	102.253	1.05491	8.70936
Mrps36	5.6727	150.1	0.962832	4.83488
Mrps36	1.6804	-111.122	1.13828	6.31887
Mrps36	1.52568	134.838	1.06318	19.8872
Mrps36	1.09716	-9.48474	1.10804	8.6667
Ergic3	242.33	-27.5589	0.578987	7.06858
Ergic3	126.504	-123.214	0.821588	9.94101
Ergic3	1.36084	-117.278	0.95302	5.55979
Cnnm4	4.57492	-5.00149	1.13946	5.89691
Cnnm4	0.567123	94.3789	1.09577	8.7133
Adamts7	9.75189	8.29315	0.974371	22.674
Adamts7	9.12111	87.3362	0.912124	5.32746
Adamts7	4.64284	162.41	0.982748	8.37651
Stub1	210.501	-43.5074	0.568852	6.515
Stub1	46.2539	-170.6	0.891957	9.87943
Stub1	15.5979	170.467	0.987457	7.12465
Nsdhl	148.152	166.218	0.934689	4.74653
Nsdhl	74.7773	40.3709	1.03705	26.0705
Nsdhl	34.2557	62.9681	1.0304	7.05961
C1rl	80.3705	-105.359	1.01825	21.6368
C1rl	62.1752	-170.013	1.02008	11.5067
C1rl	42.8153	-173.399	0.989463	4.72116
C1rl	17.9948	85.2133	1.04267	5.84316
Gfpt1	200.996	70.0563	0.612807	28.8864
Gfpt1	20.0132	-159.157	0.902223	6.33353
Gfpt1	15.0001	-178.208	0.922074	9.5805
Gfpt1	8.69517	-128.548	1.01999	4.82312
Atp5d	280.034	77.1845	0.949713	19.6532
Atp5d	214.937	176.595	0.796941	4.84804
Atp5d	77.1707	137.961	1.05789	9.02343
Atp5d	8.52366	-15.9013	1.1146	6.1919
Dhcr7	339.956	109.899	0.727773	8.22005
Dhcr7	225.07	59.4668	0.992732	26.8455
Dhcr7	219.611	-154.216	0.93029	4.80485
Dhcr7	51.0261	-166.716	1.01744	6.4528
Abcg8	338.973	-125.449	0.976981	23.2451
Abcg8	244.769	-83.2096	0.872312	4.94604
Abcg8	99.7249	167.104	1.01753	11.9155
Abcg8	42.5347	61.4915	1.00042	7.4659
Rec8	7.2919	-64.9776	1.01131	21.4822
Rec8	6.2112	177.398	0.789093	6.18185
Rec8	3.39374	-156.116	1.02142	4.50298
Rec8	0.509905	-10.5513	1.16065	12.3699
BC004004	119.12	-22.4838	0.979386	23.4304
BC004004	17.7785	-124.377	1.39235	5.45078
BC004004	9.85531	-176.13	1.38195	10.553
Thnsl2	55.5587	-108.216	0.856504	6.2313
Thnsl2	47.5615	-110.671	0.95348	23.0885
Thnsl2	2.32097	-156.491	1.10318	7.2898
Thnsl2	0.739217	-59.9442	1.1786	4.2206
Os9	954.087	47.7811	0.775396	17.0088
Os9	548.221	127.817	0.820419	9.76902
Os9	204.937	-154.618	0.934635	4.69503
Os9	179.53	147.224	0.961215	6.18486
Nup210	42.9089	-95.9533	0.94679	20.3496
Nup210	22.0115	82.4707	0.936144	6.1199
Nup210	8.25053	-16.152	1.03882	9.54127
Syvn1	635.22	51.1046	0.880978	22.9501
Syvn1	524.715	64.8922	0.91722	8.38241
Syvn1	352.402	-18.1581	0.972871	11.9623
Syvn1	3.6412	-16.0827	1.09703	5.11796
Itih1	1213.8	48.637	0.9213	24.8801
Itih1	253.256	-81.2934	1.00027	4.88188
Itih1	124.805	-168.104	1.00872	6.35959
Itih1	32.2252	87.0405	1.12023	15.3227
Surf4	57.5426	71.3024	1.37641	9.73312
Surf4	15.0446	147.335	1.72972	5.41832
Surf4	14.9827	-112.846	1.19792	14.4218
Mup7	32306.9	-62.8972	0.758996	4.3725
Mup7	14378.5	-49.141	0.909718	5.40763
Mup7	7177.52	-122.854	1.01732	16.6292
Mup7	4321.91	-79.2776	1.00901	9.87928
Pon1	1384.72	166.016	0.81972	5.37985
Pon1	582.687	87.0912	0.955535	7.53506
Pon1	90.1242	-12.2395	1.0188	12.7806
Pcsk9	406.267	68.7502	0.931186	24.3129
Pcsk9	210.988	136.244	0.864504	8.49896
Pcsk9	148.886	-143.956	0.858329	5.69598
Pcsk9	91.8639	74.5181	1.00818	12.8743
Pla2g6	53.064	133.014	0.912201	4.62874
Pla2g6	33.3449	177.008	1.02994	23.9525
Pla2g6	12.6081	14.162	1.00169	5.73966
Pla2g6	11.1434	14.2687	1.03928	8.64165
Clcn2	75.1511	171.406	0.946804	22.6665
Clcn2	31.6739	43.4683	0.949777	7.97165
Clcn2	28.1139	-43.0849	0.950964	10.5127
Clcn2	1.75707	-89.5391	1.06186	4.29709
Abhd17a	98.8885	-145.348	0.934219	26.3815
Abhd17a	43.3231	-94.2702	0.970372	6.22997
Abhd17a	28.0488	92.1804	0.969491	4.47924
Abhd17a	4.98834	43.7533	1.03762	10.496
Srp9	40.7838	-176.452	0.830591	4.78905
Srp9	26.4572	37.143	0.955929	8.33343
Srp9	11.9769	36.9915	0.979228	17.3611
Srp9	0.928756	-72.2782	1.14805	10.585
Apom	317.577	-59.0566	0.879451	4.86016
Apom	120.569	7.26615	0.94334	11.2767
Apom	98.1051	-65.6036	1.0173	19.5468
Apom	38.2995	61.9803	0.981068	8.03526
Cnpy2	40.1419	-83.5719	0.965151	20.4981
Cnpy2	25.8605	-153.296	1.04991	5.32143
Cnpy2	21.6018	38.9851	0.998204	8.50112
Kcnn2	9.44933	174.551	1.00368	18.4566
Kcnn2	9.25022	-97.1704	1.00931	12.1449
Kcnn2	5.68031	22.3088	1.11011	6.97781
Kcnn2	5.45657	133.901	0.994874	4.54789
Azin2	11.9639	120.472	0.640703	9.63762
Azin2	0.298374	-63.7673	1.0715	5.31267
Azin2	0.264138	-38.9622	1.47229	29.034
Mst1	117.858	48.2555	1.00832	24.3434
Mst1	87.8353	-94.129	0.943067	4.17716
Mst1	46.9889	-136.501	1.03497	4.75195
Mst1	31.1517	6.72195	1.08533	11.069
Pfkfb1	92.7351	103.841	0.983835	23.1287
Pfkfb1	40.2231	71.2853	0.982666	7.10443
Pfkfb1	34.4068	140.356	0.962005	4.71212
Pfkfb1	18.0506	9.94236	1.01521	11.9599
Odc1	123.716	120.742	0.996226	23.5033
Odc1	59.5555	-44.2178	0.93838	11.2888
Odc1	37.5868	92.877	1.0263	8.77288
Odc1	12.0658	-163.377	1.27986	5.19772
Nlrp12	38.8636	-5.46722	0.931107	5.92944
Nlrp12	35.1923	-63.0987	1.01335	19.7687
Nlrp12	12.7759	-91.4742	0.972555	4.68579
Nlrp12	0.745431	64	1.17428	7.82967
Sgk2	128.113	-42.7262	0.997565	23.9147
Sgk2	29.725	-142.786	1.04529	11.926
Sgk2	8.99523	70.1489	0.987214	4.9165
Slc46a1	27.0299	-98.1594	0.941521	6.41279
Slc46a1	17.5709	-86.6515	1.16388	5.21753
Slc46a1	2.9601	-92.2883	1.16648	13.6946
B930025P03Rik	27.3778	-61.2849	0.758902	5.04697
B930025P03Rik	10.7992	-104.343	0.953222	22.9406
B930025P03Rik	10.282	173.579	0.883212	11.2911
B930025P03Rik	0.36247	7.22794	1.04533	6.79271
Bdh2	15.0496	137.179	0.940184	22.5754
Bdh2	9.92705	93.1577	0.917946	4.67344
Bdh2	6.93104	121.655	0.982524	5.69923
Bdh2	6.07596	172.376	1.01067	11.5306
Serpina9	15.253	-14.7206	0.736898	5.96016
Serpina9	2.54827	100.576	1.09357	24.0069
Serpina9	1.59863	62.889	1.08066	5.14864
Serpina9	1.13313	-105.724	1.3887	9.57217
Slc25a48	10.4754	-124.524	0.907903	4.66858
Slc25a48	0.61659	133.414	1.03595	8.65701
Slc25a48	0.324239	-116.968	1.07535	15.975
1810046K07Rik	13.0998	135.342	0.828034	5.68516
1810046K07Rik	7.78698	-123.307	1.01165	21.6504
1810046K07Rik	5.45488	137.22	0.994561	11.0315
Cadm4	36.8928	156.657	0.730114	7.43074
Cadm4	7.09343	148.774	1.02471	13.6851
Cadm4	0.0421377	-165.786	1.7039	5.44768
Ddrgk1	111.171	177.96	0.840614	5.01255
Ddrgk1	17.6417	99.3246	1.03544	17.0529
Ddrgk1	9.2009	63.9944	1.19096	7.17227
Slc35f5	26.3922	-133.03	0.895717	6.27514
Slc35f5	16.0039	-51.6919	1.00617	23.7323
Slc35f5	4.91391	61.4914	1.0624	8.74471
Slc35f5	4.46794	145.673	1.00406	4.47021
Rnase13	1.57217	117.132	0.85501	4.41555
Rnase13	0.346925	127.078	1.05993	10.6363
Rnase13	0.26829	-40.0353	1.09585	5.99261
Rnase13	0.0255283	-166.787	1.20827	19.2098
Acsm2	31.001	-70.1358	0.819411	4.51079
Acsm2	1.85811	41.8669	1.05969	6.17139
Acsm2	1.82148	157.679	1.03652	15.329
Atp1a1	715.498	169.424	0.988467	22.6557
Atp1a1	151.839	-35.7139	1.00119	10.7301
Atp1a1	88.5141	37.9322	0.926019	4.67588
Abcd4	3.14843	138.92	1.00332	4.60422
Abcd4	2.26146	-74.0801	1.12559	10.2501
Abcd4	2.03822	-80.6319	1.02546	21.0949
Abcd4	1.8537	-125.023	1.06006	7.51489
Dnajc10	25.2491	-119.431	0.883747	19.2085
Dnajc10	11.7305	-25.4389	0.958516	10.6897
Dnajc10	6.27442	64.3589	1.01614	8.23773
Dnajc10	5.33087	-17.0171	0.978399	5.27173
Sharpin	19.9853	118.994	0.898032	22.2052
Sharpin	13.4614	-150.665	0.923349	4.81276
Sharpin	0.281602	56.3314	1.0916	6.73748
Bola3	97.4922	62.0003	0.882385	18.4442
Bola3	97.2642	143.864	0.715423	4.74315
Bola3	25.7367	99.6932	0.978566	8.78023
Bola3	14.5563	81.789	0.987904	5.73907
Cyp4a32	55.773	-138.293	0.964227	18.9043
Cyp4a32	40.4178	-33.7382	0.883869	5.79664
Cyp4a32	38.4024	-148.549	1.00016	11.9021
Cyp4a32	6.61731	-162.665	1.08749	7.55741
Klhl18	7.86877	-57.8412	0.941546	12.0313
Klhl18	5.56867	30.9599	0.990958	8.17125
Klhl18	2.02345	159.884	1.06077	4.50212
Qdpr	268.698	-36.7086	0.880303	23.2909
Qdpr	213.679	-164.197	0.963332	11.1728
Qdpr	153.507	-106.076	0.984645	6.27276
Lrp3	42.2809	139.442	0.966849	23.5604
Lrp3	14.9215	-38.5645	0.977057	5.87893
Lrp3	9.60598	-119.039	0.988504	9.96049
Eef2k	21.649	-147.958	1.02607	24.254
Eef2k	12.7428	85.8422	1.02262	11.4804
Eef2k	3.95936	-76.6711	1.05867	7.2604
Eef2k	0.7567	-74.7642	1.07513	4.94248
3110082I17Rik	5.69331	99.0998	1.09263	11.2188
3110082I17Rik	5.47103	-120.601	1.2191	31.7463
3110082I17Rik	4.77559	124.815	1.02372	5.78217
Ppard	183.331	41.3346	0.987505	24.452
Ppard	73.4804	77.4651	0.996678	12.4555
Ppard	12.3831	120.474	1.30854	8.50349
Ppard	0.595953	-38.4683	1.0898	4.46168
1700001C19Rik	19.0817	-94.3348	0.98936	21.619
1700001C19Rik	14.8184	-149.958	0.915962	6.15802
1700001C19Rik	8.33504	-165.368	1.02424	8.11397
1700001C19Rik	2.99253	132.775	1.11322	11.1974
Fabp2	69.0346	-65.4346	0.929447	32.5339
Fabp2	31.3578	81.1885	0.958279	10.7155
Fabp2	22.6549	151.52	1.0069	7.33481
Cyp51	215.678	28.125	1.01912	26.6099
Cyp51	64.1228	-100.751	1.00263	6.34728
Cyp51	12.0167	0.775033	1.07991	13.1571
Izumo4	11.4611	-175.512	0.880762	6.98337
Izumo4	4.11695	133.243	1.03275	15.6715
Izumo4	3.97227	172.77	0.957604	11.1232
Izumo4	3.34845	-154.564	0.952682	5.55729
Pcbp2	105.148	-115.634	0.852509	5.26484
Pcbp2	50.5414	92.3619	1.06107	8.0453
Pcbp2	37.9163	115.507	0.995558	19.8031
Akap17b	6.7422	68.4258	0.949908	26.0545
Akap17b	4.48354	22.0122	0.986306	11.903
Akap17b	2.80658	-171.455	1.04283	6.03178
Akap17b	0.389428	177.434	1.0511	5.69946
Htt	34.9207	72.1926	0.963674	26.4569
Htt	10.7836	-125.335	1.01528	6.34748
Htt	6.70913	-60.7018	1.02119	4.79667
Htt	3.99808	12.4499	1.02008	12.1479
Dnpep	5.77725	144.904	1.00292	4.73133
Dnpep	4.17776	103.659	1.06638	8.84637
Dnpep	3.14807	-56.2547	1.14925	12.7136
Kif1c	180.723	175.314	1.07016	7.10455
Kif1c	105.945	-136.172	0.967721	4.96863
Kif1c	49.9209	-118.762	1.1816	11.0346
Cdhr5	348.332	66.7063	0.878368	21.8955
Cdhr5	177.129	76.9824	0.912907	8.65497
Cdhr5	143.277	155.453	0.950075	6.33169
Cdhr5	100.155	-115.472	0.955583	4.74669
Mn1	39.9586	-99.312	0.977407	4.98335
Mn1	39.1182	-173.959	0.991181	6.27113
Mn1	20.0529	-0.442514	1.04688	30.1616
Mn1	3.77722	177.902	1.10864	11.4891
Cyp4a12a	111.493	-111.279	1.10568	5.64943
Cyp4a12a	109.584	-34.2597	1.05216	11.0866
Cyp4a12a	64.1907	-0.650213	1.10102	20.035
Eif4ebp3	61.3441	127.424	1.08907	22.8209
Eif4ebp3	24.6632	-1.37797	1.04519	11.3854
Eif4ebp3	21.8483	-34.0874	1.01589	4.66423
Eif4ebp3	9.63983	1.09995	1.10899	6.07546
Jkamp	4.2941	8.07974	0.972256	13.4059
Jkamp	2.48064	80.7628	1.06642	5.79741
Bhlhe41	22.9662	-129.509	1.03142	23.6778
Bhlhe41	13.561	116.405	1.0319	11.8512
Bhlhe41	6.39351	10.4427	1.03745	5.87099
Bhlhe41	5.49313	55.918	1.06707	7.86319
Tk1	60.1239	130.981	0.986841	24.2556
Tk1	16.8215	-151.387	1.0042	11.8371
Tk1	11.374	12.0676	0.952157	6.53165
Tk1	10.2136	-111.74	1.07112	4.41194
H2-K2	10.3589	-147.933	1.0616	5.0587
H2-K2	8.56347	72.2399	0.956457	16.8924
H2-K2	2.64546	13.6184	1.28283	7.28805
H2-K2	0.591215	146.708	1.12283	10.1018
Lss	125.391	47.4267	1.05679	24.355
Lss	109.356	-141.01	0.96984	4.84223
Lss	45.9954	59.7116	1.44838	14.2181
H2-K1	2108.83	-55.6044	0.797969	9.28174
H2-K1	609.187	-1.32643	0.999731	6.75476
Mug-ps1	425.264	-24.9657	0.99953	22.9448
Mug-ps1	239.033	-128.791	0.908562	8.01478
Mug-ps1	170.677	-135.222	1.01591	11.8337
Mug-ps1	34.6232	99.7273	1.04903	4.58076
Tmem125	6.98566	14.136	0.998481	21.3805
Tmem125	5.08869	-4.32898	1.01354	11.7997
Tmem125	3.22089	-24.5912	1.06434	6.33208
Atg13	67.875	-68.9196	0.97355	23.3976
Atg13	49.8544	-59.1368	0.901048	4.82414
Atg13	13.1058	118.859	1.02303	11.3675
Atg13	0.0580639	118.32	1.32633	5.47354
Gm10319	84.6039	-48.8589	0.979032	21.0548
Gm10319	65.7423	-100.834	1.82599	4.5814
Gm10319	32.2998	-145.175	0.954063	7.83804
Gm10319	6.23796	-99.2529	1.11606	11.714
Hmgcr	750.783	67.3073	0.883217	21.9601
Hmgcr	644.899	63.3132	0.81122	5.99287
Hmgcr	150.675	97.6382	1.02013	13.0979
Gorasp2	25.2648	114.655	1.01889	5.99535
Gorasp2	16.1783	-163.498	1.08863	10.0399
Gorasp2	15.5048	-137.949	4.46747	5.90403
Gorasp2	9.32856	-129.373	1.09017	17.8685
Cad	21.3162	66.6016	0.960869	8.01332
Cad	19.2571	21.8066	1.01308	21.9022
Cad	12.3997	11.7717	1.02915	11.9668
Cad	10.8348	-61.0036	0.988185	5.05599
Neurl2	13.8868	-83.9995	2.98355	30.4236
Neurl2	11.9555	155.453	0.973713	4.51016
Neurl2	2.17035	105.418	1.28412	5.54187
Neurl2	2.03706	158.267	0.996016	12.1738
Tasp1	5.039	-116.427	0.932322	4.62508
Tasp1	4.7312	-156.97	0.957757	17.408
Tasp1	1.7609	-6.42807	0.946536	11.2146
Tasp1	1.39191	-112.703	1.00724	6.28986
Tmed9	18.5687	-144.224	1.04187	15.804
Tmed9	12.4925	-94.5968	1.35182	5.92356
Tmed9	11.9945	-86.1874	1.09475	9.58121
Tmem248	82.7284	72.3957	0.824398	18.3026
Tmem248	13.3783	49.7967	0.964891	5.96523
Tmem248	8.69764	-90.7402	1.0012	10.8994
Ilvbl	8.3628	148.762	1.00082	5.68529
Ilvbl	7.07519	-172.391	0.979408	4.70715
Ilvbl	1.78145	-17.9834	1.17952	9.48872
Whrn	4.2149	83.2323	0.977707	6.39052
Whrn	2.19907	157.986	1.00097	23.8854
Whrn	1.40792	24.2384	1.00389	7.86736
Whrn	0.659626	-114.199	1.02816	4.7342
Csrp3	101.057	-98.5189	0.736722	24.6316
Csrp3	20.8717	-30.4226	0.912275	6.27325
Csrp3	1.99928	-177.372	1.07217	4.99359
Csrp3	0.463337	-35.4934	1.11109	8.92003
Cacfd1	15.5474	-99.8313	0.960025	26.738
Cacfd1	5.11543	15.1433	1.06367	6.25552
Cacfd1	2.50238	-158.335	1.01369	4.58742
Cacfd1	0.311414	85.0412	1.03678	10.1089
Preb	72.1621	-122.701	0.8919	20.2942
Preb	32.7258	1.98201	0.989301	11.8813
Preb	31.4205	-141.801	0.956615	4.73222
5830473C10Rik	60.107	-166.7	0.892865	5.73038
5830473C10Rik	50.0421	-176.458	1.01285	11.4103
5830473C10Rik	21.5003	-94.4924	1.06285	20.4766
5830473C10Rik	21.0651	-159.683	0.994812	8.03737
Slc39a7	122.561	-72.2809	0.713058	5.3195
Slc39a7	83.9585	-116.012	0.914362	19.3289
Slc39a7	6.30239	-81.1048	1.01891	4.17084
Slc39a7	3.08349	-109.981	1.1522	8.45692
Mmp19	86.6565	-159.976	0.902708	5.87776
Mmp19	43.0791	114.418	0.933133	25.547
Mmp19	40.7288	95.9888	0.967431	8.41104
Mmp19	38.2649	-13.1616	0.972219	13.4867
Fam13a	35.2339	-134.443	1.03894	22.6079
Fam13a	15.8493	160.426	1.20229	6.42435
Fam13a	6.29641	168.519	1.09071	11.8009
Fam13a	0.681379	111.862	1.03269	5.82887
Alg2	7.95958	-73.4554	0.999294	20.1425
Alg2	6.20841	-0.383873	0.990826	12.0882
Alg2	1.42181	19.2193	1.05905	5.87338
8430419L09Rik	37.9023	-95.5216	0.88342	10.6562
8430419L09Rik	35.8408	29.7517	0.930655	7.90492
8430419L09Rik	26.4742	126.136	0.972174	25.9019
8430419L09Rik	13.2168	99.4119	0.981812	6.26136
Map2k2	36.9773	-125.171	0.962333	5.99105
Map2k2	11.6311	-5.24184	1.04029	10.3099
Map2k2	3.72568	174.379	1.09026	20.908
Ttr	15777.7	-135.163	0.751608	5.97315
Ttr	3798.84	8.70483	0.946692	4.31373
Ttr	3595.75	91.2915	0.968774	7.10153
Ttr	1828.02	73.8108	1.05005	15.453
Abhd14a	11.673	-66.8771	0.933714	5.98558
Abhd14a	8.38956	19.039	0.974458	22.6606
Abhd14a	3.09255	13.3965	0.972398	4.49991
Abhd14a	1.12151	24.45	1.07634	13.1306
Cbln3	4.17629	-56.2068	0.993086	23.2832
Cbln3	1.57047	-95.1933	0.980898	8.24051
Cbln3	0.878274	148.884	1.33591	5.38309
Cbln3	0.122465	-48.057	1.17784	12.3302
Nrbp2	78.9258	84.0402	0.932135	23.0305
Nrbp2	57.6271	15.7756	0.931401	5.81306
Nrbp2	25.947	122.439	1.02852	4.49967
Nrbp2	19.5222	-156.755	0.989521	10.3703
Tnfaip8l1	47.9547	-49.8422	0.988665	22.1325
Tnfaip8l1	18.7901	163.564	1.0211	8.24145
Tnfaip8l1	12.017	3.89178	1.39329	5.73325
Cela1	56.1138	-80.7201	0.944172	24.4535
Cela1	35.1903	106.121	0.95865	7.30098
Cela1	3.92221	113.415	1.01753	10.5565
Nme2	26.2401	-34.4335	1.06633	18.6075
Nme2	21.3104	-56.5187	1.06755	10.1758
Nme2	15.4064	117.907	1.20291	6.88799
Fads2	2590.33	115.701	0.933116	22.4483
Fads2	1344.8	-119.935	0.894594	4.9657
Fads2	316.089	123.16	0.998256	6.06945
Fads2	192.666	-150.088	1.14427	11.3189
Atp9b	18.0898	-105.774	0.955223	4.85729
Atp9b	8.05114	28.7112	0.984612	24.6232
Atp9b	2.91238	133.531	1.0375	6.71794
Hp	9451.94	42.04	0.936449	20.4199
Hp	7641.47	32.1965	0.931854	8.13299
Hp	4668.24	126.145	0.972069	6.12015
Hp	3416.43	164.746	0.972824	4.58287
Rusc1	5.30056	-143.791	1.09267	5.19641
Rusc1	3.38673	125.151	1.02863	13.4551
Rusc1	0.0396198	-145.768	1.17754	8.55501
Zmat1	2.91694	172.229	1.03332	7.08296
Zmat1	1.01238	-139.49	1.06686	4.87145
Zmat1	0.0307069	-94.6676	1.12153	12.5775
Hnf4aos	19.118	134.984	0.896948	5.4653
Hnf4aos	18.3884	-105.085	0.929655	23.3625
Hnf4aos	9.06223	6.51176	0.915811	6.76056
Hnf4aos	1.88064	-82.813	1.09098	12.2226
Smim14	10.5153	-64.6217	1.17195	7.64431
Smim14	2.0567	10.766	1.12602	9.34934
Pla2g12a	8.91436	-125.523	1.10539	24.3687
Pla2g12a	7.95895	35.3144	1.33607	6.58931
Pla2g12a	0.117998	5.53825	1.20002	9.20935
Ppp1r13l	10.5107	47.4402	0.94246	21.1918
Ppp1r13l	2.25405	108.988	1.29932	4.77937
Ppp1r13l	1.96527	35.5633	1.03512	12.173
Ppp1r13l	0.637666	103.782	1.09817	8.15178
Cyp2r1	8.66256	-67.3755	1.00818	20.2234
Cyp2r1	2.96153	-16.4212	1.05354	6.55101
Cyp2r1	1.7102	145.426	1.09616	5.45555
Metrn	4.85627	-175.488	1.481	5.0807
Metrn	2.2673	-87.753	1.53014	6.20623
Metrn	0.538464	-171.722	1.34051	9.46221
Mia3	51.0523	-66.9371	0.994775	4.94381
Mia3	46.4445	48.6969	0.992399	6.29117
Mia3	9.01936	-77.8107	1.14347	12.8066
Mia3	8.8625	103.195	1.17402	18.5276
Dbt	162.378	84.3801	0.94728	22.1672
Dbt	79.4576	133.499	0.885631	5.86297
Dbt	58.6664	13.5623	0.924435	7.1644
Dbt	44.6594	-106.07	0.951728	4.78971
Il17rc	10.0956	-141.057	0.988927	9.7746
Il17rc	5.63305	-24.8242	1.02244	6.3342
Il17rc	5.33	148.259	1.04654	17.3366
Slc20a2	25.6246	-77.0519	1.09296	24.1668
Slc20a2	24.6108	13.1595	0.976997	5.39023
Slc20a2	0.635488	25.1232	1.14067	10.1722
Araf	28.0245	-95.9953	0.926919	11.2317
Araf	19.5165	-146.997	0.951697	4.8278
Araf	6.26948	-176.997	1.05204	18.4224
Ero1lb	431.293	-3.76854	0.904845	17.8308
Ero1lb	242.293	163.431	0.953026	16.5938
Ero1lb	32.277	-32.4109	1.00801	7.41372
Ero1lb	19.4691	81.518	0.999459	5.15882
Ssr2	42.5512	42.6924	1.20701	4.274
Ssr2	27.3411	86.4181	1.2953	6.43606
Ssr2	25.1708	-151.071	0.967993	10.1815
Ssr2	24.4594	83.3999	1.04415	25.0151
Tbc1d30	48.4817	-58.0669	0.708412	4.71078
Tbc1d30	25.1103	-116.036	0.93997	23.6717
Tbc1d30	0.385737	-122.978	1.29289	9.2248
Tbc1d30	0.055651	-103.591	1.3885	6.87139
Hpn	241.14	172.092	0.965882	26.884
Hpn	124.061	-31.9406	0.941228	10.4266
Hpn	31.1689	-17.1541	1.20322	6.21278
Hpn	6.67307	-109.606	1.17835	4.29936
Serpina1d	751.521	117.958	1.025	22.4713
Serpina1d	308.482	-40.8243	1.05851	6.51021
Serpina1d	262.888	-149.722	1.13486	12.6213
Serpina1d	175.03	158.905	1.09224	4.18112
Samd8	21.3342	-124.711	1.02424	12.4221
Samd8	8.66226	142.669	1.03688	5.81289
Samd8	6.39843	-59.814	1.13321	4.87166
Slc30a5	81.2827	51.7175	0.880622	8.22855
Slc30a5	56.219	-33.0795	0.918473	11.0861
Slc30a5	10.9157	13.0503	0.997361	18.3443
Slc30a5	3.17164	-72.8164	1.00692	4.69493
Slc4a1	2.83499	170.843	0.933307	11.6063
Slc4a1	2.82182	77.5888	0.987962	25.9889
Slc4a1	2.15307	-78.8442	0.971145	6.33833
Slc4a1	1.50482	-20.0393	1.05924	4.69975
Adra1a	20.2848	-156.611	0.782131	8.34574
Adra1a	4.86224	74.9652	1.02562	10.6422
Adra1a	4.70051	-101.268	1.04044	21.6845
Adra1a	3.56336	-85.538	1.04275	5.16564
Cabyr	5.46916	63.9124	1.02236	6.49258
Cabyr	4.55925	130.423	1.12072	19.711
Cabyr	2.41319	69.7213	2.21902	7.84391
Hn1l	31.631	14.3584	0.999899	23.9603
Hn1l	13.3465	118.933	0.940238	10.0765
Hn1l	12.2248	-69.543	0.894771	4.56973
Hn1l	9.16782	166.992	1.01588	6.18765
Tmed2	35.2364	118.251	0.997203	22.46
Tmed2	22.8864	49.2417	1.06587	8.02022
Tmed2	19.894	-70.9586	0.907848	11.0608
Ptk6	2.80662	-55.0812	0.927666	19.9293
Ptk6	0.978228	-154.458	1.06487	11.4242
Ptk6	0.555818	13.2221	1.0465	5.4624
Atf6b	22.6098	46.0947	1.04512	24.3492
Atf6b	4.13545	-39.0394	1.10918	11.3232
Atf6b	2.80833	57.1002	1.40901	4.45983
Atf6b	1.41487	-80.4012	1.60281	8.12444
Ubxn4	110.322	49.9406	0.909254	25.0869
Ubxn4	37.2613	-77.3099	1.00523	10.9808
Ubxn4	27.1413	-12.4816	1.27277	6.46297
Ubxn4	4.68459	50.9167	1.27184	4.32203
Tpst1	25.9283	102.656	0.987915	24.4641
Tpst1	14.9774	-21.6186	0.987863	5.15258
Tpst1	4.91069	83.4041	1.03446	8.24513
Serinc2	51.7854	143.677	0.571239	6.32445
Serinc2	15.0133	-19.974	0.996162	25.1495
Serinc2	12.5915	-34.6009	0.964754	7.2655
Serinc2	4.91273	-12.4556	1.06552	9.982
Atp9a	85.9872	-134.057	0.793013	4.95162
Atp9a	47.9075	-173.844	0.918544	21.5551
Atp9a	13.0141	-18.4901	1.03002	4.32887
Atp9a	6.92447	-68.0163	1.10552	7.75533
Bst2	77.6389	-143.795	1.07499	6.06906
Bst2	46.7563	51.589	1.00566	11.579
Bst2	44.8563	-10.4439	1.04215	20.4202
Gstm6	116.039	11.8732	0.919097	28.6952
Gstm6	32.9642	81.8852	1.00268	7.19815
Gstm6	32.0147	174.661	1.00897	11.5481
Serpinb8	1.6263	89.7377	1.13818	32.584
Serpinb8	1.33874	156.316	1.14768	15.9516
Serpinb8	0.233651	139.999	1.27004	5.64331
Stx5a	68.0797	-51.6575	0.943336	22.8461
Stx5a	25.0057	-43.3059	0.963548	5.01029
Stx5a	10.121	14.2651	0.954018	8.21961
Amigo3	1.4497	-117.492	0.988956	9.96073
Amigo3	1.05603	10.672	1.01582	5.63809
Amigo3	1.04857	-133.138	1.00334	15.9688
Dbi	489.429	168.252	0.89391	4.97207
Dbi	455.207	-5.39365	0.971568	23.2523
Dbi	27.1447	-75.7247	1.05453	7.56803
Gm4013	6.21428	140.946	0.795913	4.94756
Gm4013	2.87333	88.8372	0.913445	9.7914
Gm4013	2.56462	-114.828	0.944859	27.4914
Gm4013	0.0293666	-120.095	1.16899	7.74494
Fmn1	41.5627	-114.197	0.925687	4.9593
Fmn1	32.3265	71.459	0.968974	29.6749
Fmn1	12.9701	108.839	0.968861	5.98579
Fmn1	12.5159	139.734	1.00284	15.0006
Cks1b	9.61968	-55.7065	0.907748	4.18654
Cks1b	9.35118	-142.523	0.80514	5.28259
Cks1b	4.91256	88.6593	0.921094	12.5339
St3gal4	38.4245	117.424	1.00754	23.4979
St3gal4	27.7716	-19.8241	1.10828	5.72987
St3gal4	20.8342	50.0083	1.12082	11.2312
Ncln	86.327	113.497	0.926118	25.0268
Ncln	52.5789	-174.202	0.936123	9.45274
Ncln	13.7167	135.002	0.999935	5.91478
Serpina3k	20052.4	-39.9476	0.886029	4.89867
Serpina3k	5498.66	20.3439	1.04387	21.1188
Serpina3k	4432.96	-46.0646	1.00532	5.75444
Serpina3k	3827.28	-2.85745	1.02011	10.9758
H2afx	28.038	91.4803	0.976761	24.5073
H2afx	14.3227	54.141	1.00269	8.21947
H2afx	12.7733	-27.136	1.02497	11.6528
H2afx	3.06528	-73.9328	1.03208	5.47605
Sall2	5.67589	135.368	0.908342	4.24883
Sall2	1.26913	1.01884	1.68629	18.6457
Sall2	1.19559	56.0502	1.11969	6.475
Sall2	0.859434	27.2664	1.17225	20.6778
St3gal5	574.719	144.842	0.975899	22.5631
St3gal5	230.425	-66.1269	0.998658	10.6305
St3gal5	178.296	-73.4796	0.943525	5.428
St3gal5	174.002	84.6292	0.95634	7.17581
Sco2	65.2553	-70.8851	0.94224	20.2034
Sco2	41.0042	-116.389	0.795611	5.89415
Sco2	24.4105	-151.924	0.974241	8.50346
B4galnt1	208.542	-163.883	0.888224	4.72386
B4galnt1	193.033	-159.11	0.914036	11.1729
B4galnt1	74.2321	146.557	0.978841	6.141
Clptm1l	24.6246	-107.231	1.20402	4.8707
Clptm1l	10.0851	79.377	1.02715	14.5652
Clptm1l	2.1601	94.3429	1.07365	8.97158
Smim1	2.8489	142.454	1.0125	4.91411
Smim1	0.805593	96.3563	1.0636	20.4098
Smim1	0.17371	-156.906	1.06769	6.14225
Kctd7	6.78635	71.2959	0.938724	8.119
Kctd7	5.13979	21.2393	1.00261	24.4632
Kctd7	2.93058	42.9728	1.05802	12.7563
Tpst2	48.9237	46.138	0.986929	23.823
Tpst2	25.2112	-1.73379	0.929344	5.57629
Tpst2	12.4146	116.784	0.984737	4.59382
Tpst2	4.22281	-75.0265	1.04013	9.58812
Hsd11b1	1672.58	129.986	0.769231	5.28361
Hsd11b1	326.533	-81.4977	0.938982	28.7873
Hsd11b1	297.149	-49.4734	0.98502	6.32171
Hsd11b1	13.0479	-138.616	1.16461	11.423
Selk	46.1902	-44.2571	0.88861	21.3629
Selk	10.2658	121.232	1.04372	8.79659
Selk	5.57046	-90.5265	0.912419	5.61711
Lsr	353.923	74.4947	0.964303	23.7499
Lsr	112.649	-82.3115	1.02067	11.5448
Lsr	48.2962	-54.9	1.04809	4.2955
Lsr	17.277	65.2504	1.09	6.16468
Alg12	13.3741	15.083	1.00835	6.074
Alg12	12.5247	90.7227	0.95749	26.8235
Alg12	7.82031	-32.7345	1.02339	11.6
Pigk	8.57334	-121.339	1.0095	6.13536
Pigk	6.43114	-48.7812	1.03297	21.1436
Pigk	5.91996	177.786	0.997021	9.02047
Pigk	4.11897	-54.5642	1.03015	4.20507
Fbxo21	419.031	-93.9987	0.971078	22.8039
Fbxo21	374.913	-67.0054	0.804667	4.87096
Fbxo21	53.5173	171.347	1.03317	11.2255
Fbxo21	3.76384	4.56911	1.02716	6.91668
Reep5	3.13627	-45.7822	1.24391	10.9802
Reep5	2.6387	120.276	1.61477	6.60196
Reep5	2.53842	-71.1737	1.40186	4.92197
Wdr90	6.67877	-96.3028	0.996199	18.1572
Wdr90	1.1786	47.0685	1.12748	10.1621
Wdr90	0.97101	66.3995	1.04509	4.25824
Wdr90	0.024532	162.483	1.21116	6.57635
Ppapdc2	11.3557	161.702	0.878599	4.69535
Ppapdc2	9.06629	11.761	1.00429	25.4493
Ppapdc2	8.07492	142.818	0.928761	5.8946
Ppapdc2	6.38058	159.811	1.01034	11.1818
Fuom	41.3444	-96.9926	0.800784	10.427
Fuom	22.3353	38.0025	0.938843	8.25543
Fuom	18.4454	122.703	0.923596	24.4838
Vps37c	22.1534	-84.9601	0.874639	6.69867
Vps37c	19.2284	-19.1611	1.00254	5.32374
Vps37c	12.4811	-96.6187	1.03297	10.4033
Ehhadh	223.514	-165.252	0.902295	5.88941
Ehhadh	57.2846	-106.289	1.0881	11.7183
Ehhadh	53.455	87.5872	1.02995	25.8304
Ehhadh	12.8188	162.226	1.06362	4.65486
Cyp2c55	11.4204	126.636	0.94536	4.6586
Cyp2c55	4.11243	-60.1829	1.04585	21.9226
Cyp2c55	3.75774	-87.3329	0.930726	12.7843
Cyp2c55	2.78618	-143.565	1.02368	6.3816
Nucb1	83.4844	-41.2307	0.961911	13.3829
Nucb1	58.9315	-98.6619	0.845331	5.28116
Nucb1	2.2375	-35.5392	1.02104	5.79903
Rpp40	3.42541	-16.1562	1.00356	7.7884
Rpp40	3.22165	11.8656	0.972984	5.17606
Rpp40	2.43595	175.624	1.01353	21.007
Kantr	2.02848	23.9716	0.985349	7.36302
Kantr	1.7783	-98.6964	1.02632	11.7342
Kantr	1.06548	-23.837	1.05696	24.8095
Gapdhs	2.19629	-47.5512	0.848384	7.82555
Gapdhs	0.666017	89.8551	0.927434	4.30252
Gapdhs	0.327988	-20.4557	0.986738	6.01248
Gapdhs	0.101125	-34.8721	1.20309	25.2663
B2m	8886.45	-65.9488	0.701662	5.97104
B2m	3263.69	-56.1821	0.892222	12.8088
B2m	2150.15	-178.295	0.89652	6.42059
Amy1	97.5657	-139.968	0.955661	6.12759
Amy1	73.9604	172.057	0.988553	22.7082
Amy1	61.0851	-175.146	1.1591	10.8564
Afmid	431.727	97.1099	0.959105	22.9679
Afmid	137.214	-87.7098	0.939444	4.91623
Afmid	102.619	-139.914	1.03528	12.038
Afmid	68.9503	84.352	0.894787	6.0963
Mvk	34.3927	159.929	0.942053	8.86921
Mvk	33.4065	-118.039	0.898315	6.1904
Mvk	24.3852	-15.3521	1.07008	24.0268
Mvk	5.02907	64.13	1.12639	13.0303
Bcl6	187.97	25.94	1.02153	5.2993
Bcl6	120.142	-62.9339	1.44454	5.31272
Bcl6	116.377	124.391	1.00656	10.109
Bcl6	94.6886	47.8251	1.6078	12.1572
Nrtn	0.921481	-86.0501	1.07044	7.29041
Nrtn	0.826462	18.7967	1.02468	4.64787
Nrtn	0.430579	-47.896	1.10525	10.6858
Pcyt2	241.539	-136.983	0.774111	4.09104
Pcyt2	196.631	36.9609	1.00952	22.3225
Pcyt2	43.955	57.5403	1.00883	7.49898
Acsl5	874.141	-134.468	0.838369	5.64322
Acsl5	300.787	34.3324	0.981686	25.5607
Acsl5	134.071	174.943	1.00742	7.31486
Acsl5	112.094	24.7051	0.953089	4.38237
Sult1b1	38.963	-171.256	0.967964	24.1716
Sult1b1	12.1606	154.554	0.983443	7.56142
Sult1b1	8.97541	-97.6438	0.966023	4.29153
Sult1b1	3.41995	-167.026	1.0519	11.963
Abca3	134.674	-179.815	0.878708	5.96733
Abca3	43.296	-27.0723	0.989988	13.6386
Abca3	31.6507	33.4922	1.07556	27.4938
Abca3	20.5095	176.767	1.01466	4.49842
Gpr180	10.8421	-172.483	0.834162	10.777
Gpr180	9.33377	-138.925	1.06018	26.0122
Gpr180	5.67484	-87.5415	1.03176	6.54128
Gpr180	0.848993	-8.54139	1.02965	4.77294
Aspg	360.172	-114.016	0.962317	22.9316
Aspg	176.059	6.79092	0.919583	4.40515
Aspg	138.821	-127.2	0.896679	6.32189
Aspg	37.2296	100.591	1.03223	11.5861
Masp2	198.173	148.555	0.966125	25.2897
Masp2	149.269	37.3535	0.924132	12.6864
Masp2	78.5275	81.3403	0.989682	6.16747
Masp2	64.2168	171.791	0.963457	4.61776
Il4ra	52.59	17.2973	0.976584	24.0201
Il4ra	18.288	11.471	1.43328	6.3324
Il4ra	7.04032	-99.475	1.05279	12.1751
Il4ra	4.53328	-101.826	1.10167	4.48959
Xlr3a	25.9791	-46.0036	0.873762	7.75191
Xlr3a	8.49251	58.7804	1.02749	5.75017
Xlr3a	1.43374	51.3204	1.14114	13.7231
Slc25a1	469.676	-146.913	0.782712	5.1763
Slc25a1	249.189	125.64	0.81849	27.0738
Slc25a1	47.8675	-11.6062	1.02324	4.3155
Slc25a1	31.9391	48.2913	1.05894	6.87967
Gstp2	49.8356	36.0559	0.843996	8.18251
Gstp2	48.2328	-16.1289	0.864631	20.3732
Gstp2	26.9147	3.40297	0.945116	11.6158
Gstp2	16.7446	61.6814	0.952559	5.96623
Nfxl1	18.4497	19.342	0.807712	7.35347
Nfxl1	14.0143	36.2629	0.982122	22.8698
Nfxl1	9.29694	-39.5264	0.915482	10.9553
Nfxl1	4.72559	140.892	1.02102	6.07405
Endog	19.9599	-69.2676	0.992919	6.40873
Endog	15.6657	156.269	1.11854	22.3191
Endog	6.59617	-9.5385	1.04454	10.7852
Dhdds	52.8812	170.856	0.853387	17.4197
Dhdds	8.51768	-62.8661	0.98865	7.91885
Dhdds	7.95876	-62.6104	0.982415	5.01864
Cdk2ap2	62.227	26.6945	0.970359	21.8384
Cdk2ap2	61.0731	32.2212	0.996909	8.07262
Cdk2ap2	41.6903	-19.5141	1.0075	11.7993
Cdk2ap2	1.32459	106.46	1.11023	4.66722
Hdhd3	43.806	17.3103	0.963908	21.2862
Hdhd3	1.93975	80.123	1.12159	14.5778
Sc5d	754.811	-161.902	0.95184	4.79124
Sc5d	287.526	28.2119	1.04453	25.9254
Sc5d	12.0986	141.009	1.05939	6.8016
Sc5d	5.04286	51.2066	1.10099	10.508
Rnf103	107.053	-96.7336	0.945063	23.6562
Rnf103	66.3249	-147.454	0.983689	7.73275
Rnf103	33.0918	-177.407	1.03583	11.3052
Rnf103	27.7471	172.587	0.923963	4.82192
Moxd1	613.221	-14.5798	0.921676	21.0317
Moxd1	489.702	48.3011	0.942928	12.7112
Moxd1	278.57	68.0561	0.960247	8.42644
Moxd1	48.0729	57.6592	1.03403	6.02667
Slc52a2	16.9779	164.482	0.823731	8.13802
Slc52a2	4.23836	160.869	1.05129	15.2909
Ptprd	744.047	108.062	0.67475	4.18768
Ptprd	330.525	58.5935	0.908868	18.759
Ptprd	126.745	173.481	0.998429	7.69807
Ptprd	89.8263	118.34	1.01474	10.8802
Isoc2b	36.1097	-130.616	0.89545	24.058
Isoc2b	13.1708	-76.0275	0.899276	6.34084
Isoc2b	7.18185	45.6134	0.923987	4.39582
Isoc2b	1.72849	-1.94813	1.04571	8.45482
6430548M08Rik	6.41274	43.1752	1.02122	12.3967
6430548M08Rik	4.14527	-65.8754	1.07342	6.12827
6430548M08Rik	1.18676	69.0946	1.1257	8.5935
6430548M08Rik	1.12981	130.9	1.09119	4.5316
Chpf2	60.1947	-95.8567	0.925903	19.8538
Chpf2	14.6021	-149.852	1.04892	12.0015
Chpf2	14.1563	-88.1694	1.00137	4.90928
Chpf2	10.74	-160.8	1.04557	7.96488
Cyp2d9	2231.5	138.767	0.981075	14.0689
Cyp2d9	1269.31	104.234	1.01001	7.24445
Cyp2d9	113.059	15.3017	1.14183	6.27824
P2ry4	15.1697	146.209	0.920676	5.95991
P2ry4	10.4596	47.5263	1.0447	24.9755
P2ry4	7.73666	75.58	0.94403	4.27095
P2ry4	1.63497	46.5595	1.06065	10.257
Fabp1	4313.9	170.305	0.909807	5.08896
Fabp1	3445.61	-156.648	0.975759	25.7088
Fabp1	995.796	152.019	1.01307	7.50953
Fabp1	242.059	-46.9041	1.24275	8.56585
Vasn	12.2755	94.4167	0.882667	27.1726
Vasn	7.86098	12.4956	0.987007	5.58428
Vasn	3.41063	20.6781	1.06408	12.3822
Vasn	0.832162	14.0049	1.08761	4.33744
Cyp46a1	18.5307	-153.957	0.929982	23.3713
Cyp46a1	8.70676	113.774	0.919177	4.89143
Cyp46a1	7.34062	101.518	0.92157	11.7848
Cyp46a1	4.86233	-157.725	0.933425	5.81016
Rint1	7.34128	-40.7702	1.00405	6.33865
Rint1	6.53724	-69.4952	0.968079	10.1332
Rint1	4.83501	-37.7412	1.0224	5.0062
Rint1	4.03151	3.22518	1.06952	20.7069
Scap	132.145	-73.5119	0.91026	5.11408
Scap	126.567	-32.3064	1.00883	23.5016
Scap	46.3001	-64.8791	0.950471	9.61799
Haao	379.012	160.154	0.923138	5.12561
Haao	116.906	-148.427	0.984514	11.8674
Haao	50.1838	114.494	1.03293	7.22422
Ggcx	87.3234	109.968	0.831603	6.02374
Ggcx	58.63	2.98574	1.01073	22.8282
Ggcx	33.8896	-158.464	0.994205	4.71046
Smarcc2	75.7005	-45.6608	0.97793	10.0271
Smarcc2	45.6786	-74.5353	0.978253	5.62409
Smarcc2	20.4853	-171.146	1.06879	12.8583
Pdcd4	139.664	-39.3215	0.976852	24.0534
Pdcd4	23.7593	-172.917	1.04198	11.4194
Pdcd4	9.59383	-99.79	0.7809	6.14493
Pde8a	34.2279	-168.261	0.873752	4.58943
Pde8a	19.3222	-157.844	0.986032	9.28997
Pde8a	17.0267	99.3379	1.01327	10.1836
Fbf1	62.552	162.342	0.933007	4.82498
Fbf1	51.7525	54.1422	0.918879	9.32602
Fbf1	39.4985	87.6178	0.888868	5.37592
Fbf1	22.518	-111.292	1.03702	25.969
Prkcsh	57.9108	35.2649	0.952105	8.19694
Prkcsh	12.8134	79.2791	1.0474	5.94295
Prkcsh	4.67852	105.708	1.08163	4.371
Apol9b	123.418	160.642	0.927148	22.3516
Apol9b	70.123	150.377	0.953433	6.10909
Apol9b	12.2436	165.295	1.0838	11.681
Apol9b	9.85317	52.2939	1.2781	6.27563
Asap3	34.3957	81.9916	0.977575	23.911
Asap3	33.4865	-10.0952	0.923903	5.2345
Asap3	31.4612	-71.8427	0.936414	7.28541
Asap3	5.49591	-150.41	1.0513	10.8022
Saraf	35.5581	12.0969	0.989044	22.9092
Saraf	27.8449	-147.512	1.06854	6.098
Saraf	2.2256	156.153	1.14349	9.00913
Pyroxd2	22.953	-170.497	0.950379	6.09415
Pyroxd2	16.028	136.974	0.975774	4.51912
Pyroxd2	9.77258	8.87422	0.970582	8.92129
Pyroxd2	0.369784	-173.453	1.11982	22.1798
Cnppd1	37.6456	-103.341	1.00343	21.4321
Cnppd1	24.2848	143.644	0.989575	11.0036
Cnppd1	4.92663	35.9138	1.03342	6.03305
Peli3	4.75056	30.9492	0.895018	25.7894
Peli3	1.60134	149.262	1.00524	4.3836
Peli3	1.08809	-102.082	0.992628	6.98887
Peli3	0.99788	105.767	0.973846	8.8772
Gm8883	21.2512	-109.935	0.946147	24.482
Gm8883	11.825	49.6454	0.949926	4.58894
[truncated: 42,920 more rows]
