# Supplementary material for: XBP1 links the 12-hour clock to NAFLD and regulation of membrane fluidity and lipid homeostasis
Source: Nat Commun. 2020 Dec 4;11:6215. doi: 10.1038/s41467-020-20028-z (PMC7718229; doi:10.1038/s41467-020-20028-z)
Supplement: Supplementary file 6 — Supplementary Data 4 [file 41467_2020_20028_MOESM6_ESM.xlsx]

## Sheet: WT_RAIN_Period_10 to14
Gene_name	pVal	phase	peak.shape	period
Ccbl2	0.0145465	4	8	12
Tmem238	0.00216702	12	4	12
Ces1g	0.0132644	10	2	14
Ces1e	0.0201123	6	10	12
Ces1c	0.000559349	10	6	12
Ces1d	0.791219	2	2	12
Dgat2	0.898911	10	6	14
Ces1f	0.0174149	8	8	12
Gabbr2	0.128804	8	8	14
Retsat	0.000871477	6	10	12
Lect1	0.0328691	8	8	14
Ces1b	0.000767853	10	6	12
Hapln4	1.95059e-05	4	8	12
Adgrf1	0.164386	14	10	14
Angptl3	0.0453435	10	4	14
Adam11	0.882771	2	8	14
Ptprf	0.00208967	4	6	14
Cyp2c67	0.0131963	12	4	12
Bloc1s1	0.093019	12	4	12
St3gal3	0.330095	12	2	12
Hc	0.112428	4	4	12
Gjb1	0.826261	12	2	12
Aqp4	0.0287085	8	8	12
Lamp1	2.04706e-06	10	4	12
Proc	0.0542795	12	2	12
Ildr2	0.0345045	6	6	14
Azgp1	0.0066145	12	2	12
Tex264	0.0616313	8	8	12
Hgsnat	0.886608	6	10	12
Morn2	0.416102	12	2	12
Syne4	0.0740902	12	12	14
Ccdc149	8.24255e-06	4	6	12
Rnf130	0.626996	6	8	14
Ces2a	0.138778	6	6	12
Pla1a	0.452615	14	10	14
Cyp4a12b	0.238111	12	8	12
Oaf	0.084349	8	8	14
Paqr7	0.00076002	12	4	14
Erp44	0.00107602	4	6	12
Sidt2	0.899516	14	10	14
P4hb	0.130803	6	2	12
Selenbp2	0.0891696	14	4	14
Tmprss6	0.0425272	6	4	14
Dnajb9	5.62504e-08	2	6	12
Sec61b	0.00377683	4	4	12
Gm4956	0.875982	4	8	12
Snhg11	0.889672	8	2	12
Ikbke	6.88796e-11	4	8	12
Pxmp2	0.266927	10	6	12
Dnase2b	0.905131	10	2	12
Gmds	0.896485	2	2	14
Itih4	0.302825	2	8	14
Cyp2c40	0.031547	12	6	12
Cnpy3	2.89738e-10	4	6	12
Tex2	0.00487846	4	8	14
Col18a1	8.96551e-05	4	10	14
Slc13a2	0.91085	8	6	12
Cyp1a2	0.0574678	10	8	12
Cyp2e1	0.257798	8	8	14
Igf2r	0.198158	4	8	14
Acacb	0.0826042	4	10	14
Daglb	0.624387	8	4	10
Sec61g	0.00772063	14	4	14
Rpn1	0.0034208	2	8	14
Dpp7	0.13954	14	6	14
1810008I18Rik	2.82312e-05	4	10	14
Zfp9	2.74617e-05	2	6	12
Gpr108	0.883586	14	2	14
Plbd2	0.814388	14	10	14
Creld2	2.21468e-08	4	6	12
Slc39a4	0.226894	4	6	14
Tmed3	2.19563e-10	4	6	12
Atrnl1	0.915277	2	8	14
Mup1	0.0891764	12	6	12
Sdf2l1	0.0228424	2	8	14
Clu	0.179606	12	8	12
Slc5a2	0.251846	8	2	10
Scd1	0.0173991	4	10	14
Capn8	0.0364531	4	2	12
Tram1	5.90719e-06	4	8	12
Sec61a1	2.63603e-07	4	8	12
Abca2	0.0291111	2	8	14
Igfbp2	0.916733	12	12	14
Sec11c	0.311196	4	2	12
Dnase1	0.140844	10	6	12
Lrp1	0.582515	6	4	14
F7	0.885605	2	8	10
Furin	0.198334	10	4	12
Lrtm1	0.0498239	10	2	14
Entpd7	0.0024367	4	4	12
Arfgap3	5.98999e-08	2	8	12
Tmem205	0.445288	14	2	14
Serp1	0.00408261	4	8	12
Cyp2c68	0.0257283	10	6	12
Gm20257	0.0017792	4	6	12
Hyou1	1.42909e-09	4	6	12
Orm1	0.0582771	12	8	12
Slc17a9	3.57889e-06	4	6	12
Serping1	0.0339639	2	2	10
Swsap1	8.03763e-06	2	8	12
Slc2a8	0.420766	14	2	14
Gcnt4	0.559781	12	12	14
Uggt1	4.21484e-05	4	8	12
Ddost	0.00096479	14	10	14
Apon	0.248032	12	8	12
F2	0.0166368	12	2	12
Afm	0.130804	8	4	12
Serpina1e	0.0224188	14	10	14
Ndufa9	0.0114108	8	8	12
Ostc	0.000115606	4	6	12
Fn1	0.775423	2	12	14
Ppp1r15b	0.916132	2	6	12
Slc35b1	0.00375177	14	10	14
Txndc5	3.40079e-09	4	6	12
Apoa1	0.0728042	14	10	14
Gstp1	0.0171231	12	12	14
Eif2ak3	0.000162559	2	8	12
Cyp2u1	0.187204	10	4	10
Tmem208	0.0617679	14	4	14
B4galnt3	0.00200404	8	6	12
Clec2h	0.0224694	8	6	12
BC021767	0.0663294	14	4	14
Chid1	0.00108009	2	8	14
Nfasc	0.000974892	12	8	12
Ces4a	0.311003	14	10	14
Txndc11	8.14348e-07	2	6	12
Gm12718	0.153022	10	6	14
Slc33a1	7.25073e-10	4	8	12
Cdk5rap3	0.372376	14	6	14
Pm20d1	0.0211264	4	10	14
Acss2	7.38704e-05	4	10	14
Stim2	0.737995	2	6	12
Hspa13	1.22778e-09	4	6	12
Krtcap2	0.0322915	14	6	14
E130012A19Rik	0.0629556	14	6	14
Limd2	0.293902	8	8	14
C330021F23Rik	1.70815e-05	4	10	14
Vezt	0.147811	2	2	10
Mup2	0.23022	14	4	14
Spp2	0.00171105	10	6	12
Tapbp	0.384191	12	6	12
Ugt1a5	0.329414	10	4	14
Tmem214	5.79306e-12	4	6	12
Slco1a4	0.0448948	10	2	14
Edem2	0.00130171	14	6	14
Tpp1	0.953402	2	8	10
Sil1	0.565604	14	12	14
Slc27a5	7.74524e-05	6	6	14
Sel1l3	0.000655255	12	8	14
Rpn2	0.185709	2	8	14
Cyp2f2	0.340734	8	6	10
Mup21	0.0129639	12	6	14
Slc2a5	0.000649203	8	8	12
2310067B10Rik	0.0232712	8	8	12
Fads1	0.863493	4	12	14
Nucb2	0.0349152	2	8	14
Snd1	1.15682e-08	6	6	12
Sec23b	2.5304e-12	4	6	12
Gm2a	0.487737	4	4	14
Cyp2c53-ps	0.0882732	2	6	12
Nme6	1.78896e-10	4	6	12
Dpy19l3	0.917693	10	6	14
Mlec	2.7789e-08	4	6	12
Spsb4	0.225579	2	6	14
Fkbp11	0.023321	14	6	14
Armcx3	0.00138561	4	6	12
Gale	0.000440307	4	8	12
Ces2b	0.345505	14	10	14
Gmppb	7.42608e-12	4	6	12
Gm32511	0.0536139	8	8	14
Inmt	0.0072638	8	8	12
Lrg1	0.000619007	12	8	12
Ntn3	0.426727	2	6	12
C8a	0.0975181	12	8	12
Fdps	0.0631129	4	4	14
Slc25a17	0.143143	14	10	14
Xbp1	0.000203134	12	10	12
Ppib	0.0182188	14	10	14
Tspyl2	0.000260684	2	6	14
Insig1	0.00562022	2	4	10
Spcs2	1.45042e-05	4	6	12
Srms	0.0190377	4	6	12
Tspan33	0.0492846	14	10	14
Lrp2	0.0106324	14	4	14
Ces3b	0.280202	14	10	14
Ccl9	0.401173	4	6	14
Sgsm1	0.0275936	2	6	14
Scnn1a	0.0193787	10	6	12
Adam9	0.281647	2	12	14
Tmem258	0.0989623	4	4	12
Egf	0.0161005	8	10	12
Ccdc167	0.000287112	4	6	12
Ttc13	0.833051	4	10	14
1700018L02Rik	0.0782473	14	10	14
Blvra	0.780549	8	4	10
Bmf	0.000313278	10	4	12
Ssr3	5.81672e-07	4	8	12
Rpl10	0.29202	14	4	14
H13	0.000691861	14	10	14
Vnn3	8.31556e-06	4	8	14
Fgg	0.582367	12	8	12
Ugt2b1	0.32272	14	6	14
Ssr4	0.0128045	14	4	14
Cpb2	0.0560672	14	10	14
Tmem86b	0.00420835	10	2	14
Upp2	0.128554	10	6	12
Gmppa	0.00181088	4	6	12
Rpl36al	0.00153682	14	4	14
Vimp	4.74746e-06	4	6	12
Mup12	0.0855513	12	6	12
D630024D03Rik	0.0101571	8	6	12
Gnptg	0.401991	6	4	10
Fga	0.0864881	12	8	12
Commd9	0.187204	4	6	10
Gm19522	0.914663	4	8	12
Gpx3	0.544297	8	4	10
H2-Q10	0.261124	10	6	12
Lifr	0.423965	14	10	14
Slc22a4	0.0503541	8	10	12
Slc41a2	0.000609106	2	8	14
Stt3a	4.97419e-10	4	8	12
Hmgcs1	0.0939966	4	6	14
Mpc2	0.281191	8	8	12
Trabd	4.52601e-10	4	6	12
Cyb561d2	0.776042	4	6	10
Edem1	0.000106129	4	6	12
Pgm3	9.00896e-07	4	6	12
Magt1	3.77321e-06	4	8	12
Paox	0.106988	4	10	14
Mug2	0.203926	4	8	14
Gm11992	5.90499e-05	8	8	12
Wfs1	2.53679e-07	2	8	12
Fam134a	0.0413556	10	4	12
Serpina1c	0.20336	12	4	12
Rarres1	0.205368	14	4	14
Mxd4	0.894125	2	6	10
Alg1	0.0212983	14	10	14
Mup9	0.0911826	14	4	14
Mgat2	3.96833e-10	2	8	12
Klk1b4	0.0383996	4	6	14
Pigg	0.403256	6	6	12
Zbtb11os1	0.000870335	10	6	12
Pcsk6	0.0336154	8	6	14
8430408G22Rik	3.43766e-05	6	6	12
Yif1b	0.108703	4	6	10
Ssr1	6.73182e-05	4	8	12
R74862	0.894003	4	10	12
Man2a2	0.265711	8	6	10
Uba5	0.000213967	4	6	12
Tdrkh	0.783775	10	8	12
Serpina11	0.0777626	12	8	12
Cpn2	0.799679	10	4	10
Slc44a1	0.00125576	4	8	14
Fetub	0.350941	12	2	12
Creb3l2	0.000131016	2	4	12
Dnajc3	0.000350616	4	8	12
Btbd1	0.824769	10	6	14
Smim22	0.472536	4	2	12
Mrgpre	0.000448478	8	8	12
Adrb3	0.00860405	10	4	12
Dclk3	0.837483	8	6	12
Sdr9c7	0.857277	2	6	10
Gcat	0.81293	4	6	10
Tgfa	0.000505758	4	4	12
Dhrs13	0.592262	12	8	12
Sec24d	3.6437e-09	4	6	12
Hgfac	0.521405	6	10	12
Tm7sf2	0.521211	4	4	10
Slc9a8	0.0156907	2	6	14
Uso1	8.87947e-11	4	6	12
Dpagt1	1.98949e-06	4	4	12
Camk1d	0.0034656	4	10	14
Sucnr1	0.0092032	6	6	12
Cd81	0.279746	6	6	14
Il1rap	0.455681	12	8	12
Sytl1	0.874033	8	8	14
Mug1	0.236852	4	6	14
D130043K22Rik	0.0162161	8	8	12
1110065P20Rik	0.0240195	4	4	12
Atraid	0.292253	10	6	12
Cyp2b10	0.0116619	8	4	12
Tmem181a	0.360141	6	6	14
F12	0.243938	14	10	14
Hes6	0.000102878	4	4	12
Pzp	0.249758	2	2	10
Serpina1a	0.174599	12	6	12
Lipc	0.0146094	8	6	12
Pstpip2	0.00946598	4	10	14
Pmvk	0.187518	4	4	14
Gstt2	0.0734424	8	8	12
Dnajb11	0.00191971	4	6	12
Cope	0.0347174	14	10	14
Pdia6	0.161509	14	10	14
Hsd3b5	0.0896105	12	8	12
Mydgf	0.00793973	14	10	14
Rrbp1	0.00222871	2	6	14
Spcs3	7.03867e-06	4	8	12
Pgrmc2	0.0211352	4	10	14
Srebf1	0.720783	4	6	12
Dera	0.00209723	6	8	14
Yif1a	0.883679	8	4	10
Mup14	0.073058	14	4	14
Mup3	0.0692233	14	2	14
Rdh11	0.11454	4	10	14
H2-T23	0.126383	6	6	14
Nans	0.000793537	4	4	12
Tmem39a	5.2572e-10	2	6	12
C4b	0.42365	2	8	14
Mup8	0.410541	10	8	12
Ugt2b38	0.117077	14	6	14
Alb	0.0661741	6	6	12
Fasn	0.0110421	4	6	12
C3	0.000877205	4	8	14
Bet1	0.0133206	6	6	12
Cacna1d	0.949231	2	2	14
Foxq1	0.787581	12	6	12
Trhde	0.3667	8	6	14
C8b	0.0706772	14	10	14
Hlcs	0.000401905	4	6	14
Ufl1	8.10677e-12	2	8	12
Pla2g12b	0.944398	6	4	10
Bik	0.0311802	8	6	12
Lman2	0.00509329	4	8	12
Gm10069	0.0768344	12	6	14
Agpat2	0.907179	4	4	14
Vegfb	0.926011	8	8	12
Tlcd1	0.0167898	4	10	14
Ficd	2.83224e-07	2	6	12
Papss1	0.000135707	2	6	14
Ppapdc1b	7.00847e-05	2	8	12
Btd	0.871088	6	4	14
Mvd	0.065415	2	6	14
Naglu	0.129196	4	6	14
Ropn1l	0.0136447	10	6	14
Wfdc21	0.112578	12	8	12
Glrx	0.873905	14	6	14
Cyb561	0.156423	2	8	14
Prdx4	0.179236	12	4	12
Fbxo31	0.00101188	12	6	12
Unc119b	0.0244269	4	6	12
Mrps36	0.513015	12	6	14
Ergic3	0.00289129	12	2	12
Cnnm4	0.641533	8	6	12
Adamts7	0.644317	8	2	12
Stub1	0.934201	6	4	10
Nsdhl	0.0441142	4	6	10
C1rl	0.332269	8	8	14
Gfpt1	6.1831e-10	4	6	12
Atp5d	0.0545195	12	4	12
Dhcr7	0.0295044	4	4	14
Abcg8	0.659259	8	8	14
Rec8	0.0160122	10	4	12
BC004004	0.917815	4	6	10
Thnsl2	0.0645992	8	8	12
Os9	0.252535	14	10	14
Nup210	0.220063	8	6	12
Syvn1	3.12579e-08	4	4	12
Itih1	0.0394621	4	6	14
Surf4	1.78659e-08	4	6	12
Mup7	0.188802	12	6	12
Pon1	0.0438124	10	6	12
Pcsk9	0.164145	12	10	14
Pla2g6	0.0525814	10	6	14
Clcn2	0.055386	8	8	14
Abhd17a	0.131326	10	6	14
Srp9	0.0373481	2	6	12
Apom	0.0358313	14	10	14
Cnpy2	0.513891	12	4	12
Kcnn2	7.49201e-07	10	6	12
Azin2	0.00573414	8	10	12
Mst1	5.82983e-05	2	8	14
Pfkfb1	0.226471	2	6	12
Odc1	0.880438	14	8	14
Nlrp12	0.290949	12	2	12
Sgk2	0.000963171	8	6	12
Slc46a1	0.000146531	12	4	12
B930025P03Rik	0.0287658	10	4	12
Bdh2	0.0101643	8	8	12
Serpina9	0.141245	12	10	14
Slc25a48	0.014728	8	8	12
1810046K07Rik	0.249913	8	8	12
Cadm4	0.284491	2	2	14
Ddrgk1	0.13233	12	4	12
Slc35f5	0.00721151	6	8	14
Rnase13	0.0124262	10	6	12
Acsm2	0.0323938	14	6	14
Atp1a1	0.825637	8	4	12
Abcd4	0.0667044	4	8	10
Dnajc10	0.0167049	2	6	14
Sharpin	0.730819	14	8	14
Bola3	0.162977	14	6	14
Cyp4a32	0.000155595	8	6	12
Klhl18	0.157053	6	4	10
Qdpr	0.577858	4	12	14
Lrp3	0.364293	14	4	14
Eef2k	0.235385	12	8	12
3110082I17Rik	0.893847	14	4	14
Ppard	0.147122	2	4	12
1700001C19Rik	0.0325819	8	8	12
Fabp2	0.0103877	6	10	12
Cyp51	0.012513	4	4	10
Izumo4	0.0046056	8	6	12
Pcbp2	0.408613	8	8	14
Akap17b	2.16465e-05	2	6	12
Htt	0.00476019	2	8	14
Dnpep	0.000297988	4	8	12
Kif1c	8.50406e-05	6	8	14
Cdhr5	0.065442	14	10	14
Mn1	0.293546	6	8	12
Cyp4a12a	0.405653	6	8	10
Eif4ebp3	0.660104	12	10	14
Jkamp	0.00206467	12	6	12
Bhlhe41	0.170971	8	8	12
Tk1	0.154099	10	4	12
H2-K2	0.0276621	6	6	12
Lss	0.0206169	4	4	14
H2-K1	0.439262	4	8	14
Mug-ps1	0.19026	6	6	12
Tmem125	0.000168969	6	4	12
Atg13	0.0302337	2	6	12
Gm10319	0.082055	4	6	14
Hmgcr	0.0311791	2	4	10
Gorasp2	9.17294e-07	4	6	12
Cad	1.26706e-07	4	8	12
Neurl2	0.144047	4	12	14
Tasp1	0.774762	6	4	14
Tmed9	2.08225e-07	4	4	12
Tmem248	1.51601e-10	2	6	12
Ilvbl	0.0723868	8	8	12
Whrn	0.0188908	10	6	10
Csrp3	2.07589e-06	12	4	12
Cacfd1	1.20821e-06	2	8	12
Preb	2.45633e-14	4	6	12
5830473C10Rik	0.000955503	6	8	12
Slc39a7	3.89513e-08	4	6	12
Mmp19	0.190412	4	4	14
Fam13a	0.00879386	8	8	12
Alg2	7.70444e-07	2	6	12
8430419L09Rik	0.763707	4	4	12
Map2k2	0.116919	14	4	14
Ttr	0.80011	6	10	12
Abhd14a	0.923416	10	4	12
Cbln3	0.278537	4	8	14
Nrbp2	0.438033	14	4	14
Tnfaip8l1	0.389231	8	8	14
Cela1	0.938902	2	2	12
Nme2	0.0139236	14	4	14
Fads2	0.883344	2	8	12
Atp9b	0.173841	6	4	12
Hp	6.77105e-05	4	4	12
Rusc1	0.000122801	2	8	12
Zmat1	0.026388	10	2	12
Hnf4aos	0.0347731	8	8	12
Smim14	0.0366652	4	8	12
Pla2g12a	0.646729	8	6	12
Ppp1r13l	0.432483	8	12	14
Cyp2r1	0.133993	10	2	12
Metrn	0.451129	8	6	12
Mia3	0.886334	10	4	10
Dbt	0.863639	4	8	14
Il17rc	0.900451	4	6	14
Slc20a2	0.23848	4	10	14
Araf	0.693067	4	6	14
Ero1lb	4.00804e-08	4	6	12
Ssr2	2.08492e-05	4	6	12
Tbc1d30	0.197578	8	8	12
Hpn	0.00813144	12	4	12
Serpina1d	0.00869409	10	6	12
Samd8	5.53672e-05	8	6	12
Slc30a5	2.70276e-08	2	6	12
Slc4a1	0.306363	4	8	10
Adra1a	0.0263409	8	6	12
Cabyr	0.0870535	8	10	14
Hn1l	0.00992326	2	8	14
Tmed2	0.00146153	6	6	12
Ptk6	0.927141	6	8	12
Atf6b	0.000194516	4	6	12
Ubxn4	1.53081e-13	4	6	12
Tpst1	0.68424	14	10	14
Serinc2	0.870996	8	2	14
Atp9a	0.723039	4	8	14
Bst2	0.333358	10	10	12
Gstm6	0.891646	4	12	14
Serpinb8	0.00925749	4	8	14
Stx5a	1.25754e-05	4	4	12
Amigo3	0.000149391	2	6	12
Dbi	0.888087	12	2	14
Gm4013	0.800435	10	10	14
Fmn1	0.00721891	2	6	10
Cks1b	1.1669e-06	2	6	12
St3gal4	9.33222e-06	2	6	12
Ncln	0.00433433	12	12	14
Serpina3k	0.0739849	14	4	14
H2afx	1.24687e-05	2	6	12
Sall2	0.0718513	14	10	14
St3gal5	0.778013	12	6	12
Sco2	0.467665	6	10	14
B4galnt1	0.604164	2	8	10
Clptm1l	0.0179548	2	8	14
Smim1	0.644065	12	6	14
Kctd7	0.00216702	2	8	12
Tpst2	0.915329	14	8	14
Hsd11b1	0.000584203	6	6	14
Selk	0.414338	4	8	12
Lsr	0.027204	4	8	12
Alg12	3.59621e-08	4	4	12
Pigk	0.00993509	4	8	14
Fbxo21	0.101492	10	6	12
Reep5	0.104951	2	4	14
Wdr90	0.816719	2	8	14
Ppapdc2	0.00136663	8	6	12
Fuom	0.568612	12	10	14
Vps37c	1.08926e-05	2	8	12
Ehhadh	0.00130421	8	4	12
Cyp2c55	0.505829	10	4	10
Nucb1	0.213123	10	4	12
Rpp40	0.865183	12	10	14
Kantr	0.474639	8	6	12
Gapdhs	0.935902	10	8	14
B2m	0.00365718	10	10	12
Amy1	0.00163487	6	8	14
Afmid	0.932017	10	6	12
Mvk	0.179606	12	8	12
Bcl6	0.543643	8	12	14
Nrtn	0.881779	10	8	10
Pcyt2	0.913769	6	8	12
Acsl5	0.000974821	4	10	14
Sult1b1	0.00137927	10	6	14
Abca3	7.69846e-05	4	10	14
Gpr180	0.175073	4	6	12
Aspg	0.299364	10	6	12
Masp2	0.87578	10	10	12
Il4ra	0.060306	6	6	12
Xlr3a	0.515061	14	10	14
Slc25a1	0.712435	12	4	14
Gstp2	0.0035507	12	12	14
Nfxl1	1.90052e-06	4	4	12
Endog	0.450859	6	2	12
Dhdds	0.00310741	14	10	14
Cdk2ap2	5.02268e-06	4	6	12
Hdhd3	0.024186	2	8	12
Sc5d	0.00359556	4	10	14
Rnf103	2.64792e-05	6	8	12
Moxd1	0.043123	4	2	12
Slc52a2	0.00494595	4	6	12
Ptprd	0.0711439	8	4	14
Isoc2b	0.185187	12	2	12
6430548M08Rik	0.000583304	4	4	12
Chpf2	0.167892	6	8	12
Cyp2d9	0.517807	14	6	14
P2ry4	0.145899	4	10	14
Fabp1	0.0933761	10	6	14
Vasn	3.8086e-06	2	6	12
Cyp46a1	0.035848	8	8	14
Rint1	5.00654e-07	2	8	12
Scap	0.0149702	10	6	12
Haao	0.415504	4	12	14
Ggcx	0.15768	4	6	12
Smarcc2	0.0102723	10	4	14
Pdcd4	0.00153094	6	8	12
Pde8a	0.0514796	2	6	10
Fbf1	2.55983e-06	10	2	12
Prkcsh	0.100927	12	8	12
Apol9b	0.354732	10	4	12
Asap3	0.219857	12	12	14
Saraf	0.348722	2	10	14
Pyroxd2	0.13319	8	2	10
Cnppd1	0.00223569	10	4	12
Peli3	0.354074	2	2	10
Gm8883	0.785264	8	6	10
F5	0.801442	8	4	14
2310010J17Rik	0.59679	6	10	14
Flot2	0.565079	8	8	12
Gm16793	0.194368	14	10	14
Hsd3b2	0.157607	14	8	14
Tecr	0.764517	12	8	14
Acpp	0.101484	4	10	14
Cfb	0.025012	4	4	12
Sigmar1	0.441656	4	10	14
Lpgat1	0.881384	2	6	12
2310001H17Rik	0.00600984	10	6	12
Cda	0.0315115	6	8	12
Vmo1	0.135512	14	4	14
Praf2	0.194556	10	8	10
Smpd1	0.00057003	2	8	14
Plg	0.177367	10	10	12
Tfr2	0.480986	12	8	12
Gabarap	0.182129	14	4	14
Tmco6	0.3819	8	6	12
Cyb5b	0.047969	4	10	14
Tymp	0.204336	4	10	14
Sec63	0.0193457	14	10	14
Lmbrd2	0.11683	2	12	14
2210408I21Rik	0.210562	8	10	12
Gmps	8.70285e-12	2	8	12
Eva1a	0.122714	12	4	12
Prr16	0.252272	4	4	12
Ldhb	0.407687	8	10	12
Wfdc2	0.921162	8	2	12
Ugt1a6a	0.00191681	6	6	14
Fibp	0.878121	8	2	10
Fam98c	0.250344	12	4	12
Ctsb	0.0368127	6	10	14
Omd	0.945957	4	4	10
Epb4.1l4aos	0.329956	10	4	12
Mogs	4.65828e-10	4	6	12
Disp2	0.0241539	8	8	14
Ebp	0.616339	4	10	14
1810044D09Rik	0.010039	10	6	12
Ppm1m	0.0494282	12	6	12
Mettl9	0.832473	6	10	12
Snx29	0.863618	10	6	10
Dnajb2	1.65762e-05	4	6	12
Taldo1	0.241591	12	4	12
Aacs	0.117451	4	2	10
5730435O14Rik	0.0820765	14	4	14
1300017J02Rik	0.00212477	10	6	12
Scarb1	0.0212553	4	6	14
Sult1c2	0.0107193	8	8	12
Ephx2	0.46366	10	6	12
Tmem37	0.0181631	14	8	14
AI182371	0.750553	14	10	14
Keg1	0.675925	12	4	12
Zbtb7c	0.917922	4	8	12
Pold2	0.000803152	6	4	12
Plxnb2	0.0311617	8	6	12
Serpinf1	0.00076706	10	6	12
Snx22	0.247751	10	2	10
Fbxl6	0.00399506	14	6	14
Ide	3.90487e-05	6	6	12
Fuca1	0.000649203	8	8	12
Ccno	0.57187	8	10	12
Lmntd2	0.225595	8	6	12
Wipi1	0.0860742	10	8	12
Vamp7	0.21125	4	8	14
Slc38a10	0.0382516	4	6	14
Chchd10	0.0034221	12	4	12
Zfp131	0.898255	4	6	14
Pex11g	0.116505	6	8	12
Adra1b	0.15617	4	8	14
Nbas	4.93122e-08	6	6	12
Serpina1b	0.135312	10	6	12
Zfand4	0.0497179	4	6	14
Myl6b	0.917788	4	2	10
F11	0.84762	14	6	14
Tmed10	1.69035e-05	4	6	12
Nelfe	0.500774	6	8	12
Srprb	2.13475e-11	4	6	12
Acat2	0.144296	4	10	14
Acox3	0.834996	14	10	14
Sntg2	0.360766	10	8	14
Stard10	0.00837158	12	4	12
Elovl5	0.0961	4	10	14
Msmo1	0.116103	4	4	10
Saa2	0.0145413	4	4	12
Copg1	1.26231e-06	4	8	12
Abcb4	0.153147	8	8	14
Pltp	0.361773	6	4	12
BC024139	0.0234282	10	6	14
Atp13a1	0.0502702	2	8	14
Ubl4a	0.00982531	2	6	12
Xrcc1	0.847763	6	8	12
A830052D11Rik	0.0411796	4	8	14
Derl1	0.0193711	4	6	12
Yipf2	0.821578	6	4	12
Glce	0.937567	2	10	12
Gm13375	0.130436	10	6	12
Abca7	0.00325759	4	8	12
Pdap1	0.0215389	12	8	12
Gosr2	6.13925e-10	2	8	12
Gstm2	0.366481	4	10	14
Pcyox1l	0.430384	4	8	12
Abcc6	0.000435167	6	10	12
Ginm1	0.21095	6	6	10
Sema4g	0.744686	12	10	14
Pcnxl3	4.84942e-05	2	8	14
Mfsd12	0.000662414	4	8	14
Copa	0.0358472	4	8	12
Nudcd2	0.00977916	2	6	12
Ap5s1	0.00196482	6	8	12
Agxt	0.632272	6	10	14
Pbxip1	0.126136	8	10	12
F13b	0.116077	8	8	12
Saa1	0.0222816	4	4	12
Tex12	0.379602	6	6	12
Kdelr2	2.01778e-11	4	6	12
Tmem181b-ps	0.439262	4	8	14
Dad1	0.00342612	14	10	14
Car1	0.00196482	10	4	12
Ppp2r5a	0.00564422	8	8	12
Cmtm4	0.0502914	8	6	14
Ndufa4l2	0.00253028	10	4	12
Hykk	2.60726e-07	8	8	12
Efna1	0.05963	6	6	12
Trf	0.0530209	4	6	14
Srp54b	0.908699	2	2	10
Aco1	0.886193	4	8	14
Ufc1	0.759641	6	4	10
Arsg	0.135136	4	6	14
Cyp2j9	0.0174149	10	4	12
Tm9sf1	7.2448e-08	2	8	14
Fbxo7	0.847989	2	2	12
Qprt	0.397935	4	12	14
Slco2b1	0.111135	10	4	14
Cnnm3	0.393017	6	6	14
Amfr	0.884613	10	6	10
Serf2	0.370771	12	6	14
Ugt1a6b	0.00247688	8	4	14
Rom1	0.000332025	8	6	12
Pde9a	0.145779	14	10	14
AI317395	0.781967	8	8	12
Idi1	0.334101	2	6	10
B4gat1	0.00235839	10	4	12
Mlycd	0.0527104	8	8	14
Acvr2b	0.813065	8	6	12
Hist1h1c	0.929701	14	10	14
Srp68	2.51271e-10	2	8	12
Txlna	2.10034e-05	4	4	12
Mknk1	0.0364199	12	8	12
Erp29	0.0316012	2	8	14
Nudt7	0.0420756	12	12	14
Pkd1	0.0741058	2	4	12
Mycn	2.96232e-05	2	6	12
Ftcd	0.250101	8	6	10
Pgp	5.66879e-05	2	8	12
Wbscr27	0.0322807	8	6	12
Dock6	0.00606111	6	6	12
Apob	0.0746084	4	6	14
Sqle	0.0319348	12	10	14
Bbc3	0.000125239	6	6	12
Rplp0	9.47636e-05	14	10	14
Them7	0.756843	10	2	14
Stard4	0.0121177	2	4	10
P3h1	0.000423445	4	6	12
Tmem219	0.931442	6	6	12
Wdtc1	0.0032979	10	6	12
Dbp	0.379224	8	8	12
C2	0.233602	12	12	14
Arcn1	1.11232e-09	4	8	12
Mup13	0.042306	10	8	12
Hist1h2bc	0.688201	12	2	12
Arf5	0.89512	10	4	12
Tfpi2	0.902478	4	10	14
C9	0.159665	12	8	12
Rassf6	0.00372647	6	4	12
Eif1a	1.01028e-06	4	4	12
Slc30a1	0.908134	12	8	14
Rilp	0.637558	10	4	12
Nr1d1	0.845288	6	6	12
Ctsa	0.298261	8	10	12
Ggt6	0.00803798	4	8	12
Klkb1	0.0421897	10	6	12
Aldoc	0.325591	12	12	14
Agpat3	0.00840879	6	10	12
Rnf186	0.89248	4	10	12
Golgb1	0.0991656	2	4	12
Meiob	0.762644	10	6	12
Tsen34	0.158098	6	10	14
Sult1d1	0.86352	4	8	10
Rhou	0.0107792	6	6	12
Ldlr	0.243671	2	8	12
Plekhb1	0.932156	2	2	10
Manf	8.00299e-09	4	6	12
Ahcyl2	0.319212	4	6	12
Nim1k	0.588235	10	6	12
Tmem203	0.393282	10	6	12
As3mt	0.579985	2	4	12
Tnfsf12	0.187431	12	6	12
Cmtm6	0.0303706	2	8	14
Suv420h2	0.0104112	14	8	14
Dpy19l1	0.868265	4	4	12
Btg1	0.00458807	4	8	14
Rd3	0.79345	10	6	14
Gpaa1	0.000308487	2	8	14
Perp	0.00598439	10	2	14
Srp72	2.15263e-05	4	8	12
Clptm1	0.186201	2	8	14
Acsl3	0.00597349	4	2	14
Cyp39a1	0.885293	4	6	14
Pik3r2	0.299172	2	4	10
Lrrc16a	0.293546	10	8	12
Srm	9.42607e-06	4	4	12
Rhobtb2	0.419664	8	12	14
Copz1	0.9112	2	8	10
Snx25	0.413162	10	6	10
Apoc4	0.0840709	12	4	12
3000002C10Rik	0.803238	14	10	14
Ambp	0.120433	12	8	12
Pex6	0.867531	14	2	14
Ces2c	0.898189	10	8	12
Neu1	0.293546	12	2	12
A930007I19Rik	0.108322	6	4	12
Lpcat3	2.64591e-07	8	6	12
Tmem57	0.894983	2	6	12
Tmem183a	0.000127568	10	4	12
Guk1	0.202132	6	10	12
Eef1g	0.0282165	12	12	14
Yipf5	1.53081e-13	4	6	12
Prrc1	6.18959e-08	2	8	12
Ndufaf5	0.0606417	4	8	14
Slc16a2	7.32793e-06	8	8	12
Spr	0.774453	6	4	10
Tbc1d14	0.00546744	8	2	12
Gnas	0.054239	8	8	14
Xylt2	0.782034	12	8	12
Frmd4b	1.62045e-06	6	6	12
Slc43a1	0.852572	6	6	12
Scfd1	2.60726e-07	4	8	12
Igfals	0.923755	12	2	12
Lrrc59	2.89738e-10	4	6	12
Thrsp	0.892133	4	4	12
Zdhhc12	0.166015	12	8	12
Eme2	0.00347742	4	6	12
Pld6	0.0321593	8	12	14
Mbl1	0.575239	12	8	12
Chrd	0.0289491	12	12	14
Usf2	0.00463968	10	6	12
Lmf1	0.0812029	12	2	12
Tmed7	6.51852e-08	4	8	12
Gm16551	0.049349	12	12	14
Ces3a	0.143355	12	8	12
Abca6	0.0152024	8	6	14
Gm7120	0.830055	4	6	12
Fzd5	0.71461	2	6	10
Lman1	0.00262508	4	4	12
Cggbp1	0.0155976	2	6	12
Fkbp2	0.22694	14	4	14
Smad4	0.0386141	4	10	14
Dnajc16	0.87699	6	8	10
Gba2	0.000134636	12	6	12
Mmab	0.62431	2	6	10
Acly	0.00507455	4	8	14
Mpnd	0.00775562	12	8	12
Icmt	0.0415283	2	8	12
2810428I15Rik	0.74291	10	8	14
Megf8	0.793942	2	8	14
Tmem129	9.53358e-08	12	8	12
Polr3g	0.668169	2	6	10
Tm9sf3	0.142821	2	8	14
Emc10	0.293507	14	10	14
Papola	0.110746	2	6	10
Lrrc3	0.147712	4	8	12
Tyw1	0.87714	2	8	10
3110045C21Rik	0.193961	4	2	10
Cers2	0.336624	4	10	14
Srpr	0.012304	4	4	12
Fam83g	0.0135328	2	6	10
Rassf3	0.908361	8	8	14
1810010H24Rik	0.17221	10	6	12
Txndc15	0.401368	6	6	14
Rnf126	0.000122396	12	8	12
Acsm5	0.00377522	10	6	12
Ift20	0.00375836	12	12	14
Atp6v0d1	0.0351751	14	6	14
BC024978	9.97162e-07	2	8	12
Ndufs7	0.271215	8	2	10
2310047M10Rik	0.0318938	12	10	14
Blmh	0.139051	10	6	12
Cpn1	0.710913	12	4	12
Tmbim6	1.29199e-05	8	8	12
Insc	0.000359864	4	6	12
Deb1	0.000524378	14	4	14
Gm20939	0.0279682	12	8	12
Tpgs2	0.882823	10	8	12
Mrps12	3.934e-05	14	10	14
Ccdc151	0.842892	6	4	12
Nphp3	0.000131339	2	4	14
Pcdh1	0.753497	6	8	14
Zfp358	0.13542	8	8	12
Col27a1	0.110629	14	8	14
Smo	0.772958	2	8	14
Cfi	0.289076	12	8	12
Pcbd1	0.58497	6	10	14
Serpina4-ps1	0.0927597	14	8	14
Slc17a3	0.156966	2	6	14
Svip	0.024509	8	8	12
Med12l	0.383979	2	8	14
Cideb	0.0109934	12	4	12
Nudt22	0.121222	4	4	12
Fam20c	0.0186804	12	8	14
Srp19	2.23511e-07	2	6	12
Pnpla7	0.897576	12	12	14
2200002D01Rik	0.0491809	14	6	14
Slc35b4	0.00133598	4	6	12
C2cd2l	6.05909e-07	2	4	12
Man2b2	0.565031	8	8	14
C330013E15Rik	0.851629	10	6	14
Mpv17l	0.349988	4	6	10
Slc50a1	0.0734219	6	6	12
Fras1	0.0118722	8	10	12
C2cd4d	0.0268103	14	2	14
Tfg	8.31756e-09	4	4	12
Mreg	0.863607	6	2	14
Lrit2	0.0340445	8	8	14
Gm11128	0.47607	2	4	14
Jmjd8	0.0821193	2	8	14
Slco1a1	0.542508	2	6	10
Commd1	0.892552	6	4	10
Inca1	0.0699668	10	6	12
Alkbh5	0.815374	2	4	12
Ahcy	0.925725	6	10	14
Hsd17b7	0.0125608	2	6	10
Fkbp14	0.0362171	4	6	12
Zdhhc16	0.310408	14	8	14
Zfp324	1.34042e-06	2	8	12
Ddx49	0.0383309	2	6	12
Gdpgp1	0.320405	2	8	14
Sec22b	1.60489e-07	4	6	12
Adrm1	0.364982	12	8	12
Tor1a	0.0951746	12	4	14
Scpep1	0.0232204	12	4	12
D930015E06Rik	0.0370925	10	4	12
Fdft1	0.202086	2	6	10
Fam83f	0.111273	4	8	14
Slco2a1	0.776687	14	10	14
Cyp27a1	0.0870694	10	6	12
Hsbp1l1	0.544642	8	10	12
Sult2a8	0.00901216	10	6	12
Osbp	7.5654e-08	4	6	12
Gstm7	0.857251	4	10	14
Tlcd2	0.0434174	4	10	14
Atg9a	0.0777626	10	4	12
Ctnnbip1	0.843132	14	10	14
Fabp5	0.00229177	12	12	14
Crat	0.426727	8	6	12
Rbl2	0.00144255	10	6	12
Slc35b2	0.0087041	12	4	12
C1galt1c1	0.787917	14	10	14
Klhl7	0.00741527	6	6	12
Supt3	0.748635	8	8	12
2020-03-06	0.156573	8	8	12
BC021614	0.785699	4	10	14
Loh12cr1	0.413524	14	6	14
Mpst	0.843853	4	12	14
Zkscan17	0.017374	12	2	12
H6pd	0.0631817	2	2	10
Slc37a4	0.829726	12	8	14
9530080O11Rik	0.881312	10	6	14
Spryd4	0.00248785	6	2	12
Gm4737	0.881384	10	6	14
Zbtb2	0.000125239	12	6	12
Fam149a	0.0511134	4	8	14
Toporsos	0.167757	12	8	12
Hsd17b11	0.00256475	8	8	12
Mfhas1	0.0673422	2	8	14
Glmp	0.253475	12	2	12
Cyp2c54	0.00403076	10	6	12
Gstt3	0.0118435	6	8	14
Nudt9	0.141454	6	10	14
Clec2d	0.308101	14	10	14
Ufm1	0.000510406	4	6	12
Zfp523	0.0717234	12	4	12
Ccdc166	0.932033	2	2	10
Cdc26	0.829726	4	6	12
Zfp707	0.427323	6	8	12
Lgr4	0.00039269	10	4	12
Nid2	0.444694	4	6	14
Galt	0.815868	4	12	14
Rptor	0.00173481	6	6	12
AI463170	0.0694584	10	2	10
Acsl1	0.860945	8	8	14
Dhcr24	0.336734	2	8	12
Aadac	0.121227	6	10	12
Tor1b	0.235263	2	6	12
Mvb12a	0.516925	12	8	12
Hook1	0.000283083	2	10	12
Uap1	1.80179e-06	2	8	12
Mid1ip1	0.0291997	2	6	12
Cux1	0.0631722	8	8	12
Tmem260	0.234341	10	6	10
Mup15	0.00133809	2	4	12
Phf19	0.0111426	12	8	14
H2-Q5	0.000687373	4	8	12
Cuta	0.277502	14	2	14
Tprkb	0.0211446	10	4	12
1810034E14Rik	0.0201453	8	6	12
Pcsk4	0.194752	10	6	14
Gaa	0.92127	4	12	14
Bcar3	0.29964	2	10	12
Acaa1b	0.01481	10	4	14
Satb2	0.865167	4	8	12
Snx14	0.138785	10	6	12
Plod1	0.817193	4	4	12
Man1b1	0.364008	14	12	14
Idua	0.904993	10	6	12
Pclo	0.899542	4	4	10
Enpp6	0.282701	8	10	12
1810043G02Rik	0.00266271	12	6	12
Pomgnt1	1.27572e-06	4	6	12
Saa4	0.212953	14	4	14
Adprh	0.549337	2	6	14
Spop	0.784904	6	6	12
Ebpl	0.424685	6	10	12
Atp5o	0.346319	14	4	14
Gns	0.192078	8	8	12
Tmem127	0.935583	12	4	12
Nus1	2.86797e-06	4	6	12
Syt11	0.903441	4	4	10
Golph3l	0.00582779	2	8	14
Dact2	0.0821768	4	6	14
4930404H11Rik	3.88289e-05	10	6	12
Casp3	0.44417	4	6	14
Dcps	0.646776	4	4	12
Dsg2	0.0157485	4	8	14
Mpc1	0.0758491	8	8	12
Maged1	0.00551357	14	10	14
4930481A15Rik	0.605741	8	8	12
Ak2	0.424817	10	6	14
Vps54	0.048741	2	10	14
Gramd3	9.40814e-08	6	8	12
Eepd1	0.646729	10	6	10
Abcb6	0.000963171	10	6	12
Scfd2	0.000206654	6	4	12
Dnajc25	0.713914	4	4	12
4933421O10Rik	0.474205	6	6	12
Slc22a28	0.150686	2	6	10
2810408I11Rik	0.0875783	12	10	14
Cml1	6.61359e-05	10	4	12
Wbp1	0.0179468	14	4	14
Grb7	1.22683e-07	6	8	12
Adck5	0.87716	12	2	12
Fndc3b	7.29518e-08	4	4	12
Lppos	8.69325e-06	12	4	12
Tmem53	0.895979	6	10	12
Plin3	0.907107	4	8	12
Itga3	0.203165	8	4	12
Stim1	0.363468	8	8	14
Gm10033	0.0853853	2	8	12
Taz	0.804453	12	10	14
Hdlbp	0.000998852	4	8	12
Dand5	0.00617813	6	4	12
Gm166	0.562682	10	6	10
Fgf1	0.917327	14	4	14
Ganab	0.0107151	4	4	12
Syde2	0.809411	12	6	12
Fam134b	0.0258238	8	8	12
Pim1	0.00101235	6	8	12
4833411C07Rik	0.0341253	10	4	12
Acbd4	0.855956	2	12	14
Slc35b3	0.0157735	10	4	12
Emc9	0.0183874	10	6	14
Isg20	0.0178246	2	8	12
Nmral1	0.21812	4	6	14
Slmap	0.222415	4	8	12
1700066M21Rik	0.88783	4	8	12
Arf4	2.36197e-10	4	6	12
Lzts3	0.000175766	2	4	10
Fam63b	8.3038e-05	8	4	12
Tle3	0.482076	10	8	12
Nadk	0.873773	6	2	12
Grpel2	0.000134869	8	6	12
Pigyl	0.932087	2	6	10
Cblc	0.329694	10	4	12
4933411K16Rik	0.00280369	4	10	14
Rab9	0.191403	10	6	14
Upb1	0.0619466	8	8	12
2020-03-01	7.70917e-07	10	6	12
Dpp3	0.199343	4	6	14
Rab20	0.540398	14	6	14
Ube2u	0.910235	12	2	12
2310039H08Rik	0.711213	6	10	12
Gm15417	0.895979	2	2	10
Rffl	0.52169	10	4	14
Dedd2	0.0163846	10	4	12
Stk38l	0.0462096	4	6	12
Dpm3	0.0229521	14	4	14
Abcb10	0.0961775	2	2	10
Sys1	0.151684	14	8	14
Dixdc1	0.000737139	8	6	12
Lrp10	0.733851	12	2	12
Chchd7	0.15312	12	6	12
Gltpd2	0.284281	4	4	12
Il17ra	0.199703	14	4	14
Prelid1	0.791113	14	4	14
Pradc1	0.0725443	8	12	14
Rnf145	0.563672	12	8	14
Tm2d2	0.010039	10	6	12
Porcn	0.92885	12	6	12
Atp2b2	0.0290252	4	4	14
Tctn2	0.278369	4	6	10
Tmem110	0.349666	8	2	10
Ninj1	0.0334688	14	10	14
Calr	0.0293208	2	8	14
Yaf2	0.599579	12	8	12
Xrcc2	0.339739	10	6	12
Igsf5	0.00704287	14	10	14
Gm10768	0.130562	10	4	12
Shc1	0.000403135	2	8	14
Klhdc7a	0.911896	8	4	12
Adck3	0.488347	4	10	14
Gm4788	0.0165213	4	6	14
Dhx40	0.273422	8	4	12
Bag3	0.00049319	4	4	12
4921506M07Rik	0.544312	2	6	10
Hddc3	0.0341645	10	4	12
Apba3	2.08031e-05	4	6	12
Pdia5	0.00156929	4	4	12
Sec11a	2.393e-05	2	8	14
Fam126b	0.84588	8	4	14
4930506C21Rik	0.135482	10	6	12
St6galnac6	0.924952	4	10	12
1810021B22Rik	0.869195	12	8	12
Tspan31	0.00794451	12	8	12
Stk36	0.171797	8	4	12
Serpinf2	0.844176	6	4	14
Scly	0.0420352	6	6	14
Il11ra1	0.447897	4	6	14
Pkdcc	0.000716013	4	4	12
Epn1	0.356957	12	2	12
D330041H03Rik	0.331841	4	2	10
Fbxw8	0.00192945	4	4	14
Mien1	0.411186	14	8	14
Gnb2l1	0.000710759	12	12	14
Ttc39c	0.226471	10	6	12
Zc3h7a	6.6947e-08	4	4	12
Atg16l2	0.00607807	4	6	14
Slc27a2	0.677324	12	4	12
Mif4gd	0.803404	4	4	12
F10	0.343865	12	8	12
Tmem59	0.00161338	10	6	12
Sec31a	2.60748e-09	2	8	12
Epb4.1l4b	0.036787	14	4	14
Usp48	2.1523e-08	4	6	12
Oxld1	0.14449	12	2	12
Rdh9	0.284561	8	8	14
Ube2h	0.000130948	8	6	12
Utp14b	0.0871698	2	8	12
Selenbp1	0.00434815	8	6	14
Zfp97	0.0102278	6	10	14
Irak1	0.295389	2	10	12
Ints9	0.853986	6	8	12
Itpka	0.348339	10	6	12
Zfp951	0.424296	10	6	10
Aifm3	0.0186321	12	2	12
Creb3	0.0383295	14	4	14
Mcm8	0.624013	10	6	12
Pim3	0.201585	10	6	12
Tsn	0.0925973	4	6	14
0610007P14Rik	0.0493851	12	4	12
Rnpepl1	0.952375	6	10	12
Gm16861	0.0233143	2	8	14
H2-Ke6	0.493353	12	6	14
Mgat1	0.061191	6	4	12
Map2k3	0.403767	14	2	14
Mpzl3	0.333086	6	8	10
Sppl2b	0.663381	2	6	14
Acot1	0.817512	10	8	14
Eif2ak1	0.0325677	10	6	12
Sec22c	0.0843731	10	6	14
Comt	0.145082	12	12	14
Vtn	0.0136567	12	8	12
Hus1	0.00612571	8	4	12
Naprt	0.877364	10	10	12
Ica1	0.0227657	2	6	14
Gypc	0.314398	2	10	12
Aldh9a1	0.00757065	8	8	12
Tbccd1	9.2747e-05	2	8	12
Proz	0.896582	4	6	14
Rogdi	0.408969	2	4	14
Rpl31	0.0683107	14	4	14
Prpf8	0.000766105	4	10	14
Cnot8	0.92465	6	8	10
Erc2	0.538241	8	6	12
Fxn	0.907286	2	8	14
Rwdd1	0.0994745	14	4	14
Fech	0.335241	8	8	14
Slc25a28	0.422573	8	10	12
Tpt1	0.646729	8	2	10
Yrdc	1.79215e-10	12	8	12
1190005I06Rik	0.0282749	8	8	14
Man2b1	0.341476	6	6	14
Pigt	0.0557666	4	6	14
Tssc4	0.000127568	4	4	12
Pdzk1ip1	0.116581	4	10	14
Iqcb1	0.0786266	6	8	12
Hps1	0.893652	10	8	12
Rab1	3.70359e-10	4	6	12
Atp5sl	0.00502709	10	4	12
Nhej1	0.866563	6	2	10
Psen2	0.796366	4	4	14
Dnase2a	0.196376	10	8	12
Cd3eap	0.115956	14	6	14
Ptdss1	0.199703	8	10	14
Ubr2	0.866393	4	8	12
Ticam1	0.006239	2	8	12
Dnajc4	0.32936	8	8	12
Ghr	0.255353	8	8	12
Hebp1	0.00614568	8	8	14
BC021891	0.0922094	8	6	14
Fam73b	0.00664817	2	6	12
Mospd3	0.0418339	12	2	12
Alg3	0.0862161	14	6	14
Tmem104	9.84042e-07	4	4	12
Elmod3	0.0224694	8	8	12
1700007L15Rik	0.481466	4	6	10
E330011O21Rik	0.0272435	10	6	12
Mlxipl	0.0221767	4	10	12
Cnnm2	0.0505726	2	8	14
Prr5	0.00532388	8	8	12
Hint3	0.0355727	10	6	14
Sepp1	0.901799	10	6	12
Babam1	0.314398	14	8	14
Mblac2	0.0740886	4	4	14
Aldh1l1	5.26306e-05	4	10	14
Cpsf4	0.943767	10	10	12
Sec14l4	0.329694	8	6	14
3110070M22Rik	0.0925427	2	10	14
Rfng	0.583775	12	2	12
Kcnn1	0.923697	10	6	14
Tbc1d2	0.0747596	2	6	14
Ivd	4.93796e-07	8	8	12
Mast1	0.0377313	2	6	10
Rpl18a	0.229802	14	4	14
Slc23a1	0.815136	2	12	14
9030025P20Rik	0.763801	2	6	14
Pip4k2c	0.00671204	8	8	12
Elof1	0.00337896	14	4	14
Bet1l	7.00771e-12	2	6	12
Gtf3a	0.378731	12	4	12
Hrg	0.403417	10	4	12
Lag3	0.65045	10	8	12
Ccnl2	0.0465276	12	6	14
Slc35e1	7.78181e-06	2	8	12
Srebf2	0.208563	4	4	14
Fads6	0.874782	4	10	14
Atp5g1	0.812222	8	2	10
Reep3	0.0970242	6	6	12
Abcb8	0.917933	10	6	12
Utrn	0.26948	8	4	12
Ralgps2	0.00656388	8	6	12
Syt3	0.0816775	6	6	14
Pglyrp2	0.0346418	4	6	14
Mup11	0.115284	14	4	14
Gak	0.641577	2	8	14
Ddc	0.712986	14	10	14
Arf1	3.68132e-08	4	6	12
Ankrd54	0.0508724	12	8	14
Ttc36	0.611542	10	6	14
Srd5a2	0.788521	8	8	12
C730027H18Rik	0.0100501	6	8	12
Abcf3	4.92902e-07	2	8	12
Rpl6	0.0404572	14	4	14
Hs3st3b1	0.0136455	2	6	12
Ece1	0.100793	2	8	12
Snca	0.414288	6	6	10
Tmem14c	0.919606	2	6	12
Rab24	0.860711	12	2	12
Rab4a	0.402176	12	6	14
Tspan17	0.0352442	4	6	12
Ogfod2	0.0912489	8	8	12
Ctage5	0.371995	10	6	14
Ino80b	0.425938	14	2	14
Arsb	0.00168865	2	10	14
Ugt3a2	5.66879e-05	8	8	12
Wdfy3	0.0069164	8	4	12
Nr0b2	0.117769	6	6	12
Fcgrt	0.0453001	10	6	14
1810024B03Rik	0.749097	10	10	12
Fam20a	0.718414	6	8	12
Sfxn1	0.902241	8	4	12
Ppargc1b	0.128493	8	8	12
Idh1	0.0331716	4	10	14
Kng1	0.863257	10	4	12
Pxdc1	0.298008	4	6	12
C1ra	0.656981	14	10	14
Tango2	0.4612	14	6	14
Abca8a	0.250512	4	12	14
Lysmd3	0.000534684	2	6	12
Copb1	0.000290746	4	6	12
Tmco4	0.901778	10	4	12
Toe1	0.0149876	6	4	12
Soat2	0.800327	4	12	14
Tcn2	0.00150358	10	2	14
Bcat2	0.46456	8	6	12
Sdccag3	0.00193472	12	10	12
Cpne2	0.0109954	12	6	14
2210016F16Rik	0.938581	6	2	14
Pced1a	0.431439	12	2	12
Chrna2	0.644976	14	2	14
Snapc5	0.446026	10	6	12
Abcc2	0.0408048	8	6	14
Slc39a5	0.0361073	4	10	14
Tmem135	0.00276673	4	10	14
Ndufs2	0.131163	8	8	12
Cyp2a5	0.752247	10	6	14
Clcn4-2	0.00472423	8	4	12
Echdc1	0.0239954	4	10	14
Car5a	3.67482e-05	10	6	14
C8g	0.325788	12	4	12
Apoa2	0.127638	10	6	14
Cgref1	0.0135457	12	10	14
Gpam	0.00026894	6	6	12
Zmat5	0.0660526	12	4	12
Rhbdl1	0.866011	2	4	10
Bola1	0.649573	6	4	10
Slc39a8	0.00669402	4	8	14
Hlf	0.928276	12	6	14
Hsd17b6	0.109153	8	6	12
Immp1l	0.163758	8	8	14
Cyb5r3	0.201897	4	10	14
Uox	0.414897	10	6	14
Mapre3	0.909694	8	6	10
Tm7sf3	7.69846e-05	4	10	14
Sdf2	0.217645	2	8	14
0610040J01Rik	0.0494285	14	6	14
Habp4	0.560109	12	12	14
Mrpl55	0.0123367	12	8	12
Smyd2	0.864248	10	4	10
Ppp1r1b	0.724722	2	6	14
1700096K18Rik	0.00230026	10	4	12
9130401M01Rik	0.166015	6	4	12
H1f0	0.790734	2	4	10
Gm5617	0.371343	6	10	14
Mbd3	0.726097	12	10	14
Zbtb8a	3.74423e-05	4	2	12
Ifitm2	0.637558	12	8	12
Ccdc57	0.0925729	12	10	14
Arid3a	0.00241735	2	8	12
Cisd1	3.0001e-05	8	8	12
Syt1	0.0105759	12	4	12
Mpg	0.888368	12	4	12
Cspg5	0.0834193	14	6	14
Atp2b1	0.00269766	4	8	12
Ppp1r16a	0.47257	12	4	12
Zfp330	2.43859e-05	2	6	12
Aup1	0.220224	12	2	12
Klhl36	0.745346	2	4	10
Manba	0.0686526	2	6	14
Lbr	0.130804	4	8	12
Hmgn2	0.0557446	12	4	12
Gm19897	0.893847	8	4	10
Tirap	0.0204996	2	8	14
Ubqln2	0.918267	4	4	14
2010315B03Rik	0.0189054	8	4	12
Erdr1	0.0441444	12	6	14
Agrn	0.00494492	8	6	12
Tbc1d16	0.891508	2	8	12
Selo	0.00741796	10	6	12
Chrnb2	0.542044	6	6	14
Paip2b	0.931277	2	6	10
1700007J10Rik	0.937536	10	2	10
Pdxk	0.736916	12	8	14
Apeh	0.425951	2	8	14
Fgb	0.47257	12	8	12
Hfe	0.00913314	6	6	14
Tmed4	0.125913	14	10	14
Unc13b	0.198692	4	2	12
Tgfbr3l	0.929942	10	6	12
Gba	0.0304146	2	6	14
Aph1c	0.924212	2	8	14
Rab3ip	0.000997984	10	6	12
Apol7a	0.111955	8	8	14
2210039B01Rik	0.0278302	6	8	12
Ifnar2	0.276127	12	2	12
R3hdm2	0.140436	10	6	12
Apof	0.093019	12	8	12
Gm11437	0.528413	4	10	14
Dusp23	0.828926	6	2	12
Ank3	0.00233887	8	6	12
Ndufa2	0.65039	14	4	14
Ireb2	0.00117242	8	6	12
Nomo1	0.0347433	2	8	14
Mesdc2	4.60616e-07	4	6	12
Cml5	0.915173	14	8	14
Elmo3	0.163055	10	6	12
Slc25a23	0.237307	2	6	10
Zfp467	0.411986	8	6	12
Akap1	0.262679	10	4	10
BC024386	0.00734826	10	4	12
Hdac6	0.00655949	8	8	12
Entpd8	0.800785	6	8	12
Lrrc46	0.00129618	10	6	14
Ghdc	0.158791	8	8	12
1700012D01Rik	0.928708	12	4	14
Serpind1	0.000166981	4	8	14
Mfsd3	0.0563892	8	8	14
Slc22a1	0.167611	8	4	14
Rnf185	1.23927e-06	2	6	12
Arhgef10l	0.00177764	8	6	12
Prrg2	0.949827	2	6	10
Cyp2d40	0.422543	8	6	10
Pcgf2	0.0230908	12	12	14
Scamp4	0.000486494	14	8	14
Klhdc3	0.116095	10	6	12
Ube2i	0.134216	10	6	14
Cyp2d22	0.0496924	10	6	14
Flad1	0.000915054	12	12	14
Scamp3	0.00384298	2	8	14
Fbxw9	0.207905	6	4	12
Slc29a1	0.87945	4	4	10
Gucd1	0.0103484	4	6	14
Mlx	3.7336e-05	2	8	12
Kxd1	0.452055	8	4	10
B4galt7	0.00103507	2	8	12
Slc38a4	0.0251701	8	8	14
Rpl7a	0.00472397	12	10	14
Col20a1	0.202822	4	8	12
Pdk2	0.0136959	8	8	12
Dtnb	0.00287723	12	12	14
Ergic2	0.0117652	14	4	14
Pigo	0.00533386	2	6	14
Kcp	0.00378497	2	2	10
Acaca	0.209345	4	8	12
Zfp771	0.000735107	12	4	12
4833418N02Rik	0.0147763	6	10	12
Lppr2	0.731356	12	12	14
Wdr81	0.00129411	8	6	12
Polr3k	0.0679963	4	6	14
Atp6v1h	0.54309	4	8	10
Mrpl34	0.694617	12	8	12
H2-D1	0.440262	4	4	12
C1qtnf4	0.217738	12	4	12
Atp13a2	0.892626	14	10	14
Lrit1	5.27015e-05	10	6	12
Cpped1	0.898039	6	6	12
Ankrd13a	0.912225	8	4	12
BC022687	0.0883976	14	4	14
Mtx1	0.826999	14	10	14
Tom1	0.0477015	6	8	12
Stx18	5.65673e-06	4	6	12
Mrps27	0.000602977	4	8	12
Mapre2	0.910015	14	6	14
Arsa	0.253544	8	8	14
Alg6	0.841089	4	8	14
Opn3	0.28004	12	6	12
Hyi	0.0479744	6	10	12
Cfh	0.16996	2	2	10
Ocel1	0.829764	8	8	14
Klf1	0.519762	12	4	12
Dcaf10	5.95299e-06	2	8	12
Mrps24	0.105026	12	8	12
Grhpr	0.871929	12	4	12
Cog3	1.08073e-05	2	6	12
Bscl2	0.12494	12	2	12
Nlrp6	0.122837	14	4	14
Ilkap	0.116659	12	8	12
Fkrp	0.626799	12	6	12
Cflar	0.00069445	2	6	12
Ltbr	0.876776	14	4	14
Elovl2	0.44014	4	6	14
Bid	0.391355	10	6	14
Calu	4.08889e-05	2	8	14
Cyp4b1	0.00241735	8	4	12
Traf3ip2	0.745473	4	6	12
Gadd45gip1	0.0872977	12	10	14
Mir568	0.289281	14	6	14
Mettl14	0.00885792	12	6	12
Stap1	0.021027	8	8	14
Mrpl14	0.341085	10	6	14
Ndufaf3	0.472064	4	6	10
Rnase4	0.438033	14	4	14
Snap47	0.0535064	14	10	14
Pgls	0.303522	12	8	12
2310030G06Rik	0.931976	4	6	12
Mob3b	0.000464107	6	8	12
Mpp4	0.852887	2	8	10
Txnrd3	0.000244816	10	6	12
Cfap126	0.255674	6	6	10
Serpina10	0.021606	12	8	12
Isoc2a	0.00901475	10	6	12
Ppil1	0.324484	4	6	12
Gm3435	0.94069	6	8	12
Gpr89	0.153985	14	8	14
Marveld1	0.1989	14	2	14
Vps28	0.163473	12	2	12
Ube2o	0.00367015	4	4	12
Colgalt2	0.406027	10	8	14
Txnl1	0.0349499	4	8	12
Sssca1	0.0158074	2	6	12
Slc6a12	0.293753	4	12	14
Gramd4	0.00157928	4	4	14
Hist1h4h	0.76969	2	2	14
Zfp862-ps	0.000164544	2	8	12
Ppdpf	0.796306	12	4	12
Zdhhc5	0.161263	6	6	12
Qsox2	0.93103	14	4	14
Imp3	0.000298735	8	10	14
9430038I01Rik	0.0182344	8	8	12
Elovl3	0.809973	6	2	14
Mocos	0.193639	4	6	14
Klb	0.0370647	8	8	14
Ring1	0.849231	6	8	12
D030028A08Rik	1.45969e-08	4	6	12
Cdo1	0.603515	6	8	14
Dpm1	0.323141	10	8	12
Rabggta	0.112766	8	6	12
Setd1b	0.0594929	12	6	12
Derl2	0.408	2	8	10
Sdc4	0.326467	10	6	12
Abhd11	0.488347	14	4	14
Irx1	0.22175	2	2	14
Nr6a1	6.66583e-05	6	6	12
Etohd2	0.887469	4	8	10
Rpusd3	0.00211178	14	8	14
Fndc3a	5.3286e-05	4	6	12
Nudt21	0.532207	10	4	10
Trpt1	0.922342	8	4	12
Ext2	0.169902	4	6	14
Pex16	0.0757894	10	6	12
Gas7	0.479766	8	6	12
Kank1	6.01129e-05	6	6	12
Zdhhc7	0.496356	2	4	12
D130020L05Rik	0.0261518	8	8	14
Eef1a1	0.313714	6	6	12
Brms1	0.875063	12	4	12
Dxo	0.34509	14	10	14
Ciart	0.23697	12	4	12
Cib1	0.127674	12	4	12
2210016L21Rik	0.0794684	8	6	12
Nlrx1	0.846875	10	6	12
Fzd8	0.0357842	8	6	12
Klhdc4	0.103433	4	4	14
Nme1	0.0824814	14	10	14
Apoe	0.0269784	10	6	12
Rpl37a	0.397443	14	2	14
Txnrd1	0.00308093	4	6	12
Dusp28	0.802299	2	4	10
Ido2	0.895814	10	8	12
Psmd3	0.879809	8	6	12
Sec14l2	0.310516	4	10	14
Pelo	1.03936e-08	2	6	12
Cxadr	3.61378e-06	4	8	12
Rp9	0.0309597	12	4	12
Zfand2b	0.815636	6	10	12
Edem3	0.00021858	2	8	12
Vcp	0.715017	2	6	10
Tmem160	0.017008	12	6	12
Ndst2	0.0499247	2	2	10
Ubr4	0.00254656	6	6	12
Shoc2	0.0274063	6	6	14
Ap1g2	0.682907	14	6	14
Rsph3b	0.0171293	8	8	12
Ormdl1	0.405209	10	6	12
2310040G24Rik	0.131844	10	4	10
Gm16548	0.156353	10	6	12
Rnf19b	0.315688	10	4	10
Trappc3	0.927225	6	4	10
Grina	0.0313902	14	4	14
Srp54a	0.000550216	2	10	12
Btbd2	0.0380173	10	6	12
Hunk	0.0117088	6	8	12
Siva1	0.789688	6	8	10
Cfhr2	0.16421	10	8	12
Atg4d	0.0459928	12	6	14
Asb13	0.811932	2	8	14
Slc26a2	0.0758857	2	4	10
Tomm40l	0.0106387	12	8	14
Cant1	0.00364513	12	6	14
Trmt61b	1.19488e-07	2	6	12
Tmem126a	0.0456101	14	4	14
Mcm10	0.111332	8	8	14
Bco2	0.655302	4	10	14
Gbf1	0.00123988	2	8	14
Tnfaip2	0.2339	4	8	12
Mpp7	0.020745	10	4	12
Dtnbp1	0.20562	10	6	12
Cog8	1.42336e-09	4	4	12
Sec24c	7.32148e-12	4	6	12
Adipor1	0.925281	10	6	12
Pdcd2l	0.585378	6	10	14
Ssbp3	0.106601	6	8	12
Fbxo36	0.120388	12	4	12
Ndnl2	0.73137	10	4	10
Zbtb48	0.0560917	10	8	12
Mcoln1	0.898188	14	6	14
Tusc1	0.199935	6	10	12
Dvl2	0.50493	2	4	10
2810459M11Rik	0.108722	8	6	10
Slc30a9	0.884784	2	8	14
Timm10b	0.000745294	12	10	12
Ubc	7.26661e-06	4	6	14
Mcur1	0.916385	4	4	10
Ubfd1	4.91354e-06	4	4	12
Ing1	0.00466606	12	8	12
Ttc7	0.594863	2	6	10
Slc9a3r1	0.915266	14	4	14
Pink1	0.00140243	8	8	12
Hyal2	0.223312	12	2	12
Ndufb7	0.0253596	12	4	12
Harbi1	0.197335	4	10	14
Plekha8	0.103389	2	8	12
Nop9	0.00452592	2	6	12
Ngef	0.22401	10	6	12
Slc36a1	0.0410558	2	8	14
Mtmr14	0.238776	10	10	12
Snai2	0.00271702	4	10	14
Tmem19	0.8335	10	8	10
Nit1	0.22987	10	4	12
Egln2	0.192078	12	4	12
5830454E08Rik	0.687445	2	6	14
Clcc1	0.18858	10	4	12
Tmem167	1.47114e-05	4	6	12
Qpctl	0.241412	4	4	12
Ndufb8	0.0296571	8	8	12
Rnf8	0.296373	8	10	12
Gm6484	7.05502e-06	12	10	12
Dennd3	0.0734424	8	4	12
Gm38416	0.108441	14	10	14
Cars2	0.0117141	2	6	14
Ppp1r35	0.284281	12	8	12
Ndufv3	0.00433076	12	4	12
Wdr45	0.482644	10	6	14
Arfgap1	0.00081386	4	4	12
Ccdc85c	0.020902	10	6	10
Hacl1	0.4556	6	6	14
Fnip2	0.37784	8	8	12
Fam173a	0.959892	2	8	14
Sh3bp5l	0.271755	12	10	12
Ppox	0.740451	8	6	12
Napa	0.296165	4	4	12
Nr2c1	0.000729196	6	8	12
Zfp687	0.9509	2	8	14
Anks4b	0.913447	12	2	14
Ccdc17	0.923526	8	2	10
Tmem256	0.0796099	14	2	14
Thap7	0.03948	14	6	14
Pyurf	0.505777	14	8	14
0610031O16Rik	6.30058e-05	10	6	12
Spcs1	0.532496	10	6	12
Rps6	0.0558485	14	4	14
E130309D02Rik	0.00468244	2	6	12
BC037704	0.493543	14	6	14
Mlh1	0.00027458	4	4	12
Zfp750	0.162483	8	6	14
Rps14	0.473221	14	4	14
Entpd2	0.056659	4	6	14
Mcm9	0.00456431	10	2	12
Ntan1	0.331841	8	4	12
Tor2a	0.623637	12	8	12
Cpq	0.00705314	6	6	10
BC048644	0.0380298	6	10	14
D2Wsu81e	0.059068	4	6	12
Mfsd11	0.00697034	12	6	14
Ndufb11	0.0213872	14	4	14
Hdac3	0.659109	6	10	12
Slc35c1	0.0291194	4	4	12
Tmem241	0.64111	10	6	12
Ctsf	0.16531	10	6	12
Pop5	0.00862171	12	6	12
Nktr	3.25781e-05	2	8	12
Bdnf	0.846401	10	10	14
Adat3	0.498264	10	8	10
Cmc2	0.834098	2	4	14
Bivm	0.585423	2	6	10
Cxcl11	0.0245996	12	8	14
Sf3b5	0.426727	8	2	10
Cd320	0.0229717	6	6	12
Tbc1d17	0.0654019	10	6	12
Ncoa4	0.0899524	4	4	12
Spata22	0.529834	10	4	12
Gcgr	0.886147	6	8	12
Dlg3	0.00587287	8	6	12
Tarbp2	0.00838197	14	2	14
Rab32	0.889297	4	6	12
Fam214b	0.203135	10	6	14
Zfp524	0.0241662	12	4	12
Ubxn6	0.0997527	10	6	12
Itfg1	0.152452	6	6	14
2020-09-15	0.177366	12	6	12
Dpp9	0.664914	2	12	14
Nudt8	0.61045	4	8	10
Capn10	0.822642	12	4	12
Tuba4a	0.560356	4	8	12
Clcn6	0.163286	2	4	10
Slc22a30	0.674468	14	10	14
Lsm10	0.00734116	6	10	12
Bnip1	0.804699	6	8	12
Usp30	0.40992	12	4	12
Zfp367	1.6289e-05	6	6	12
Gm20319	5.09148e-06	10	6	12
E2f2	0.159867	4	6	12
Gm3704	1.23166e-05	10	6	12
Rpl18	0.00990745	14	4	14
2310036O22Rik	0.0725784	12	8	12
Prok1	0.0491738	14	8	14
Vkorc1	0.346501	14	2	14
Lrrc8d	0.0187605	4	10	14
Pacsin3	0.753035	12	8	12
Dgcr6	0.00120132	8	8	12
Fkbpl	0.383865	12	6	12
Zfp280b	0.0430588	12	12	14
2020-09-05	0.252392	2	8	14
Apoh	0.0991683	10	6	12
Psmb5	0.236285	12	2	12
Slc12a4	0.0369615	12	8	12
F8a	0.732309	2	6	10
Caml	0.000206777	4	4	12
Adnp2	0.000285572	4	8	12
Ybx1	5.07555e-05	12	2	12
Exosc4	0.00262554	4	4	12
Cd99l2	4.62756e-05	8	8	12
Tmem97	0.00775758	12	8	12
Pomt2	0.158986	2	10	12
Map3k10	0.31677	6	6	10
Ube2j1	7.41489e-07	4	4	12
Alkbh6	0.000290404	14	6	14
Cebpa	0.0183159	8	8	14
Cyc1	0.936191	8	8	12
Bod1	0.314717	8	8	12
Sesn3	0.0568099	4	10	14
Pvrl1	0.00922421	4	6	12
Bmp1	0.92172	6	2	14
Atrip	0.00430632	2	8	12
Trp53inp2	0.847019	10	10	12
Tmem144	0.000134636	8	6	12
Gm11423	0.122875	14	4	14
Sfxn2	0.873204	4	8	14
Sec16b	2.84839e-05	6	6	12
Arg1	0.000219577	12	6	12
Anapc5	2.8918e-05	8	8	12
Pdk1	0.0678724	8	8	14
Slc25a37	0.115984	2	6	12
Met	0.900734	8	4	12
Mcfd2	0.361141	4	4	12
Oxa1l	0.15312	12	2	12
Akr1c12	0.12183	10	6	12
Mul1	0.020406	2	6	12
Prkar2a	0.930862	10	4	10
Lrriq3	0.0738812	6	8	14
Nelfb	0.901702	6	4	10
Sgpl1	0.434789	4	8	12
Zswim1	0.0307306	2	6	12
Mettl1	1.49081e-06	4	6	12
Mad1l1	0.00209937	4	4	12
Med8	0.538349	4	4	12
Rmdn2	0.513502	4	10	14
Mplkip	0.000238977	6	6	12
Chchd5	0.33763	8	6	12
Use1	0.897693	12	8	12
Bcar1	0.578644	8	10	14
Tst	0.435477	12	4	12
Eef1d	0.0315934	14	2	14
Tmem41b	0.00552405	4	4	12
Isca1	0.597735	10	8	14
Per3	0.379394	10	6	12
Smim20	0.102956	14	4	14
P2rx4	0.877364	10	8	12
Yipf1	0.322757	10	6	12
Shroom1	0.241377	2	6	12
Zmat2	0.459596	8	4	10
1110001J03Rik	0.882637	4	6	10
Hnrnpa3	0.869427	4	6	14
Tert	0.0674776	12	6	12
Tm9sf2	0.816524	4	8	12
Klf9	2.56477e-05	10	6	12
Raf1	4.20026e-06	6	8	12
Kctd2	0.845504	12	10	12
Gmnn	0.470784	10	6	14
Dhx16	0.133792	14	10	14
Pkp3	0.00619454	8	4	12
Rasl10b	0.914323	10	8	10
Tbc1d9b	0.000938311	8	8	12
Pan2	0.080465	12	12	14
Fbxl4	0.108244	8	6	14
Lypla2	0.425038	12	4	12
Rpl11	0.023715	14	2	14
Olfml1	0.862314	6	4	12
Mrps34	0.00982696	12	8	12
Rps5	0.0449512	14	10	14
Pttg1	0.0024317	12	4	12
AW011738	0.0892672	4	6	12
Hbs1l	0.754423	12	6	12
Gpr146	0.195853	10	6	12
Fkbp8	0.760127	10	6	12
Rps4l	0.57756	6	4	12
Zhx2	0.211808	4	8	12
Plekhf1	0.158423	2	6	10
Als2	0.62548	6	2	12
Scrn2	0.60996	12	4	12
Men1	0.0169765	4	6	12
Trim27	7.88855e-08	12	8	12
Srrd	0.6807	14	4	14
Yipf3	0.643194	14	4	14
Wbp1l	0.861264	8	8	14
Orai1	0.0218272	4	6	12
Dalrd3	0.00597849	2	6	14
Sumo2	0.711213	14	10	14
Abca1	0.000124036	4	4	12
Znhit2	2.38938e-06	12	8	12
Hnf1a	0.0394837	6	2	12
Rpsa	0.0717144	12	8	12
N4bp2	0.0833742	8	4	14
Snord104	0.166015	12	8	12
Sec16a	0.000300207	4	4	12
Slc30a4	0.85169	6	4	14
Zfand6	0.00064072	10	6	12
Kdelr1	0.894365	12	8	12
Ampd2	5.71072e-06	4	6	12
Sdr42e1	0.00548214	12	4	12
Klhl3	0.356303	8	8	12
Tef	0.340143	10	6	12
1110020A21Rik	0.046996	8	6	12
Zscan2	0.2062	4	10	12
Vkorc1l1	0.19448	2	8	12
Med25	0.0851766	12	6	12
Tmem41a	0.274016	14	4	14
Slc39a9	0.00539967	2	8	12
Crb3	0.935545	12	8	14
Abhd8	0.0254172	14	8	14
Gm14023	0.908911	2	2	12
Rer1	0.560591	14	8	14
Cdk10	0.129543	6	4	14
Phf1	0.910025	2	4	10
Thpo	0.0196894	4	6	12
Me1	0.00880943	4	10	14
Rnf170	0.512078	2	10	14
Tns2	0.904622	8	12	14
Tkt	0.903654	4	4	10
Mir22hg	0.0626189	10	4	12
Proser2	0.14667	2	6	12
Aamp	0.897261	8	6	10
Shf	0.0156916	10	6	12
Rnf139	0.825118	10	4	10
Rab3a	0.00496522	2	4	12
Tcf7l1	0.133213	10	4	10
Rdh7	0.00408244	10	6	12
Rnf5	0.0415577	12	2	12
Plekhg3	0.01155	10	4	12
Pigr	0.00542843	6	8	14
Susd6	0.257473	10	6	12
Mapk6	0.0674174	2	4	10
Tomm22	0.0980118	14	4	14
Rnf113a2	0.0868817	4	4	12
Fermt2	0.296917	6	6	12
Cyp2s1	0.0482627	8	8	12
Akt2	0.430593	2	2	10
Ugt2a3	0.190699	10	6	14
Slc4a2	0.0193025	2	8	14
Mis12	2.24899e-05	2	6	12
Pmf1	0.450528	4	10	14
Slc19a1	0.367663	12	6	12
Edrf1	6.92852e-05	2	4	12
Tspan12	0.500769	10	6	12
Angel1	0.292772	4	10	14
Samm50	0.937414	4	6	14
1700056E22Rik	0.034804	8	6	12
Fkbp4	0.0312299	4	8	12
Ttll5	0.335136	10	4	12
Mrps16	0.766979	4	4	14
Naa60	0.904985	14	2	14
Eaf2	0.000364207	8	4	12
Nfkbil1	0.229491	10	4	12
Acox1	0.0320572	10	4	10
Atf6	0.0421196	2	10	12
Rabac1	0.118106	6	12	14
Slc26a1	0.277657	6	8	12
Mbl2	0.0017218	10	6	12
Rpl28	0.010467	14	4	14
Urad	0.846316	2	6	12
Rps27a	0.183356	14	4	14
Chic2	0.240826	8	8	14
Agt	0.00592071	12	2	12
Sned1	0.92646	8	6	14
Cdc14b	7.47696e-05	8	6	12
Dmwd	0.139092	12	2	12
B4galt5	0.337288	2	8	12
Polr1d	0.0336086	14	2	14
Nox4	0.449445	8	8	12
Mrpl30	0.341555	14	4	14
C330022C24Rik	0.00597846	12	6	14
Pcbp4	0.123982	12	4	12
Tmem5	0.05183	10	10	12
Abtb1	0.0842302	10	6	12
Bag1	0.0532943	8	8	12
Bola2	0.000148417	14	4	14
Atp5g2	0.366361	12	2	12
Copb2	0.000479656	6	4	12
Fbxo4	0.850429	4	4	14
Zfp385b	0.0473008	10	6	14
Slc25a38	8.15344e-08	2	8	12
Cutc	0.154489	6	10	14
Mup10	0.239638	10	8	12
Vwce	0.668278	8	8	14
Qsox1	0.0879992	14	10	14
Ndufb3	0.116162	12	6	14
Gt(ROSA)26Sor	0.0715057	2	6	14
Cyb5d2	0.624404	6	6	12
Fdx1	0.787199	12	4	12
Zswim8	0.00902227	4	4	12
Npc1	0.306089	8	8	14
Ccdc134	0.000916753	2	6	12
Uqcrq	0.279924	14	4	14
Ccni	0.219482	6	6	14
Vcl	0.00118299	4	8	12
Timm17b	0.878547	14	2	14
Rab11b	6.69232e-05	10	4	12
Snrnp40	0.101223	2	8	14
Pex2	7.35161e-06	4	6	12
Exd2	0.017769	10	4	14
Sac3d1	1.80266e-05	2	6	12
Isg15	0.608147	14	10	14
Alg9	0.598221	6	4	12
Ranbp10	0.000379887	6	8	12
Glrx3	0.152171	10	6	14
Sclt1	0.0437981	8	10	12
Gne	0.212928	10	8	12
Papss2	0.348432	4	10	14
Rpl30	0.913041	12	4	12
Nudt19	0.905576	8	8	12
Acox2	0.0596462	6	6	14
Copz2	0.00162025	8	6	14
Pikfyve	0.0306302	4	8	12
Mgrn1	0.226585	8	8	12
Tollip	0.819392	10	6	10
Pim2	0.0228258	12	10	14
Sin3b	0.871066	12	4	12
Adcy9	0.0411242	8	4	14
Cirbp	0.0896105	8	6	12
Kptn	0.869547	4	12	14
Hpd	0.0142509	10	6	14
Ctsh	0.200324	8	8	12
Gys2	0.247847	10	6	14
4933406I18Rik	0.410739	2	6	10
Lpin2	0.41132	10	4	12
Pxylp1	0.000141788	4	8	12
H2afj	0.133197	14	4	14
Polr3gl	0.335136	4	6	10
Ppp4r1l-ps	0.0130429	10	4	12
Prpsap1	0.025658	12	4	12
Madd	0.000133181	8	4	12
Tdp2	0.165527	8	6	12
Nabp1	0.000726901	2	6	12
Acy1	0.140037	8	8	12
Khnyn	1.71823e-06	8	4	12
Fhad1	0.55613	14	6	14
Mtfp1	0.000587163	2	6	12
Nr1h3	0.640608	14	2	14
Ptprj	0.00038319	6	6	12
Nat2	0.0275831	10	4	12
Aes	0.00328557	10	6	14
Ifnar1	0.883346	2	8	10
Lsm6	0.319508	14	10	14
S100a1	0.00822491	8	8	12
Nploc4	0.000104307	2	6	12
Asph	7.81436e-06	4	8	12
Rnf181	0.0521067	2	6	14
Atp6v1g1	0.032434	12	12	14
Cnbp	0.897358	12	4	12
Ulk2	0.932997	10	6	12
Lmbr1l	0.00128573	10	4	12
Ost4	0.0124959	12	10	14
Stt3b	6.206e-05	4	6	12
Arl4d	0.000952544	10	2	12
Slc31a1	0.795715	2	6	10
Acvr1b	0.00151899	8	6	12
Dennd6b	0.000546669	12	2	12
Traf3ip1	0.0430615	12	8	12
E030030I06Rik	0.573448	10	4	14
Hopx	0.000406268	12	8	12
Wsb2	0.801146	14	6	14
2300009A05Rik	0.0284648	10	8	14
Mroh1	0.514322	2	10	14
Zfp511	0.0859413	12	6	14
Irf3	0.00232558	12	8	12
Birc3	9.54641e-05	2	4	10
Pnkp	0.88879	2	10	14
Alkbh7	0.893333	4	6	14
Zc3h3	0.231665	12	8	12
Mtch1	5.16404e-06	8	8	12
Hoga1	0.832816	12	4	12
Tmem179b	0.190249	14	10	14
Kcmf1	0.0176197	10	4	12
Ube4b	0.685188	10	6	12
Znrf2	0.553822	4	6	14
Psma3	0.828752	12	10	12
Avpi1	0.00492794	12	10	14
Arhgap12	0.298726	4	10	14
Pom121	0.0588043	12	8	12
Tmem259	0.481741	12	4	12
Jade1	0.488347	8	10	14
S100a13	0.202985	12	4	12
Hdgf	0.740239	14	2	14
Zfyve1	0.0279882	6	6	12
Hhex	0.0510686	12	8	12
Atf4	0.0321459	2	8	12
2700046G09Rik	0.338027	2	4	14
4632428C04Rik	0.917117	12	10	14
Cps1	0.893882	4	12	14
Rab4b	0.303485	12	6	12
Ptov1	0.623637	6	8	12
Gpank1	0.00642044	12	2	12
Cyp2a12	0.309374	14	4	14
Cyp2j5	0.000293995	6	6	14
Zzef1	0.164496	2	8	14
Map3k4	0.00179739	2	8	14
Dguok	0.353787	12	8	14
0610012G03Rik	0.453625	12	4	12
Canx	0.000135091	2	8	14
Gstz1	0.109466	6	10	12
Mob2	0.00993895	12	4	14
Atp8b1	0.000241219	4	8	12
Tmem220	0.0974198	6	10	14
Ogfod3	0.0645992	8	6	12
Ero1l	4.69441e-06	2	8	12
Mrpl54	0.0767298	12	4	12
3110001I22Rik	0.178275	8	10	14
Prss8	0.00706995	4	4	14
Aven	0.000923808	14	8	14
Col5a3	0.894095	10	4	14
[truncated: 10,539 more rows]

## Sheet: LKO_RAIN_Period_10 to14
Gene_name	pVal	phase	peak.shape	period
Ccbl2	0.232161	10	8	10
Tmem238	0.00698911	4	6	12
Ces1g	0.0146047	14	6	14
Ces1e	0.0290927	4	8	12
Ces1c	0.011305	4	6	12
Ces1d	0.0352478	12	8	14
Dgat2	0.289126	14	6	14
Ces1f	0.0297363	4	6	12
Gabbr2	0.093019	6	4	12
Retsat	0.0371352	4	8	12
Lect1	0.231467	8	10	14
Ces1b	0.638947	14	4	14
Hapln4	0.574516	4	6	12
Adgrf1	0.901755	12	6	12
Angptl3	0.0358472	14	6	14
Adam11	0.606168	6	2	12
Ptprf	0.0393137	4	6	12
Cyp2c67	0.357497	2	8	10
Bloc1s1	0.700263	4	6	12
St3gal3	0.264494	4	6	12
Hc	0.00253527	2	8	12
Gjb1	0.0179772	6	4	12
Aqp4	0.905487	6	8	12
Lamp1	0.38288	14	6	14
Proc	0.192012	14	6	14
Ildr2	0.17714	6	6	10
Azgp1	0.198841	4	6	12
Tex264	0.924839	10	6	14
Hgsnat	0.922086	4	2	10
Morn2	0.0450725	4	8	10
Syne4	0.00304158	12	4	14
Ccdc149	0.0209179	12	10	12
Rnf130	0.464026	4	6	12
Ces2a	0.386702	8	6	12
Pla1a	0.0999079	14	6	14
Cyp4a12b	0.920976	12	6	12
Oaf	0.421682	14	6	14
Paqr7	0.00514132	14	6	14
Erp44	0.0036985	4	6	12
Sidt2	0.0777409	4	6	12
P4hb	0.221299	14	6	14
Selenbp2	0.303338	12	6	12
Tmprss6	0.368578	4	6	14
Dnajb9	0.00488388	2	6	12
Sec61b	0.0286853	4	4	12
Gm4956	0.000136481	6	6	12
Snhg11	0.657975	8	12	14
Ikbke	0.440776	12	10	12
Pxmp2	0.240826	14	6	14
Dnase2b	0.581543	6	4	12
Gmds	0.367833	10	6	10
Itih4	0.135997	2	8	12
Cyp2c40	0.104461	6	4	10
Cnpy3	0.000835142	14	6	14
Tex2	0.0136406	4	8	14
Col18a1	0.239023	6	8	12
Slc13a2	0.000558616	6	8	12
Cyp1a2	0.363666	8	6	12
Cyp2e1	0.497727	8	6	12
Igf2r	0.688582	4	6	10
Acacb	0.581138	4	8	10
Daglb	0.771025	14	2	14
Sec61g	0.0557446	12	8	12
Rpn1	0.0842302	4	6	12
Dpp7	0.043657	12	10	12
1810008I18Rik	0.164295	6	8	12
Zfp9	0.46456	2	6	12
Gpr108	0.0235986	14	6	14
Plbd2	0.0579478	14	6	14
Creld2	4.18741e-07	2	8	12
Slc39a4	0.261269	4	6	10
Tmed3	0.415582	4	4	12
Atrnl1	0.274145	2	8	10
Mup1	0.462178	12	6	14
Sdf2l1	0.128236	4	6	12
Clu	0.00311118	2	8	12
Slc5a2	0.00340207	4	6	12
Scd1	0.723966	4	4	12
Capn8	0.0282402	2	6	12
Tram1	0.0113411	14	6	14
Sec61a1	0.000628948	12	10	12
Abca2	0.679102	4	6	14
Igfbp2	0.90669	12	8	14
Sec11c	0.912542	4	4	12
Dnase1	0.738069	2	4	14
Lrp1	0.112578	2	8	12
F7	0.767064	14	6	14
Furin	0.775891	14	6	14
Lrtm1	0.312701	10	4	12
Entpd7	0.639545	2	4	10
Arfgap3	0.00261538	2	6	12
Tmem205	0.828039	8	12	14
Serp1	0.110744	14	6	14
Cyp2c68	0.235645	2	10	14
Gm20257	0.31677	8	6	10
Hyou1	1.27476e-05	2	8	12
Orm1	0.0146369	12	10	12
Slc17a9	0.000131016	4	4	12
Serping1	0.456081	10	6	10
Swsap1	0.0118263	4	6	12
Slc2a8	0.450052	8	6	12
Gcnt4	0.844845	12	10	12
Uggt1	0.172472	14	6	14
Ddost	0.150355	4	6	12
Apon	0.105851	6	4	12
F2	0.261879	14	6	14
Afm	0.023109	4	8	12
Serpina1e	0.313514	8	2	10
Ndufa9	0.797358	4	4	10
Ostc	0.0241968	2	8	12
Fn1	0.148539	6	4	12
Ppp1r15b	0.148149	12	8	14
Slc35b1	0.0606595	4	6	12
Txndc5	0.00921224	4	6	12
Apoa1	0.0341291	14	6	14
Gstp1	0.185682	12	6	12
Eif2ak3	0.93505	4	6	12
Cyp2u1	0.85376	2	8	10
Tmem208	0.174863	4	6	12
B4galnt3	0.574945	6	10	12
Clec2h	0.0164131	8	6	12
BC021767	0.022034	12	4	12
Chid1	0.155725	6	4	10
Nfasc	0.148282	2	6	12
Ces4a	0.0223495	12	6	12
Txndc11	0.00119147	8	12	14
Gm12718	0.356957	10	2	12
Slc33a1	0.0269123	14	6	14
Cdk5rap3	0.92127	12	10	12
Pm20d1	0.640088	4	10	12
Acss2	0.929206	4	6	12
Stim2	0.193733	8	12	14
Hspa13	0.277429	2	10	14
Krtcap2	0.440776	12	10	12
E130012A19Rik	0.0292949	12	8	14
Limd2	0.889016	10	8	10
C330021F23Rik	0.312701	6	8	12
Vezt	0.0953257	4	6	12
Mup2	0.390482	14	4	14
Spp2	0.714834	8	12	14
Tapbp	0.457839	14	6	14
Ugt1a5	0.46879	4	6	12
Tmem214	1.23898e-05	12	10	12
Slco1a4	0.389874	6	4	12
Edem2	0.0210076	8	12	14
Tpp1	0.611041	4	2	14
Sil1	0.676053	14	6	14
Slc27a5	0.573206	2	6	10
Sel1l3	0.00272767	12	10	12
Rpn2	0.181833	12	10	12
Cyp2f2	0.142376	14	8	14
Mup21	0.0213418	8	12	14
Slc2a5	0.216792	8	10	14
2310067B10Rik	0.235798	4	6	10
Fads1	0.0216193	4	6	12
Nucb2	0.0219994	10	4	10
Snd1	0.235591	14	6	14
Sec23b	0.000462967	12	8	12
Gm2a	0.0957982	14	6	14
Cyp2c53-ps	0.845529	4	10	12
Nme6	0.0732933	12	10	12
Dpy19l3	0.530866	2	2	10
Mlec	0.000605049	12	10	12
Spsb4	0.0590056	6	8	12
Fkbp11	0.0360533	12	6	14
Armcx3	0.36669	4	2	12
Gale	0.232589	4	6	12
Ces2b	0.0072638	12	8	12
Gmppb	0.000848668	14	4	14
Gm32511	0.0957575	10	6	10
Inmt	0.401043	10	2	12
Lrg1	0.0227195	12	10	12
Ntn3	0.498142	8	12	14
C8a	0.314882	2	8	12
Fdps	0.528164	4	6	12
Slc25a17	0.191596	4	6	12
Xbp1	9.20408e-05	12	10	12
Ppib	0.0697061	12	10	12
Tspyl2	0.036102	2	8	12
Insig1	5.40703e-05	4	6	12
Spcs2	0.0505654	4	6	12
Srms	0.163344	2	8	12
Tspan33	0.159024	2	10	14
Lrp2	0.888465	2	8	10
Ces3b	0.0308134	12	6	12
Ccl9	0.429971	4	2	14
Sgsm1	0.937755	4	2	10
Scnn1a	0.000166013	8	4	12
Adam9	0.524086	2	8	10
Tmem258	0.588312	8	6	10
Egf	0.0881349	8	8	14
Ccdc167	0.751703	14	10	14
Ttc13	0.755563	14	6	14
1700018L02Rik	0.224071	4	4	10
Blvra	0.831083	6	4	10
Bmf	0.0060669	8	4	12
Ssr3	0.0175226	4	6	12
Rpl10	0.194662	2	8	12
H13	0.0614772	2	8	12
Vnn3	0.00322842	4	10	12
Fgg	0.371183	4	8	14
Ugt2b1	0.0864215	2	8	10
Ssr4	0.217738	4	6	12
Cpb2	0.383583	4	6	10
Tmem86b	0.00648322	6	8	12
Upp2	0.562032	8	12	14
Gmppa	0.88704	8	8	14
Rpl36al	0.333722	4	6	12
Vimp	0.00222827	6	4	12
Mup12	0.0864133	8	10	14
D630024D03Rik	0.0581853	8	6	12
Gnptg	0.118979	4	4	12
Fga	0.196509	4	8	14
Commd9	0.300766	4	6	10
Gm19522	0.781885	2	4	14
Gpx3	0.107495	6	6	10
H2-Q10	0.710084	14	6	14
Lifr	0.393282	12	6	12
Slc22a4	0.242504	10	8	12
Slc41a2	0.0684797	4	6	12
Stt3a	0.00971045	6	4	12
Hmgcs1	0.836331	6	8	12
Mpc2	0.253606	4	4	10
Trabd	2.9201e-05	2	8	12
Cyb561d2	0.393784	14	6	14
Edem1	0.0108243	4	4	12
Pgm3	0.00399256	12	10	12
Magt1	0.0715711	14	10	14
Paox	0.101492	4	10	12
Mug2	0.347664	6	6	12
Gm11992	0.368345	12	2	14
Wfs1	0.0499776	12	4	14
Fam134a	0.313399	8	2	12
Serpina1c	0.0414677	8	2	12
Rarres1	0.000696713	12	6	14
Mxd4	0.613024	10	8	14
Alg1	0.820497	10	6	14
Mup9	0.267024	10	8	14
Mgat2	0.177779	2	8	12
Klk1b4	0.0111444	4	4	12
Pigg	0.108559	4	4	12
Zbtb11os1	0.249405	8	4	12
Pcsk6	0.843258	4	4	10
8430408G22Rik	0.000122801	8	4	12
Yif1b	0.0509639	14	6	14
Ssr1	0.317582	4	6	12
R74862	0.0875961	12	8	14
Man2a2	0.067472	4	6	10
Uba5	0.00906136	2	8	12
Tdrkh	0.871001	6	2	14
Serpina11	0.402706	8	2	10
Cpn2	0.0768559	4	2	14
Slc44a1	0.114514	4	6	14
Fetub	0.00561174	14	6	14
Creb3l2	0.00203584	12	8	12
Dnajc3	0.0817746	2	8	12
Btbd1	0.0640057	4	4	10
Smim22	0.711785	2	8	12
Mrgpre	0.680524	14	6	14
Adrb3	0.250037	8	12	14
Dclk3	0.241549	10	6	10
Sdr9c7	0.257584	14	12	14
Gcat	0.347827	2	8	10
Tgfa	0.0105349	12	10	12
Dhrs13	0.566366	10	2	14
Sec24d	0.0067861	14	6	14
Hgfac	0.80995	4	6	12
Tm7sf2	0.148282	4	6	12
Slc9a8	0.923019	8	8	14
Uso1	0.00110024	2	6	12
Dpagt1	0.331171	2	8	12
Camk1d	0.311773	8	6	12
Sucnr1	2.85864e-05	4	10	12
Cd81	0.626799	4	6	12
Il1rap	0.00570747	2	4	14
Sytl1	0.0176739	12	6	14
Mug1	0.0694584	2	8	10
D130043K22Rik	0.00370779	4	10	12
1110065P20Rik	0.814766	8	12	14
Atraid	0.883346	4	10	12
Cyp2b10	0.000221907	6	8	12
Tmem181a	0.440262	10	4	12
F12	0.176037	6	6	12
Hes6	6.97618e-05	2	4	12
Pzp	0.0901343	14	6	14
Serpina1a	0.0426963	14	6	14
Lipc	5.81835e-06	8	6	12
Pstpip2	0.393317	14	2	14
Pmvk	0.0794684	4	6	12
Gstt2	0.557886	8	6	12
Dnajb11	0.0143365	2	8	12
Cope	0.242953	8	12	14
Pdia6	0.699896	14	12	14
Hsd3b5	0.909993	8	6	12
Mydgf	0.154099	4	6	10
Rrbp1	0.0697061	12	10	12
Spcs3	0.0137622	2	8	10
Pgrmc2	0.0236548	6	6	12
Srebf1	0.929701	4	10	12
Dera	0.91853	8	6	12
Yif1a	0.906942	8	4	10
Mup14	0.269166	12	6	12
Mup3	0.00479856	8	6	12
Rdh11	0.908699	4	6	12
H2-T23	0.701167	14	6	14
Nans	0.00419874	12	6	12
Tmem39a	0.0746866	2	6	12
C4b	0.32949	12	10	12
Mup8	0.10781	12	6	12
Ugt2b38	0.0267601	12	6	12
Alb	0.111742	14	6	14
Fasn	0.0361279	4	4	12
C3	0.469716	4	6	14
Bet1	0.0220235	6	6	12
Cacna1d	0.884744	4	8	12
Foxq1	0.000356857	4	6	10
Trhde	0.166589	4	10	12
C8b	0.561307	2	2	12
Hlcs	0.59765	10	6	14
Ufl1	0.409997	14	6	14
Pla2g12b	0.398207	4	6	10
Bik	0.913868	8	4	10
Lman2	0.0472391	14	4	14
Gm10069	0.345552	2	8	12
Agpat2	0.0487217	4	8	12
Vegfb	0.597729	4	4	10
Tlcd1	0.618694	10	6	10
Ficd	0.000596025	2	6	12
Papss1	0.915787	4	6	12
Ppapdc1b	0.123299	4	6	12
Btd	0.00971045	4	8	12
Mvd	0.0326475	4	6	12
Naglu	0.915139	10	4	12
Ropn1l	0.562682	4	6	12
Wfdc21	0.0834304	4	6	12
Glrx	0.611266	14	6	14
Cyb561	0.0065138	12	8	14
Prdx4	0.78531	14	6	14
Fbxo31	0.00301471	2	4	12
Unc119b	0.240432	4	6	12
Mrps36	0.92587	4	4	12
Ergic3	0.338027	4	6	12
Cnnm4	0.9074	2	8	10
Adamts7	0.838807	4	10	12
Stub1	0.832994	4	6	12
Nsdhl	0.176037	4	6	12
C1rl	0.0233829	6	6	12
Gfpt1	0.000821029	12	8	12
Atp5d	0.260606	4	6	10
Dhcr7	0.765747	4	6	12
Abcg8	0.515183	8	6	12
Rec8	0.655749	4	6	12
BC004004	0.820412	4	8	14
Thnsl2	0.839377	4	10	12
Os9	0.0588994	2	4	14
Nup210	0.0432451	8	6	12
Syvn1	1.98939e-06	2	8	12
Itih1	0.0812193	4	8	14
Surf4	0.0831835	14	6	14
Mup7	0.319685	14	4	14
Pon1	0.00246075	4	10	12
Pcsk9	0.0186957	2	6	12
Pla2g6	0.713018	10	2	10
Clcn2	0.71115	10	10	14
Abhd17a	0.321913	8	8	14
Srp9	0.726615	4	8	12
Apom	0.1641	2	8	10
Cnpy2	0.891461	4	2	14
Kcnn2	0.0312236	8	4	12
Azin2	0.0243054	8	8	14
Mst1	0.339739	4	6	12
Pfkfb1	0.247964	14	4	14
Odc1	0.711884	6	4	10
Nlrp12	0.901982	8	8	12
Sgk2	0.0880727	8	6	12
Slc46a1	0.0964473	6	6	12
B930025P03Rik	0.452055	8	6	10
Bdh2	0.0841915	6	8	12
Serpina9	0.837276	14	4	14
Slc25a48	0.449445	6	8	12
1810046K07Rik	0.0214275	8	6	12
Cadm4	0.0194113	12	6	14
Ddrgk1	0.477959	6	6	12
Slc35f5	0.884506	6	8	12
Rnase13	0.656316	10	6	10
Acsm2	0.540048	12	6	12
Atp1a1	0.397347	10	6	14
Abcd4	0.141961	4	6	10
Dnajc10	0.33763	10	6	14
Sharpin	0.464026	4	6	12
Bola3	0.686373	4	4	10
Cyp4a32	6.64406e-05	8	6	12
Klhl18	0.0660694	14	6	14
Qdpr	0.205831	4	10	12
Lrp3	0.371384	14	4	14
Eef2k	4.49021e-05	10	6	14
3110082I17Rik	0.00010194	12	6	12
Ppard	0.190158	2	4	12
1700001C19Rik	0.0126283	6	8	12
Fabp2	0.111527	8	6	12
Cyp51	0.837483	4	6	12
Izumo4	0.00923709	6	6	12
Pcbp2	0.927811	8	2	12
Akap17b	0.000880471	2	6	12
Htt	0.371044	12	8	12
Dnpep	0.0322807	4	6	12
Kif1c	0.01533	4	8	14
Cdhr5	0.021623	12	10	12
Mn1	0.111159	8	4	14
Cyp4a12a	0.364218	6	6	10
Eif4ebp3	0.177381	2	4	12
Jkamp	0.0378603	2	8	12
Bhlhe41	0.0824229	8	8	14
Tk1	0.370055	8	4	12
H2-K2	0.001573	4	4	12
Lss	0.367663	4	6	12
H2-K1	0.737995	4	4	10
Mug-ps1	0.0262468	6	6	12
Tmem125	0.000726901	4	6	12
Atg13	0.63386	8	8	12
Gm10319	0.350179	6	8	12
Hmgcr	0.00490131	8	12	14
Gorasp2	0.000107904	6	4	12
Cad	0.0865407	12	10	12
Neurl2	0.136094	10	6	14
Tasp1	0.0629556	8	12	14
Tmed9	0.0969105	12	8	12
Tmem248	0.0147012	12	10	12
Ilvbl	0.79732	4	8	12
Whrn	0.425038	8	2	12
Csrp3	0.156857	10	4	12
Cacfd1	0.129198	12	8	12
Preb	0.00532388	2	4	12
5830473C10Rik	1.9252e-06	6	8	12
Slc39a7	0.90108	2	4	10
Mmp19	0.0527931	6	4	12
Fam13a	0.479774	10	4	12
Alg2	0.0909746	2	8	12
8430419L09Rik	0.865183	2	8	12
Map2k2	0.0309682	8	12	14
Ttr	0.38159	4	10	12
Abhd14a	0.845949	4	2	12
Cbln3	0.912981	8	6	12
Nrbp2	0.000511708	2	8	12
Tnfaip8l1	0.0458133	8	4	12
Cela1	0.0725292	6	8	12
Nme2	0.237988	4	6	10
Fads2	0.143362	14	6	14
Atp9b	0.91454	4	6	10
Hp	0.00430632	12	8	12
Rusc1	0.224973	4	4	10
Zmat1	0.135942	6	6	12
Hnf4aos	0.118136	8	6	12
Smim14	0.0963108	6	6	12
Pla2g12a	0.58299	12	6	12
Ppp1r13l	0.0207454	2	6	10
Cyp2r1	0.847272	2	8	10
Metrn	0.122895	4	6	10
Mia3	0.00606111	8	2	12
Dbt	0.246579	2	4	14
Il17rc	0.244105	8	12	14
Slc20a2	0.486282	4	4	10
Araf	0.399413	4	6	12
Ero1lb	0.0607731	2	8	14
Ssr2	0.154324	8	2	10
Tbc1d30	0.557235	12	6	14
Hpn	0.141804	14	6	14
Serpina1d	0.0177983	6	8	12
Samd8	1.01164e-08	6	6	12
Slc30a5	0.0021213	2	6	12
Slc4a1	0.00292294	8	4	10
Adra1a	0.0997527	8	6	12
Cabyr	0.743987	2	2	12
Hn1l	0.701152	2	10	14
Tmed2	0.788982	14	4	14
Ptk6	0.0102976	6	8	12
Atf6b	0.420418	4	6	12
Ubxn4	2.96232e-05	4	6	12
Tpst1	0.677975	2	8	10
Serinc2	0.65744	4	4	10
Atp9a	0.598921	14	2	14
Bst2	0.281553	12	8	12
Gstm6	0.0208306	4	10	12
Serpinb8	0.271419	4	8	12
Stx5a	0.793664	2	4	10
Amigo3	0.257471	6	4	10
Dbi	0.8697	4	8	12
Gm4013	0.156857	6	8	12
Fmn1	0.0574033	14	6	14
Cks1b	0.614983	12	6	12
St3gal4	0.0180085	12	6	12
Ncln	0.19852	6	4	10
Serpina3k	0.15252	12	6	12
H2afx	0.00207648	2	6	12
Sall2	0.238316	12	4	14
St3gal5	0.561958	2	4	12
Sco2	0.728683	8	6	12
B4galnt1	0.00945823	6	4	12
Clptm1l	0.302983	14	6	14
Smim1	0.4581	4	4	10
Kctd7	0.0369247	4	4	12
Tpst2	0.254108	4	6	14
Hsd11b1	0.0180746	4	10	12
Selk	0.910496	4	6	12
Lsr	0.000580325	4	6	12
Alg12	2.74555e-06	2	8	12
Pigk	0.923552	4	6	10
Fbxo21	0.311819	8	6	12
Reep5	0.0810178	4	8	10
Wdr90	0.892903	12	4	14
Ppapdc2	0.000311191	6	8	12
Fuom	0.041898	4	6	10
Vps37c	0.306771	12	10	12
Ehhadh	0.000464307	4	8	12
Cyp2c55	0.143546	6	6	14
Nucb1	0.0235022	6	4	12
Rpp40	0.880399	2	4	10
Kantr	0.0483623	4	8	12
Gapdhs	0.934115	4	10	14
B2m	0.0452942	2	4	14
Amy1	0.340627	14	12	14
Afmid	0.041446	2	4	14
Mvk	0.881376	8	2	10
Bcl6	0.135029	6	10	12
Nrtn	0.0832862	4	2	12
Pcyt2	0.778462	4	8	12
Acsl5	0.645373	4	10	12
Sult1b1	0.0524702	8	6	12
Abca3	0.14434	4	8	14
Gpr180	0.0439108	8	10	14
Aspg	0.856424	2	6	10
Masp2	0.136959	2	8	12
Il4ra	0.282378	6	4	12
Xlr3a	0.00157435	12	10	12
Slc25a1	0.919496	4	6	12
Gstp2	0.0382509	2	4	12
Nfxl1	0.40751	2	4	14
Endog	0.261929	12	8	14
Dhdds	0.239191	12	6	12
Cdk2ap2	0.000847565	4	6	12
Hdhd3	0.879118	4	6	12
Sc5d	0.0790734	6	8	12
Rnf103	0.000922219	6	8	12
Moxd1	0.0546626	2	6	12
Slc52a2	0.68215	14	2	14
Ptprd	0.0609081	8	4	12
Isoc2b	0.831555	6	6	10
6430548M08Rik	0.00479665	12	6	12
Chpf2	4.91066e-05	8	6	12
Cyp2d9	0.0273323	8	8	12
P2ry4	0.00124035	6	8	12
Fabp1	0.246707	4	10	12
Vasn	7.44248e-05	2	6	12
Cyp46a1	0.673419	8	8	14
Rint1	0.257471	4	6	10
Scap	0.464026	8	6	12
Haao	0.115673	6	6	12
Ggcx	0.895824	6	8	12
Smarcc2	0.00830391	6	4	12
Pdcd4	0.000157712	6	8	12
Pde8a	0.645144	2	4	10
Fbf1	0.0243857	10	6	10
Prkcsh	0.885337	12	10	12
Apol9b	0.000259936	6	8	12
Asap3	0.0286356	4	6	12
Saraf	0.153953	2	8	10
Pyroxd2	0.824615	4	4	12
Cnppd1	0.0161984	8	4	12
Peli3	0.843258	12	2	14
Gm8883	0.039114	6	8	12
F5	0.2352	2	4	10
2310010J17Rik	0.249479	6	4	12
Flot2	0.876263	6	8	12
Gm16793	0.926815	2	4	12
Hsd3b2	0.0766194	2	6	10
Tecr	0.111897	4	8	12
Acpp	0.0263346	6	8	12
Cfb	0.12494	12	10	12
Sigmar1	0.110206	6	4	12
Lpgat1	0.0319711	2	6	12
2310001H17Rik	0.000859995	8	6	12
Cda	0.0153618	4	8	12
Vmo1	0.810447	6	4	14
Praf2	0.0699863	4	8	12
Smpd1	0.448751	4	6	12
Plg	0.0752044	4	8	14
Tfr2	0.89053	2	8	10
Gabarap	0.350377	4	6	12
Tmco6	0.91947	6	4	12
Cyb5b	0.00407897	6	8	12
Tymp	0.172472	6	8	12
Sec63	0.044492	2	8	14
Lmbrd2	0.0241909	2	4	10
2210408I21Rik	0.950986	6	2	10
Gmps	0.00108909	2	4	12
Eva1a	0.870524	2	6	10
Prr16	0.346319	4	4	12
Ldhb	0.0387286	8	6	14
Wfdc2	0.0145126	4	8	12
Ugt1a6a	0.77956	2	8	10
Fibp	0.889522	4	8	14
Fam98c	0.0875578	8	10	14
Ctsb	0.513539	4	4	14
Omd	0.540957	6	2	12
Epb4.1l4aos	0.542044	8	4	12
Mogs	0.00557856	2	8	12
Disp2	0.867058	12	8	14
Ebp	0.136017	4	6	12
1810044D09Rik	0.555155	8	6	12
Ppm1m	0.282406	2	4	12
Mettl9	0.470146	4	6	10
Snx29	0.146689	10	4	12
Dnajb2	0.00144359	4	6	12
Taldo1	0.787716	4	6	12
Aacs	0.00438569	12	4	14
5730435O14Rik	0.00775293	4	8	14
1300017J02Rik	0.106167	2	8	10
Scarb1	0.00527288	2	8	14
Sult1c2	0.902242	8	8	14
Ephx2	0.687263	10	2	12
Tmem37	0.00703755	4	6	12
AI182371	0.0519604	2	10	14
Keg1	0.84841	4	6	12
Zbtb7c	0.937257	8	8	10
Pold2	0.222181	4	6	12
Plxnb2	0.616321	6	8	12
Serpinf1	0.000778091	6	6	12
Snx22	0.0364227	4	6	12
Fbxl6	0.212325	4	2	12
Ide	0.00980277	10	6	12
Fuca1	0.890114	4	4	10
Ccno	0.05393	10	10	14
Lmntd2	0.776042	10	6	10
Wipi1	0.00191748	8	8	12
Vamp7	0.198667	2	10	14
Slc38a10	0.0017877	12	6	12
Chchd10	0.304826	6	4	10
Zfp131	0.547745	12	6	12
Pex11g	0.086123	8	6	12
Adra1b	0.0272853	6	8	12
Nbas	0.659922	2	8	10
Serpina1b	0.0708504	6	4	12
Zfand4	0.283186	6	6	12
Myl6b	0.523264	6	12	14
F11	0.130307	14	12	14
Tmed10	0.530185	8	12	14
Nelfe	0.798499	8	6	12
Srprb	0.00113498	2	6	12
Acat2	0.38159	4	6	12
Acox3	0.00525017	12	6	12
Sntg2	0.290664	8	8	12
Stard10	0.364115	8	12	14
Elovl5	0.806716	4	10	12
Msmo1	0.314398	2	8	12
Saa2	0.0160876	2	2	12
Copg1	0.0375852	12	10	12
Abcb4	0.0690443	6	8	12
Pltp	0.375271	14	2	14
BC024139	0.048176	8	4	12
Atp13a1	0.102705	8	2	10
Ubl4a	0.0934092	8	10	14
Xrcc1	0.00126764	4	10	12
A830052D11Rik	0.626799	8	6	12
Derl1	0.919081	8	8	14
Yipf2	0.888049	6	4	10
Glce	0.00016984	6	6	12
Gm13375	0.854006	10	10	14
Abca7	0.079986	4	2	12
Pdap1	0.931539	14	12	14
Gosr2	5.98372e-05	12	8	12
Gstm2	0.129152	4	10	12
Pcyox1l	0.00207648	2	6	12
Abcc6	0.224249	8	4	12
Ginm1	0.506583	14	2	14
Sema4g	0.00114733	6	4	12
Pcnxl3	0.0980939	2	8	10
Mfsd12	0.855923	4	10	12
Copa	0.186926	2	4	10
Nudcd2	0.540398	8	10	14
Ap5s1	0.0392715	6	6	12
Agxt	0.130681	4	8	14
Pbxip1	0.91671	8	8	14
F13b	0.0198465	6	8	12
Saa1	0.031324	12	10	12
Tex12	0.923512	4	8	12
Kdelr2	7.37287e-05	2	8	12
Tmem181b-ps	0.86896	12	6	14
Dad1	0.0490356	8	2	12
Car1	0.086105	10	4	12
Ppp2r5a	0.0180558	6	8	12
Cmtm4	0.301112	4	6	14
Ndufa4l2	0.284835	6	8	12
Hykk	0.00198849	8	4	12
Efna1	7.38654e-05	6	4	12
Trf	0.169112	14	6	14
Srp54b	0.869918	4	10	12
Aco1	0.802746	14	6	14
Ufc1	0.801313	8	6	12
Arsg	0.927302	4	8	14
Cyp2j9	0.00023064	8	6	12
Tm9sf1	0.00751719	8	4	12
Fbxo7	0.209827	4	8	12
Qprt	0.816208	2	4	10
Slco2b1	0.0147846	6	8	12
Cnnm3	0.571623	4	8	14
Amfr	0.0455169	2	8	10
Serf2	0.799882	4	4	10
Ugt1a6b	0.93868	2	2	10
Rom1	0.0657347	4	6	14
Pde9a	0.264986	4	4	14
AI317395	0.215346	6	6	12
Idi1	0.336627	8	2	10
B4gat1	0.219834	4	6	10
Mlycd	0.2787	4	6	10
Acvr2b	0.9155	2	4	12
Hist1h1c	0.907063	14	8	14
Srp68	0.0271563	4	4	12
Txlna	9.15267e-05	2	6	12
Mknk1	0.0307391	12	10	12
Erp29	0.683677	2	8	12
Nudt7	0.103153	12	6	12
Pkd1	0.153447	2	4	12
Mycn	0.683873	8	8	14
Ftcd	0.64542	6	8	12
Pgp	0.0220528	12	6	12
Wbscr27	0.700263	6	8	12
Dock6	0.0130429	4	8	12
Apob	0.048433	2	8	10
Sqle	0.131094	2	8	12
Bbc3	0.000103336	6	6	12
Rplp0	0.109241	12	8	14
Them7	0.906814	8	10	14
Stard4	0.000202351	8	8	14
P3h1	0.548102	4	4	14
Tmem219	0.499469	8	4	12
Wdtc1	0.00148051	8	6	12
Dbp	0.362679	8	8	14
C2	0.0283606	12	8	14
Arcn1	0.416195	6	4	12
Mup13	0.313714	12	6	12
Hist1h2bc	0.538561	4	6	14
Arf5	0.00182226	4	8	12
Tfpi2	0.627811	14	12	14
C9	0.558861	2	8	10
Rassf6	3.9491e-05	4	8	12
Eif1a	0.0674296	2	8	12
Slc30a1	0.151141	2	4	14
Rilp	0.00367015	4	8	12
Nr1d1	0.472221	8	6	12
Ctsa	0.0176897	10	10	14
Ggt6	0.0157769	6	4	12
Klkb1	0.0126708	8	6	12
Aldoc	0.11784	2	8	12
Agpat3	0.510034	4	8	14
Rnf186	0.803238	10	2	10
Golgb1	0.908016	2	4	10
Meiob	0.00286815	8	8	12
Tsen34	0.167901	10	8	12
Sult1d1	0.484967	2	6	10
Rhou	0.0314711	6	6	12
Ldlr	0.0528564	10	10	14
Plekhb1	0.363767	4	8	12
Manf	5.65759e-06	2	8	12
Ahcyl2	0.894531	12	8	12
Nim1k	0.0172081	8	6	12
Tmem203	0.000378804	8	6	12
As3mt	0.115847	14	6	14
Tnfsf12	0.100875	2	8	12
Cmtm6	0.515305	2	8	10
Suv420h2	0.392642	4	6	12
Dpy19l1	0.158996	6	4	10
Btg1	0.000417761	6	8	12
Rd3	0.751323	6	6	12
Gpaa1	0.0677496	12	6	12
Perp	4.515e-05	4	8	12
Srp72	0.0144464	2	2	14
Clptm1	0.780549	4	6	10
Acsl3	0.000383926	6	4	12
Cyp39a1	0.151455	12	10	12
Pik3r2	0.00580458	8	6	12
Lrrc16a	0.000911496	8	8	12
Srm	0.000115606	2	6	12
Rhobtb2	0.254266	10	8	12
Copz1	0.280885	4	10	12
Snx25	0.0734644	4	2	12
Apoc4	0.0779665	8	4	12
3000002C10Rik	0.0116892	6	8	12
Ambp	0.2951	2	8	12
Pex6	0.0213519	8	12	14
Ces2c	0.08606	14	4	14
Neu1	0.730844	8	6	12
A930007I19Rik	0.0487807	2	6	12
Lpcat3	0.000393009	6	6	12
Tmem57	0.291331	2	6	12
Tmem183a	0.0133577	8	4	12
Guk1	0.58829	14	6	14
Eef1g	0.387628	4	6	10
Yipf5	0.00144579	6	2	12
Prrc1	0.490844	4	2	10
Ndufaf5	0.171406	4	4	10
Slc16a2	0.0373913	6	8	12
Spr	0.913524	4	10	12
Tbc1d14	0.0435742	8	10	12
Gnas	0.567879	10	2	12
Xylt2	0.889727	8	2	12
Frmd4b	0.00216702	6	4	12
Slc43a1	0.247964	8	12	14
Scfd1	0.818942	6	8	12
Igfals	0.868239	4	10	12
Lrrc59	0.244121	6	2	12
Thrsp	0.659263	10	8	14
Zdhhc12	0.00828539	12	4	12
Eme2	0.87132	8	4	10
Pld6	0.338027	10	6	14
Mbl1	0.348958	4	8	14
Chrd	0.286333	2	6	12
Usf2	0.0799333	8	8	12
Lmf1	0.674161	14	12	14
Tmed7	0.190878	2	4	14
Gm16551	0.83876	12	6	12
Ces3a	0.00735411	8	2	12
Abca6	0.597572	2	4	10
Gm7120	0.853691	12	8	14
Fzd5	0.396618	8	8	10
Lman1	0.78388	14	6	14
Cggbp1	0.0813909	2	6	12
Fkbp2	0.000480851	6	4	12
Smad4	0.243283	6	6	12
Dnajc16	0.06931	2	8	10
Gba2	0.207688	8	10	14
Mmab	0.732153	6	4	12
Acly	0.522712	4	10	12
Mpnd	0.609147	4	6	10
Icmt	0.0541587	4	4	10
2810428I15Rik	0.334705	8	4	12
Megf8	0.258231	4	4	10
Tmem129	0.419901	12	10	12
Polr3g	0.00548029	4	8	12
Tm9sf3	0.00714042	2	8	10
Emc10	0.000898622	4	8	14
Papola	0.182981	4	2	14
Lrrc3	0.00102502	6	6	12
Tyw1	0.313485	10	4	12
3110045C21Rik	0.521211	8	6	10
Cers2	0.00279317	6	8	12
Srpr	0.808444	12	4	12
Fam83g	0.123184	4	6	12
Rassf3	0.473317	8	10	14
1810010H24Rik	0.00719868	10	6	10
Txndc15	0.898145	6	6	12
Rnf126	0.0750518	6	6	10
Acsm5	0.464026	8	6	12
Ift20	0.313714	4	6	12
Atp6v0d1	0.137343	12	8	14
BC024978	0.00256314	2	8	12
Ndufs7	0.0115542	6	4	10
2310047M10Rik	0.841536	8	12	14
Blmh	0.16433	12	2	12
Cpn1	0.00648322	6	4	12
Tmbim6	0.103314	6	8	12
Insc	0.475017	6	2	12
Deb1	0.800853	12	6	12
Gm20939	0.935498	4	6	10
Tpgs2	0.208051	4	8	12
Mrps12	0.883979	2	8	12
Ccdc151	0.205265	4	8	12
Nphp3	0.762274	8	8	10
Pcdh1	0.129196	4	8	14
Zfp358	0.102189	8	4	12
Col27a1	0.0884282	14	4	14
Smo	0.856837	6	2	14
Cfi	0.100321	14	6	14
Pcbd1	0.440776	4	10	12
Serpina4-ps1	0.00492952	2	4	12
Slc17a3	0.42437	2	10	14
Svip	0.0214275	4	10	12
Med12l	0.869852	8	2	10
Cideb	0.119305	4	10	12
Nudt22	0.535864	4	6	10
Fam20c	0.00812896	12	8	14
Srp19	0.0741781	12	10	12
Pnpla7	0.924547	8	6	12
2200002D01Rik	0.117028	12	4	14
Slc35b4	0.217688	6	4	12
C2cd2l	0.00108614	12	6	12
Man2b2	0.905683	12	10	12
C330013E15Rik	0.377162	6	8	12
Mpv17l	0.154903	14	6	14
Slc50a1	0.117134	14	2	14
Fras1	0.372782	4	2	10
C2cd4d	0.573343	10	8	14
Tfg	0.000108922	4	6	12
Mreg	0.149473	4	4	14
Lrit2	0.0123599	10	2	12
Gm11128	0.556413	14	6	14
Jmjd8	0.0382814	2	10	14
Slco1a1	0.674891	2	4	10
Commd1	0.711569	8	10	14
Inca1	0.00458045	8	6	12
Alkbh5	0.0555078	2	8	10
Ahcy	0.929681	2	4	14
Hsd17b7	0.710804	8	12	14
Fkbp14	0.0173625	4	8	12
Zdhhc16	0.907249	6	4	10
Zfp324	0.0314436	4	6	12
Ddx49	0.138282	8	12	14
Gdpgp1	0.0267292	6	6	12
Sec22b	0.201517	6	2	12
Adrm1	0.171053	6	6	10
Tor1a	0.0120496	12	8	14
Scpep1	0.868736	4	6	12
D930015E06Rik	0.040788	8	6	12
Fdft1	0.528164	4	6	12
Fam83f	0.0261553	14	8	14
Slco2a1	0.0246187	4	4	14
Cyp27a1	0.609147	8	10	12
Hsbp1l1	0.950082	14	2	14
Sult2a8	0.00847493	8	4	12
Osbp	0.579985	2	8	10
Gstm7	0.000643707	6	6	12
Tlcd2	0.0222326	14	12	14
Atg9a	0.252272	8	8	12
Ctnnbip1	0.516327	14	8	14
Fabp5	0.0475986	4	6	12
Crat	0.439452	4	4	10
Rbl2	0.00184189	8	6	12
Slc35b2	0.291709	8	6	12
C1galt1c1	0.817656	2	10	12
Klhl7	0.92019	2	10	12
Supt3	0.837512	4	10	12
2020-03-06	0.20806	2	6	10
BC021614	0.563453	4	10	12
Loh12cr1	0.685763	4	6	10
Mpst	0.478293	14	12	14
Zkscan17	0.0319124	8	8	12
H6pd	0.82513	2	8	10
Slc37a4	0.284114	12	4	14
9530080O11Rik	0.47257	6	8	12
Spryd4	0.458584	8	2	10
Gm4737	0.933682	2	4	14
Zbtb2	0.0262556	4	4	10
Fam149a	0.414538	4	8	14
Toporsos	0.935393	8	8	14
Hsd17b11	0.0194066	8	4	12
Mfhas1	0.912261	2	8	12
Glmp	0.315494	6	4	10
Cyp2c54	1.57611e-05	8	4	12
Gstt3	0.206662	4	10	12
Nudt9	0.878117	14	12	14
Clec2d	0.184085	2	6	10
Ufm1	0.784819	6	4	10
Zfp523	0.843061	8	4	12
Ccdc166	0.457839	10	4	10
Cdc26	0.694637	2	10	14
Zfp707	3.38006e-06	6	6	12
Lgr4	0.00803088	8	6	12
Nid2	0.19788	6	4	14
Galt	0.0155291	6	8	12
Rptor	0.893211	14	6	14
AI463170	0.948387	10	4	12
Acsl1	0.345421	4	8	12
Dhcr24	0.00475372	2	8	12
Aadac	0.123537	4	10	12
Tor1b	1.11997e-05	12	8	14
Mvb12a	0.887752	4	10	12
Hook1	0.192612	12	8	14
Uap1	7.47696e-05	2	6	12
Mid1ip1	0.0184393	4	4	12
Cux1	0.892733	12	6	14
Tmem260	0.0509342	2	8	10
Mup15	0.677688	2	4	12
Phf19	0.010293	14	4	14
H2-Q5	0.18813	2	2	10
Cuta	0.120905	4	4	10
Tprkb	0.000168435	8	4	12
1810034E14Rik	0.000222902	6	8	12
Pcsk4	0.697278	10	6	14
Gaa	0.809013	4	6	10
Bcar3	0.000318474	6	6	12
Acaa1b	0.1684	4	10	12
Satb2	0.280798	12	2	14
Snx14	0.175669	6	8	12
Plod1	0.015819	12	8	12
Man1b1	0.000248622	12	8	12
Idua	0.562682	12	6	12
Pclo	0.118716	2	12	14
Enpp6	0.0444986	10	2	14
1810043G02Rik	0.88453	6	4	10
Pomgnt1	0.700263	10	4	12
Saa4	0.143889	12	10	12
Adprh	0.540398	4	6	10
Spop	0.000109156	8	4	12
Ebpl	0.118279	4	10	12
Atp5o	0.32689	4	6	10
Gns	0.92896	10	4	12
Tmem127	0.406455	6	8	12
Nus1	0.0043078	2	6	12
Syt11	0.767098	2	6	12
Golph3l	0.272146	8	6	12
Dact2	0.449136	14	6	14
4930404H11Rik	0.102298	8	4	12
Casp3	0.119553	4	8	14
Dcps	0.821427	2	8	10
Dsg2	0.000176517	6	4	12
Mpc1	0.563434	10	4	12
Maged1	0.202985	2	8	12
4930481A15Rik	0.00338136	10	4	12
Ak2	0.600859	10	8	14
Vps54	0.000389593	2	10	14
Gramd3	2.15263e-05	4	8	12
Eepd1	0.690436	10	4	12
Abcb6	0.339739	8	6	12
Scfd2	0.139544	10	8	12
Dnajc25	0.368176	2	10	12
4933421O10Rik	0.875349	8	2	12
Slc22a28	0.650825	14	12	14
2810408I11Rik	0.0253013	14	8	14
Cml1	0.00115643	8	6	12
Wbp1	0.828766	8	6	12
Grb7	1.00911e-06	6	6	12
Adck5	0.115038	4	10	14
Fndc3b	0.000510101	2	6	12
Lppos	0.00209257	8	4	12
Tmem53	0.174622	4	8	12
Plin3	0.834152	6	10	14
Itga3	0.00023064	4	6	12
Stim1	0.649949	4	4	10
Gm10033	0.855506	2	8	12
Taz	0.540048	8	6	12
Hdlbp	0.162631	2	8	10
Dand5	0.0486804	6	6	12
Gm166	0.0936022	4	8	10
Fgf1	0.787581	14	6	14
Ganab	0.520366	6	4	10
Syde2	0.866696	10	4	10
Fam134b	0.36669	8	4	14
Pim1	0.0246279	8	2	12
4833411C07Rik	0.0369185	8	4	12
Acbd4	0.665289	4	10	12
Slc35b3	0.409845	10	4	10
Emc9	0.0638741	4	8	12
Isg20	0.0937156	4	4	12
Nmral1	0.875821	2	4	10
Slmap	0.0669618	6	6	12
1700066M21Rik	0.00819038	4	10	12
Arf4	6.65299e-06	2	8	12
Lzts3	0.0100726	4	8	12
Fam63b	0.0650017	8	8	10
Tle3	0.00648322	12	8	12
Nadk	0.341304	14	6	14
Grpel2	0.00162986	8	4	12
Pigyl	0.232013	8	4	12
Cblc	0.93468	8	8	14
4933411K16Rik	0.124637	10	4	10
Rab9	9.15507e-08	6	6	12
Upb1	0.00718309	8	2	12
2020-03-01	0.0227175	8	4	12
Dpp3	0.145487	12	2	12
Rab20	0.219376	10	4	10
Ube2u	0.825568	4	6	10
2310039H08Rik	0.0133785	8	2	12
Gm15417	0.431889	2	10	14
Rffl	0.135685	6	6	12
Dedd2	0.894904	8	10	12
Stk38l	0.102633	4	6	12
Dpm3	0.829332	4	10	12
Abcb10	0.885828	8	12	14
Sys1	0.160288	12	6	12
Dixdc1	0.000611458	6	8	12
Lrp10	0.223334	8	8	14
Chchd7	0.0451762	6	6	10
Gltpd2	0.857559	2	8	10
Il17ra	0.0144577	12	6	12
Prelid1	0.326731	8	2	12
Pradc1	0.0594725	2	4	12
Rnf145	0.00446048	2	6	12
Tm2d2	0.602526	6	6	12
Porcn	0.141969	6	6	12
Atp2b2	0.109525	6	2	12
Tctn2	0.33238	2	8	12
Tmem110	0.828079	10	6	14
Ninj1	0.61299	6	4	12
Calr	0.0430732	2	10	14
Yaf2	0.954455	4	2	14
Xrcc2	0.0977516	10	6	10
Igsf5	0.449445	6	8	12
Gm10768	0.0038967	8	4	12
Shc1	0.679487	2	4	10
Klhdc7a	0.927141	10	6	14
Adck3	0.00149899	6	6	14
Gm4788	0.0487063	4	2	14
Dhx40	0.538433	6	10	12
Bag3	0.00210062	2	6	12
4921506M07Rik	0.438022	12	8	14
Hddc3	0.101162	6	10	14
Apba3	0.000154924	2	6	12
Pdia5	0.0105224	2	6	12
Sec11a	3.62744e-05	4	6	12
Fam126b	0.614519	10	6	12
4930506C21Rik	0.879234	6	8	14
St6galnac6	0.0114864	6	6	12
1810021B22Rik	0.258005	10	4	12
Tspan31	0.143362	14	6	14
Stk36	0.749311	12	10	14
Serpinf2	0.889672	4	8	14
Scly	0.00235839	6	8	12
Il11ra1	0.596743	4	8	12
Pkdcc	0.00198849	12	8	12
Epn1	0.929409	8	10	14
D330041H03Rik	0.646776	4	8	12
Fbxw8	0.000411949	12	6	12
Mien1	0.306586	6	4	12
Gnb2l1	0.127367	12	10	12
Ttc39c	0.0407789	8	8	12
Zc3h7a	2.57203e-07	2	8	12
Atg16l2	0.937414	4	6	12
Slc27a2	0.00785002	12	8	14
Mif4gd	0.210854	4	8	12
F10	0.278183	2	10	14
Tmem59	0.484739	4	4	10
Sec31a	7.28395e-05	2	8	12
Epb4.1l4b	0.649947	14	6	14
Usp48	0.498374	12	8	12
Oxld1	0.0806316	10	6	12
Rdh9	0.808916	8	6	12
Ube2h	0.000626556	6	8	12
Utp14b	0.00190746	2	6	12
Selenbp1	0.440776	4	10	12
Zfp97	0.187857	6	8	12
Irak1	0.449445	8	2	10
Ints9	0.0168079	8	6	12
Itpka	0.342399	4	6	12
Zfp951	0.00653576	8	2	12
Aifm3	0.843897	14	6	14
Creb3	0.892663	6	4	10
Mcm8	0.427151	10	8	10
Pim3	0.14725	2	2	12
Tsn	0.846655	4	2	10
0610007P14Rik	0.329178	8	2	12
Rnpepl1	0.395122	6	4	10
Gm16861	0.870996	10	12	14
H2-Ke6	0.897242	4	4	10
Mgat1	0.0326657	4	8	12
Map2k3	0.0890371	10	6	14
Mpzl3	0.11083	8	8	10
Sppl2b	0.490734	6	2	14
Acot1	0.0532943	4	8	12
Eif2ak1	8.20727e-05	8	4	12
Sec22c	0.131398	10	6	14
Comt	0.852791	8	10	12
Vtn	0.936393	8	2	10
Hus1	0.122474	12	2	14
Naprt	0.793952	4	6	12
Ica1	0.862395	12	10	12
Gypc	0.0907233	4	4	10
Aldh9a1	0.0438364	6	8	12
Tbccd1	0.749706	2	8	12
Proz	0.143791	14	12	14
Rogdi	0.0666566	14	8	14
Rpl31	0.925644	4	2	12
Prpf8	0.184894	2	4	10
Cnot8	0.285468	2	6	14
Erc2	0.0636019	4	10	12
Fxn	0.00103816	6	6	12
Rwdd1	0.0366534	6	4	10
Fech	0.366291	2	4	10
Slc25a28	0.92602	8	10	12
Tpt1	0.629497	4	6	10
Yrdc	4.86937e-07	2	4	12
1190005I06Rik	0.840056	8	8	14
Man2b1	0.252863	14	6	14
Pigt	0.0161856	6	8	12
Tssc4	0.887259	6	4	10
Pdzk1ip1	0.034804	4	6	12
Iqcb1	0.20336	4	6	12
Hps1	0.513146	12	6	12
Rab1	0.173841	6	4	12
Atp5sl	0.43532	8	6	12
Nhej1	0.0714372	4	8	14
Psen2	0.0127912	4	8	12
Dnase2a	0.557938	4	6	10
Cd3eap	0.470109	10	10	14
Ptdss1	0.105844	4	4	10
Ubr2	0.0549801	2	6	12
Ticam1	0.00109289	12	10	12
Dnajc4	0.27319	6	6	12
Ghr	0.0371429	8	4	12
Hebp1	0.313399	8	4	12
BC021891	0.718576	8	2	12
Fam73b	0.00342647	12	4	14
Mospd3	0.000916753	6	6	12
Alg3	0.00880987	12	10	12
Tmem104	0.0174568	14	6	14
Elmod3	0.0124697	14	8	14
1700007L15Rik	0.203203	8	8	14
E330011O21Rik	0.674577	8	6	12
Mlxipl	2.50212e-06	6	6	12
Cnnm2	0.293174	2	8	10
Prr5	0.0753106	10	6	14
Hint3	0.51132	10	2	12
Sepp1	0.123184	6	6	12
Babam1	0.0812037	2	10	14
Mblac2	0.00376077	4	8	12
Aldh1l1	0.261124	8	6	12
Cpsf4	0.257471	10	4	10
Sec14l4	0.55498	8	8	12
3110070M22Rik	0.828322	6	10	12
Rfng	0.00853949	6	4	12
Kcnn1	0.275343	6	4	10
Tbc1d2	0.575358	12	4	14
Ivd	0.298105	2	8	10
Mast1	0.146221	2	8	14
Rpl18a	0.127685	4	6	12
Slc23a1	0.802902	14	2	14
9030025P20Rik	0.925789	4	6	12
Pip4k2c	0.0342501	10	6	14
Elof1	0.873367	12	6	14
Bet1l	0.00270856	2	4	12
Gtf3a	0.0869307	10	6	10
Hrg	0.260591	2	4	14
Lag3	0.724902	2	10	12
Ccnl2	0.000347652	2	4	12
Slc35e1	0.10512	4	6	10
Srebf2	0.471755	2	8	12
Fads6	0.0162547	12	8	14
Atp5g1	0.0845869	4	6	10
Reep3	0.707923	6	4	12
Abcb8	0.849689	12	2	12
Utrn	0.951148	4	2	10
Ralgps2	0.144523	2	4	10
Syt3	0.0181875	8	4	12
Pglyrp2	0.421593	4	2	14
Mup11	0.112267	2	4	12
Gak	0.0846515	2	4	14
Ddc	0.143577	4	8	14
Arf1	0.278101	2	8	12
Ankrd54	0.932535	2	6	12
Ttc36	0.919596	8	6	12
Srd5a2	0.269263	4	6	10
C730027H18Rik	0.000186603	8	4	12
Abcf3	0.0514726	6	4	10
Rpl6	0.220388	2	8	12
Hs3st3b1	0.00250162	2	6	12
Ece1	0.161623	6	6	12
Snca	0.856423	10	2	10
Tmem14c	0.110971	4	8	12
Rab24	0.637663	10	2	10
Rab4a	0.544592	10	8	14
Tspan17	0.15113	12	4	14
Ogfod2	0.866348	4	10	12
Ctage5	0.745346	6	6	12
Ino80b	0.0142487	4	6	12
Arsb	0.287352	14	6	14
Ugt3a2	0.0155904	2	6	10
Wdfy3	0.950037	4	4	14
Nr0b2	0.0912145	10	4	10
Fcgrt	0.718782	4	4	10
1810024B03Rik	0.226714	10	4	10
Fam20a	7.99904e-06	6	6	12
Sfxn1	0.0201453	6	6	12
Ppargc1b	0.0124262	10	6	12
Idh1	0.0802031	4	10	12
Kng1	0.0591067	14	6	14
Pxdc1	0.396989	4	6	12
C1ra	0.680941	8	8	12
Tango2	0.732578	14	4	14
Abca8a	0.0866282	8	4	12
Lysmd3	0.43533	2	10	14
Copb1	0.894651	14	6	14
Tmco4	0.363671	8	12	14
Toe1	0.834695	12	10	12
Soat2	0.33763	8	2	12
Tcn2	0.765747	4	10	12
Bcat2	0.600164	4	10	12
Sdccag3	0.0764198	2	8	12
Cpne2	0.362615	8	2	10
2210016F16Rik	0.0134495	8	6	12
Pced1a	0.0303938	8	2	12
Chrna2	0.209827	8	8	12
Snapc5	0.257471	10	4	10
Abcc2	0.135023	10	2	12
Slc39a5	0.410154	2	4	14
Tmem135	0.00408198	4	8	12
Ndufs2	0.127336	4	4	10
Cyp2a5	0.918867	8	12	14
Clcn4-2	0.217536	2	8	10
Echdc1	0.0138926	4	8	12
Car5a	0.397511	8	10	14
C8g	0.211701	8	6	12
Apoa2	0.0373913	8	4	12
Cgref1	0.0360025	12	4	14
Gpam	0.329461	4	2	10
Zmat5	0.00428441	8	6	12
Rhbdl1	0.00171632	2	4	12
Bola1	0.864878	8	12	14
Slc39a8	0.0327042	6	4	14
Hlf	0.886689	12	6	14
Hsd17b6	0.0949798	6	8	12
Immp1l	0.774851	4	6	10
Cyb5r3	0.4042	4	8	12
Uox	0.805802	10	8	10
Mapre3	0.0588043	6	8	12
Tm7sf3	0.221659	6	8	12
Sdf2	0.909176	6	4	10
0610040J01Rik	0.806016	4	6	12
Habp4	0.92152	6	6	12
Mrpl55	0.07264	4	6	10
Smyd2	0.253845	14	4	14
Ppp1r1b	0.0488222	12	8	14
1700096K18Rik	0.000410514	8	2	12
9130401M01Rik	0.213822	8	12	14
H1f0	0.723209	8	4	12
Gm5617	0.887676	10	10	14
Mbd3	0.427323	4	2	12
Zbtb8a	0.199967	6	6	14
Ifitm2	0.00190304	2	6	12
Ccdc57	0.0992518	10	6	10
Arid3a	0.65045	4	4	12
Cisd1	0.934866	4	4	10
Syt1	0.159552	10	4	12
Mpg	0.862901	12	6	12
Cspg5	0.957723	8	2	10
Atp2b1	0.715424	2	6	10
Ppp1r16a	0.67555	4	4	10
Zfp330	0.00202721	8	8	14
Aup1	0.00610594	6	6	12
Klhl36	0.876552	4	6	10
Manba	0.309018	12	10	12
Lbr	0.455705	2	8	12
Hmgn2	0.785182	14	2	14
Gm19897	0.811509	4	6	10
Tirap	0.933054	12	10	12
Ubqln2	0.262841	4	4	14
2010315B03Rik	0.868828	2	2	10
Erdr1	0.000319771	2	8	12
Agrn	0.0931159	12	4	14
Tbc1d16	0.298768	8	8	14
Selo	0.0116994	8	6	12
Chrnb2	0.00144775	10	8	10
Paip2b	0.39031	4	6	10
1700007J10Rik	0.335028	6	6	14
Pdxk	0.105145	12	6	14
Apeh	0.0238594	10	8	14
Fgb	0.495764	8	2	10
Hfe	0.228492	6	8	12
Tmed4	0.582323	4	6	10
Unc13b	0.00303798	2	8	12
Tgfbr3l	0.220063	8	6	12
Gba	0.32777	8	6	10
Aph1c	0.1983	2	8	10
Rab3ip	0.000878607	2	4	12
Apol7a	0.0274835	6	8	12
2210039B01Rik	0.00397826	8	4	12
Ifnar2	0.164003	6	6	12
R3hdm2	0.397603	6	6	12
Apof	0.264923	4	8	14
Gm11437	0.00738372	6	4	12
Dusp23	0.0038967	8	4	12
Ank3	0.630922	8	8	14
Ndufa2	0.797213	8	8	14
Ireb2	0.0303298	2	4	10
Nomo1	0.177653	12	8	12
Mesdc2	0.0673942	4	4	12
Cml5	0.903254	14	8	14
Elmo3	0.674577	8	6	12
Slc25a23	0.000307123	6	6	12
Zfp467	0.0272853	4	8	12
Akap1	0.00634363	2	6	10
BC024386	0.00475372	8	4	12
Hdac6	0.162406	8	8	12
Entpd8	0.847157	6	4	10
Lrrc46	0.855923	4	2	14
Ghdc	0.625904	8	4	14
1700012D01Rik	0.000386487	2	6	10
Serpind1	0.00795817	6	8	12
Mfsd3	0.15312	8	6	12
Slc22a1	0.784387	8	6	12
Rnf185	0.296774	2	8	12
Arhgef10l	0.0527687	8	4	12
Prrg2	0.0646794	4	4	14
Cyp2d40	0.753284	10	8	10
Pcgf2	0.194924	2	8	12
Scamp4	0.002265	12	4	14
Klhdc3	0.210066	8	8	12
Ube2i	0.333879	4	6	12
Cyp2d22	0.390721	8	4	12
Flad1	0.150504	4	6	14
Scamp3	0.885125	10	4	10
Fbxw9	0.482076	6	8	12
Slc29a1	0.00982171	4	8	12
Gucd1	0.419267	4	8	14
Mlx	0.011549	2	6	12
Kxd1	0.864472	14	4	14
B4galt7	0.0921438	4	4	12
Slc38a4	0.362736	8	8	12
Rpl7a	0.047268	2	8	12
Col20a1	0.288436	14	2	14
Pdk2	0.930612	8	4	12
Dtnb	0.0124291	2	8	12
Ergic2	0.506949	2	8	12
Pigo	0.927127	8	2	10
Kcp	0.919443	12	4	14
Acaca	0.227322	4	4	12
Zfp771	0.873073	2	10	12
4833418N02Rik	0.0160122	8	4	12
Lppr2	0.896104	2	8	12
Wdr81	0.00405431	6	8	12
Polr3k	0.135083	10	4	12
Atp6v1h	0.118218	8	10	14
Mrpl34	0.350614	4	6	12
H2-D1	0.254177	12	8	12
C1qtnf4	0.672633	2	8	12
Atp13a2	0.0126633	10	8	12
Lrit1	0.000900538	8	6	12
Cpped1	0.0454873	6	6	12
Ankrd13a	0.00206131	4	4	12
BC022687	0.0507866	12	4	14
Mtx1	0.937934	8	6	10
Tom1	0.284772	10	12	14
Stx18	0.0555703	4	6	12
Mrps27	0.813276	8	2	12
Mapre2	0.542044	12	10	14
Arsa	0.475927	8	8	14
Alg6	0.278371	8	8	10
Opn3	0.322033	12	2	14
Hyi	0.127569	8	6	12
Cfh	0.746671	12	8	12
Ocel1	0.118279	6	6	12
Klf1	0.645373	10	4	12
Dcaf10	0.387602	2	8	10
Mrps24	0.912806	2	6	10
Grhpr	0.873443	8	2	10
Cog3	0.000866571	2	4	12
Bscl2	0.868462	6	2	10
Nlrp6	0.871518	14	6	14
Ilkap	0.135047	4	8	10
Fkrp	0.475698	8	2	10
Cflar	0.273747	2	6	12
Ltbr	0.26344	10	10	14
Elovl2	0.0108901	2	4	10
Bid	0.464021	2	4	10
Calu	0.324755	4	6	10
Cyp4b1	0.721601	8	8	10
Traf3ip2	0.111402	4	6	14
Gadd45gip1	0.776042	4	6	10
Mir568	0.0630199	4	6	12
Mettl14	0.245307	8	4	10
Stap1	0.905608	6	8	12
Mrpl14	0.891752	8	8	14
Ndufaf3	0.417173	12	4	14
Rnase4	0.911218	8	12	14
Snap47	0.543311	8	6	12
Pgls	0.897894	6	2	10
2310030G06Rik	0.458565	4	6	12
Mob3b	0.22889	8	2	12
Mpp4	0.221659	2	4	12
Txnrd3	0.0768986	8	8	12
Cfap126	0.201536	6	6	14
Serpina10	0.00408762	12	10	12
Isoc2a	0.846596	8	6	12
Ppil1	0.00519242	6	4	12
Gm3435	0.0588043	6	8	12
Gpr89	0.0885795	2	4	14
Marveld1	0.137136	14	4	14
Vps28	0.919697	12	6	12
Ube2o	0.0147514	10	10	12
Colgalt2	0.850407	12	12	14
Txnl1	0.803292	4	10	12
Sssca1	0.43532	6	2	10
Slc6a12	0.00179906	8	6	12
Gramd4	0.177089	14	10	14
Hist1h4h	0.0465168	12	6	12
Zfp862-ps	0.00337091	10	6	14
Ppdpf	0.463455	4	8	14
Zdhhc5	0.554591	14	6	14
Qsox2	0.00019115	10	8	14
Imp3	0.155314	8	10	14
9430038I01Rik	0.640608	8	4	12
Elovl3	0.81684	2	10	14
Mocos	0.135811	6	8	12
Klb	0.000347652	8	4	12
Ring1	0.054239	8	2	12
D030028A08Rik	0.270287	12	6	14
Cdo1	0.0541267	8	4	12
Dpm1	0.0325884	2	6	10
Rabggta	0.298726	8	10	14
Setd1b	0.390338	8	8	10
Derl2	0.0015944	6	6	12
Sdc4	0.235471	14	12	14
Abhd11	0.163387	8	4	14
Irx1	0.00183503	2	6	12
Nr6a1	0.0214777	8	4	12
Etohd2	0.0275077	2	10	12
Rpusd3	0.785285	12	6	12
Fndc3a	0.104106	2	6	12
Nudt21	0.0222933	6	8	12
Trpt1	0.896762	10	4	12
Ext2	0.684818	2	8	10
Pex16	0.0724763	8	6	12
Gas7	0.494025	4	10	12
Kank1	0.000574797	6	6	12
Zdhhc7	0.00172759	10	8	12
D130020L05Rik	0.914322	8	6	12
Eef1a1	0.0110046	2	4	14
Brms1	0.890632	4	10	12
Dxo	0.0849223	12	8	14
Ciart	0.171055	10	6	14
Cib1	0.133159	2	4	12
2210016L21Rik	0.288469	10	6	10
Nlrx1	0.14002	10	4	12
Fzd8	0.0932534	8	6	12
Klhdc4	0.914267	12	2	12
Nme1	0.0594929	12	6	12
Apoe	0.0926743	8	4	12
Rpl37a	0.00599493	12	6	12
Txnrd1	0.0188924	4	6	12
Dusp28	0.20496	8	4	12
Ido2	0.0151505	6	6	12
Psmd3	0.0127186	8	6	12
Sec14l2	0.000184082	6	8	12
Pelo	3.34616e-05	2	6	12
Cxadr	0.00258106	4	6	12
Rp9	0.107962	6	6	12
Zfand2b	0.0617683	8	4	12
Edem3	0.0455906	2	4	12
Vcp	0.0455906	10	4	12
Tmem160	0.789675	8	10	14
Ndst2	0.162885	6	6	12
Ubr4	0.00589592	6	6	12
Shoc2	0.337288	8	4	12
Ap1g2	0.373205	2	12	14
Rsph3b	0.468646	8	4	14
Ormdl1	0.0280657	8	6	12
2310040G24Rik	0.905678	8	8	12
Gm16548	0.13542	8	8	12
Rnf19b	0.695556	2	4	10
Trappc3	0.833489	4	4	10
Grina	0.0287743	12	8	14
Srp54a	0.44751	12	2	12
Btbd2	0.18135	10	2	12
Hunk	0.167095	14	8	14
Siva1	0.22473	10	8	14
Cfhr2	0.0114835	4	6	14
Atg4d	0.000904673	2	4	12
Asb13	0.737246	2	10	14
Slc26a2	0.340734	2	4	10
Tomm40l	0.91439	2	4	12
Cant1	0.0452128	2	4	12
Trmt61b	0.0112573	10	8	12
Tmem126a	0.898988	6	4	10
Mcm10	0.018791	10	6	12
Bco2	0.000189125	6	8	12
Gbf1	0.862314	14	8	14
Tnfaip2	0.298134	14	10	14
Mpp7	0.522001	8	8	12
Dtnbp1	0.788586	8	6	12
Cog8	2.28806e-05	12	10	12
Sec24c	0.00773535	10	8	14
Adipor1	0.629497	4	6	10
Pdcd2l	0.313714	8	6	12
Ssbp3	1.48054e-08	6	6	12
Fbxo36	0.837328	4	8	10
Ndnl2	0.0231084	8	4	12
Zbtb48	0.839377	10	6	14
Mcoln1	0.446327	10	10	14
Tusc1	0.121227	8	6	12
Dvl2	0.910035	14	6	14
2810459M11Rik	0.826463	2	8	10
Slc30a9	0.00115966	12	6	12
Timm10b	0.921142	12	6	12
Ubc	0.737482	4	6	12
Mcur1	0.913122	2	6	12
Ubfd1	0.000481585	12	8	12
Ing1	0.738059	14	4	14
Ttc7	1.57337e-07	12	4	14
Slc9a3r1	0.16762	14	4	14
Pink1	0.0217215	8	6	12
Hyal2	0.566644	8	12	14
Ndufb7	0.521726	10	4	12
Harbi1	0.0299014	8	6	12
Plekha8	0.000757615	2	6	12
Nop9	0.389874	2	8	12
Ngef	0.379353	12	4	14
Slc36a1	0.20496	12	2	12
Mtmr14	0.88412	8	4	12
Snai2	6.32319e-06	6	8	12
Tmem19	0.479001	6	8	12
Nit1	0.169082	14	6	14
Egln2	0.014673	2	4	12
5830454E08Rik	0.932474	8	4	10
Clcc1	0.00014815	6	6	12
Tmem167	0.317695	4	6	10
Qpctl	0.0595881	6	6	12
Ndufb8	0.112317	4	4	10
Rnf8	0.720783	8	2	12
Gm6484	0.00598806	4	4	12
Dennd3	0.612448	4	8	12
Gm38416	0.864532	8	10	12
Cars2	0.255196	6	6	14
Ppp1r35	0.876817	8	10	12
Ndufv3	0.245959	6	2	10
Wdr45	0.858189	8	6	14
Arfgap1	0.352567	10	8	14
Ccdc85c	0.0112238	10	4	12
Hacl1	0.0779758	4	6	14
Fnip2	0.447266	10	4	12
Fam173a	0.880862	8	4	14
Sh3bp5l	0.118962	12	2	14
Ppox	0.92094	8	6	12
Napa	0.944047	4	8	10
Nr2c1	0.05235	6	6	12
Zfp687	0.0080992	8	6	12
Anks4b	0.875363	10	8	10
Ccdc17	0.91767	8	4	10
Tmem256	0.856026	8	12	14
Thap7	5.41925e-08	6	6	12
Pyurf	0.0335669	4	6	14
0610031O16Rik	0.0548847	6	10	12
Spcs1	0.877657	14	10	14
Rps6	0.00714764	2	8	12
E130309D02Rik	0.133004	12	6	14
BC037704	0.166954	10	4	10
Mlh1	0.907179	8	2	10
Zfp750	0.0237533	4	6	12
Rps14	0.806261	8	12	14
Entpd2	0.344489	12	8	12
Mcm9	0.0191559	8	6	12
Ntan1	0.600296	4	8	12
Tor2a	0.889638	4	4	10
Cpq	0.306771	4	10	12
BC048644	0.105157	14	6	14
D2Wsu81e	0.0173924	4	4	12
Mfsd11	0.876769	2	10	12
Ndufb11	0.210349	2	10	14
Hdac3	0.923144	6	2	10
Slc35c1	0.440776	12	10	12
Tmem241	0.0190752	8	6	12
Ctsf	0.0296555	10	8	12
Pop5	0.920311	6	4	10
Nktr	5.5552e-07	2	8	12
Bdnf	0.788041	10	6	10
Adat3	0.571313	12	6	14
Cmc2	0.0163902	6	6	14
Bivm	0.868982	2	8	10
Cxcl11	0.000573333	4	6	12
Sf3b5	0.845552	8	6	12
Cd320	0.812774	8	4	14
Tbc1d17	0.00413648	8	6	12
Ncoa4	8.00351e-05	2	6	12
Spata22	0.616119	4	8	14
Gcgr	0.538433	8	2	12
Dlg3	0.106636	4	8	12
Tarbp2	0.210562	8	4	10
Rab32	0.219442	2	8	14
Fam214b	0.350588	10	4	12
Zfp524	0.00993592	8	4	12
Ubxn6	0.652254	8	12	14
Itfg1	0.0703116	2	6	10
2020-09-15	0.845789	2	6	10
Dpp9	0.788544	4	6	14
Nudt8	0.937514	12	2	12
Capn10	0.922152	12	4	14
Tuba4a	0.000440307	6	8	12
Clcn6	0.908786	6	2	14
Slc22a30	0.90136	2	8	14
Lsm10	0.00368785	6	6	12
Bnip1	5.61236e-05	8	6	12
Usp30	0.131257	2	6	10
Zfp367	0.00306275	6	6	12
Gm20319	0.00146218	8	6	12
E2f2	0.686696	4	6	14
Gm3704	0.440262	8	8	12
Rpl18	0.449061	8	12	14
2310036O22Rik	0.134001	4	6	14
Prok1	0.296851	8	10	14
Vkorc1	0.00303798	8	4	12
Lrrc8d	0.181374	14	8	14
Pacsin3	0.138105	6	10	14
Dgcr6	0.315314	8	6	12
Fkbpl	3.37857e-05	6	4	12
Zfp280b	0.160934	4	4	14
2020-09-05	0.0646136	4	6	12
Apoh	0.568612	6	6	12
Psmb5	0.212524	12	2	12
Slc12a4	6.40639e-06	2	4	12
F8a	0.000201733	6	8	12
Caml	0.733224	4	6	12
Adnp2	0.778885	2	10	12
Ybx1	0.930729	4	8	10
Exosc4	0.0586531	8	8	14
Cd99l2	0.115894	4	10	12
Tmem97	0.0085446	2	4	12
Pomt2	0.93403	10	12	14
Map3k10	0.031628	4	6	10
Ube2j1	0.0230669	2	4	14
Alkbh6	0.905308	12	4	12
Cebpa	0.206115	8	6	12
Cyc1	0.140401	4	6	10
Bod1	0.0694736	8	6	12
Sesn3	0.0988564	10	4	12
Pvrl1	0.126136	4	6	12
Bmp1	0.00482283	6	6	12
Atrip	0.426403	12	4	14
Trp53inp2	0.470981	4	6	10
Tmem144	0.00015308	8	6	12
Gm11423	0.00251373	6	8	12
Sfxn2	0.019369	6	4	10
Sec16b	0.00867965	6	4	12
Arg1	0.593771	14	6	14
Anapc5	0.0307412	6	6	10
Pdk1	0.856534	10	2	12
Slc25a37	0.189514	2	6	12
Met	0.39353	2	4	10
Mcfd2	0.596632	2	8	10
Oxa1l	0.378168	6	6	14
Akr1c12	0.140493	2	10	14
Mul1	0.0566906	8	10	14
Prkar2a	0.922191	4	8	14
Lrriq3	0.264015	12	12	14
Nelfb	0.902282	2	4	10
Sgpl1	0.264456	4	10	12
Zswim1	0.10133	10	10	12
Mettl1	0.187567	14	4	14
Mad1l1	0.38159	8	2	10
Med8	0.0543945	14	12	14
Rmdn2	1.33198e-05	6	6	12
Mplkip	2.94404e-07	6	6	12
Chchd5	0.162885	8	4	12
Use1	0.879192	8	2	14
Bcar1	0.935165	8	6	12
Tst	0.879463	8	10	14
Eef1d	0.686846	2	4	12
Tmem41b	0.00408782	2	6	12
Isca1	0.274232	2	6	12
Per3	0.585184	10	8	14
Smim20	0.54309	10	8	14
P2rx4	0.597229	14	6	14
Yipf1	0.561697	12	8	14
Shroom1	0.00184925	4	8	12
Zmat2	0.899579	8	4	12
1110001J03Rik	0.776608	10	4	12
Hnrnpa3	0.541113	14	4	14
Tert	0.88652	10	8	10
Tm9sf2	0.0420895	12	8	12
Klf9	0.0557636	8	8	12
Raf1	0.00490315	4	8	12
Kctd2	7.46278e-05	4	4	12
Gmnn	0.651132	10	6	14
Dhx16	0.869838	4	6	14
Pkp3	0.00807531	4	10	12
Rasl10b	0.130618	4	4	12
Tbc1d9b	0.000142014	8	6	12
Pan2	0.0111408	8	2	12
Fbxl4	0.265847	10	2	12
Lypla2	0.923193	2	10	14
Rpl11	0.694188	4	6	12
Olfml1	0.0585476	10	6	10
Mrps34	0.214532	6	4	10
Rps5	0.406315	2	8	12
Pttg1	0.728278	6	8	12
AW011738	0.429682	2	6	12
Hbs1l	0.0199969	8	2	14
Gpr146	0.066915	8	10	14
Fkbp8	0.922639	8	4	12
Rps4l	0.161097	12	6	14
Zhx2	0.374311	4	6	12
Plekhf1	0.371418	8	4	14
Als2	0.786912	2	8	12
Scrn2	0.460138	10	4	12
Men1	0.0799075	2	8	12
Trim27	0.00161821	12	6	14
Srrd	0.522517	6	6	10
Yipf3	0.0405995	12	6	12
Wbp1l	0.47161	6	4	10
Orai1	0.00803798	4	8	12
Dalrd3	0.0514637	12	10	12
Sumo2	0.925642	4	4	12
Abca1	0.00480965	12	8	12
Znhit2	0.00626327	12	8	14
Hnf1a	0.00813144	2	8	12
Rpsa	0.288996	2	8	12
N4bp2	0.0922173	10	6	12
Snord104	0.243283	4	6	12
Sec16a	0.796826	10	10	14
Slc30a4	0.0352202	2	8	10
Zfand6	3.10052e-07	8	4	12
Kdelr1	0.236285	8	2	12
Ampd2	0.504904	6	10	14
Sdr42e1	1.01465e-05	8	4	12
Klhl3	0.719545	6	6	14
Tef	0.358618	10	6	14
1110020A21Rik	0.000755792	6	2	14
Zscan2	0.00847493	6	4	12
Vkorc1l1	0.276706	10	6	14
Med25	0.0122757	12	4	12
Tmem41a	0.0107793	12	10	12
Slc39a9	0.651239	4	6	12
Crb3	0.00269332	4	6	12
Abhd8	0.353909	4	4	14
Gm14023	0.90959	6	12	14
Rer1	0.908122	4	6	10
Cdk10	0.458977	6	6	12
Phf1	0.0188226	12	8	14
Thpo	0.0604625	2	8	12
Me1	0.842367	4	10	12
Rnf170	0.915596	6	6	12
Tns2	0.904023	8	12	14
Tkt	0.912499	4	10	12
Mir22hg	0.00227273	8	4	12
Proser2	0.0895586	2	8	14
Aamp	0.81666	8	6	12
Shf	0.12667	10	6	14
Rnf139	0.423268	6	6	12
Rab3a	0.941177	10	2	12
Tcf7l1	0.924976	4	6	14
Rdh7	0.00340207	8	6	12
Rnf5	0.109765	8	4	12
Plekhg3	0.0792268	8	6	14
Pigr	0.139808	8	4	12
Susd6	0.411784	8	12	14
Mapk6	0.899976	6	10	12
Tomm22	0.387628	12	8	12
Rnf113a2	0.046166	2	10	12
Fermt2	0.451171	2	6	14
Cyp2s1	0.899442	10	2	12
Akt2	0.523965	2	10	14
Ugt2a3	0.241873	10	4	12
Slc4a2	0.0096187	4	6	10
Mis12	0.010341	12	8	12
Pmf1	0.00763383	8	6	12
Slc19a1	0.0133869	8	8	14
Edrf1	0.0237359	10	8	14
Tspan12	0.268801	8	8	12
Angel1	0.88042	14	2	14
Samm50	0.507762	4	6	10
1700056E22Rik	0.535632	8	4	12
Fkbp4	0.589011	4	6	12
Ttll5	0.0222933	2	8	12
Mrps16	0.781885	6	12	14
Naa60	0.449636	14	4	14
Eaf2	0.846775	4	10	12
Nfkbil1	0.916048	4	8	12
Acox1	0.105905	14	6	14
Atf6	0.124523	2	4	10
Rabac1	0.517404	4	2	12
Slc26a1	7.67106e-10	6	8	12
Mbl2	0.100817	6	8	12
Rpl28	0.30291	2	8	12
Urad	0.828939	14	6	14
Rps27a	0.879086	8	12	14
Chic2	0.913124	8	10	12
Agt	0.00956656	6	6	12
Sned1	0.465963	14	8	14
Cdc14b	0.000150808	8	4	12
Dmwd	0.902962	8	12	14
B4galt5	0.000890709	2	6	12
Polr1d	0.0542407	2	4	14
Nox4	0.857636	10	8	10
Mrpl30	0.854006	4	6	10
C330022C24Rik	0.075845	2	10	12
Pcbp4	0.582438	8	6	14
Tmem5	0.286333	6	6	12
Abtb1	0.0078458	8	8	12
Bag1	0.326731	10	2	12
Bola2	0.860179	12	6	12
Atp5g2	0.93477	4	4	10
Copb2	0.730909	6	8	12
Fbxo4	0.760754	14	6	14
Zfp385b	0.407687	6	6	12
Slc25a38	0.0223206	2	4	12
Cutc	0.919346	8	4	12
Mup10	0.272317	4	6	10
Vwce	0.250384	8	4	12
Qsox1	0.278369	6	4	10
Ndufb3	0.328201	6	6	14
Gt(ROSA)26Sor	0.715394	6	6	14
Cyb5d2	0.0140328	2	8	14
Fdx1	0.100229	10	8	14
Zswim8	0.857544	4	6	12
Npc1	0.492438	10	8	14
Ccdc134	0.00630826	2	6	12
Uqcrq	0.662947	8	4	14
Ccni	0.462812	4	8	14
Vcl	0.106147	4	4	12
Timm17b	0.674577	8	6	12
Rab11b	6.29865e-05	8	4	12
Snrnp40	0.561102	8	10	14
Pex2	0.911051	14	12	14
Exd2	0.0538442	4	4	10
Sac3d1	0.0222171	4	2	12
Isg15	0.189835	12	2	12
Alg9	0.000998801	8	8	14
Ranbp10	7.37734e-05	8	4	12
Glrx3	0.275114	12	6	12
Sclt1	0.80011	10	6	12
Gne	0.0186661	2	2	12
Papss2	0.861693	14	4	14
Rpl30	0.561102	4	4	14
Nudt19	0.886686	12	6	14
Acox2	0.00163818	4	8	14
Copz2	0.202985	6	8	12
Pikfyve	0.733192	2	4	10
Mgrn1	0.475573	8	8	12
Tollip	0.124208	10	10	14
Pim2	0.00613676	2	8	12
Sin3b	0.43095	8	10	14
Adcy9	0.0944134	10	4	12
Cirbp	3.19019e-05	8	6	12
Kptn	0.370854	6	6	10
Hpd	0.0345572	8	4	12
Ctsh	0.928036	8	4	12
Gys2	0.706322	12	6	14
4933406I18Rik	0.00620458	4	10	12
Lpin2	0.554156	8	12	14
Pxylp1	0.376142	4	6	12
H2afj	0.811831	8	12	14
Polr3gl	0.0617232	10	4	10
Ppp4r1l-ps	0.551822	8	8	12
Prpsap1	0.672208	14	2	14
Madd	0.189793	10	4	14
Tdp2	0.00733004	6	6	12
Nabp1	4.86326e-05	12	10	12
Acy1	0.942824	10	2	12
Khnyn	0.00885792	6	6	12
Fhad1	0.538249	8	12	14
Mtfp1	0.43196	4	8	10
Nr1h3	0.170629	2	10	14
Ptprj	0.0822706	4	6	14
Nat2	5.71729e-05	6	8	12
Aes	0.0412995	6	8	12
Ifnar1	0.0309597	10	4	10
Lsm6	0.104603	8	2	12
S100a1	0.0330935	6	8	12
Nploc4	0.0352734	2	8	10
Asph	0.122978	6	8	12
Rnf181	0.219198	4	8	12
Atp6v1g1	0.866655	6	4	12
Cnbp	0.346778	8	4	12
Ulk2	0.582329	2	4	10
Lmbr1l	0.0448955	8	4	12
Ost4	0.027512	4	6	12
Stt3b	0.0461847	4	6	12
Arl4d	0.00130665	8	6	10
Slc31a1	0.0399537	6	6	12
Acvr1b	0.0964501	10	6	10
Dennd6b	0.654001	8	6	12
Traf3ip1	0.00934616	10	8	14
E030030I06Rik	0.274017	2	10	12
Hopx	0.000127568	2	4	12
Wsb2	0.0355332	4	6	10
2300009A05Rik	0.0472374	4	8	12
Mroh1	0.0757474	2	4	12
Zfp511	0.901504	4	4	14
Irf3	0.367663	4	6	12
Birc3	0.268862	2	4	10
Pnkp	0.169212	4	8	14
Alkbh7	0.354563	4	6	14
Zc3h3	0.0016817	12	8	12
Mtch1	0.265847	4	10	12
Hoga1	0.931277	8	6	12
Tmem179b	0.904808	14	2	14
Kcmf1	0.710913	4	4	10
Ube4b	0.0635869	2	4	10
Znrf2	0.896364	4	4	14
Psma3	0.924523	8	4	14
Avpi1	0.0142457	12	10	12
Arhgap12	0.107007	2	4	10
Pom121	0.00607774	2	6	12
Tmem259	0.447097	6	4	12
Jade1	0.35201	10	6	12
S100a13	0.0215389	8	4	12
Hdgf	0.907058	4	8	12
Zfyve1	0.163988	4	8	12
Hhex	0.00869961	4	4	10
Atf4	0.0145597	4	6	12
2700046G09Rik	0.0223563	6	6	12
4632428C04Rik	0.0966717	6	6	14
Cps1	0.247661	2	8	10
Rab4b	0.596253	8	4	10
Ptov1	0.549337	4	4	10
Gpank1	0.319135	12	6	14
Cyp2a12	0.179606	6	8	12
Cyp2j5	6.30737e-06	4	8	14
Zzef1	0.758357	2	8	10
Map3k4	0.479774	12	2	12
Dguok	0.357129	10	8	10
0610012G03Rik	0.370157	14	4	14
Canx	0.650825	8	2	10
Gstz1	0.0515321	6	8	12
Mob2	0.159888	4	4	10
Atp8b1	0.268297	6	4	12
Tmem220	0.0481395	8	6	12
Ogfod3	0.54351	8	4	12
Ero1l	0.00590767	2	6	12
Mrpl54	0.91947	8	4	10
3110001I22Rik	0.0852117	2	4	12
Prss8	0.00641971	14	2	14
Aven	0.401009	2	8	12
Col5a3	0.506026	4	8	14
[truncated: 10,539 more rows]

## Sheet: WT_RAIN_Period_20 to28
Gene_name	pVal	phase	peak.shape	period
Ccbl2	0.00384175	2	12	20
Tmem238	1.20106e-05	24	6	28
Ces1g	0.403952	18	26	28
Ces1e	0.010309	24	20	28
Ces1c	0.204892	2	14	22
Ces1d	1.43512e-14	20	10	22
Dgat2	1.06173e-12	14	14	22
Ces1f	0.0971645	8	8	24
Gabbr2	9.31103e-07	14	8	24
Retsat	0.697986	18	26	28
Lect1	7.9641e-10	14	12	22
Ces1b	0.000280577	20	10	26
Hapln4	3.79997e-05	4	8	26
Adgrf1	0.12823	8	10	20
Angptl3	0.00203274	24	18	26
Adam11	6.43465e-06	4	10	24
Ptprf	1.94405e-06	2	14	28
Cyp2c67	0.080207	24	6	28
Bloc1s1	0.000318574	12	8	20
St3gal3	2.15635e-05	8	10	20
Hc	0.395825	16	8	20
Gjb1	8.46401e-14	6	10	22
Aqp4	0.000714478	10	16	26
Lamp1	0.388729	6	12	22
Proc	0.00608425	12	12	20
Ildr2	0.672772	18	8	20
Azgp1	0.0171129	8	12	20
Tex264	1.3726e-07	10	16	24
Hgsnat	6.92708e-09	14	10	20
Morn2	0.000159304	20	12	24
Syne4	2.10836e-05	16	18	28
Ccdc149	0.0119737	4	2	26
Rnf130	6.64051e-09	6	10	26
Ces2a	0.000123774	10	16	22
Pla1a	0.0202673	14	16	28
Cyp4a12b	0.789436	28	6	28
Oaf	5.84666e-11	10	16	22
Paqr7	1.91695e-07	12	18	26
Erp44	9.38159e-05	2	10	20
Sidt2	1.67231e-12	18	8	24
P4hb	0.000328907	16	12	20
Selenbp2	0.00412028	22	10	26
Tmprss6	0.00185855	22	18	24
Dnajb9	0.000178082	16	16	20
Sec61b	0.296255	2	22	24
Gm4956	4.67777e-07	2	10	22
Snhg11	2.13608e-05	8	14	24
Ikbke	0.00760884	2	22	24
Pxmp2	3.12039e-05	18	12	28
Dnase2b	4.27121e-07	20	10	22
Gmds	0.00227465	16	8	20
Itih4	6.13799e-05	16	8	20
Cyp2c40	0.000159268	24	6	24
Cnpy3	0.000217846	4	4	26
Tex2	4.47233e-14	4	8	26
Col18a1	1.68164e-09	8	6	24
Slc13a2	2.39297e-09	24	14	26
Cyp1a2	0.011143	14	16	28
Cyp2e1	4.98874e-11	12	14	22
Igf2r	0.000273737	8	18	26
Acacb	4.78443e-08	18	18	24
Daglb	2.37333e-09	10	12	22
Sec61g	0.959737	16	18	26
Rpn1	0.00814111	4	4	24
Dpp7	0.0212109	16	16	28
1810008I18Rik	5.64191e-06	6	8	26
Zfp9	0.000496466	2	4	24
Gpr108	5.79185e-06	16	10	20
Plbd2	1.8305e-08	16	10	24
Creld2	0.00131574	2	6	24
Slc39a4	0.930915	12	12	28
Tmed3	0.000932032	4	4	24
Atrnl1	2.01708e-06	14	12	24
Mup1	0.00192376	16	2	20
Sdf2l1	3.69296e-07	2	12	24
Clu	0.000471809	16	8	20
Slc5a2	0.00302805	16	14	28
Scd1	0.0309347	18	18	20
Capn8	0.0526334	28	6	28
Tram1	0.128434	2	10	26
Sec61a1	0.0183579	2	8	28
Abca2	4.15258e-08	2	14	24
Igfbp2	0.00450901	14	10	28
Sec11c	0.488215	2	16	24
Dnase1	0.574919	16	14	28
Lrp1	0.000167005	14	10	20
F7	6.70268e-06	12	18	24
Furin	1.61697e-07	12	14	24
Lrtm1	0.00716822	10	2	24
Entpd7	5.28535e-08	4	4	22
Arfgap3	0.597733	4	2	24
Tmem205	0.937884	14	18	28
Serp1	5.03083e-07	20	12	22
Cyp2c68	0.0041827	18	22	24
Gm20257	0.000317469	4	10	22
Hyou1	4.57969e-05	2	10	20
Orm1	0.11753	16	16	26
Slc17a9	0.000123899	2	10	20
Serping1	0.755488	6	2	26
Swsap1	1.33894e-05	4	6	24
Slc2a8	3.29094e-08	14	8	22
Gcnt4	0.00164747	12	12	20
Uggt1	0.0271759	2	6	20
Ddost	0.134693	2	10	26
Apon	3.13986e-08	6	12	22
F2	0.0728226	18	20	28
Afm	0.00683515	6	10	20
Serpina1e	0.0138276	22	10	26
Ndufa9	0.285801	18	12	26
Ostc	5.01385e-06	4	4	24
Fn1	6.01638e-08	18	6	20
Ppp1r15b	6.77428e-14	18	10	22
Slc35b1	0.00021712	2	10	26
Txndc5	0.00590136	20	8	20
Apoa1	0.0941808	12	12	20
Gstp1	0.410303	12	26	28
Eif2ak3	5.89221e-05	4	2	22
Cyp2u1	6.73652e-06	2	14	28
Tmem208	0.0212639	16	16	28
B4galnt3	0.00810179	8	10	24
Clec2h	7.38274e-10	12	8	20
BC021767	0.268847	12	12	20
Chid1	0.00771774	22	12	24
Nfasc	0.825053	8	10	20
Ces4a	0.00119571	16	16	26
Txndc11	0.000865024	14	18	22
Gm12718	3.13528e-09	8	8	24
Slc33a1	0.000128299	2	10	20
Cdk5rap3	0.000116468	12	12	20
Pm20d1	0.0515809	22	22	28
Acss2	1.36485e-06	26	16	26
Stim2	3.02646e-17	16	12	22
Hspa13	0.00230119	4	6	24
Krtcap2	0.985722	16	2	20
E130012A19Rik	3.81253e-11	16	14	24
Limd2	1.42602e-12	14	8	22
C330021F23Rik	0.000224071	6	6	26
Vezt	0.000216792	12	12	20
Mup2	0.874094	28	8	28
Spp2	0.0301981	10	16	22
Tapbp	0.0652251	12	14	24
Ugt1a5	0.143525	2	14	28
Tmem214	0.0647942	16	18	24
Slco1a4	0.000280706	14	8	24
Edem2	0.11	12	8	20
Tpp1	4.11788e-10	12	14	22
Sil1	0.652148	8	12	20
Slc27a5	0.158681	18	6	20
Sel1l3	0.0126247	12	12	24
Rpn2	0.000212034	16	18	26
Cyp2f2	0.0834055	16	14	26
Mup21	0.130771	28	6	28
Slc2a5	3.00025e-14	8	18	24
2310067B10Rik	7.58852e-10	8	8	24
Fads1	6.57036e-09	18	10	20
Nucb2	0.940369	16	16	26
Snd1	0.0350255	4	4	28
Sec23b	0.000402787	4	2	26
Gm2a	0.936765	6	10	20
Cyp2c53-ps	1.69258e-05	2	4	24
Nme6	0.000951443	4	6	24
Dpy19l3	9.07171e-08	6	10	26
Mlec	2.87856e-06	16	18	24
Spsb4	1.69224e-08	4	14	20
Fkbp11	0.00263312	16	2	20
Armcx3	1.57694e-05	4	16	24
Gale	4.71255e-10	2	10	24
Ces2b	0.0059414	16	16	24
Gmppb	0.0109446	16	18	24
Gm32511	9.78879e-12	10	10	24
Inmt	9.54649e-10	18	10	24
Lrg1	0.0122257	16	8	20
Ntn3	6.74337e-05	4	6	22
C8a	0.0597208	16	8	20
Fdps	7.16411e-07	26	12	28
Slc25a17	2.6897e-09	22	14	24
Xbp1	0.0143501	16	8	20
Ppib	0.158051	16	2	20
Tspyl2	1.77598e-06	2	12	24
Insig1	0.000231308	18	18	22
Spcs2	3.78172e-08	4	4	24
Srms	3.40446e-08	2	12	20
Tspan33	4.42306e-07	24	10	24
Lrp2	0.00483399	28	4	28
Ces3b	0.00210644	12	12	20
Ccl9	0.0563147	8	12	20
Sgsm1	7.21558e-10	2	8	24
Scnn1a	0.00205623	12	2	22
Adam9	0.0247456	20	6	20
Tmem258	0.0299357	2	20	24
Egf	0.000189841	4	12	20
Ccdc167	0.0223193	2	10	26
Ttc13	0.0509102	20	8	22
1700018L02Rik	4.98662e-07	16	10	26
Blvra	1.29548e-05	10	10	20
Bmf	4.95385e-11	8	18	24
Ssr3	0.0848132	2	6	20
Rpl10	0.432735	16	4	20
H13	0.407279	16	2	20
Vnn3	0.295252	18	8	28
Fgg	2.09439e-07	6	12	22
Ugt2b1	0.0123055	24	6	24
Ssr4	0.275684	14	24	28
Cpb2	0.285613	22	10	26
Tmem86b	1.77838e-05	10	2	26
Upp2	5.02131e-17	12	14	24
Gmppa	1.00271e-06	2	20	24
Rpl36al	0.980865	16	14	26
Vimp	2.64447e-05	4	6	24
Mup12	0.00156294	16	2	20
D630024D03Rik	1.60332e-07	8	10	24
Gnptg	0.155646	24	14	26
Fga	5.99683e-07	2	18	24
Commd9	0.474653	12	10	24
Gm19522	3.23119e-18	18	14	24
Gpx3	7.49079e-05	16	14	28
H2-Q10	0.00447892	12	2	20
Lifr	0.937427	8	16	20
Slc22a4	1.72271e-07	10	16	22
Slc41a2	5.39032e-06	2	8	26
Stt3a	0.0016516	4	8	26
Hmgcs1	1.56857e-17	4	12	22
Mpc2	0.380741	14	18	28
Trabd	0.0854136	16	18	24
Cyb561d2	1.92195e-05	6	12	22
Edem1	1.82592e-07	2	10	20
Pgm3	0.00580434	18	4	24
Magt1	1.8589e-10	2	10	20
Paox	6.47769e-07	24	16	26
Mug2	4.48026e-09	6	10	26
Gm11992	0.00161879	8	8	24
Wfs1	0.0331199	4	2	24
Fam134a	5.38071e-10	8	18	24
Serpina1c	0.521399	24	6	26
Rarres1	0.348608	8	16	20
Mxd4	0.563834	2	6	20
Alg1	0.0850728	20	12	28
Mup9	0.000964415	14	10	20
Mgat2	0.000118652	14	18	22
Klk1b4	0.00387952	22	12	24
Pigg	2.57142e-08	18	12	20
Zbtb11os1	5.83748e-05	10	12	20
Pcsk6	6.27456e-06	18	10	20
8430408G22Rik	2.47976e-06	6	8	24
Yif1b	0.79018	14	4	20
Ssr1	1.51784e-05	4	4	26
R74862	7.46131e-07	10	8	20
Man2a2	0.932299	8	6	20
Uba5	0.00408271	2	12	24
Tdrkh	0.000669637	22	16	24
Serpina11	0.254992	12	26	28
Cpn2	6.51149e-05	16	12	24
Slc44a1	5.36188e-12	22	14	24
Fetub	0.0283179	14	18	28
Creb3l2	0.000115017	16	14	20
Dnajc3	0.0335817	2	6	20
Btbd1	0.00305952	2	10	22
Smim22	0.253156	12	12	28
Mrgpre	0.0393144	12	4	20
Adrb3	9.15826e-13	10	8	20
Dclk3	8.16888e-07	18	6	22
Sdr9c7	2.34628e-07	2	10	26
Gcat	0.00246624	26	12	28
Tgfa	0.0033875	24	20	24
Dhrs13	0.139016	20	12	24
Sec24d	0.0147544	16	18	22
Hgfac	0.000811366	16	12	26
Tm7sf2	0.0319372	26	12	28
Slc9a8	0.000402587	4	20	26
Uso1	0.0462417	16	18	22
Dpagt1	0.00926761	26	26	28
Camk1d	7.68346e-15	6	8	26
Sucnr1	7.12093e-05	6	8	26
Cd81	2.44515e-09	6	14	24
Il1rap	4.4186e-06	20	8	20
Sytl1	1.13437e-09	12	10	22
Mug1	0.295121	22	16	28
D130043K22Rik	0.000291475	8	8	24
1110065P20Rik	0.0222128	2	6	26
Atraid	0.0576956	14	10	20
Cyp2b10	0.000654981	18	18	20
Tmem181a	1.48479e-08	10	10	22
F12	0.0124153	12	12	20
Hes6	0.00474519	14	18	22
Pzp	5.31787e-05	12	12	20
Serpina1a	0.260774	20	10	26
Lipc	5.029e-06	8	8	24
Pstpip2	7.37835e-09	4	10	26
Pmvk	2.60399e-10	26	10	26
Gstt2	2.82054e-11	10	16	22
Dnajb11	0.000442161	2	10	26
Cope	0.000699673	16	8	20
Pdia6	0.01209	4	10	24
Hsd3b5	4.09084e-08	8	10	20
Mydgf	5.31769e-09	4	4	24
Rrbp1	3.17046e-05	6	8	22
Spcs3	1.71513e-06	2	10	26
Pgrmc2	1.01594e-07	24	18	26
Srebf1	3.51549e-11	16	10	20
Dera	0.259105	18	24	26
Yif1a	1.28853e-12	14	10	22
Mup14	0.301387	16	8	20
Mup3	0.0481431	12	6	20
Rdh11	2.21919e-10	2	14	24
H2-T23	0.199169	14	10	28
Nans	0.531837	4	10	24
Tmem39a	0.00303087	2	6	24
C4b	0.0107878	16	8	20
Mup8	0.0104382	8	10	20
Ugt2b38	0.00144127	16	8	28
Alb	0.00751422	20	6	26
Fasn	2.00177e-08	18	10	20
C3	0.108715	20	20	26
Bet1	1.30845e-11	2	10	26
Cacna1d	0.00593634	6	16	24
Foxq1	1.04226e-05	12	12	20
Trhde	0.000720047	2	16	24
C8b	0.0203357	22	10	26
Hlcs	0.00850182	4	14	26
Ufl1	0.0148201	4	6	24
Pla2g12b	7.88293e-18	6	10	22
Bik	0.448403	8	18	22
Lman2	1.64621e-08	18	16	22
Gm10069	0.0649001	6	14	24
Agpat2	7.1056e-12	22	14	24
Vegfb	0.900437	12	10	20
Tlcd1	0.249516	6	8	26
Ficd	1.65117e-05	2	4	24
Papss1	6.70385e-07	6	6	24
Ppapdc1b	0.0170523	2	20	24
Btd	5.6782e-12	2	12	22
Mvd	4.34446e-07	26	10	26
Naglu	0.0923323	18	6	28
Ropn1l	0.22222	24	20	28
Wfdc21	0.00088445	16	8	20
Glrx	5.62517e-13	18	12	24
Cyb561	0.894735	8	12	20
Prdx4	0.252968	14	18	28
Fbxo31	3.958e-11	12	16	24
Unc119b	7.82157e-07	2	8	24
Mrps36	0.0048035	22	10	22
Ergic3	0.0131955	18	12	26
Cnnm4	1.48079e-08	20	10	24
Adamts7	0.0455823	8	14	24
Stub1	2.03854e-05	12	8	24
Nsdhl	0.0140485	12	8	20
C1rl	2.27884e-10	12	4	24
Gfpt1	0.000344805	16	18	22
Atp5d	2.69824e-07	18	12	26
Dhcr7	5.8203e-09	4	10	22
Abcg8	1.11845e-16	10	10	24
Rec8	1.49935e-06	10	8	20
BC004004	1.14392e-18	6	10	22
Thnsl2	7.80168e-11	10	10	22
Os9	0.00213456	16	8	20
Nup210	0.000819605	12	6	20
Syvn1	3.67772e-06	2	6	24
Itih1	2.74382e-08	2	8	28
Surf4	0.000174263	4	4	26
Mup7	0.00545507	16	2	20
Pon1	0.00508151	2	14	22
Pcsk9	7.55285e-05	18	10	22
Pla2g6	7.38784e-12	12	14	24
Clcn2	8.3972e-11	10	16	22
Abhd17a	0.00131743	14	12	22
Srp9	0.296436	6	12	22
Apom	0.662045	16	8	26
Cnpy2	1.23566e-09	12	8	20
Kcnn2	0.000151594	10	6	24
Azin2	5.13255e-10	12	10	20
Mst1	0.000149816	4	4	26
Pfkfb1	3.92133e-09	16	16	22
Odc1	3.85684e-18	20	12	24
Nlrp12	0.0234212	14	18	28
Sgk2	7.05117e-15	8	6	24
Slc46a1	0.0211017	12	6	20
B930025P03Rik	3.2644e-07	8	18	24
Bdh2	0.353351	10	12	26
Serpina9	0.00080269	22	10	26
Slc25a48	0.0214162	8	14	26
1810046K07Rik	8.41558e-11	10	12	22
Cadm4	7.78464e-05	12	14	20
Ddrgk1	0.0547594	12	4	22
Slc35f5	8.76205e-15	8	8	24
Rnase13	0.00127837	10	8	20
Acsm2	0.000298479	16	18	28
Atp1a1	7.6789e-16	16	10	22
Abcd4	0.0381725	14	16	24
Dnajc10	0.0686933	8	16	20
Sharpin	1.26156e-05	10	10	20
Bola3	6.87104e-05	18	14	28
Cyp4a32	0.142989	6	20	22
Klhl18	0.000158684	22	12	24
Qdpr	4.45255e-08	26	16	26
Lrp3	4.56145e-10	16	12	24
Eef2k	7.33733e-09	16	8	20
3110082I17Rik	4.03154e-08	12	12	20
Ppard	2.55819e-22	2	8	24
1700001C19Rik	4.38899e-13	10	6	22
Fabp2	0.107189	6	20	22
Cyp51	5.62498e-05	2	12	24
Izumo4	0.000980626	10	6	22
Pcbp2	1.11086e-08	12	14	22
Akap17b	8.19068e-05	2	4	24
Htt	0.000477388	22	12	24
Dnpep	7.16674e-06	26	26	28
Kif1c	0.000146225	8	2	26
Cdhr5	0.000431014	16	18	28
Mn1	4.67571e-11	8	12	24
Cyp4a12a	0.0899838	26	8	26
Eif4ebp3	5.05419e-18	16	14	24
Jkamp	0.00239953	14	8	20
Bhlhe41	1.05781e-18	8	20	24
Tk1	2.06249e-12	20	6	22
H2-K2	0.634975	4	16	28
Lss	8.39345e-07	26	10	26
H2-K1	0.92078	22	2	28
Mug-ps1	6.33055e-17	6	8	24
Tmem125	0.00156429	2	12	20
Atg13	1.81759e-07	4	16	24
Gm10319	2.69859e-12	4	10	24
Hmgcr	1.1221e-08	18	10	22
Gorasp2	0.000593463	2	18	26
Cad	0.000538348	16	20	24
Neurl2	0.000737482	4	12	26
Tasp1	0.000775253	6	14	22
Tmed9	2.63723e-06	4	4	24
Tmem248	5.65013e-05	14	18	22
Ilvbl	0.00420359	12	10	20
Whrn	0.24719	22	2	22
Csrp3	1.72011e-07	8	12	20
Cacfd1	0.252119	26	24	26
Preb	0.310525	2	20	24
5830473C10Rik	7.53377e-06	6	10	24
Slc39a7	0.00176192	2	22	24
Mmp19	2.67493e-07	2	10	22
Fam13a	1.93458e-08	8	16	24
Alg2	0.000231193	2	4	24
8430419L09Rik	9.57074e-10	16	16	24
Map2k2	1.11769e-06	14	18	28
Ttr	2.03505e-05	6	10	20
Abhd14a	7.10975e-05	18	14	26
Cbln3	8.02972e-18	6	10	24
Nrbp2	0.0173427	12	20	22
Tnfaip8l1	0.00073782	8	8	22
Cela1	8.81696e-08	10	6	22
Nme2	0.0028257	16	16	28
Fads2	2.34488e-11	16	12	22
Atp9b	0.00167031	12	14	20
Hp	0.953747	12	20	22
Rusc1	0.97459	2	20	24
Zmat1	1.00867e-05	8	4	26
Hnf4aos	0.000221194	10	6	24
Smim14	0.000115694	2	22	24
Pla2g12a	5.81591e-11	12	12	22
Ppp1r13l	0.0323964	2	4	24
Cyp2r1	0.000205793	22	22	28
Metrn	0.0119853	20	10	28
Mia3	9.03389e-08	8	16	24
Dbt	1.61696e-09	20	8	22
Il17rc	0.0138822	22	2	28
Slc20a2	7.1701e-10	8	14	22
Araf	9.10665e-06	12	8	20
Ero1lb	0.0576765	4	4	26
Ssr2	2.04178e-05	4	4	24
Tbc1d30	9.25802e-08	8	18	24
Hpn	0.000110459	12	16	24
Serpina1d	0.0837995	18	20	28
Samd8	0.0970401	6	20	24
Slc30a5	0.10714	14	18	22
Slc4a1	2.06345e-05	22	10	22
Adra1a	0.000303992	8	14	24
Cabyr	7.91236e-06	12	20	24
Hn1l	1.78628e-10	4	10	24
Tmed2	0.0175755	18	6	24
Ptk6	6.57451e-08	22	14	24
Atf6b	3.67773e-11	4	6	24
Ubxn4	8.89731e-05	4	6	24
Tpst1	3.93534e-09	16	16	24
Serinc2	1.06683e-08	8	12	22
Atp9a	0.000621743	16	12	20
Bst2	0.608469	22	10	26
Gstm6	2.98793e-08	4	12	24
Serpinb8	3.56006e-06	8	8	24
Stx5a	0.00237329	2	18	24
Amigo3	0.0143157	2	2	24
Dbi	5.52964e-06	2	14	24
Gm4013	0.907068	10	10	28
Fmn1	0.0112547	12	4	20
Cks1b	0.48686	2	20	24
St3gal4	9.74965e-07	14	18	22
Ncln	4.81219e-08	16	18	26
Serpina3k	0.000123364	22	10	26
H2afx	2.44774e-07	2	4	24
Sall2	1.13125e-05	20	10	24
St3gal5	4.61292e-22	14	14	24
Sco2	1.53548e-19	6	10	22
B4galnt1	5.08253e-06	4	10	24
Clptm1l	0.425298	4	6	28
Smim1	0.706471	12	12	28
Kctd7	4.04811e-05	2	8	24
Tpst2	2.39143e-14	22	12	24
Hsd11b1	0.748322	6	20	28
Selk	3.54338e-07	4	10	24
Lsr	2.27727e-07	16	20	26
Alg12	3.15575e-06	2	6	24
Pigk	0.0485164	8	4	28
Fbxo21	5.11276e-12	10	8	22
Reep5	0.00298277	16	18	28
Wdr90	1.61085e-06	6	8	24
Ppapdc2	4.10448e-08	6	8	24
Fuom	6.99201e-05	12	18	28
Vps37c	0.0161013	4	4	22
Ehhadh	0.000163465	4	12	20
Cyp2c55	1.58414e-08	10	2	22
Nucb1	0.00119706	6	20	26
Rpp40	0.540741	4	20	22
Kantr	9.96549e-05	6	10	22
Gapdhs	0.213286	20	26	28
B2m	0.686397	8	10	20
Amy1	0.0164571	22	22	28
Afmid	5.45002e-09	20	10	26
Mvk	1.9166e-06	24	20	24
Bcl6	3.0318e-05	4	8	20
Nrtn	0.0800609	22	2	22
Pcyt2	0.0265922	4	12	24
Acsl5	6.68138e-08	26	16	26
Sult1b1	8.88558e-05	10	12	22
Abca3	0.289538	4	8	28
Gpr180	2.87697e-05	18	6	22
Aspg	2.99294e-15	10	10	22
Masp2	2.83094e-06	18	10	24
Il4ra	5.90718e-11	6	6	22
Xlr3a	0.0381606	4	14	22
Slc25a1	0.000231974	12	10	20
Gstp2	0.495683	12	26	28
Nfxl1	3.09898e-07	2	6	24
Endog	4.04546e-10	18	14	24
Dhdds	0.33305	26	26	28
Cdk2ap2	1.64191e-05	4	4	24
Hdhd3	2.43394e-11	2	8	24
Sc5d	1.48734e-10	4	10	28
Rnf103	9.94302e-06	4	12	28
Moxd1	0.0015159	28	10	28
Slc52a2	4.99125e-05	18	18	26
Ptprd	1.42497e-06	18	10	20
Isoc2b	0.000299661	14	6	20
6430548M08Rik	0.000360064	2	10	20
Chpf2	1.67512e-07	6	8	22
Cyp2d9	1.40313e-08	12	12	20
P2ry4	3.79759e-10	2	12	22
Fabp1	5.69466e-06	10	16	22
Vasn	0.000898978	16	14	20
Cyp46a1	0.000540743	10	14	24
Rint1	0.00385359	2	6	24
Scap	2.53814e-12	8	10	22
Haao	0.000147368	24	18	26
Ggcx	1.02271e-08	2	8	24
Smarcc2	0.0154116	2	12	28
Pdcd4	2.75468e-12	8	6	24
Pde8a	0.00520995	20	8	20
Fbf1	0.0254675	10	16	22
Prkcsh	0.131796	16	2	20
Apol9b	0.0275585	16	8	26
Asap3	0.000445526	16	18	26
Saraf	1.82827e-09	2	12	22
Pyroxd2	7.83006e-05	6	14	22
Cnppd1	5.07963e-09	8	18	24
Peli3	0.777342	12	8	28
Gm8883	3.1693e-09	8	12	22
F5	4.18703e-08	16	10	22
2310010J17Rik	0.657506	6	16	22
Flot2	3.31692e-07	16	10	22
Gm16793	0.000285622	16	16	26
Hsd3b2	1.07481e-06	18	18	26
Tecr	0.238743	26	4	28
Acpp	6.20277e-08	4	12	26
Cfb	0.000313473	16	16	24
Sigmar1	1.06844e-17	4	10	22
Lpgat1	6.89917e-15	18	10	22
2310001H17Rik	1.28207e-06	12	4	22
Cda	5.00346e-08	22	14	22
Vmo1	0.000811938	2	6	24
Praf2	0.226422	2	16	28
Smpd1	1.76549e-05	20	14	24
Plg	0.0376067	8	16	20
Tfr2	5.04548e-05	16	8	20
Gabarap	0.0145166	14	18	28
Tmco6	1.07555e-09	8	8	22
Cyb5b	8.93849e-12	2	12	24
Tymp	1.62365e-15	6	10	20
Sec63	4.10098e-10	2	10	26
Lmbrd2	0.000176267	20	8	20
2210408I21Rik	0.00314121	16	4	20
Gmps	0.000124457	16	16	22
Eva1a	9.56275e-17	10	8	24
Prr16	9.56203e-13	20	10	20
Ldhb	0.0454284	8	22	26
Wfdc2	0.929175	4	4	20
Ugt1a6a	0.152066	18	10	20
Fibp	1.91676e-11	12	10	20
Fam98c	0.00036464	12	6	20
Ctsb	0.00124489	4	12	24
Omd	0.879765	14	14	20
Epb4.1l4aos	1.05558e-07	12	8	20
Mogs	0.00166495	4	4	26
Disp2	0.00501245	18	6	20
Ebp	3.69588e-06	24	16	26
1810044D09Rik	7.47838e-05	12	4	22
Ppm1m	0.713751	12	26	28
Mettl9	0.0544106	6	10	24
Snx29	1.96649e-05	20	16	24
Dnajb2	2.80788e-05	20	14	20
Taldo1	0.0131533	24	16	26
Aacs	7.44858e-07	20	8	20
5730435O14Rik	8.44661e-05	6	14	20
1300017J02Rik	0.3193	14	10	20
Scarb1	0.00282162	8	10	20
Sult1c2	2.78104e-07	12	12	22
Ephx2	1.0375e-06	18	10	24
Tmem37	6.09239e-20	16	18	26
AI182371	4.36579e-07	24	14	24
Keg1	4.50071e-06	20	12	24
Zbtb7c	5.3863e-12	2	10	24
Pold2	0.000723312	4	4	26
Plxnb2	0.000149486	8	8	22
Serpinf1	0.254409	6	14	20
Snx22	0.0968549	8	14	20
Fbxl6	0.299645	14	20	28
Ide	0.0737904	4	8	24
Fuca1	0.511067	10	10	20
Ccno	0.0705755	8	22	28
Lmntd2	6.05751e-05	4	12	22
Wipi1	0.0324084	8	16	20
Vamp7	0.00516124	8	16	24
Slc38a10	0.0104036	16	8	26
Chchd10	0.000121508	18	14	28
Zfp131	0.891763	18	12	24
Pex11g	1.69167e-06	8	8	22
Adra1b	8.30343e-12	22	16	24
Nbas	0.00789154	4	4	28
Serpina1b	0.983424	6	26	28
Zfand4	2.68303e-05	20	16	26
Myl6b	0.0195801	4	8	20
F11	2.67289e-05	12	6	20
Tmed10	0.617786	28	10	28
Nelfe	4.62113e-11	10	6	22
Srprb	0.000561689	16	18	24
Acat2	1.50114e-06	26	14	26
Acox3	0.000192847	14	16	28
Sntg2	4.4205e-07	10	14	20
Stard10	0.0335519	14	18	28
Elovl5	1.14109e-08	6	10	24
Msmo1	0.000310869	12	4	20
Saa2	0.00869036	16	10	20
Copg1	0.000120186	16	20	24
Abcb4	8.77069e-09	8	18	22
Pltp	0.204562	24	20	28
BC024139	7.80949e-08	10	10	24
Atp13a1	3.21591e-06	18	10	22
Ubl4a	8.64033e-06	14	16	26
Xrcc1	3.76033e-12	4	12	22
A830052D11Rik	0.00344115	6	14	22
Derl1	0.00541789	4	20	24
Yipf2	2.16032e-08	6	16	22
Glce	0.731832	14	10	24
Gm13375	1.75943e-06	12	8	22
Abca7	1.92488e-05	2	10	20
Pdap1	0.0513973	24	8	24
Gosr2	0.000831003	16	16	22
Gstm2	2.76013e-07	4	12	22
Pcyox1l	0.00897939	4	8	20
Abcc6	3.17584e-06	6	20	24
Ginm1	1.49644e-10	14	18	26
Sema4g	0.00012134	12	10	20
Pcnxl3	0.00116058	4	6	28
Mfsd12	0.00263933	20	18	26
Copa	0.000891862	2	16	28
Nudcd2	0.00359531	20	10	28
Ap5s1	0.00122984	6	8	22
Agxt	6.75589e-16	8	8	24
Pbxip1	5.15992e-06	8	14	20
F13b	2.20618e-05	14	10	20
Saa1	0.166395	16	10	20
Tex12	5.64161e-09	4	8	24
Kdelr2	0.0150585	4	4	24
Tmem181b-ps	6.38209e-06	4	10	26
Dad1	7.88585e-05	16	16	26
Car1	1.15378e-05	14	8	20
Ppp2r5a	4.39395e-05	8	8	24
Cmtm4	0.0871909	18	8	22
Ndufa4l2	0.0115551	6	20	22
Hykk	5.10616e-08	8	18	24
Efna1	1.75253e-11	4	8	24
Trf	4.98558e-05	22	12	24
Srp54b	0.440461	2	14	28
Aco1	1.78055e-12	20	8	22
Ufc1	0.424796	6	10	22
Arsg	5.34813e-14	8	8	20
Cyp2j9	8.06346e-07	10	6	22
Tm9sf1	0.955983	12	26	28
Fbxo7	0.135136	10	18	28
Qprt	2.43812e-07	4	14	22
Slco2b1	0.000136636	18	10	20
Cnnm3	2.08377e-13	22	18	24
Amfr	3.35659e-06	18	10	24
Serf2	0.109777	16	16	28
Ugt1a6b	0.123731	18	10	20
Rom1	0.000138007	6	10	22
Pde9a	4.10009e-16	4	10	22
AI317395	1.39943e-07	10	12	26
Idi1	0.000271826	2	12	24
B4gat1	0.000239895	8	10	20
Mlycd	0.000129286	8	14	20
Acvr2b	1.6855e-09	12	14	22
Hist1h1c	1.65235e-14	24	12	24
Srp68	0.114252	4	4	24
Txlna	4.24705e-06	2	8	20
Mknk1	5.49481e-06	14	16	22
Erp29	0.000166246	4	4	24
Nudt7	0.00350227	12	12	20
Pkd1	0.259069	14	14	20
Mycn	6.76021e-08	16	14	22
Ftcd	8.26942e-09	8	12	24
Pgp	1.56364e-08	2	6	24
Wbscr27	7.77835e-10	8	8	22
Dock6	7.29817e-06	20	16	22
Apob	0.0261658	20	4	20
Sqle	1.59851e-06	26	10	26
Bbc3	9.15963e-06	4	8	24
Rplp0	4.39941e-05	14	24	28
Them7	0.00155833	14	12	22
Stard4	1.4087e-06	12	16	20
P3h1	2.76465e-10	2	8	24
Tmem219	0.00621062	16	10	22
Wdtc1	4.96563e-12	10	8	22
Dbp	1.71797e-30	12	14	22
C2	9.85563e-05	16	8	26
Arcn1	0.00412815	2	22	24
Mup13	0.0663838	8	16	20
Hist1h2bc	4.47715e-08	24	14	24
Arf5	0.015751	6	10	20
Tfpi2	2.74095e-17	2	14	22
C9	0.145089	22	10	26
Rassf6	0.0369539	20	8	20
Eif1a	3.56757e-12	2	6	24
Slc30a1	5.60902e-13	16	14	24
Rilp	0.000793638	22	16	24
Nr1d1	1.106e-23	8	12	24
Ctsa	5.50783e-09	12	10	20
Ggt6	4.12749e-08	18	18	22
Klkb1	1.46661e-08	12	6	22
Aldoc	1.67222e-05	16	12	24
Agpat3	0.316111	6	22	24
Rnf186	2.19525e-07	8	16	24
Golgb1	4.13158e-10	14	6	22
Meiob	2.41813e-17	10	8	22
Tsen34	0.108761	12	10	20
Sult1d1	1.96612e-10	18	10	22
Rhou	1.71125e-10	6	10	26
Ldlr	9.87946e-08	20	8	20
Plekhb1	0.0202108	12	10	24
Manf	1.51973e-06	4	4	24
Ahcyl2	1.85539e-09	22	10	22
Nim1k	1.87627e-12	8	12	20
Tmem203	1.86605e-06	6	12	22
As3mt	6.92503e-05	18	12	20
Tnfsf12	0.0004698	12	14	24
Cmtm6	2.62469e-05	4	10	22
Suv420h2	2.19002e-05	4	10	20
Dpy19l1	1.69559e-12	16	18	24
Btg1	2.18772e-09	22	18	24
Rd3	1.27044e-10	10	10	22
Gpaa1	0.976249	16	22	28
Perp	0.976401	6	22	24
Srp72	0.0589041	18	6	20
Clptm1	5.30411e-06	18	14	26
Acsl3	0.000128314	18	18	22
Cyp39a1	1.23852e-07	18	14	22
Pik3r2	2.24745e-07	12	6	20
Lrrc16a	1.44687e-10	10	8	22
Srm	5.81348e-10	16	16	24
Rhobtb2	0.000327789	8	14	28
Copz1	4.09957e-07	6	10	24
Snx25	0.0594308	18	14	22
Apoc4	0.0047712	6	10	22
3000002C10Rik	2.49438e-06	4	12	24
Ambp	0.111063	16	2	20
Pex6	3.57136e-14	12	12	24
Ces2c	0.0203839	14	14	26
Neu1	2.82403e-08	12	6	20
A930007I19Rik	0.00490573	16	8	24
Lpcat3	0.0861238	12	2	22
Tmem57	1.84581e-17	14	16	24
Tmem183a	0.00140958	6	20	24
Guk1	0.732992	6	10	20
Eef1g	1.97206e-09	18	14	24
Yipf5	0.139287	16	18	24
Prrc1	0.000639462	2	20	24
Ndufaf5	0.756366	20	10	28
Slc16a2	0.00583155	8	20	24
Spr	0.0217892	18	4	20
Tbc1d14	5.81702e-07	20	10	20
Gnas	0.324643	8	12	20
Xylt2	1.90601e-07	8	10	20
Frmd4b	0.00429593	18	10	20
Slc43a1	1.54669e-12	14	10	24
Scfd1	0.00182838	4	8	26
Igfals	6.81161e-07	18	14	24
Lrrc59	0.000286321	4	4	26
Thrsp	5.00442e-18	16	12	22
Zdhhc12	4.0717e-07	12	6	20
Eme2	7.50604e-07	2	6	28
Pld6	3.19275e-06	8	18	24
Mbl1	2.78655e-06	6	10	22
Chrd	0.111641	2	12	24
Usf2	5.0448e-06	12	12	20
Lmf1	4.00904e-05	10	10	20
Tmed7	0.000421501	4	8	24
Gm16551	2.19168e-05	18	14	24
Ces3a	0.00824958	8	10	20
Abca6	6.37716e-06	14	10	20
Gm7120	6.95876e-08	20	14	24
Fzd5	0.0289093	2	10	22
Lman1	1.12001e-10	18	10	20
Cggbp1	1.13135e-07	20	10	20
Fkbp2	0.731515	6	12	22
Smad4	0.149516	20	8	20
Dnajc16	0.000488601	14	14	24
Gba2	2.62505e-05	14	4	22
Mmab	7.4504e-12	2	12	24
Acly	3.85459e-05	18	10	20
Mpnd	0.0930909	12	22	24
Icmt	2.5077e-12	20	8	20
2810428I15Rik	0.0393521	6	10	22
Megf8	1.6797e-09	6	12	22
Tmem129	0.839449	24	20	24
Polr3g	7.09266e-07	20	10	22
Tm9sf3	0.0106067	14	14	20
Emc10	0.0013909	18	20	28
Papola	0.000364369	2	8	20
Lrrc3	2.15018e-11	20	14	22
Tyw1	0.000323772	12	8	20
3110045C21Rik	1.20202e-06	22	16	22
Cers2	0.0308496	22	18	28
Srpr	7.10857e-09	14	10	20
Fam83g	0.0311341	4	10	20
Rassf3	1.22668e-23	12	10	22
1810010H24Rik	2.84481e-10	10	8	22
Txndc15	4.69174e-10	6	10	22
Rnf126	0.000137236	2	2	26
Acsm5	2.95851e-12	12	12	20
Ift20	0.000160427	12	22	28
Atp6v0d1	0.000145075	16	8	26
BC024978	1.46309e-05	16	18	24
Ndufs7	0.000613681	18	14	28
2310047M10Rik	5.36047e-05	4	10	22
Blmh	7.43162e-06	10	10	20
Cpn1	0.00176674	6	14	22
Tmbim6	0.00355521	8	18	22
Insc	2.38307e-08	4	6	22
Deb1	0.0003962	14	16	22
Gm20939	0.0177855	4	10	20
Tpgs2	0.000497102	24	8	26
Mrps12	0.0203518	20	18	28
Ccdc151	1.95627e-09	18	16	22
Nphp3	0.0392688	4	6	24
Pcdh1	3.04886e-09	6	12	26
Zfp358	1.44962e-05	12	8	20
Col27a1	4.14685e-19	16	18	26
Smo	3.76846e-10	8	10	20
Cfi	0.466611	16	8	20
Pcbd1	0.00147994	24	16	24
Serpina4-ps1	1.41847e-05	16	16	26
Slc17a3	4.13191e-19	20	14	22
Svip	1.35667e-07	18	20	26
Med12l	1.92289e-05	20	18	24
Cideb	0.0033917	12	4	24
Nudt22	0.0999664	4	10	24
Fam20c	1.4582e-09	16	12	20
Srp19	3.41259e-05	2	6	24
Pnpla7	6.86486e-09	12	8	20
2200002D01Rik	0.00116771	12	12	20
Slc35b4	1.85952e-10	20	14	24
C2cd2l	6.90326e-05	14	14	22
Man2b2	1.37818e-11	16	8	20
C330013E15Rik	6.00704e-10	24	12	24
Mpv17l	4.25866e-05	16	14	28
Slc50a1	3.53391e-05	18	14	24
Fras1	0.125148	22	18	28
C2cd4d	1.11269e-10	18	12	24
Tfg	1.35643e-05	4	4	24
Mreg	4.09436e-23	24	12	24
Lrit2	2.48562e-08	12	4	24
Gm11128	2.40241e-18	20	12	24
Jmjd8	1.08909e-07	16	22	28
Slco1a1	0.0182851	14	14	24
Commd1	0.398139	6	14	20
Inca1	1.97815e-17	8	10	22
Alkbh5	6.71012e-05	14	14	20
Ahcy	8.65729e-11	18	10	24
Hsd17b7	0.0122549	24	14	28
Fkbp14	1.42947e-08	2	12	20
Zdhhc16	4.20208e-07	18	16	24
Zfp324	6.05413e-05	2	6	24
Ddx49	0.295208	16	4	24
Gdpgp1	6.77729e-09	4	8	22
Sec22b	3.85292e-06	4	6	24
Adrm1	3.51538e-07	6	10	22
Tor1a	4.82377e-12	12	18	26
Scpep1	3.19488e-08	4	16	20
D930015E06Rik	1.32654e-14	8	18	24
Fdft1	8.53606e-07	4	12	22
Fam83f	8.64475e-06	18	18	24
Slco2a1	9.10269e-05	2	14	22
Cyp27a1	0.00166509	18	18	28
Hsbp1l1	0.00030633	12	8	20
Sult2a8	2.6913e-07	14	10	20
Osbp	1.03093e-05	4	4	26
Gstm7	1.04311e-12	4	12	22
Tlcd2	5.72168e-10	24	12	24
Atg9a	0.000106953	12	14	22
Ctnnbip1	0.000128902	18	12	26
Fabp5	0.519294	12	26	28
Crat	7.03615e-08	4	10	20
Rbl2	3.78685e-06	8	18	24
Slc35b2	1.02485e-11	14	6	20
C1galt1c1	9.73884e-06	22	8	22
Klhl7	0.0378956	18	14	20
Supt3	4.09213e-08	8	8	24
2020-03-06	5.95618e-05	14	12	22
BC021614	0.0448294	12	8	22
Loh12cr1	0.000239778	24	8	24
Mpst	6.07475e-08	18	18	24
Zkscan17	9.01e-13	12	10	20
H6pd	8.83758e-05	6	14	24
Slc37a4	3.30704e-18	14	14	24
9530080O11Rik	0.598181	6	16	26
Spryd4	0.00593056	18	18	28
Gm4737	1.0113e-11	18	10	22
Zbtb2	0.000814035	12	10	20
Fam149a	5.3105e-15	2	12	24
Toporsos	0.144595	14	2	22
Hsd17b11	1.10244e-05	20	6	24
Mfhas1	1.19332e-13	20	12	22
Glmp	0.0211252	16	2	20
Cyp2c54	0.436754	24	14	26
Gstt3	0.134578	10	2	28
Nudt9	0.38551	14	8	20
Clec2d	0.153645	16	14	26
Ufm1	0.252363	6	2	24
Zfp523	0.000276152	12	8	20
Ccdc166	0.000106376	2	12	24
Cdc26	0.0556896	6	16	22
Zfp707	1.3648e-06	4	12	24
Lgr4	0.026028	12	14	22
Nid2	1.71738e-21	2	12	22
Galt	2.36944e-14	4	12	24
Rptor	0.000756781	18	10	20
AI463170	0.217349	20	2	20
Acsl1	4.39433e-07	18	10	24
Dhcr24	3.40227e-09	18	10	20
Aadac	0.000727635	6	10	20
Tor1b	2.64464e-13	18	10	22
Mvb12a	0.0342152	12	20	24
Hook1	3.89016e-06	20	8	20
Uap1	0.000114977	16	14	20
Mid1ip1	4.88872e-05	16	12	20
Cux1	0.000368021	20	6	24
Tmem260	0.00293231	2	14	28
Mup15	0.290134	16	2	20
Phf19	0.00420129	18	10	22
H2-Q5	0.110229	2	6	20
Cuta	6.09358e-06	14	18	28
Tprkb	8.12622e-10	8	18	24
1810034E14Rik	0.881979	18	22	24
Pcsk4	8.7356e-19	12	14	22
Gaa	2.54551e-13	8	8	24
Bcar3	2.48165e-08	2	10	22
Acaa1b	0.403711	22	22	28
Satb2	0.883506	16	16	28
Snx14	0.00112603	6	10	26
Plod1	9.33829e-11	16	16	24
Man1b1	0.0413454	20	6	22
Idua	1.39158e-11	8	12	22
Pclo	0.010679	4	10	20
Enpp6	0.388581	22	14	22
1810043G02Rik	4.15193e-06	12	8	20
Pomgnt1	0.00234687	16	18	24
Saa4	5.34003e-10	16	14	24
Adprh	1.9982e-10	4	14	20
Spop	1.95877e-09	6	10	24
Ebpl	0.0100264	2	14	24
Atp5o	2.32949e-07	14	18	28
Gns	9.10615e-14	10	16	22
Tmem127	0.00122089	14	10	20
Nus1	2.56738e-07	18	14	22
Syt11	1.47509e-08	4	10	20
Golph3l	0.000195028	2	12	24
Dact2	0.0170262	4	10	24
4930404H11Rik	0.0233967	10	18	24
Casp3	9.37613e-06	4	12	24
Dcps	4.31471e-05	6	10	22
Dsg2	0.00842888	18	10	20
Mpc1	0.212611	6	16	26
Maged1	0.956917	12	12	20
4930481A15Rik	8.36225e-11	10	8	22
Ak2	6.29947e-19	12	14	22
Vps54	0.346753	2	8	28
Gramd3	0.0571489	6	20	24
Eepd1	4.59686e-09	8	14	24
Abcb6	3.17274e-05	12	14	22
Scfd2	0.171277	2	24	26
Dnajc25	1.2841e-05	18	12	22
4933421O10Rik	3.19155e-06	2	12	24
Slc22a28	6.53537e-06	22	18	22
2810408I11Rik	1.18778e-17	16	16	24
Cml1	0.164638	18	6	28
Wbp1	0.142391	14	18	28
Grb7	0.0390296	8	6	24
Adck5	4.64547e-14	8	10	20
Fndc3b	0.000452338	16	18	24
Lppos	0.000325352	12	4	22
Tmem53	0.000395775	12	4	22
Plin3	8.94563e-10	4	20	24
Itga3	6.42016e-08	20	14	24
Stim1	8.4288e-09	14	10	20
Gm10033	0.00263765	8	12	24
Taz	4.237e-09	6	10	22
Hdlbp	0.0299755	2	2	20
Dand5	0.20241	2	10	20
Gm166	0.247827	10	8	20
Fgf1	3.97117e-19	18	14	22
Ganab	3.10825e-05	16	22	24
Syde2	6.78273e-18	14	14	22
Fam134b	1.22822e-09	8	8	24
Pim1	0.00463573	8	6	24
4833411C07Rik	0.00238414	8	8	20
Acbd4	1.68013e-13	6	10	22
Slc35b3	0.00145373	12	8	20
Emc9	0.158535	6	10	22
Isg20	0.00182792	4	8	20
Nmral1	3.75387e-05	8	12	20
Slmap	1.818e-10	18	10	20
1700066M21Rik	3.16521e-07	2	10	22
Arf4	0.00049449	16	18	24
Lzts3	0.941977	22	2	22
Fam63b	8.94333e-05	20	4	24
Tle3	0.122958	10	8	24
Nadk	3.11812e-17	18	10	20
Grpel2	1.28658e-05	6	20	24
Pigyl	9.84875e-06	6	10	22
Cblc	1.10737e-10	10	8	22
4933411K16Rik	0.000382444	4	10	28
Rab9	0.000964298	6	10	22
Upb1	7.55181e-06	12	10	22
2020-03-01	0.0179912	8	8	24
Dpp3	2.70091e-07	4	14	22
Rab20	3.02049e-05	16	4	28
Ube2u	1.49781e-15	24	14	24
2310039H08Rik	0.192813	6	10	22
Gm15417	0.0898123	10	6	22
Rffl	9.8196e-11	8	10	24
Dedd2	2.5719e-11	10	16	22
Stk38l	0.000694683	2	6	20
Dpm3	0.350457	14	18	28
Abcb10	1.49228e-05	20	8	20
Sys1	0.000112755	14	24	28
Dixdc1	1.30015e-09	8	8	24
Lrp10	2.67289e-05	12	6	20
Chchd7	1.69144e-09	14	18	28
Gltpd2	1.96445e-06	2	8	24
Il17ra	0.00489763	16	8	26
Prelid1	0.000257018	14	10	22
Pradc1	0.023226	14	18	28
Rnf145	4.60328e-08	12	16	22
Tm2d2	0.0577584	14	18	28
Porcn	0.0145127	6	12	22
Atp2b2	2.10251e-10	20	18	24
Tctn2	0.00507945	14	12	24
Tmem110	0.00528197	16	8	22
Ninj1	1.13422e-06	18	20	28
Calr	3.45835e-07	2	12	24
Yaf2	2.66626e-05	18	10	24
Xrcc2	5.97823e-05	10	6	22
Igsf5	0.323177	20	4	24
Gm10768	1.23492e-09	10	10	24
Shc1	1.86578e-09	4	6	28
Klhdc7a	2.72399e-15	8	14	24
Adck3	1.72257e-19	2	12	22
Gm4788	0.246088	16	8	20
Dhx40	1.04785e-13	8	10	24
Bag3	0.000146193	16	16	20
4921506M07Rik	0.00825502	8	10	24
Hddc3	0.0878529	10	16	24
Apba3	9.81416e-07	16	18	24
Pdia5	7.57571e-06	16	16	24
Sec11a	0.000301154	2	6	24
Fam126b	1.05673e-10	14	14	24
4930506C21Rik	0.88276	8	8	26
St6galnac6	2.9543e-13	22	14	24
1810021B22Rik	0.758625	16	10	20
Tspan31	1.11031e-05	14	18	28
Stk36	0.105075	8	4	22
Serpinf2	5.8992e-14	8	10	22
Scly	9.98206e-10	6	8	26
Il11ra1	3.33627e-14	4	12	20
Pkdcc	4.02306e-08	16	16	24
Epn1	4.84628e-05	12	14	24
D330041H03Rik	0.222792	4	12	20
Fbxw8	0.0129818	6	2	26
Mien1	0.0340053	18	16	26
Gnb2l1	4.35415e-05	12	26	28
Ttc39c	0.00296389	12	12	20
Zc3h7a	0.00772348	2	6	24
Atg16l2	0.000423103	4	6	24
Slc27a2	3.52243e-14	12	16	24
Mif4gd	8.18302e-12	24	10	24
F10	0.000613443	16	14	26
Tmem59	0.00310886	12	14	22
Sec31a	1.4654e-05	16	16	22
Epb4.1l4b	1.56789e-09	14	10	20
Usp48	0.00964557	2	22	24
Oxld1	2.63538e-10	12	8	20
Rdh9	9.04797e-16	14	12	22
Ube2h	7.54055e-07	8	8	24
Utp14b	3.06492e-06	20	8	20
Selenbp1	0.00657817	6	22	26
Zfp97	0.000289217	10	12	22
Irak1	2.00591e-09	2	10	20
Ints9	0.00442162	24	14	24
Itpka	2.57426e-05	12	14	26
Zfp951	0.000172891	4	10	28
Aifm3	0.00914088	8	14	20
Creb3	0.00035267	6	16	22
Mcm8	3.73911e-06	10	6	24
Pim3	1.48036e-14	12	14	22
Tsn	0.15847	14	10	20
0610007P14Rik	2.40676e-09	12	6	22
Rnpepl1	0.014324	14	12	24
Gm16861	0.969086	16	18	28
H2-Ke6	0.504323	6	10	22
Mgat1	0.0241345	6	8	24
Map2k3	3.80072e-16	14	14	24
Mpzl3	0.977987	18	6	20
Sppl2b	2.36966e-11	2	10	22
Acot1	1.57513e-07	20	14	22
Eif2ak1	3.29588e-06	12	8	20
Sec22c	1.01075e-11	14	12	22
Comt	0.00391302	8	6	20
Vtn	0.351194	16	2	20
Hus1	0.0298814	18	16	20
Naprt	0.952213	12	2	24
Ica1	0.916012	16	20	26
Gypc	0.000293687	18	14	20
Aldh9a1	0.212417	6	16	26
Tbccd1	0.0169299	16	14	20
Proz	6.48797e-07	16	12	24
Rogdi	7.88029e-07	16	18	28
Rpl31	0.858647	28	4	28
Prpf8	0.00453955	20	8	20
Cnot8	0.0175353	6	16	22
Erc2	1.01522e-05	6	8	24
Fxn	3.01173e-06	2	12	26
Rwdd1	0.0601586	12	18	28
Fech	1.38118e-11	14	12	22
Slc25a28	2.64623e-11	14	8	20
Tpt1	0.172436	8	12	20
Yrdc	0.02436	12	20	24
1190005I06Rik	0.00024906	12	2	24
Man2b1	0.000268024	16	10	24
Pigt	2.13729e-05	28	10	28
Tssc4	8.01424e-12	4	4	24
Pdzk1ip1	0.000723745	4	12	22
Iqcb1	0.485545	6	8	22
Hps1	2.58794e-12	10	8	22
Rab1	0.00786519	16	18	24
Atp5sl	7.65273e-12	10	16	24
Nhej1	1.33022e-05	22	16	24
Psen2	2.71503e-17	4	8	24
Dnase2a	4.24126e-08	12	6	22
Cd3eap	7.71166e-06	14	18	28
Ptdss1	0.0210895	14	12	22
Ubr2	5.38939e-15	18	10	20
Ticam1	0.000293566	4	6	22
Dnajc4	0.0125616	8	14	20
Ghr	0.000365171	10	16	22
Hebp1	1.13594e-06	12	4	24
BC021891	1.29204e-07	10	10	26
Fam73b	1.00322e-08	18	10	20
Mospd3	0.347309	14	18	28
Alg3	1.01522e-07	16	18	26
Tmem104	1.61447e-05	16	14	20
Elmod3	2.30854e-10	20	8	26
1700007L15Rik	0.791934	14	12	20
E330011O21Rik	1.75291e-07	10	16	22
Mlxipl	0.00317224	4	4	20
Cnnm2	0.000410241	8	12	22
Prr5	0.00728165	10	12	28
Hint3	0.942261	24	20	28
Sepp1	5.99455e-10	16	10	26
Babam1	0.0245861	20	10	28
Mblac2	0.00155122	20	16	20
Aldh1l1	0.00147115	4	8	28
Cpsf4	3.23968e-05	10	10	22
Sec14l4	0.00290554	20	8	20
3110070M22Rik	0.108256	2	10	28
Rfng	6.66228e-07	20	12	24
Kcnn1	3.9007e-06	18	10	24
Tbc1d2	6.00924e-08	22	14	22
Ivd	0.851752	10	2	26
Mast1	0.00342234	22	16	24
Rpl18a	0.0254475	14	6	20
Slc23a1	0.17294	26	14	28
9030025P20Rik	0.961553	26	22	26
Pip4k2c	0.000404183	8	8	24
Elof1	0.00397322	14	18	28
Bet1l	0.101715	14	18	22
Gtf3a	0.000203879	12	18	26
Hrg	5.35489e-06	16	8	20
Lag3	5.08063e-05	22	14	26
Ccnl2	0.692311	12	10	24
Slc35e1	3.54002e-09	16	18	22
Srebf2	3.95731e-11	24	12	26
Fads6	2.75131e-06	18	10	20
Atp5g1	6.06103e-07	18	14	26
Reep3	6.50887e-09	20	10	20
Abcb8	1.08335e-10	14	6	20
Utrn	0.00862577	20	4	20
Ralgps2	0.0461283	6	20	26
Syt3	5.84134e-09	2	14	26
Pglyrp2	0.00949032	4	6	26
Mup11	0.417511	28	4	28
Gak	2.42322e-07	14	14	20
Ddc	1.67782e-16	22	14	24
Arf1	0.000111709	18	14	22
Ankrd54	0.000504705	4	4	22
Ttc36	0.00504045	12	10	24
Srd5a2	2.04749e-05	8	8	24
C730027H18Rik	1.07166e-11	6	8	24
Abcf3	0.00961125	4	6	22
Rpl6	0.0119598	16	14	26
Hs3st3b1	1.21172e-08	16	12	22
Ece1	1.04633e-09	18	10	20
Snca	0.114587	24	10	24
Tmem14c	1.77934e-08	22	10	24
Rab24	3.14474e-06	12	6	20
Rab4a	8.4902e-10	16	8	22
Tspan17	0.963826	2	22	24
Ogfod2	0.00290253	14	12	22
Ctage5	1.92139e-10	14	10	20
Ino80b	2.32857e-05	6	16	22
Arsb	5.13683e-06	20	14	24
Ugt3a2	0.133601	8	4	26
Wdfy3	0.00133661	18	10	20
Nr0b2	9.13589e-10	6	10	24
Fcgrt	2.32125e-10	12	14	22
1810024B03Rik	0.73243	20	16	28
Fam20a	6.44944e-17	6	8	24
Sfxn1	2.10019e-14	18	12	20
Ppargc1b	2.46522e-14	8	18	24
Idh1	0.000375228	22	22	28
Kng1	7.04528e-06	12	12	20
Pxdc1	6.36925e-09	2	8	24
C1ra	0.00126779	16	14	26
Tango2	9.47105e-09	16	16	24
Abca8a	0.00534257	14	10	24
Lysmd3	5.60967e-05	20	12	20
Copb1	1.27376e-06	2	22	28
Tmco4	5.46867e-10	12	12	22
Toe1	0.348785	2	14	28
Soat2	1.51969e-11	10	6	24
Tcn2	0.421452	4	8	20
Bcat2	8.82616e-05	4	12	20
Sdccag3	6.39648e-06	16	18	26
Cpne2	0.905917	12	26	28
2210016F16Rik	3.13529e-10	6	10	22
Pced1a	1.0748e-05	6	10	24
Chrna2	1.86443e-05	12	20	28
Snapc5	0.267182	8	12	20
Abcc2	5.12609e-09	8	16	24
Slc39a5	0.0687678	4	4	20
Tmem135	6.24842e-08	22	14	24
Ndufs2	0.0047732	18	12	26
Cyp2a5	5.80865e-15	14	12	22
Clcn4-2	0.000850972	18	10	20
Echdc1	3.14349e-06	26	16	28
Car5a	0.00166395	8	20	24
C8g	5.89155e-05	6	10	22
Apoa2	0.311882	6	10	22
Cgref1	1.07026e-05	18	6	22
Gpam	0.000605908	20	8	20
Zmat5	2.26823e-05	8	12	20
Rhbdl1	2.35056e-05	12	10	24
Bola1	1.70856e-05	6	10	22
Slc39a8	1.47085e-11	6	10	24
Hlf	7.41708e-22	16	12	24
Hsd17b6	2.45253e-07	6	20	26
Immp1l	6.52979e-06	6	10	22
Cyb5r3	0.885239	26	10	28
Uox	1.25493e-14	12	12	22
Mapre3	4.32711e-09	6	8	22
Tm7sf3	0.00224321	4	22	26
Sdf2	0.00030296	6	8	20
0610040J01Rik	7.21739e-07	12	14	22
Habp4	0.00151513	16	8	20
Mrpl55	0.00046862	14	18	28
Smyd2	2.34553e-08	18	10	24
Ppp1r1b	7.66868e-21	18	14	24
1700096K18Rik	0.0145124	10	4	22
9130401M01Rik	0.43489	12	10	22
H1f0	2.02427e-10	10	6	22
Gm5617	0.970436	10	12	20
Mbd3	2.94955e-05	4	10	20
Zbtb8a	0.00368684	2	4	24
Ifitm2	0.000712457	16	14	24
Ccdc57	4.68029e-06	16	8	22
Arid3a	2.58508e-07	4	8	20
Cisd1	2.40529e-05	12	10	20
Syt1	1.26238e-13	12	10	22
Mpg	4.64249e-05	8	12	20
Cspg5	0.177559	6	12	20
Atp2b1	7.75608e-06	2	6	20
Ppp1r16a	0.00718239	14	12	28
Zfp330	0.000331836	2	18	24
Aup1	0.000802972	20	10	28
Klhl36	0.00119917	4	12	20
Manba	8.79357e-15	16	18	24
Lbr	1.22227e-09	22	10	22
Hmgn2	1.40011e-05	12	16	24
Gm19897	0.379717	8	14	20
Tirap	0.000893472	2	6	20
Ubqln2	0.109309	24	12	24
2010315B03Rik	0.0565645	8	4	24
Erdr1	0.892336	26	16	26
Agrn	0.14974	12	6	20
Tbc1d16	5.88812e-15	12	10	24
Selo	1.03585e-10	12	10	20
Chrnb2	0.0414901	10	16	22
Paip2b	0.0878855	2	12	24
1700007J10Rik	0.000441467	10	12	20
Pdxk	1.38362e-22	16	14	24
Apeh	9.50147e-08	14	12	22
Fgb	8.40296e-06	8	10	20
Hfe	5.61836e-12	24	18	26
Tmed4	0.0216175	14	18	28
Unc13b	0.0155853	26	12	28
Tgfbr3l	1.99898e-16	10	8	22
Gba	0.0330731	14	26	28
Aph1c	0.471742	6	12	20
Rab3ip	3.41835e-10	12	16	24
Apol7a	1.36e-08	10	12	24
2210039B01Rik	3.70832e-08	6	8	24
Ifnar2	3.22203e-07	8	12	20
R3hdm2	2.25512e-11	12	10	22
Apof	0.0634589	8	10	20
Gm11437	7.6072e-09	18	16	22
Dusp23	1.87704e-07	6	10	22
Ank3	1.17427e-08	8	14	24
Ndufa2	0.936494	6	10	22
Ireb2	5.74695e-07	4	22	26
Nomo1	4.97541e-11	16	16	24
Mesdc2	6.01032e-09	18	14	22
Cml5	1.25593e-19	20	12	24
Elmo3	3.68144e-16	12	6	22
Slc25a23	0.000387063	24	4	24
Zfp467	9.74378e-12	8	14	24
Akap1	0.052583	18	18	20
BC024386	3.3682e-06	12	4	22
Hdac6	4.12806e-11	12	6	20
Entpd8	0.00304278	6	10	20
Lrrc46	0.332277	20	24	26
Ghdc	0.0107336	20	20	24
1700012D01Rik	0.0403881	12	12	20
Serpind1	2.20895e-08	6	6	26
Mfsd3	2.12514e-10	10	8	22
Slc22a1	0.00178331	10	6	26
Rnf185	0.0141627	2	6	24
Arhgef10l	3.35976e-09	6	8	22
Prrg2	0.0239876	6	10	22
Cyp2d40	0.000248198	16	14	26
Pcgf2	0.00395299	12	24	28
Scamp4	0.0356359	12	26	28
Klhdc3	3.44543e-07	12	12	20
Ube2i	5.91156e-05	24	20	28
Cyp2d22	5.2825e-07	10	16	22
Flad1	0.40253	16	10	20
Scamp3	0.948533	12	26	28
Fbxw9	0.00525979	10	12	22
Slc29a1	3.2753e-07	20	8	20
Gucd1	5.20495e-09	22	16	24
Mlx	8.28339e-05	2	6	24
Kxd1	5.27026e-11	14	8	20
B4galt7	7.72852e-06	2	6	24
Slc38a4	6.23346e-11	8	16	24
Rpl7a	0.000960287	12	26	28
Col20a1	0.0220517	4	10	24
Pdk2	4.18246e-12	10	16	24
Dtnb	4.55638e-06	12	26	28
Ergic2	7.28884e-05	14	18	28
Pigo	0.172263	14	22	28
Kcp	0.0570569	12	12	20
Acaca	2.73299e-10	18	10	20
Zfp771	0.235179	14	2	22
4833418N02Rik	0.0919116	4	12	28
Lppr2	0.00340755	10	10	20
Wdr81	6.81267e-09	8	8	24
Polr3k	1.04138e-09	2	12	24
Atp6v1h	0.0907349	6	16	24
Mrpl34	6.25803e-15	24	8	24
H2-D1	0.943206	12	20	24
C1qtnf4	0.173402	10	12	20
Atp13a2	0.407962	8	10	20
Lrit1	1.196e-09	12	6	22
Cpped1	9.68952e-11	18	10	20
Ankrd13a	9.43772e-14	22	12	22
BC022687	0.917376	16	2	28
Mtx1	2.6124e-05	12	12	20
Tom1	0.141978	2	14	20
Stx18	8.14805e-08	4	6	22
Mrps27	5.21285e-06	2	10	24
Mapre2	8.64107e-14	16	14	22
Arsa	2.61885e-16	10	12	22
Alg6	1.01358e-08	12	10	22
Opn3	0.170625	20	22	24
Hyi	1.74318e-05	8	8	24
Cfh	0.00516535	2	2	20
Ocel1	0.000186608	8	8	24
Klf1	1.95349e-15	12	12	22
Dcaf10	0.0144116	20	10	20
Mrps24	0.0304639	14	18	28
Grhpr	1.07484e-06	8	10	20
Cog3	0.103851	4	2	22
Bscl2	0.00405528	10	10	20
Nlrp6	0.0014563	14	4	20
Ilkap	0.252611	6	14	20
Fkrp	0.860457	8	10	20
Cflar	3.35708e-06	20	8	20
Ltbr	7.17364e-17	12	10	22
Elovl2	0.0088629	12	12	26
Bid	7.55478e-08	12	10	26
Calu	5.17698e-07	4	8	26
Cyp4b1	0.00907563	18	18	20
Traf3ip2	6.58783e-14	4	10	22
Gadd45gip1	0.0598629	4	10	24
Mir568	0.000708316	14	14	26
Mettl14	0.00320476	24	22	26
Stap1	0.000612879	10	16	24
Mrpl14	1.36341e-05	12	8	20
Ndufaf3	0.952922	14	6	20
Rnase4	2.45764e-11	14	10	20
Snap47	0.000157239	14	20	28
Pgls	0.6016	14	18	28
2310030G06Rik	0.0319486	6	14	22
Mob3b	3.28279e-05	10	4	22
Mpp4	3.27412e-11	18	14	24
Txnrd3	2.77399e-07	12	8	22
Cfap126	2.19877e-07	10	12	20
Serpina10	0.0406264	16	8	20
Isoc2a	0.00133235	18	14	28
Ppil1	3.42593e-10	2	8	24
Gm3435	0.931056	2	14	22
Gpr89	0.227803	16	18	26
Marveld1	2.48778e-22	14	16	24
Vps28	0.0487468	16	4	20
Ube2o	0.00141164	24	10	24
Colgalt2	0.0325386	16	16	28
Txnl1	1.48974e-08	2	12	24
Sssca1	0.162018	10	10	20
Slc6a12	0.000176575	14	6	22
Gramd4	1.59508e-10	20	16	24
Hist1h4h	0.00156601	8	10	20
Zfp862-ps	0.235497	16	2	24
Ppdpf	8.70732e-08	4	12	22
Zdhhc5	1.55459e-10	18	10	22
Qsox2	0.000157099	16	16	28
Imp3	0.000316241	12	4	24
9430038I01Rik	1.34459e-06	8	18	24
Elovl3	5.80689e-24	24	14	24
Mocos	8.47372e-16	2	10	24
Klb	2.3621e-07	8	16	24
Ring1	1.00542e-11	6	8	24
D030028A08Rik	0.163592	16	18	24
Cdo1	1.4468e-13	4	12	24
Dpm1	0.000945283	14	18	28
Rabggta	1.8913e-05	20	6	24
Setd1b	2.00259e-08	12	8	24
Derl2	0.0149257	2	22	24
Sdc4	1.58105e-05	14	10	20
Abhd11	0.00289791	16	16	28
Irx1	0.96866	10	16	22
Nr6a1	0.000162308	28	16	28
Etohd2	0.936847	18	12	26
Rpusd3	0.00534483	20	16	28
Fndc3a	1.88367e-05	16	18	22
Nudt21	0.000316292	6	14	24
Trpt1	0.00213321	10	6	22
Ext2	1.19012e-14	4	10	22
Pex16	1.40958e-09	10	6	22
Gas7	7.5084e-18	6	10	22
Kank1	7.76722e-05	8	2	24
Zdhhc7	1.40119e-07	14	16	22
D130020L05Rik	1.39031e-08	10	10	22
Eef1a1	1.33707e-08	12	12	20
Brms1	0.00308426	10	10	20
Dxo	0.000928195	12	8	20
Ciart	4.5431e-24	12	16	24
Cib1	0.00142449	28	2	28
2210016L21Rik	1.7259e-05	12	4	20
Nlrx1	3.02188e-15	10	8	22
Fzd8	0.000157713	8	18	24
Klhdc4	0.55744	16	18	28
Nme1	3.4934e-06	22	12	26
Apoe	0.298131	12	4	22
Rpl37a	0.927209	28	2	28
Txnrd1	0.000129135	2	6	20
Dusp28	0.00166978	18	14	24
Ido2	1.73358e-07	22	8	24
Psmd3	1.30084e-14	8	8	22
Sec14l2	5.47748e-11	2	12	22
Pelo	0.0482215	2	6	24
Cxadr	2.39056e-07	18	18	22
Rp9	0.000878864	14	10	20
Zfand2b	0.00178501	6	20	22
Edem3	1.53362e-06	16	16	22
Vcp	2.7588e-09	4	14	26
Tmem160	0.000576982	28	2	28
Ndst2	0.00194166	12	2	20
Ubr4	1.15133e-06	18	18	22
Shoc2	0.982937	6	6	28
Ap1g2	5.32523e-05	10	10	22
Rsph3b	0.931594	26	12	28
Ormdl1	3.81806e-07	10	6	24
2310040G24Rik	0.00786316	16	14	26
Gm16548	2.79626e-10	10	10	20
Rnf19b	2.15376e-18	8	18	24
Trappc3	0.0135999	6	14	20
Grina	1.32202e-09	16	18	28
Srp54a	0.00559349	2	22	28
Btbd2	2.89016e-09	12	8	20
Hunk	0.121143	12	26	28
Siva1	1.09042e-06	6	10	22
Cfhr2	0.00442023	2	16	22
Atg4d	5.38003e-09	14	16	26
Asb13	1.24869e-16	2	12	22
Slc26a2	0.192692	4	2	20
Tomm40l	0.00212046	16	14	28
Cant1	0.600801	16	14	26
Trmt61b	0.000367086	2	4	24
Tmem126a	4.56418e-06	18	12	26
Mcm10	7.6659e-13	12	12	22
Bco2	5.60089e-13	4	10	24
Gbf1	8.9477e-14	4	6	24
Tnfaip2	2.80049e-18	2	10	22
Mpp7	3.82484e-06	12	8	20
Dtnbp1	3.26474e-09	12	8	22
Cog8	0.001121	4	4	24
Sec24c	0.0210134	16	18	22
Adipor1	2.51346e-13	14	12	22
Pdcd2l	1.17343e-05	10	6	24
Ssbp3	1.58271e-05	12	4	20
Fbxo36	0.00551054	14	16	28
Ndnl2	9.62266e-07	6	8	22
Zbtb48	1.88301e-09	12	8	22
Mcoln1	1.00622e-11	14	12	22
Tusc1	0.236745	12	2	24
Dvl2	1.02255e-11	18	12	24
2810459M11Rik	3.00363e-07	8	10	20
Slc30a9	8.92852e-09	14	12	20
Timm10b	0.0029895	2	4	26
Ubc	1.47754e-08	22	14	24
Mcur1	2.9567e-10	16	12	22
Ubfd1	0.000183604	2	10	20
Ing1	1.48064e-07	14	16	22
Ttc7	1.00504e-16	12	16	22
Slc9a3r1	1.52106e-20	16	12	24
Pink1	0.000231434	10	16	22
Hyal2	9.28571e-08	8	12	24
Ndufb7	0.0115128	18	12	26
Harbi1	6.27018e-08	4	10	26
Plekha8	1.38498e-15	16	14	22
Nop9	0.43163	2	18	24
Ngef	4.36994e-22	12	16	24
Slc36a1	1.44846e-05	2	12	24
Mtmr14	8.67922e-07	6	12	22
Snai2	0.112637	4	8	28
Tmem19	1.39459e-09	2	16	26
Nit1	1.98794e-07	10	10	22
Egln2	4.22555e-08	12	14	22
5830454E08Rik	0.955822	2	10	28
Clcc1	0.000301004	10	12	22
Tmem167	0.000200192	4	6	24
Qpctl	2.00552e-05	22	12	24
Ndufb8	0.921787	18	22	24
Rnf8	0.964769	2	16	22
Gm6484	0.00547149	4	2	22
Dennd3	0.000418821	4	12	20
Gm38416	1.61726e-05	6	8	22
Cars2	5.06255e-11	2	12	24
Ppp1r35	1.23843e-07	6	10	22
Ndufv3	0.00022965	8	12	20
Wdr45	9.21894e-09	12	8	22
Arfgap1	7.62606e-05	2	18	24
Ccdc85c	0.159177	20	16	20
Hacl1	1.11115e-19	22	14	24
Fnip2	8.02726e-18	10	16	24
Fam173a	0.947479	12	8	20
Sh3bp5l	0.00701537	12	16	24
Ppox	2.29424e-10	6	12	22
Napa	0.0180545	12	20	22
Nr2c1	0.00406822	6	8	26
Zfp687	1.20402e-14	4	10	24
Anks4b	2.3624e-07	12	10	24
Ccdc17	8.11989e-10	6	16	22
Tmem256	0.873228	28	2	28
Thap7	0.000724715	12	4	20
Pyurf	3.09116e-07	6	10	20
0610031O16Rik	3.13712e-06	10	16	24
Spcs1	1.76755e-05	14	10	20
Rps6	0.0127014	14	18	28
E130309D02Rik	2.48225e-11	14	18	24
BC037704	0.193497	6	8	20
Mlh1	8.83882e-06	4	4	26
Zfp750	0.0559751	18	14	20
Rps14	0.213919	8	12	20
Entpd2	1.50119e-05	12	10	20
Mcm9	0.0261478	22	4	24
Ntan1	0.00228752	10	16	28
Tor2a	0.0288515	6	14	22
Cpq	0.940974	20	20	28
BC048644	0.588919	6	16	22
D2Wsu81e	1.42568e-07	18	10	20
Mfsd11	0.553768	16	18	28
Ndufb11	0.0603077	8	12	20
Hdac3	1.33036e-06	10	10	22
Slc35c1	4.60212e-06	16	18	24
Tmem241	1.12374e-06	12	4	22
Ctsf	2.53347e-09	22	4	24
Pop5	3.09251e-05	18	14	26
Nktr	0.00224844	4	2	22
Bdnf	0.000139214	18	10	22
Adat3	0.0984917	20	8	20
Cmc2	0.00132394	18	12	26
Bivm	0.0429122	12	8	20
Cxcl11	0.51029	4	10	20
Sf3b5	6.07948e-08	8	12	20
Cd320	0.280178	18	4	26
Tbc1d17	1.39156e-13	12	8	20
Ncoa4	2.29142e-11	18	12	20
Spata22	3.45765e-14	8	8	24
Gcgr	1.2924e-05	6	20	22
Dlg3	0.86035	12	4	20
Tarbp2	0.442486	14	16	28
Rab32	2.42227e-15	2	12	24
Fam214b	2.11846e-10	12	4	24
Zfp524	2.74903e-07	12	6	22
Ubxn6	6.31158e-07	12	12	22
Itfg1	0.000328052	22	4	24
2020-09-15	0.0428542	2	12	26
Dpp9	1.48691e-21	2	10	24
Nudt8	6.46339e-06	16	16	28
Capn10	0.0282408	6	10	20
Tuba4a	5.63285e-19	2	12	24
Clcn6	8.43642e-11	22	14	22
Slc22a30	5.66216e-10	22	16	24
Lsm10	0.0443894	6	10	20
Bnip1	1.8327e-05	12	4	20
Usp30	9.21694e-08	12	8	20
Zfp367	5.56091e-07	6	10	24
Gm20319	0.00818486	14	8	20
E2f2	6.75025e-06	4	8	20
Gm3704	6.47414e-06	12	12	20
Rpl18	0.00644009	14	18	28
2310036O22Rik	6.94828e-08	2	6	26
Prok1	0.514248	20	2	28
Vkorc1	0.00879111	14	18	28
Lrrc8d	8.37371e-09	6	10	20
Pacsin3	1.71233e-10	24	20	24
Dgcr6	0.896914	18	12	26
Fkbpl	0.000808358	8	10	20
Zfp280b	6.55386e-05	16	18	24
2020-09-05	0.000229986	6	8	20
Apoh	0.0104566	10	6	24
Psmb5	0.00050286	8	12	20
Slc12a4	7.45598e-09	16	8	20
F8a	6.7951e-07	4	12	24
Caml	0.000115887	4	10	22
Adnp2	7.48493e-06	2	10	24
Ybx1	0.000896497	28	2	28
Exosc4	0.937275	12	22	28
Cd99l2	3.00545e-06	12	10	20
Tmem97	0.000136634	12	18	24
Pomt2	1.4111e-06	18	14	22
Map3k10	0.00253169	8	4	20
Ube2j1	0.00383356	4	4	24
Alkbh6	0.187942	14	10	22
Cebpa	5.69137e-10	12	12	22
Cyc1	3.49719e-10	18	12	26
Bod1	0.401966	20	10	28
Sesn3	0.0100752	22	14	24
Pvrl1	2.24035e-12	2	8	24
Bmp1	1.74729e-14	22	14	24
Atrip	0.00186805	4	10	22
Trp53inp2	4.20871e-15	22	8	24
Tmem144	7.0032e-06	8	6	24
Gm11423	0.100017	8	12	20
Sfxn2	1.1134e-09	18	10	22
Sec16b	0.00562494	18	10	20
Arg1	0.00404016	18	2	20
Anapc5	0.000789958	18	12	26
Pdk1	0.000173653	18	10	20
Slc25a37	6.51034e-14	18	10	22
Met	7.0392e-10	16	10	22
Mcfd2	1.46335e-08	20	14	22
Oxa1l	2.95511e-12	8	12	20
Akr1c12	8.19926e-10	12	14	22
Mul1	1.13263e-06	14	6	24
Prkar2a	1.99964e-10	20	16	26
Lrriq3	0.134942	8	8	24
Nelfb	1.50596e-09	4	10	20
Sgpl1	1.32969e-11	2	12	22
Zswim1	1.90488e-05	2	6	24
Mettl1	0.000137574	4	2	26
Mad1l1	7.71376e-08	14	22	26
Med8	2.59523e-10	24	12	24
Rmdn2	0.000130026	24	20	28
Mplkip	0.000937511	8	4	22
Chchd5	4.23793e-05	12	4	22
Use1	3.68026e-07	12	8	22
Bcar1	5.03097e-08	10	10	22
Tst	0.000141456	18	14	28
Eef1d	9.7676e-05	14	16	28
Tmem41b	2.34703e-07	2	8	20
Isca1	5.65659e-11	10	22	26
Per3	8.75421e-27	12	16	24
Smim20	2.63074e-05	14	10	22
P2rx4	1.34434e-14	12	8	20
Yipf1	0.00233636	12	12	20
Shroom1	3.51227e-05	24	22	24
Zmat2	2.63779e-05	8	10	20
1110001J03Rik	0.00295312	4	12	20
Hnrnpa3	1.36124e-05	4	10	24
Tert	8.80836e-09	10	10	22
Tm9sf2	1.18331e-11	16	10	22
Klf9	1.78699e-05	12	8	20
Raf1	2.07332e-05	6	8	24
Kctd2	0.0453445	18	10	22
Gmnn	5.74644e-13	12	14	24
Dhx16	5.92537e-05	4	10	24
Pkp3	0.820353	4	22	24
Rasl10b	0.164784	14	10	22
Tbc1d9b	2.94413e-05	8	8	26
Pan2	4.80671e-05	4	10	24
Fbxl4	3.62903e-06	12	8	24
Lypla2	2.97672e-06	8	12	20
Rpl11	0.77491	14	2	22
Olfml1	6.40029e-10	14	10	22
Mrps34	0.830495	14	20	28
Rps5	0.173976	14	24	28
Pttg1	4.20676e-07	8	12	20
AW011738	4.59649e-05	2	10	22
Hbs1l	7.77196e-09	14	8	22
Gpr146	4.20239e-13	12	12	20
Fkbp8	0.446882	12	14	22
Rps4l	0.0257016	14	20	28
Zhx2	1.48053e-08	20	8	20
Plekhf1	0.00168597	12	6	22
Als2	8.17755e-12	22	14	26
Scrn2	1.35837e-05	12	10	20
Men1	7.67946e-05	4	4	22
Trim27	0.103316	2	6	24
Srrd	0.00185339	10	10	20
Yipf3	1.10543e-08	14	10	20
Wbp1l	3.24882e-05	18	8	22
Orai1	2.03431e-08	16	18	24
Dalrd3	9.41286e-05	16	4	28
Sumo2	9.10521e-08	18	12	24
Abca1	8.5091e-05	16	18	22
Znhit2	0.000780406	12	20	28
Hnf1a	0.000184157	16	16	22
Rpsa	0.00427575	12	26	28
N4bp2	0.000157711	14	14	22
Snord104	2.11367e-07	22	12	26
Sec16a	0.0078644	16	12	20
Slc30a4	0.00129184	20	12	22
Zfand6	3.58542e-05	12	6	22
Kdelr1	1.08814e-06	12	10	22
Ampd2	0.000352935	2	12	24
Sdr42e1	3.12881e-05	6	10	24
Klhl3	0.608976	22	6	22
Tef	7.40842e-32	12	14	22
1110020A21Rik	0.000110159	2	14	22
Zscan2	0.00476536	6	10	22
Vkorc1l1	1.40327e-10	16	8	22
Med25	6.6014e-09	14	8	20
Tmem41a	3.72909e-11	12	18	24
Slc39a9	4.17324e-06	18	10	20
Crb3	4.24737e-06	2	14	22
Abhd8	3.54498e-11	20	14	24
Gm14023	0.373458	2	14	24
Rer1	0.00122322	14	18	28
Cdk10	0.0301925	12	10	20
Phf1	0.00146456	6	10	22
Thpo	1.05891e-07	2	8	26
Me1	0.0703869	22	20	28
Rnf170	0.00741027	18	6	20
Tns2	3.65166e-25	8	14	24
Tkt	7.45254e-08	18	10	20
Mir22hg	0.000360861	6	20	22
Proser2	9.83826e-11	2	6	24
Aamp	1.02401e-08	12	10	22
Shf	6.39554e-11	12	6	22
Rnf139	2.33091e-06	18	10	22
Rab3a	0.128467	16	14	24
Tcf7l1	0.060686	20	16	26
Rdh7	5.15996e-07	12	4	22
Rnf5	0.0565354	10	20	26
Plekhg3	1.17658e-10	12	14	22
Pigr	0.00769326	8	8	26
Susd6	1.9485e-11	14	12	24
Mapk6	5.41447e-07	10	18	22
Tomm22	0.00134151	12	10	24
Rnf113a2	0.000796835	4	10	22
Fermt2	1.41325e-11	6	8	24
Cyp2s1	0.000351555	18	10	26
Akt2	3.32095e-05	16	8	24
Ugt2a3	2.75924e-07	14	12	22
Slc4a2	0.332681	14	24	28
Mis12	0.000981819	16	12	20
Pmf1	1.9772e-06	2	14	24
Slc19a1	5.64161e-09	14	12	24
Edrf1	0.000762653	14	16	22
Tspan12	4.03951e-11	8	16	24
Angel1	0.000242051	10	12	20
Samm50	2.5639e-05	18	14	26
1700056E22Rik	8.12648e-10	8	10	22
Fkbp4	1.27563e-14	20	12	20
Ttll5	0.000459327	20	6	24
Mrps16	0.0140435	4	12	22
Naa60	1.23895e-17	18	10	24
Eaf2	0.0496269	4	12	20
Nfkbil1	3.06657e-11	6	10	22
Acox1	0.0107913	18	8	22
Atf6	3.34223e-05	18	6	20
Rabac1	0.113278	6	26	28
Slc26a1	1.31028e-08	20	8	22
Mbl2	0.0181137	6	24	26
Rpl28	0.175404	14	18	28
Urad	1.58006e-09	18	14	24
Rps27a	0.964008	12	8	24
Chic2	3.55589e-05	12	12	20
Agt	0.00846281	6	12	20
Sned1	0.148841	8	2	24
Cdc14b	1.0237e-07	8	8	24
Dmwd	2.7079e-06	12	6	20
B4galt5	4.02347e-11	16	12	22
Polr1d	0.00199661	14	16	28
Nox4	4.74842e-08	8	14	24
Mrpl30	0.0207304	14	18	28
C330022C24Rik	0.025818	12	20	28
Pcbp4	5.41931e-10	12	4	22
Tmem5	0.459126	12	16	26
Abtb1	2.38938e-12	12	6	22
Bag1	0.10885	28	2	28
Bola2	0.333208	14	18	28
Atp5g2	0.00028894	18	12	26
Copb2	0.000777804	2	22	28
Fbxo4	1.10149e-06	6	14	22
Zfp385b	2.45294e-11	12	14	24
Slc25a38	0.000349464	18	14	22
Cutc	1.57643e-05	14	8	22
Mup10	0.193899	8	16	20
Vwce	7.07719e-14	12	12	22
Qsox1	0.048112	22	14	26
Ndufb3	0.000989675	16	16	28
Gt(ROSA)26Sor	0.328706	2	6	20
Cyb5d2	0.0221263	22	14	24
Fdx1	2.03479e-09	12	14	24
Zswim8	1.1644e-06	4	4	24
Npc1	5.16348e-18	8	16	24
Ccdc134	4.51846e-07	2	4	24
Uqcrq	0.137688	6	10	22
Ccni	2.12433e-10	6	10	22
Vcl	8.60016e-08	18	18	22
Timm17b	0.146378	12	8	20
Rab11b	6.51255e-07	12	8	20
Snrnp40	1.70069e-06	2	6	24
Pex2	0.0373948	2	20	24
Exd2	0.948257	22	14	22
Sac3d1	0.0274538	2	6	24
Isg15	0.276496	10	8	20
Alg9	0.00994159	8	12	24
Ranbp10	0.000207913	6	10	24
Glrx3	0.344823	10	12	24
Sclt1	0.0927191	10	16	22
Gne	5.44365e-18	12	14	22
Papss2	3.43764e-09	16	12	22
Rpl30	0.0922246	10	12	22
Nudt19	6.2127e-05	20	2	24
Acox2	7.51434e-13	24	12	24
Copz2	0.932472	18	26	28
Pikfyve	1.17545e-08	20	8	20
Mgrn1	7.10369e-14	12	14	22
Tollip	1.54333e-12	18	8	20
Pim2	0.0060088	2	4	26
Sin3b	0.120248	12	16	20
Adcy9	4.58439e-11	10	12	22
Cirbp	1.94657e-08	10	6	22
Kptn	0.00114296	6	10	26
Hpd	0.00113696	20	8	26
Ctsh	0.00105472	12	14	22
Gys2	1.10571e-20	12	16	24
4933406I18Rik	0.98501	2	6	20
Lpin2	9.25765e-10	12	14	22
Pxylp1	0.714197	14	24	26
H2afj	0.0586652	28	4	28
Polr3gl	6.57691e-07	12	8	22
Ppp4r1l-ps	1.62559e-09	10	6	24
Prpsap1	2.57337e-09	14	6	20
Madd	0.00243944	10	14	22
Tdp2	3.3703e-09	8	8	24
Nabp1	0.0415133	14	14	20
Acy1	9.6616e-10	14	14	24
Khnyn	4.04786e-05	8	4	24
Fhad1	1.54823e-09	14	16	22
Mtfp1	6.97976e-09	18	12	20
Nr1h3	0.00125138	20	12	22
Ptprj	0.00039814	18	18	20
Nat2	1.89217e-08	10	6	22
Aes	0.268574	6	10	22
Ifnar1	2.5477e-05	6	12	26
Lsm6	0.0520652	14	18	28
S100a1	0.519308	18	14	28
Nploc4	0.0199848	16	4	24
Asph	2.48266e-06	4	6	26
Rnf181	1.53629e-05	24	14	26
Atp6v1g1	0.00224094	22	10	22
Cnbp	1.89999e-05	2	14	22
Ulk2	0.00958963	16	12	24
Lmbr1l	2.68209e-05	10	16	22
Ost4	0.000361758	16	18	26
Stt3b	2.70983e-06	2	10	20
Arl4d	0.125458	22	14	24
Slc31a1	2.73839e-10	18	10	24
Acvr1b	1.71378e-06	8	18	24
Dennd6b	0.000324471	12	4	20
Traf3ip1	0.0566053	16	10	20
E030030I06Rik	0.000430885	4	10	20
Hopx	0.000675677	14	18	26
Wsb2	2.2226e-10	14	18	28
2300009A05Rik	0.00162768	12	16	24
Mroh1	1.95212e-05	12	12	20
Zfp511	3.57028e-05	8	10	20
Irf3	0.000104786	4	12	22
Birc3	0.0051543	4	14	28
Pnkp	1.91362e-16	6	8	22
Alkbh7	7.18303e-17	24	14	24
Zc3h3	0.0488811	20	18	28
Mtch1	0.0288346	18	24	26
Hoga1	3.51297e-13	12	10	22
Tmem179b	2.61682e-05	8	10	20
Kcmf1	0.000155255	12	8	22
Ube4b	7.27576e-09	12	14	24
Znrf2	0.000525975	28	14	28
Psma3	6.23062e-07	6	12	24
Avpi1	0.0884792	12	26	28
Arhgap12	2.0546e-12	4	12	28
Pom121	2.56157e-09	16	12	22
Tmem259	0.000359574	14	6	20
Jade1	1.23895e-17	8	14	24
S100a13	0.000701794	14	14	28
Hdgf	5.829e-08	18	12	24
Zfyve1	2.59753e-10	18	16	22
Hhex	0.0162714	12	18	22
Atf4	7.32578e-08	2	12	24
2700046G09Rik	0.436902	10	10	20
4632428C04Rik	0.000140822	4	14	20
Cps1	4.02245e-07	18	12	22
Rab4b	7.74446e-09	6	12	22
Ptov1	0.12255	12	2	24
Gpank1	0.0355277	12	4	24
Cyp2a12	0.000376503	16	6	20
Cyp2j5	8.87531e-05	2	14	22
Zzef1	0.00281901	20	8	20
Map3k4	2.51699e-05	22	14	26
Dguok	0.000693333	6	8	24
0610012G03Rik	2.64973e-06	14	18	28
Canx	0.00130556	2	10	20
Gstz1	0.17522	10	6	24
Mob2	0.100586	10	10	24
Atp8b1	9.73549e-05	18	18	22
Tmem220	0.000635713	12	8	22
Ogfod3	3.84493e-05	14	10	22
Ero1l	2.5997e-08	16	16	22
Mrpl54	0.00133277	8	12	20
3110001I22Rik	0.26696	8	10	26
Prss8	0.00374819	18	6	24
Aven	0.0712785	26	8	26
Col5a3	3.98983e-15	6	10	24
[truncated: 10,539 more rows]

## Sheet: LKO_RAIN_Period_20 to 28
Gene_name	pVal	phase	peak.shape	period
Ccbl2	0.000128733	10	18	24
Tmem238	0.124838	4	2	24
Ces1g	0.947466	4	8	20
Ces1e	0.948812	20	6	20
Ces1c	0.384795	4	6	24
Ces1d	1.56909e-05	14	18	26
Dgat2	0.128966	16	10	20
Ces1f	0.960281	4	2	20
Gabbr2	0.216991	4	18	26
Retsat	0.698777	16	14	28
Lect1	2.21186e-10	14	10	24
Ces1b	6.88223e-09	18	12	24
Hapln4	0.000620153	2	12	20
Adgrf1	0.00201603	2	12	20
Angptl3	0.20518	24	10	28
Adam11	0.00289677	2	14	22
Ptprf	6.01039e-06	4	6	24
Cyp2c67	0.000921043	4	10	20
Bloc1s1	0.911089	24	24	26
St3gal3	0.000290369	24	14	28
Hc	5.38521e-09	2	8	24
Gjb1	0.00153988	4	6	28
Aqp4	2.33233e-12	12	14	22
Lamp1	0.975053	4	2	20
Proc	0.913512	24	24	26
Ildr2	3.19717e-05	14	8	22
Azgp1	0.784009	2	10	26
Tex264	0.00428258	10	12	26
Hgsnat	0.91835	24	24	26
Morn2	0.150973	16	16	20
Syne4	0.517961	6	16	20
Ccdc149	0.0232992	4	12	22
Rnf130	0.0488053	24	24	26
Ces2a	0.578135	8	16	24
Pla1a	0.976695	4	2	24
Cyp4a12b	6.93078e-09	20	14	24
Oaf	0.150857	8	14	24
Paqr7	0.516987	14	8	26
Erp44	0.113041	18	12	24
Sidt2	0.368173	16	14	20
P4hb	0.97566	4	2	20
Selenbp2	5.57048e-07	24	10	24
Tmprss6	0.000743497	4	10	24
Dnajb9	0.0379159	16	10	20
Sec61b	0.969137	4	2	24
Gm4956	0.000216563	18	18	22
Snhg11	5.2173e-05	10	12	26
Ikbke	0.00026622	24	20	24
Pxmp2	0.443173	18	12	24
Dnase2b	0.225225	18	8	20
Gmds	0.458495	18	16	24
Itih4	0.000499108	24	14	26
Cyp2c40	1.03772e-05	24	10	24
Cnpy3	0.873374	4	2	24
Tex2	6.20764e-09	4	10	24
Col18a1	4.28503e-05	4	10	24
Slc13a2	9.50392e-07	22	14	24
Cyp1a2	5.93137e-05	8	18	24
Cyp2e1	6.65067e-10	8	18	24
Igf2r	0.011446	24	24	28
Acacb	0.526644	20	12	20
Daglb	0.0289785	8	10	24
Sec61g	0.92617	4	2	24
Rpn1	2.35753e-06	24	10	24
Dpp7	0.000599987	2	8	24
1810008I18Rik	3.91038e-06	4	12	24
Zfp9	0.0171641	2	14	26
Gpr108	0.231987	16	10	20
Plbd2	0.560947	18	12	24
Creld2	0.000730472	2	4	24
Slc39a4	2.34571e-05	24	14	24
Tmed3	0.0177765	2	12	26
Atrnl1	0.0201854	4	6	20
Mup1	0.27103	22	10	22
Sdf2l1	5.93959e-10	2	8	24
Clu	0.405779	24	14	28
Slc5a2	0.894977	4	22	24
Scd1	0.74861	4	8	20
Capn8	1.14343e-06	2	4	24
Tram1	0.0652198	2	10	20
Sec61a1	0.0180235	4	6	24
Abca2	3.51124e-15	2	12	24
Igfbp2	0.269989	2	8	24
Sec11c	0.975103	4	10	24
Dnase1	0.228039	16	10	28
Lrp1	0.00172443	24	14	28
F7	0.904826	12	8	24
Furin	0.949668	24	16	28
Lrtm1	0.000396657	10	16	24
Entpd7	0.0919664	24	14	24
Arfgap3	0.350323	2	18	24
Tmem205	0.0403575	8	12	28
Serp1	4.06232e-08	20	12	22
Cyp2c68	0.000507429	16	24	28
Gm20257	1.94415e-05	8	10	22
Hyou1	1.25712e-05	2	4	24
Orm1	0.000217199	4	4	22
Slc17a9	0.0110811	18	12	24
Serping1	0.260053	12	14	28
Swsap1	0.97654	4	18	24
Slc2a8	9.53851e-05	8	12	24
Gcnt4	0.000145504	24	18	26
Uggt1	1.60927e-05	2	8	20
Ddost	0.00037686	2	4	26
Apon	0.00230034	24	14	26
F2	0.949035	4	2	20
Afm	0.00757307	4	8	24
Serpina1e	1.10403e-07	2	8	24
Ndufa9	0.116354	14	12	20
Ostc	9.98149e-09	2	6	24
Fn1	0.948587	18	8	20
Ppp1r15b	2.78914e-06	18	10	20
Slc35b1	3.36873e-07	2	8	24
Txndc5	0.00139871	16	10	20
Apoa1	0.00485174	2	8	24
Gstp1	2.9729e-06	2	8	24
Eif2ak3	5.79579e-05	24	14	24
Cyp2u1	4.25617e-07	4	10	22
Tmem208	0.156852	4	6	24
B4galnt3	0.000163678	10	4	22
Clec2h	2.42286e-08	8	18	24
BC021767	0.00189208	24	4	24
Chid1	2.32126e-05	4	6	24
Nfasc	0.000407179	26	12	26
Ces4a	8.74174e-05	24	6	24
Txndc11	0.0237729	16	10	20
Gm12718	4.53012e-05	8	18	22
Slc33a1	0.0311562	2	12	20
Cdk5rap3	2.80954e-05	8	14	24
Pm20d1	0.976149	4	22	24
Acss2	0.247332	4	12	24
Stim2	4.98193e-08	14	14	22
Hspa13	1.98714e-08	2	14	22
Krtcap2	0.0965917	18	12	24
E130012A19Rik	7.97243e-07	16	12	22
Limd2	6.951e-06	10	10	22
C330021F23Rik	1.81933e-07	4	12	24
Vezt	4.37171e-05	2	10	26
Mup2	0.00367911	8	4	20
Spp2	0.0694409	8	10	28
Tapbp	0.0666324	12	14	20
Ugt1a5	0.959978	4	22	24
Tmem214	0.979014	24	22	24
Slco1a4	0.131282	18	8	20
Edem2	0.933295	8	12	28
Tpp1	0.922656	24	24	26
Sil1	0.0829415	4	10	24
Slc27a5	0.8841	14	16	28
Sel1l3	0.134328	24	22	24
Rpn2	0.0011818	2	12	20
Cyp2f2	0.0244567	18	14	24
Mup21	0.00224464	22	10	22
Slc2a5	8.43712e-15	10	14	24
2310067B10Rik	0.0802869	6	4	28
Fads1	0.58051	4	2	20
Nucb2	0.84228	28	26	28
Snd1	0.00456649	4	10	20
Sec23b	2.71685e-06	4	4	24
Gm2a	0.741851	28	6	28
Cyp2c53-ps	0.00169989	20	12	22
Nme6	0.00434324	24	22	24
Dpy19l3	0.487466	22	18	26
Mlec	7.00413e-06	2	4	24
Spsb4	2.38243e-11	4	10	24
Fkbp11	0.00123172	12	8	20
Armcx3	0.00172232	2	16	26
Gale	5.97768e-10	24	10	26
Ces2b	0.0312359	12	20	24
Gmppb	0.547768	2	2	26
Gm32511	1.79795e-11	8	18	26
Inmt	1.56515e-11	16	10	24
Lrg1	2.46809e-06	24	10	24
Ntn3	0.000420647	2	10	20
C8a	7.1212e-11	2	8	24
Fdps	8.87818e-05	24	16	28
Slc25a17	0.000443918	4	6	20
Xbp1	0.00058075	14	18	22
Ppib	0.00369499	24	10	24
Tspyl2	5.51875e-07	2	8	24
Insig1	0.00382684	28	6	28
Spcs2	1.9184e-08	4	6	24
Srms	2.18089e-10	2	8	24
Tspan33	8.80214e-15	2	10	22
Lrp2	0.000236491	2	8	20
Ces3b	0.0220755	14	16	24
Ccl9	0.0145961	24	10	28
Sgsm1	3.77133e-06	24	14	28
Scnn1a	0.136192	8	18	22
Adam9	0.280215	24	14	28
Tmem258	0.951357	8	26	28
Egf	7.25647e-07	8	10	26
Ccdc167	0.00104945	4	10	24
Ttc13	0.00023041	24	10	28
1700018L02Rik	0.000188633	14	16	20
Blvra	0.310901	10	12	22
Bmf	5.091e-09	8	18	24
Ssr3	0.0283593	2	4	20
Rpl10	0.0189752	4	6	20
H13	0.194869	18	12	20
Vnn3	0.100232	4	22	24
Fgg	5.87345e-11	24	14	26
Ugt2b1	7.69822e-09	2	8	20
Ssr4	0.156736	20	14	22
Cpb2	0.00040332	2	10	22
Tmem86b	0.00813761	10	12	22
Upp2	1.44475e-25	12	14	22
Gmppa	9.6253e-10	8	14	22
Rpl36al	0.103789	4	8	20
Vimp	0.000366223	2	8	24
Mup12	0.037068	4	6	20
D630024D03Rik	1.3213e-06	8	12	22
Gnptg	0.397492	2	20	26
Fga	5.92764e-11	24	14	24
Commd9	0.978134	18	2	26
Gm19522	3.8752e-18	20	12	24
Gpx3	0.0699099	20	2	20
H2-Q10	0.917823	2	10	26
Lifr	0.0108405	16	18	28
Slc22a4	3.51268e-07	8	14	26
Slc41a2	3.99726e-09	2	8	24
Stt3a	0.142041	4	12	24
Hmgcs1	7.15954e-09	24	16	26
Mpc2	0.0514733	10	14	24
Trabd	0.0025813	16	16	26
Cyb561d2	0.966341	18	14	26
Edem1	2.56991e-07	2	10	20
Pgm3	0.679157	24	22	24
Magt1	1.74781e-10	2	10	20
Paox	0.0213316	2	12	20
Mug2	0.00515504	4	16	24
Gm11992	3.72408e-05	10	12	22
Wfs1	0.623107	24	20	28
Fam134a	0.613355	8	14	24
Serpina1c	0.0250837	20	6	22
Rarres1	0.00510312	2	4	24
Mxd4	0.0337437	4	14	28
Alg1	0.59899	18	14	20
Mup9	0.0687397	4	10	20
Mgat2	2.63738e-06	14	6	24
Klk1b4	0.206328	2	10	26
Pigg	0.938245	18	12	22
Zbtb11os1	0.0169259	10	20	28
Pcsk6	7.63714e-06	14	10	22
8430408G22Rik	1.66028e-05	8	6	22
Yif1b	0.938084	2	8	20
Ssr1	1.55977e-08	4	4	24
R74862	0.187751	22	26	28
Man2a2	0.0015904	2	10	26
Uba5	0.188833	18	16	24
Tdrkh	0.00018693	24	12	24
Serpina11	8.57558e-09	2	8	24
Cpn2	1.7361e-05	18	16	24
Slc44a1	1.76767e-07	2	8	26
Fetub	0.00117642	18	12	24
Creb3l2	0.000122324	24	20	28
Dnajc3	1.24953e-09	18	16	24
Btbd1	0.00073383	14	18	20
Smim22	0.961011	8	8	28
Mrgpre	0.0389612	4	14	24
Adrb3	0.01073	8	10	20
Dclk3	0.0190345	16	10	24
Sdr9c7	1.00495e-10	4	6	24
Gcat	3.13178e-05	4	10	20
Tgfa	0.00424398	4	6	24
Dhrs13	0.501354	4	6	20
Sec24d	0.470672	18	2	24
Hgfac	0.665686	4	18	24
Tm7sf2	0.0323206	4	6	24
Slc9a8	0.125644	8	14	24
Uso1	0.54292	2	4	20
Dpagt1	0.559199	2	12	26
Camk1d	1.59359e-12	4	10	26
Sucnr1	0.0732848	4	22	24
Cd81	0.0384646	4	18	24
Il1rap	0.0310715	16	22	26
Sytl1	0.000779932	12	8	28
Mug1	0.00154972	8	2	24
D130043K22Rik	3.51841e-05	4	22	24
1110065P20Rik	0.917054	2	10	20
Atraid	0.950285	14	16	28
Cyp2b10	0.46519	16	22	24
Tmem181a	7.14245e-06	12	4	22
F12	0.0528824	8	12	24
Hes6	0.00883664	26	4	26
Pzp	0.71263	24	16	28
Serpina1a	0.688488	14	24	28
Lipc	4.35621e-05	8	6	24
Pstpip2	0.265782	4	12	24
Pmvk	5.74813e-06	24	12	26
Gstt2	5.24087e-10	10	16	24
Dnajb11	6.48745e-07	20	14	22
Cope	0.985793	16	10	20
Pdia6	6.38641e-11	2	10	22
Hsd3b5	1.47446e-07	8	6	20
Mydgf	3.06132e-08	4	6	22
Rrbp1	2.45505e-06	24	16	24
Spcs3	0.000666209	2	8	20
Pgrmc2	0.00340766	4	8	26
Srebf1	1.23737e-05	10	16	24
Dera	0.652559	16	14	28
Yif1a	4.57442e-08	14	8	22
Mup14	0.000217278	8	2	20
Mup3	0.158137	16	8	28
Rdh11	7.68321e-06	4	12	24
H2-T23	0.519955	8	12	24
Nans	0.482868	10	10	26
Tmem39a	0.000982531	26	14	28
C4b	3.88236e-05	2	14	22
Mup8	0.0127023	4	6	20
Ugt2b38	0.00544868	24	6	24
Alb	0.742567	18	14	24
Fasn	0.318121	14	10	22
C3	0.000251872	24	14	28
Bet1	3.77635e-05	4	10	24
Cacna1d	0.658525	6	14	28
Foxq1	0.00442965	14	16	20
Trhde	0.00127207	6	20	22
C8b	4.23232e-06	24	10	24
Hlcs	7.35995e-05	8	12	22
Ufl1	0.000139432	28	20	28
Pla2g12b	1.22922e-11	2	12	24
Bik	3.14106e-05	8	6	20
Lman2	9.851e-11	16	16	26
Gm10069	0.0786304	2	12	26
Agpat2	1.24243e-05	20	14	22
Vegfb	0.0481255	4	8	26
Tlcd1	0.16887	4	22	24
Ficd	0.00276901	2	4	24
Papss1	3.76949e-08	2	10	26
Ppapdc1b	0.00301787	14	16	28
Btd	9.63909e-08	20	14	22
Mvd	8.9432e-06	4	8	22
Naglu	0.954407	8	18	24
Ropn1l	0.891436	4	20	24
Wfdc21	0.0533607	2	12	24
Glrx	6.94647e-09	16	14	24
Cyb561	0.0233447	18	12	22
Prdx4	0.16859	2	18	20
Fbxo31	3.30534e-07	14	16	24
Unc119b	1.89875e-11	2	8	24
Mrps36	0.036602	10	22	24
Ergic3	0.893605	18	4	24
Cnnm4	0.0534887	26	10	26
Adamts7	0.0147057	4	10	20
Stub1	0.649224	8	14	26
Nsdhl	0.000832192	28	12	28
C1rl	5.5477e-07	6	14	24
Gfpt1	0.00575956	24	20	24
Atp5d	0.000427486	16	12	20
Dhcr7	6.51157e-07	24	16	28
Abcg8	8.8022e-15	8	16	24
Rec8	2.38652e-06	4	14	24
BC004004	4.70904e-17	4	10	24
Thnsl2	1.0998e-05	10	10	26
Os9	0.274013	16	10	20
Nup210	0.00101891	8	6	22
Syvn1	2.99872e-05	18	16	24
Itih1	1.09393e-06	24	14	24
Surf4	0.450864	4	8	20
Mup7	0.052167	2	8	20
Pon1	0.00729194	4	22	24
Pcsk9	3.64969e-07	26	6	26
Pla2g6	7.02688e-08	14	10	24
Clcn2	0.000167574	12	10	24
Abhd17a	0.000451599	10	16	24
Srp9	0.251171	10	12	26
Apom	2.52777e-05	2	8	24
Cnpy2	5.67068e-05	8	12	20
Kcnn2	0.0290745	6	18	24
Azin2	5.02422e-05	8	18	26
Mst1	3.13134e-05	4	6	24
Pfkfb1	2.91746e-11	14	18	24
Odc1	2.43924e-17	18	12	24
Nlrp12	8.30629e-06	2	10	22
Sgk2	4.64524e-15	4	10	24
Slc46a1	0.475645	24	16	28
B930025P03Rik	1.53635e-05	8	12	22
Bdh2	0.00407905	12	14	22
Serpina9	8.95225e-09	20	14	24
Slc25a48	0.000203449	12	8	20
1810046K07Rik	7.82672e-09	6	20	24
Cadm4	0.778017	20	10	20
Ddrgk1	0.0309685	10	12	22
Slc35f5	0.000483261	4	16	24
Rnase13	0.820807	10	14	22
Acsm2	0.192498	24	10	24
Atp1a1	1.90721e-15	14	12	22
Abcd4	0.0405281	6	14	20
Dnajc10	0.0179821	8	12	26
Sharpin	0.819023	16	10	20
Bola3	0.00670205	16	12	20
Cyp4a32	0.147726	8	10	22
Klhl18	0.347256	28	10	28
Qdpr	0.0163151	4	10	24
Lrp3	1.53395e-09	16	12	20
Eef2k	2.06106e-09	10	20	24
3110082I17Rik	0.0130442	12	6	24
Ppard	2.50911e-20	2	6	24
1700001C19Rik	3.45099e-07	8	10	22
Fabp2	0.00250374	4	22	24
Cyp51	8.05166e-07	24	16	28
Izumo4	0.0133492	6	18	22
Pcbp2	0.0647995	8	14	26
Akap17b	0.0443152	2	8	22
Htt	2.26599e-06	24	10	24
Dnpep	0.940497	4	6	20
Kif1c	3.24645e-07	4	6	28
Cdhr5	0.000815339	18	16	24
Mn1	1.91122e-06	8	8	26
Cyp4a12a	1.45442e-05	24	6	24
Eif4ebp3	9.61783e-08	20	10	24
Jkamp	0.456122	2	20	24
Bhlhe41	6.80468e-14	10	14	24
Tk1	3.42891e-13	20	6	22
H2-K2	0.00360477	16	10	20
Lss	1.124e-05	24	10	24
H2-K1	0.867447	4	14	20
Mug-ps1	1.77044e-15	6	6	24
Tmem125	0.000705128	4	6	20
Atg13	6.96503e-11	8	8	24
Gm10319	3.20578e-11	4	10	22
Hmgcr	0.00190259	14	18	22
Gorasp2	0.00563357	4	18	24
Cad	6.50857e-07	2	4	24
Neurl2	0.00750745	4	14	26
Tasp1	0.61664	4	16	24
Tmed9	0.00283417	4	8	20
Tmem248	0.000442976	14	18	22
Ilvbl	0.943237	18	2	26
Whrn	0.00496663	18	10	24
Csrp3	0.0916998	8	10	20
Cacfd1	0.000883315	10	10	26
Preb	0.0196551	2	4	24
5830473C10Rik	0.00189998	10	2	22
Slc39a7	1.04232e-05	8	10	20
Mmp19	0.085333	16	22	26
Fam13a	5.64529e-12	8	18	24
Alg2	0.000321044	4	14	22
8430419L09Rik	0.00810481	18	12	24
Map2k2	0.0431136	14	16	28
Ttr	0.582279	4	22	24
Abhd14a	1.2086e-05	2	10	22
Cbln3	1.89709e-12	6	10	24
Nrbp2	0.00719372	14	20	22
Tnfaip8l1	3.59201e-06	8	2	24
Cela1	8.70883e-07	8	10	22
Nme2	9.77565e-05	2	10	20
Fads2	3.5759e-07	18	8	20
Atp9b	0.693797	4	12	24
Hp	0.0040081	2	4	24
Rusc1	0.0465819	10	14	24
Zmat1	0.631489	6	10	28
Hnf4aos	0.000134337	10	8	22
Smim14	0.00933003	10	12	26
Pla2g12a	1.4747e-10	12	10	24
Ppp1r13l	3.41762e-07	20	8	20
Cyp2r1	0.000187071	6	12	22
Metrn	0.943463	6	24	28
Mia3	0.010835	8	16	24
Dbt	3.43197e-10	18	12	24
Il17rc	0.119637	4	6	20
Slc20a2	4.84181e-07	6	16	26
Araf	0.00179995	6	14	22
Ero1lb	8.35392e-09	2	12	20
Ssr2	2.68622e-06	16	22	26
Tbc1d30	0.0321355	8	14	28
Hpn	0.0658443	14	20	28
Serpina1d	0.389747	16	10	26
Samd8	0.0870649	8	2	26
Slc30a5	0.0756369	18	12	24
Slc4a1	0.00204758	24	8	24
Adra1a	4.06079e-06	8	8	22
Cabyr	6.84388e-05	12	20	26
Hn1l	4.17405e-13	24	14	24
Tmed2	6.22326e-05	18	12	24
Ptk6	0.00889302	8	6	20
Atf6b	2.74304e-15	24	10	24
Ubxn4	0.00025843	2	6	26
Tpst1	1.04533e-05	2	8	20
Serinc2	1.26952e-05	10	4	24
Atp9a	0.0141408	10	12	26
Bst2	3.99438e-05	4	10	20
Gstm6	0.00276047	4	22	24
Serpinb8	0.00164325	2	18	26
Stx5a	7.76083e-12	4	12	24
Amigo3	0.912159	8	12	28
Dbi	0.000169993	4	10	24
Gm4013	0.00770549	10	12	26
Fmn1	0.0266768	24	22	26
Cks1b	0.665397	10	12	26
St3gal4	0.0255099	12	18	24
Ncln	0.00135667	18	16	24
Serpina3k	8.87085e-08	2	8	22
H2afx	1.36546e-07	2	4	24
Sall2	0.00722835	26	10	26
St3gal5	1.01051e-17	14	14	22
Sco2	2.26729e-13	6	12	20
B4galnt1	0.00768609	8	2	24
Clptm1l	0.978415	4	10	20
Smim1	0.39796	20	12	24
Kctd7	0.292015	4	6	24
Tpst2	1.14729e-11	2	10	22
Hsd11b1	0.00303695	10	14	24
Selk	0.0172694	8	10	28
Lsr	5.29508e-09	18	16	24
Alg12	0.00081655	2	4	24
Pigk	0.0219949	6	14	22
Fbxo21	1.51889e-12	8	10	24
Reep5	0.929693	14	18	20
Wdr90	7.01442e-05	6	10	20
Ppapdc2	0.000116368	6	8	24
Fuom	0.916687	14	18	20
Vps37c	0.0118589	24	22	24
Ehhadh	0.945613	16	22	24
Cyp2c55	0.00114129	6	12	22
Nucb1	0.9429	16	10	20
Rpp40	0.0102049	8	16	26
Kantr	0.000710155	2	10	24
Gapdhs	0.0944077	4	12	28
B2m	0.469759	16	12	20
Amy1	0.478976	10	14	24
Afmid	3.97055e-09	18	16	24
Mvk	1.2844e-06	4	14	22
Bcl6	0.0094745	18	22	24
Nrtn	0.758436	12	2	28
Pcyt2	0.0954934	4	6	24
Acsl5	0.0116994	4	12	24
Sult1b1	1.0662e-06	12	14	24
Abca3	0.000126456	6	8	26
Gpr180	1.40554e-07	10	16	26
Aspg	7.15839e-09	10	10	24
Masp2	0.188877	14	20	28
Il4ra	2.4206e-14	4	6	24
Xlr3a	0.959714	2	6	26
Slc25a1	0.948185	16	10	20
Gstp2	3.38306e-05	2	4	24
Nfxl1	1.49088e-10	2	10	22
Endog	0.00258191	16	14	28
Dhdds	0.00141513	8	12	20
Cdk2ap2	0.000123899	2	10	20
Hdhd3	1.8229e-10	24	10	24
Sc5d	0.000157444	4	12	24
Rnf103	1.16733e-08	4	22	24
Moxd1	1.16703e-07	2	8	22
Slc52a2	0.504881	6	10	20
Ptprd	0.00043324	20	4	24
Isoc2b	4.75837e-08	10	12	26
6430548M08Rik	0.960161	2	4	24
Chpf2	8.13191e-07	8	6	22
Cyp2d9	3.58314e-05	8	18	28
P2ry4	3.12857e-06	22	14	26
Fabp1	0.000101309	10	16	26
Vasn	0.125806	2	2	26
Cyp46a1	2.86479e-07	10	14	24
Rint1	0.000178506	2	8	22
Scap	1.44728e-11	4	12	24
Haao	0.668094	4	22	24
Ggcx	1.90251e-08	6	6	22
Smarcc2	0.0110318	24	16	28
Pdcd4	9.84808e-08	8	6	24
Pde8a	0.296019	22	18	28
Fbf1	0.000298652	10	16	24
Prkcsh	0.925496	24	22	24
Apol9b	0.00271795	18	8	24
Asap3	3.7834e-05	2	6	24
Saraf	0.031033	2	12	24
Pyroxd2	0.0118728	4	16	24
Cnppd1	5.01088e-08	8	8	24
Peli3	0.016896	26	16	26
Gm8883	0.000608792	8	14	24
F5	5.22412e-05	18	8	20
2310010J17Rik	0.311101	12	12	24
Flot2	1.97295e-05	14	12	22
Gm16793	1.53208e-06	20	10	24
Hsd3b2	0.000538742	20	12	22
Tecr	0.520878	4	18	26
Acpp	2.59887e-06	4	12	26
Cfb	4.33427e-07	24	10	26
Sigmar1	6.8975e-14	4	8	24
Lpgat1	9.4878e-11	16	12	22
2310001H17Rik	0.0166431	8	16	26
Cda	2.56338e-07	4	8	22
Vmo1	9.37925e-09	4	8	22
Praf2	0.394901	2	4	20
Smpd1	0.00200184	26	10	26
Plg	0.00200098	2	10	26
Tfr2	0.0213807	2	12	24
Gabarap	0.0728288	16	12	20
Tmco6	4.09008e-07	6	8	22
Cyb5b	7.17904e-06	4	8	26
Tymp	3.71075e-12	6	10	20
Sec63	2.51483e-09	2	8	24
Lmbrd2	0.000172728	24	12	26
2210408I21Rik	6.67231e-05	12	6	24
Gmps	0.165928	4	2	24
Eva1a	2.72817e-10	8	12	24
Prr16	2.00253e-10	16	14	22
Ldhb	0.000591504	10	6	26
Wfdc2	0.0745449	14	8	26
Ugt1a6a	0.00891554	4	16	28
Fibp	1.70807e-10	10	10	22
Fam98c	0.889871	20	12	20
Ctsb	0.821344	4	8	26
Omd	0.0141264	18	8	22
Epb4.1l4aos	4.44414e-05	14	10	24
Mogs	4.46664e-07	2	8	24
Disp2	0.0579532	14	14	26
Ebp	5.30396e-05	20	14	22
1810044D09Rik	0.0197642	10	12	20
Ppm1m	0.0458003	2	8	22
Mettl9	0.250793	10	10	26
Snx29	0.0302106	22	14	22
Dnajb2	3.37044e-06	2	10	20
Taldo1	0.927438	4	8	20
Aacs	1.46882e-05	16	10	24
5730435O14Rik	0.142012	8	10	20
1300017J02Rik	0.422557	2	18	20
Scarb1	3.34321e-06	2	8	28
Sult1c2	4.95954e-10	10	14	22
Ephx2	0.0115575	16	8	28
Tmem37	5.66216e-10	18	16	24
AI182371	2.40817e-11	24	12	24
Keg1	1.31689e-10	20	14	24
Zbtb7c	1.41214e-11	24	12	24
Pold2	0.0069952	4	8	22
Plxnb2	1.39174e-06	8	2	24
Serpinf1	0.292276	8	18	22
Snx22	0.192649	2	8	26
Fbxl6	0.567387	4	14	24
Ide	0.289624	12	2	26
Fuca1	0.89374	10	12	26
Ccno	0.0670491	12	18	24
Lmntd2	0.0649798	8	6	20
Wipi1	0.000178887	8	14	26
Vamp7	0.92627	8	2	22
Slc38a10	0.0961145	14	4	22
Chchd10	0.000197232	18	12	24
Zfp131	8.14791e-08	20	10	24
Pex11g	7.82964e-05	4	22	24
Adra1b	1.14421e-07	28	8	28
Nbas	1.88293e-05	24	14	24
Serpina1b	0.822875	16	10	26
Zfand4	1.31387e-05	2	14	20
Myl6b	0.951284	6	8	28
F11	0.000568795	8	12	20
Tmed10	0.906518	8	26	28
Nelfe	1.08465e-07	8	10	22
Srprb	5.80356e-06	2	4	24
Acat2	0.0177198	4	8	26
Acox3	0.213988	12	10	20
Sntg2	7.65234e-05	14	12	24
Stard10	0.677095	14	20	28
Elovl5	4.4142e-05	4	12	24
Msmo1	0.000293235	24	16	28
Saa2	0.148492	2	4	24
Copg1	6.08644e-07	24	6	24
Abcb4	0.000131311	8	6	24
Pltp	0.952389	4	22	24
BC024139	5.02524e-09	8	18	24
Atp13a1	0.0440037	2	8	24
Ubl4a	0.000152548	12	14	22
Xrcc1	0.000664517	6	6	22
A830052D11Rik	0.0390165	8	18	24
Derl1	2.41474e-06	8	14	24
Yipf2	7.51433e-05	8	10	22
Glce	0.0262584	28	26	28
Gm13375	2.19644e-05	16	6	22
Abca7	0.00892596	22	16	28
Pdap1	0.435859	16	10	20
Gosr2	0.0203448	12	20	22
Gstm2	0.000278427	4	22	24
Pcyox1l	0.0292941	4	6	22
Abcc6	0.000644086	8	8	24
Ginm1	2.91035e-07	12	18	24
Sema4g	0.0602626	8	14	22
Pcnxl3	6.94218e-07	4	12	24
Mfsd12	0.810308	4	22	24
Copa	0.0144793	24	14	28
Nudcd2	0.158787	16	14	26
Ap5s1	0.215692	4	20	24
Agxt	3.78972e-08	8	8	24
Pbxip1	0.0291124	26	18	28
F13b	0.00631443	8	18	22
Saa1	0.011342	2	4	24
Tex12	1.55353e-06	4	8	24
Kdelr2	0.000837163	18	12	24
Tmem181b-ps	0.957319	2	2	26
Dad1	0.000251002	16	18	20
Car1	1.27143e-07	8	18	24
Ppp2r5a	0.0406889	4	20	24
Cmtm4	0.126931	22	18	28
Ndufa4l2	0.000825249	10	10	24
Hykk	3.76479e-06	6	20	24
Efna1	4.06263e-09	6	6	22
Trf	1.77995e-05	24	10	26
Srp54b	0.928476	10	10	26
Aco1	8.72573e-07	16	18	26
Ufc1	0.727557	8	18	28
Arsg	1.24255e-17	6	10	22
Cyp2j9	3.78547e-05	10	8	22
Tm9sf1	0.285498	18	4	26
Fbxo7	0.00301073	8	14	24
Qprt	0.000290838	4	10	24
Slco2b1	0.00337464	14	10	22
Cnnm3	9.69833e-12	4	8	24
Amfr	7.1916e-05	2	8	20
Serf2	0.0015536	14	18	20
Ugt1a6b	0.00145832	6	18	24
Rom1	0.0336602	4	8	24
Pde9a	9.78727e-16	4	8	24
AI317395	1.08901e-07	10	16	24
Idi1	3.31852e-07	24	16	28
B4gat1	0.00395891	12	8	20
Mlycd	0.602548	4	14	20
Acvr2b	0.0674765	12	14	22
Hist1h1c	5.62161e-16	24	14	24
Srp68	0.00822719	24	22	24
Txlna	1.93138e-06	2	4	24
Mknk1	6.04277e-05	16	16	26
Erp29	3.17637e-10	2	6	24
Nudt7	0.00216086	20	10	24
Pkd1	0.0306484	14	16	20
Mycn	0.926954	18	12	20
Ftcd	0.611478	6	20	22
Pgp	0.00549615	4	4	22
Wbscr27	3.65499e-13	8	10	22
Dock6	4.69958e-05	20	12	20
Apob	2.74614e-05	24	12	26
Sqle	2.79115e-07	4	6	24
Bbc3	9.51989e-07	6	6	22
Rplp0	0.000162602	4	6	20
Them7	1.23035e-06	12	12	24
Stard4	0.673223	8	10	28
P3h1	4.89537e-14	24	12	24
Tmem219	0.545208	12	12	24
Wdtc1	1.799e-15	8	6	24
Dbp	3.49776e-33	10	16	24
C2	4.21607e-05	18	12	24
Arcn1	0.322574	24	16	26
Mup13	0.38517	8	2	20
Hist1h2bc	3.54181e-09	4	8	22
Arf5	0.851019	16	22	24
Tfpi2	7.46936e-14	4	10	24
C9	9.60488e-08	2	8	24
Rassf6	0.0217718	4	8	24
Eif1a	5.92043e-05	2	10	22
Slc30a1	2.154e-08	18	12	24
Rilp	0.00464359	24	12	26
Nr1d1	2.89761e-22	8	16	22
Ctsa	7.76828e-06	10	8	22
Ggt6	4.02109e-07	18	18	24
Klkb1	0.00128876	8	8	24
Aldoc	0.912701	24	10	28
Agpat3	0.00526265	12	8	20
Rnf186	7.39311e-08	10	14	24
Golgb1	1.81069e-10	8	10	24
Meiob	4.15342e-06	12	4	20
Tsen34	0.881342	10	8	24
Sult1d1	1.43599e-06	16	8	24
Rhou	6.8795e-08	4	10	26
Ldlr	0.188563	18	10	20
Plekhb1	0.363507	2	22	24
Manf	8.98349e-06	18	16	24
Ahcyl2	6.71465e-10	20	12	22
Nim1k	1.69089e-05	10	4	22
Tmem203	0.00592133	6	18	26
As3mt	0.143416	18	12	24
Tnfsf12	0.133808	18	4	20
Cmtm6	1.04727e-11	24	14	24
Suv420h2	3.41756e-09	2	8	24
Dpy19l1	2.3704e-08	2	8	20
Btg1	6.83471e-08	18	20	24
Rd3	1.51488e-12	6	12	24
Gpaa1	5.95902e-05	2	4	24
Perp	0.45488	4	20	24
Srp72	0.205634	16	4	26
Clptm1	0.0159419	18	12	24
Acsl3	3.58354e-05	18	18	24
Cyp39a1	2.02799e-08	4	2	22
Pik3r2	4.90545e-07	8	6	24
Lrrc16a	1.2797e-06	8	10	22
Srm	4.0848e-11	14	16	24
Rhobtb2	0.00506942	14	16	24
Copz1	0.962091	4	8	26
Snx25	0.000484646	16	14	24
Apoc4	0.265067	10	12	26
3000002C10Rik	0.0287863	10	2	20
Ambp	0.0839378	2	12	24
Pex6	0.0510209	8	10	28
Ces2c	0.00231086	12	18	24
Neu1	2.83573e-08	8	10	20
A930007I19Rik	0.954527	14	18	24
Lpcat3	0.119851	4	22	24
Tmem57	6.52786e-21	14	16	24
Tmem183a	0.380938	16	4	28
Guk1	0.0026475	14	16	28
Eef1g	4.40889e-05	20	12	22
Yipf5	0.961229	18	2	24
Prrc1	3.58056e-07	8	10	26
Ndufaf5	0.652331	2	10	26
Slc16a2	2.06979e-08	6	20	24
Spr	0.166147	14	16	28
Tbc1d14	0.941394	8	22	24
Gnas	0.00127674	10	14	24
Xylt2	7.51378e-07	4	14	20
Frmd4b	0.967133	18	16	24
Slc43a1	2.68078e-12	14	14	22
Scfd1	5.6571e-07	8	12	20
Igfals	1.29023e-13	16	12	26
Lrrc59	4.2608e-09	24	10	24
Thrsp	7.43315e-12	14	12	24
Zdhhc12	0.25681	4	12	22
Eme2	6.6493e-10	4	8	22
Pld6	3.06164e-09	10	12	22
Mbl1	3.5125e-13	24	14	24
Chrd	0.00213001	2	14	24
Usf2	0.00132115	8	14	24
Lmf1	0.426536	4	16	20
Tmed7	0.000328663	2	8	24
Gm16551	3.24846e-09	20	10	24
Ces3a	0.0676567	20	14	24
Abca6	3.61845e-06	8	12	24
Gm7120	2.62405e-07	20	8	24
Fzd5	0.000494523	24	12	24
Lman1	8.95457e-15	14	12	24
Cggbp1	4.59473e-05	2	6	20
Fkbp2	0.0682556	20	2	24
Smad4	0.689996	18	10	20
Dnajc16	0.0135219	18	12	24
Gba2	0.0694544	8	16	28
Mmab	1.53118e-06	24	16	28
Acly	0.426155	20	6	20
Mpnd	0.00428194	2	8	20
Icmt	0.00369802	18	10	22
2810428I15Rik	0.0101033	10	14	24
Megf8	2.1548e-05	6	8	28
Tmem129	0.329006	18	2	24
Polr3g	3.35842e-09	18	16	22
Tm9sf3	0.840269	18	8	20
Emc10	0.0548656	4	8	26
Papola	1.42909e-05	2	8	20
Lrrc3	2.2474e-12	20	14	22
Tyw1	3.46379e-07	10	6	22
3110045C21Rik	0.369597	8	6	20
Cers2	0.116566	16	18	26
Srpr	7.52922e-05	12	16	22
Fam83g	1.62207e-05	2	10	26
Rassf3	1.50379e-11	8	12	26
1810010H24Rik	0.000230181	4	22	26
Txndc15	1.3337e-08	6	8	20
Rnf126	9.11549e-07	14	20	22
Acsm5	2.03779e-12	8	18	24
Ift20	0.00448567	16	10	26
Atp6v0d1	0.0028211	20	8	22
BC024978	0.0133957	14	22	24
Ndufs7	0.0159611	20	12	22
2310047M10Rik	0.987873	2	10	20
Blmh	0.00283629	8	10	20
Cpn1	0.0226246	2	10	26
Tmbim6	0.00171451	8	18	24
Insc	7.88504e-13	24	10	24
Deb1	6.77216e-09	10	12	26
Gm20939	0.260931	4	8	22
Tpgs2	0.949481	2	10	26
Mrps12	0.0791655	4	2	24
Ccdc151	0.000381087	16	10	24
Nphp3	0.00035704	8	6	20
Pcdh1	2.53416e-10	8	2	24
Zfp358	0.0331231	8	8	24
Col27a1	1.5596e-09	14	16	26
Smo	6.04091e-06	4	10	24
Cfi	0.0397717	2	6	26
Pcbd1	0.915245	2	12	20
Serpina4-ps1	1.66177e-05	20	10	24
Slc17a3	2.19564e-11	22	12	22
Svip	0.289201	22	14	28
Med12l	2.13959e-12	24	12	24
Cideb	0.00313768	4	22	24
Nudt22	0.011147	4	10	24
Fam20c	5.90805e-05	16	14	24
Srp19	0.0376595	2	4	24
Pnpla7	1.8359e-14	8	8	22
2200002D01Rik	0.363321	8	26	28
Slc35b4	1.64767e-05	16	20	26
C2cd2l	0.000171597	14	14	22
Man2b2	0.00458419	10	10	22
C330013E15Rik	0.0012919	4	12	20
Mpv17l	1.95284e-06	18	10	24
Slc50a1	0.000111762	14	16	28
Fras1	0.00926515	4	12	24
C2cd4d	2.35474e-09	16	14	26
Tfg	0.0160249	4	4	26
Mreg	2.52821e-16	22	14	24
Lrit2	6.20784e-07	10	8	24
Gm11128	2.72102e-11	20	10	22
Jmjd8	0.00974927	16	24	28
Slco1a1	0.0170014	22	10	22
Commd1	0.924245	8	10	28
Inca1	1.11481e-16	8	10	22
Alkbh5	0.448461	12	16	22
Ahcy	5.25771e-13	20	8	22
Hsd17b7	0.050638	24	16	28
Fkbp14	0.0398139	20	16	26
Zdhhc16	0.00216653	22	8	24
Zfp324	2.16074e-06	4	10	22
Ddx49	0.0943698	12	8	24
Gdpgp1	3.22367e-07	20	16	22
Sec22b	4.94341e-05	26	8	26
Adrm1	0.0284163	26	12	26
Tor1a	2.28805e-11	14	16	28
Scpep1	6.74081e-07	4	14	22
D930015E06Rik	5.76099e-07	6	20	24
Fdft1	0.000155684	24	16	28
Fam83f	0.322342	24	12	28
Slco2a1	1.19896e-09	24	12	26
Cyp27a1	0.00151978	20	14	24
Hsbp1l1	0.000103683	4	16	24
Sult2a8	0.00921386	8	18	24
Osbp	6.48625e-10	2	12	26
Gstm7	4.70124e-05	4	10	24
Tlcd2	0.00149914	4	8	24
Atg9a	0.287513	8	22	24
Ctnnbip1	0.051909	18	18	28
Fabp5	0.00235367	4	6	22
Crat	0.355064	20	12	20
Rbl2	6.05526e-09	8	18	24
Slc35b2	3.25621e-07	12	10	20
C1galt1c1	1.45134e-09	22	10	22
Klhl7	0.00124788	16	14	22
Supt3	0.000447908	8	8	22
2020-03-06	0.00338233	8	12	26
BC021614	0.891829	4	22	24
Loh12cr1	0.0701681	4	8	20
Mpst	2.92609e-06	20	14	22
Zkscan17	1.0952e-10	10	8	22
H6pd	2.78471e-10	2	12	26
Slc37a4	2.79096e-16	12	12	24
9530080O11Rik	0.888409	6	10	22
Spryd4	0.021255	18	16	28
Gm4737	5.91601e-13	18	10	24
Zbtb2	0.00195177	14	14	20
Fam149a	5.7858e-13	4	10	24
Toporsos	0.00202718	8	18	26
Hsd17b11	0.000203296	16	6	26
Mfhas1	1.43619e-09	20	12	22
Glmp	0.139232	2	20	24
Cyp2c54	0.00312943	6	22	24
Gstt3	0.00949603	10	14	24
Nudt9	0.0523738	10	12	26
Clec2d	0.0186991	12	16	28
Ufm1	0.0515706	10	14	22
Zfp523	0.000670762	6	10	22
Ccdc166	0.00423464	6	8	20
Cdc26	0.0147215	4	12	26
Zfp707	0.000383449	6	6	22
Lgr4	0.0736351	8	8	24
Nid2	4.06423e-15	24	14	24
Galt	4.14578e-13	4	10	24
Rptor	0.0106097	14	12	20
AI463170	0.02856	12	14	24
Acsl1	1.39327e-07	16	16	24
Dhcr24	8.58545e-05	26	8	28
Aadac	0.11694	2	16	20
Tor1b	2.37236e-08	16	14	24
Mvb12a	0.00405143	16	16	26
Hook1	0.031838	22	10	22
Uap1	0.00048912	14	18	22
Mid1ip1	0.000253826	14	14	20
Cux1	0.651429	24	22	28
Tmem260	0.000323519	2	14	20
Mup15	0.028134	4	6	22
Phf19	4.30513e-05	10	20	28
H2-Q5	0.305872	12	12	20
Cuta	0.00462082	16	14	28
Tprkb	3.57559e-09	8	16	22
1810034E14Rik	2.90227e-06	4	22	24
Pcsk4	3.4003e-14	12	12	24
Gaa	5.00835e-07	24	18	26
Bcar3	1.6726e-06	24	12	24
Acaa1b	0.0210448	16	8	24
Satb2	0.0720952	6	16	26
Snx14	0.450663	4	16	20
Plod1	9.54416e-09	16	16	24
Man1b1	0.0254225	2	6	24
Idua	8.41854e-06	8	8	26
Pclo	0.000243714	2	12	28
Enpp6	0.302892	22	20	28
1810043G02Rik	0.0649339	4	14	22
Pomgnt1	0.794305	18	12	24
Saa4	2.92001e-08	18	10	24
Adprh	5.38836e-10	24	14	24
Spop	2.30669e-05	8	2	26
Ebpl	0.0375435	4	22	24
Atp5o	0.0246149	14	18	20
Gns	7.14317e-12	12	14	22
Tmem127	0.608799	4	12	28
Nus1	4.24662e-07	16	16	20
Syt11	7.82809e-09	2	6	24
Golph3l	0.00499775	6	12	24
Dact2	0.000712939	8	12	20
4930404H11Rik	0.00202572	16	8	24
Casp3	3.66548e-08	4	12	24
Dcps	0.00857129	2	16	20
Dsg2	0.337412	16	20	26
Mpc1	1.09606e-06	10	16	24
Maged1	9.25698e-11	2	8	24
4930481A15Rik	4.82111e-07	8	10	22
Ak2	1.35172e-20	12	14	24
Vps54	0.00175811	16	20	26
Gramd3	0.0112641	20	4	22
Eepd1	9.81129e-12	10	10	24
Abcb6	0.0927963	16	14	28
Scfd2	0.932746	10	8	26
Dnajc25	0.000365006	18	8	20
4933421O10Rik	0.925128	2	12	20
Slc22a28	1.16722e-05	2	12	20
2810408I11Rik	1.13857e-10	14	18	28
Cml1	0.132445	12	12	28
Wbp1	0.0812874	10	16	24
Grb7	0.000116385	4	8	24
Adck5	4.12518e-11	6	12	20
Fndc3b	2.41383e-05	2	6	24
Lppos	0.000858214	6	20	24
Tmem53	0.000527804	4	20	24
Plin3	3.73705e-08	10	4	24
Itga3	0.00755309	28	8	28
Stim1	0.0442123	12	8	24
Gm10033	6.69761e-06	4	12	22
Taz	0.000279257	6	10	22
Hdlbp	0.00649551	18	16	24
Dand5	0.867043	26	26	28
Gm166	0.192968	26	24	28
Fgf1	2.01426e-12	16	16	26
Ganab	1.05673e-10	24	10	24
Syde2	4.24405e-15	16	10	22
Fam134b	1.72595e-07	8	16	24
Pim1	0.0010017	28	26	28
4833411C07Rik	1.18381e-08	8	6	20
Acbd4	1.216e-07	6	8	24
Slc35b3	0.00166457	8	10	24
Emc9	0.00405475	10	14	24
Isg20	0.108884	24	8	24
Nmral1	1.18458e-07	2	14	24
Slmap	2.45571e-06	16	10	22
1700066M21Rik	1.339e-06	2	12	20
Arf4	0.000101497	14	20	22
Lzts3	0.0584123	24	12	26
Fam63b	0.0293085	12	12	22
Tle3	0.00403321	10	8	26
Nadk	2.75572e-09	16	12	20
Grpel2	0.000613441	4	12	28
Pigyl	1.40349e-06	6	8	20
Cblc	3.98719e-12	8	10	24
4933411K16Rik	0.000190281	6	10	24
Rab9	0.0343465	4	8	24
Upb1	5.10279e-05	16	10	22
2020-03-01	0.26086	2	18	20
Dpp3	1.8934e-08	8	8	20
Rab20	0.542319	8	10	28
Ube2u	4.13166e-12	4	10	22
2310039H08Rik	0.018955	12	12	24
Gm15417	0.176531	2	24	26
Rffl	3.02082e-07	6	14	24
Dedd2	1.43895e-13	10	12	24
Stk38l	0.000541812	2	8	20
Dpm3	0.0114804	8	18	28
Abcb10	5.16152e-09	22	10	22
Sys1	0.00024647	16	14	28
Dixdc1	0.000108752	10	4	22
Lrp10	1.02958e-06	6	14	26
Chchd7	2.84315e-05	16	14	26
Gltpd2	1.07028e-11	2	10	22
Il17ra	0.857244	2	4	24
Prelid1	9.48431e-05	14	10	22
Pradc1	0.194709	14	16	20
Rnf145	0.000506817	18	2	22
Tm2d2	0.668708	14	16	28
Porcn	0.00137401	2	12	28
Atp2b2	1.04455e-09	4	10	22
Tctn2	0.0508186	16	14	22
Tmem110	0.00463311	6	16	22
Ninj1	6.87601e-06	2	12	20
Calr	1.56969e-09	24	10	24
Yaf2	3.54563e-07	14	14	22
Xrcc2	8.73481e-06	12	4	20
Igsf5	0.706037	8	18	28
Gm10768	8.88151e-08	6	20	24
Shc1	1.07358e-06	4	12	24
Klhdc7a	6.50183e-19	10	12	22
Adck3	4.21171e-10	4	10	24
Gm4788	0.000145055	2	12	22
Dhx40	1.62849e-08	8	8	24
Bag3	3.60874e-06	14	18	20
4921506M07Rik	0.947785	26	22	28
Hddc3	0.955581	18	24	26
Apba3	2.53392e-05	2	4	24
Pdia5	7.30986e-08	18	12	24
Sec11a	0.0130673	16	18	26
Fam126b	7.55148e-13	14	12	24
4930506C21Rik	0.00621147	8	14	26
St6galnac6	2.13453e-06	2	10	22
1810021B22Rik	0.00326368	10	16	24
Tspan31	1.70892e-05	18	12	24
Stk36	0.00150216	6	8	20
Serpinf2	4.74261e-08	6	10	22
Scly	9.44338e-05	8	10	22
Il11ra1	1.28767e-11	4	8	24
Pkdcc	3.27748e-06	14	18	22
Epn1	2.49689e-06	14	10	22
D330041H03Rik	0.0759101	4	14	28
Fbxw8	0.963041	24	6	24
Mien1	0.1575	16	16	20
Gnb2l1	0.000276158	2	8	22
Ttc39c	0.00516918	22	4	24
Zc3h7a	0.906899	2	20	24
Atg16l2	1.43334e-08	4	6	24
Slc27a2	1.92455e-11	16	6	26
Mif4gd	3.8255e-08	20	14	22
F10	0.00790343	16	18	28
Tmem59	0.0642442	10	12	26
Sec31a	2.32269e-08	14	20	24
Epb4.1l4b	0.0245934	12	22	28
Usp48	0.000461732	2	18	22
Oxld1	6.27345e-05	12	4	24
Rdh9	5.58952e-11	14	10	22
Ube2h	0.000163843	4	22	24
Utp14b	0.00096418	26	8	28
Selenbp1	7.45137e-06	10	16	24
Zfp97	0.00482737	10	14	22
Irak1	0.00245405	24	14	28
Ints9	0.000165089	24	10	24
Itpka	0.399143	14	12	26
Zfp951	0.0362916	10	4	20
Aifm3	0.0223546	10	6	22
Creb3	0.00137976	8	10	24
Mcm8	0.00695151	12	8	28
Pim3	1.00849e-11	14	12	22
Tsn	0.310668	4	14	20
0610007P14Rik	0.000369784	8	10	22
Rnpepl1	7.73098e-07	14	16	28
Gm16861	0.15713	4	12	20
H2-Ke6	0.330934	10	12	26
Mgat1	0.017401	2	12	20
Map2k3	2.77948e-18	14	12	22
Mpzl3	0.629701	8	8	20
Sppl2b	2.12351e-07	24	10	24
Acot1	1.92222e-07	20	12	22
Eif2ak1	0.000764791	6	20	24
Sec22c	4.16462e-13	10	14	24
Comt	2.8106e-08	2	14	22
Vtn	1.95783e-05	2	12	24
Hus1	0.0637735	4	12	28
Naprt	0.0337034	2	12	24
Ica1	0.901217	8	14	20
Gypc	0.0650164	10	16	24
Aldh9a1	2.7723e-06	6	20	24
Tbccd1	0.930823	16	14	26
Proz	0.00216301	14	20	28
Rogdi	0.0261989	20	14	28
Rpl31	0.910985	8	10	28
Prpf8	0.10684	22	4	24
Cnot8	0.0158896	16	22	26
Erc2	0.000146369	4	10	24
Fxn	0.00766003	4	8	26
Rwdd1	0.959934	14	18	20
Fech	2.29979e-08	12	14	20
Slc25a28	2.91245e-06	8	14	26
Tpt1	0.00355327	4	8	20
Yrdc	0.000422941	14	18	22
1190005I06Rik	5.14338e-05	8	12	24
Man2b1	0.0462642	12	8	20
Pigt	2.88059e-06	18	18	26
Tssc4	2.21772e-06	4	8	22
Pdzk1ip1	0.0629322	4	12	20
Iqcb1	0.270419	4	10	20
Hps1	4.24682e-10	6	14	22
Rab1	0.0167945	14	8	24
Atp5sl	2.71129e-15	10	14	24
Nhej1	0.00249735	4	8	24
Psen2	2.39096e-11	4	8	24
Dnase2a	0.00381991	6	14	20
Cd3eap	7.62835e-06	14	12	22
Ptdss1	0.364015	2	6	20
Ubr2	1.65916e-09	16	10	20
Ticam1	0.380069	2	8	24
Dnajc4	0.0629951	8	14	26
Ghr	0.000606683	10	16	28
Hebp1	0.000110719	8	16	24
BC021891	0.453617	28	10	28
Fam73b	1.89368e-06	14	16	28
Mospd3	0.606173	20	4	24
Alg3	7.83115e-07	20	14	28
Tmem104	0.00215583	12	14	20
Elmod3	0.000175339	16	20	26
1700007L15Rik	0.954015	4	20	22
E330011O21Rik	9.79292e-15	10	14	22
Mlxipl	0.227358	4	20	24
Cnnm2	0.0455328	4	6	28
Prr5	1.91e-05	10	18	26
Hint3	0.888359	2	16	20
Sepp1	5.53853e-07	18	6	24
Babam1	0.00182115	16	18	28
Mblac2	0.0137966	28	6	28
Aldh1l1	0.897582	6	20	22
Cpsf4	0.00026974	8	8	22
Sec14l4	3.79515e-06	22	12	24
3110070M22Rik	0.625409	10	10	20
Rfng	4.00904e-05	18	16	24
Kcnn1	0.000239158	14	10	22
Tbc1d2	0.000532458	4	12	22
Ivd	0.0318169	18	12	24
Mast1	0.000126373	18	20	24
Rpl18a	1.63867e-05	16	16	26
Slc23a1	0.064851	6	18	22
9030025P20Rik	0.343228	4	18	28
Pip4k2c	0.00140776	10	10	26
Elof1	0.0107422	12	18	24
Bet1l	0.000456115	10	12	26
Gtf3a	2.86424e-08	18	8	22
Hrg	4.30985e-09	16	10	22
Lag3	6.94659e-05	2	10	20
Ccnl2	0.0898372	2	4	24
Slc35e1	9.17956e-05	18	12	24
Srebf2	2.98391e-11	26	8	26
Fads6	0.687358	12	18	26
Atp5g1	0.550089	6	24	28
Reep3	6.30882e-05	18	10	20
Abcb8	2.1147e-07	10	16	26
Utrn	8.0571e-06	12	14	22
Ralgps2	0.000558621	2	14	22
Syt3	0.000130326	6	12	24
Pglyrp2	1.55693e-05	2	14	24
Mup11	0.00171599	22	10	22
Gak	0.000558853	16	18	28
Ddc	1.5286e-17	20	16	24
Arf1	9.54896e-05	18	12	24
Ankrd54	1.12913e-08	2	10	22
Ttc36	0.000488504	12	12	24
Srd5a2	0.00142876	4	12	24
C730027H18Rik	7.32595e-09	6	8	22
Abcf3	9.44118e-05	4	10	22
Rpl6	0.00389552	20	14	22
Hs3st3b1	0.000501834	14	18	22
Ece1	0.0523616	12	16	20
Snca	1.96096e-06	22	10	24
Tmem14c	5.03634e-06	18	14	24
Rab24	0.0509151	8	14	22
Rab4a	7.84959e-08	14	8	24
Tspan17	0.00390327	8	8	26
Ogfod2	0.0177069	10	12	26
Ctage5	5.23712e-11	10	16	22
Ino80b	0.62502	4	20	22
Arsb	0.015974	24	10	28
Ugt3a2	0.117165	2	18	20
Wdfy3	8.35924e-06	24	12	28
Nr0b2	0.281209	10	4	20
Fcgrt	1.89132e-05	10	12	26
1810024B03Rik	0.973903	20	12	28
Fam20a	1.73011e-11	6	6	24
Sfxn1	1.96141e-05	16	18	26
Ppargc1b	3.32591e-10	12	14	22
Idh1	0.891383	16	18	26
Kng1	0.965007	14	20	28
Pxdc1	4.52652e-13	4	6	24
C1ra	3.26102e-05	20	14	24
Tango2	7.94819e-05	14	18	20
Abca8a	0.0580371	22	4	22
Lysmd3	0.0348579	22	12	24
Copb1	3.56103e-05	6	12	22
Tmco4	1.16517e-07	12	10	24
Toe1	0.825422	2	16	26
Soat2	2.01198e-09	6	10	24
Tcn2	0.00164471	14	10	22
Bcat2	0.00142552	4	10	24
Sdccag3	1.58592e-08	16	16	20
Cpne2	5.36489e-06	2	10	24
2210016F16Rik	0.000508245	4	10	20
Pced1a	6.84207e-05	8	8	24
Chrna2	1.89396e-07	20	8	24
Snapc5	0.0433251	12	12	24
Abcc2	2.26458e-06	6	20	24
Slc39a5	0.919766	4	18	26
Tmem135	0.00102806	22	14	28
Ndufs2	0.00156535	16	14	20
Cyp2a5	5.13823e-18	16	10	24
Clcn4-2	0.374568	14	6	28
Echdc1	0.144385	28	12	28
Car5a	7.98069e-10	14	12	24
C8g	0.265694	8	10	28
Apoa2	0.0603976	4	22	24
Cgref1	0.000992064	12	10	28
Gpam	0.362963	4	12	24
Zmat5	0.00210999	6	12	28
Rhbdl1	0.0133844	14	4	26
Bola1	0.293562	8	16	28
Slc39a8	4.10056e-10	6	8	22
Hlf	1.47865e-19	14	12	24
Hsd17b6	0.000104847	16	8	24
Immp1l	0.00343241	6	12	20
Cyb5r3	0.969061	4	22	24
Uox	5.04079e-14	10	14	24
Mapre3	0.000114168	4	12	20
Tm7sf3	0.000271571	4	22	24
Sdf2	0.0678278	2	14	24
0610040J01Rik	2.24602e-05	18	4	24
Habp4	2.73674e-05	10	12	22
Mrpl55	0.00244699	12	14	24
Smyd2	2.29852e-08	16	14	24
Ppp1r1b	3.80012e-07	18	14	22
1700096K18Rik	0.763211	4	12	20
9130401M01Rik	0.93038	10	12	26
H1f0	8.75005e-15	8	8	22
Gm5617	0.109901	10	12	26
Mbd3	0.00024083	2	10	20
Zbtb8a	0.611685	4	6	22
Ifitm2	0.00047408	2	6	24
Ccdc57	1.95284e-06	14	10	24
Arid3a	0.0165157	24	8	24
Cisd1	3.02706e-07	10	14	24
Syt1	4.71744e-11	8	18	24
Mpg	0.000257907	6	16	22
Cspg5	7.1908e-07	2	10	24
Atp2b1	0.00514874	18	8	20
Ppp1r16a	0.0563703	14	8	26
Zfp330	2.21004e-05	10	6	26
Aup1	0.000254147	16	10	22
Klhl36	0.000435143	6	12	20
Manba	2.05506e-10	18	16	24
Lbr	5.62902e-06	22	10	22
Hmgn2	1.70577e-09	14	12	24
Gm19897	0.299372	16	24	28
Tirap	1.98668e-05	24	10	24
Ubqln2	0.00357028	26	10	26
2010315B03Rik	0.0143714	8	10	20
Erdr1	0.000347747	4	4	24
Agrn	0.0262631	6	10	26
Tbc1d16	7.21667e-17	10	14	24
Selo	1.66589e-06	8	18	24
Chrnb2	0.000949684	10	18	20
Paip2b	0.577706	24	14	24
1700007J10Rik	0.271472	28	12	28
Pdxk	1.28912e-23	14	16	24
Apeh	0.138471	12	14	28
Fgb	5.63694e-10	24	16	24
Hfe	0.000750529	6	8	26
Tmed4	0.882652	16	14	28
Unc13b	0.000235576	2	8	24
Tgfbr3l	5.14894e-11	8	10	22
Gba	0.128311	4	6	24
Aph1c	0.00296874	2	8	24
Rab3ip	7.88946e-07	14	14	22
Apol7a	0.00140787	4	22	24
2210039B01Rik	2.59537e-05	6	12	24
Ifnar2	0.00435332	8	12	20
R3hdm2	8.70433e-06	10	12	22
Apof	0.000103272	8	12	20
Gm11437	7.45453e-08	28	8	28
Dusp23	0.0227209	10	14	22
Ank3	4.42389e-09	12	8	22
Ndufa2	0.00884876	8	10	28
Ireb2	0.000135025	8	10	24
Nomo1	1.23868e-07	18	14	22
Mesdc2	6.68207e-05	16	16	26
Cml5	2.45975e-18	20	12	24
Elmo3	1.56335e-11	8	8	24
Slc25a23	0.000849559	18	18	24
Zfp467	0.00178582	8	14	22
Akap1	3.061e-05	2	8	20
BC024386	3.07849e-07	6	20	24
Hdac6	3.14257e-09	8	8	22
Entpd8	2.46456e-09	6	8	22
Lrrc46	0.914484	10	16	28
Ghdc	0.411919	4	10	24
1700012D01Rik	1.51634e-05	20	8	20
Serpind1	0.0368657	8	6	24
Mfsd3	3.13519e-05	10	8	22
Slc22a1	0.00174726	8	10	28
Rnf185	0.341438	4	6	20
Arhgef10l	5.46329e-14	6	8	22
Prrg2	0.116003	4	8	26
Cyp2d40	0.00340085	14	12	28
Pcgf2	1.07673e-05	4	8	22
Scamp4	0.26006	8	26	28
Klhdc3	7.64591e-10	12	6	22
Ube2i	0.0195265	2	22	24
Cyp2d22	1.76031e-07	10	16	24
Flad1	0.00962509	8	2	20
Scamp3	0.026634	26	8	28
Fbxw9	0.0230138	4	22	24
Slc29a1	0.000938415	20	14	22
Gucd1	8.16316e-08	22	18	22
Mlx	0.011595	16	16	26
Kxd1	7.90325e-13	10	14	24
B4galt7	0.444003	4	2	24
Slc38a4	1.33948e-13	8	16	24
Rpl7a	0.00188433	14	20	22
Col20a1	0.779885	14	2	22
Pdk2	9.50849e-16	12	12	22
Dtnb	6.47304e-07	18	16	24
Ergic2	0.000440213	16	12	22
Pigo	0.000372772	24	14	24
Kcp	0.00071816	6	10	22
Acaca	0.00349064	14	10	22
Zfp771	0.776523	2	10	22
4833418N02Rik	0.0103891	8	16	22
Lppr2	0.188054	24	22	24
Wdr81	7.14965e-11	8	6	22
Polr3k	0.000106205	4	12	20
Atp6v1h	0.00122076	10	10	26
Mrpl34	6.63942e-11	20	12	22
H2-D1	0.928669	10	24	26
C1qtnf4	0.978942	20	14	24
Atp13a2	4.73137e-05	4	14	20
Lrit1	9.94804e-08	10	8	22
Cpped1	3.18281e-08	18	8	24
Ankrd13a	2.47254e-07	16	18	24
BC022687	0.00283556	8	10	20
Mtx1	0.000853289	10	14	26
Tom1	0.948428	20	16	22
Stx18	9.38348e-10	2	8	24
Mrps27	1.45538e-07	20	14	22
Mapre2	6.59493e-13	16	16	24
Arsa	1.42648e-14	10	12	22
Alg6	0.000495581	12	8	22
Opn3	0.952722	26	16	26
Hyi	7.61093e-06	4	22	24
Cfh	1.91295e-08	24	10	24
Ocel1	0.00527528	6	18	24
Klf1	8.66023e-15	10	16	24
Dcaf10	1.74343e-06	2	8	22
Mrps24	0.0326339	16	8	26
Grhpr	3.53841e-08	8	10	20
Cog3	0.0129521	22	20	22
Bscl2	0.0146497	10	8	20
Nlrp6	0.921004	8	8	20
Ilkap	0.974597	24	24	26
Fkrp	0.0275375	8	12	20
Cflar	0.000309343	18	8	20
Ltbr	3.8219e-07	12	10	24
Elovl2	0.101308	4	6	26
Bid	6.38957e-07	10	18	28
Calu	2.83503e-05	24	14	24
Cyp4b1	0.920113	22	14	26
Traf3ip2	1.65965e-06	4	8	24
Gadd45gip1	0.0496898	4	14	20
Mir568	0.315558	20	12	22
Mettl14	0.00784377	14	10	22
Stap1	2.14806e-05	10	14	22
Mrpl14	1.12355e-05	10	14	24
Ndufaf3	0.000844609	8	22	28
Rnase4	9.46684e-06	12	10	24
Snap47	1.32391e-05	14	20	28
Pgls	0.170798	14	16	28
2310030G06Rik	0.746264	26	16	28
Mob3b	2.64661e-12	6	8	22
Mpp4	6.11595e-08	20	10	24
Txnrd3	3.93527e-06	8	10	22
Cfap126	0.0587114	10	12	20
Serpina10	0.0164194	2	4	24
Isoc2a	0.003993	14	12	28
Ppil1	1.89845e-05	4	4	24
Gm3435	0.120867	6	22	24
Gpr89	7.92491e-05	16	18	28
Marveld1	5.72433e-24	16	14	24
Vps28	7.24326e-05	16	16	26
Ube2o	0.764288	24	6	26
Colgalt2	0.244334	12	18	28
Txnl1	3.07657e-05	4	10	24
Sssca1	0.00925248	12	10	22
Slc6a12	0.0183346	8	16	24
Gramd4	3.86076e-11	4	8	24
Hist1h4h	0.0155538	24	6	24
Zfp862-ps	0.0033861	8	10	24
Ppdpf	0.000695735	4	10	20
Zdhhc5	1.98488e-09	16	12	22
Qsox2	0.0413142	4	10	20
Imp3	0.00131559	8	16	28
9430038I01Rik	5.78457e-07	8	16	24
Elovl3	2.51974e-23	2	10	22
Mocos	2.95307e-11	6	8	22
Klb	1.3757e-08	6	20	24
Ring1	0.000188041	4	12	20
D030028A08Rik	0.866983	12	8	26
Cdo1	5.15989e-09	8	8	24
Dpm1	0.60345	12	14	20
Rabggta	0.00719417	16	14	26
Setd1b	0.0291703	8	8	24
Derl2	2.79886e-05	4	20	24
Sdc4	0.000702497	8	18	26
Abhd11	0.971735	8	22	28
Irx1	0.0255084	24	24	28
Nr6a1	4.92253e-08	8	6	22
Etohd2	0.709891	2	22	24
Rpusd3	4.18621e-05	4	8	22
Fndc3a	1.90324e-07	24	10	24
Nudt21	0.960269	16	24	26
Trpt1	0.121577	8	10	22
Ext2	5.18442e-07	4	12	20
Pex16	2.67804e-05	10	8	22
Gas7	7.33231e-14	4	10	24
Kank1	6.22519e-07	8	4	22
Zdhhc7	0.000722271	12	16	22
D130020L05Rik	4.48545e-11	8	18	24
Eef1a1	0.526083	18	12	20
Brms1	0.240264	14	10	22
Dxo	0.573253	26	22	26
Ciart	6.58606e-22	12	14	24
Cib1	0.00791844	2	10	20
2210016L21Rik	0.00124824	6	12	24
Nlrx1	8.42063e-10	8	8	22
Fzd8	1.15062e-13	8	18	24
Klhdc4	0.333783	4	10	20
Nme1	2.25042e-05	2	4	24
Apoe	0.000914587	10	12	26
Rpl37a	0.122313	2	6	22
Txnrd1	0.0832192	2	12	26
Dusp28	0.000559368	16	12	26
Ido2	0.000412264	14	22	28
Psmd3	1.00489e-07	8	10	22
Sec14l2	2.42021e-06	6	6	24
Pelo	0.00313979	16	14	20
Cxadr	7.50267e-12	2	8	24
Rp9	0.0279655	20	2	24
Zfand2b	0.763842	8	18	22
Edem3	4.02516e-06	24	4	24
Vcp	4.76132e-06	10	4	24
Tmem160	0.32142	6	12	20
Ndst2	8.36995e-05	8	2	24
Ubr4	3.56052e-08	18	18	24
Shoc2	0.0001972	18	10	20
Ap1g2	0.0148631	2	12	28
Rsph3b	0.00058054	14	12	20
Ormdl1	0.006421	6	12	22
2310040G24Rik	0.962572	8	16	26
Gm16548	3.35047e-05	8	8	24
Rnf19b	5.72272e-11	12	14	20
Trappc3	0.193788	10	14	24
Grina	9.40604e-08	18	12	24
Srp54a	0.000590131	12	10	22
Btbd2	9.08248e-05	10	6	24
Hunk	3.21455e-06	2	8	24
Siva1	0.952532	10	16	24
Cfhr2	0.000147336	2	12	20
Atg4d	0.00669954	14	16	24
Asb13	1.27022e-18	2	10	24
Slc26a2	0.0289133	14	6	20
Tomm40l	0.951112	4	2	24
Cant1	0.268833	2	2	26
Trmt61b	0.169225	14	6	20
Tmem126a	0.205432	16	16	26
Mcm10	2.21156e-11	8	20	26
Bco2	2.17107e-07	6	6	24
Gbf1	3.74769e-16	24	10	24
Tnfaip2	1.75637e-14	24	12	24
Mpp7	0.817945	8	8	20
Dtnbp1	2.34152e-08	8	14	26
Cog8	0.0032025	2	8	24
Sec24c	0.0668833	8	12	24
Adipor1	2.38208e-07	14	12	20
Pdcd2l	0.0471131	12	2	22
Ssbp3	0.0263624	6	6	24
Fbxo36	0.000357792	14	12	24
Ndnl2	0.000390103	6	8	20
Zbtb48	1.65823e-05	8	12	24
Mcoln1	1.16506e-09	16	10	22
Tusc1	0.125127	8	20	24
Dvl2	1.28664e-11	20	10	24
2810459M11Rik	3.57877e-08	2	12	24
Slc30a9	1.12529e-07	12	18	24
Timm10b	0.227602	24	6	24
Ubc	0.145975	24	14	26
Mcur1	6.89912e-07	14	10	24
Ubfd1	4.65437e-06	2	4	24
Ing1	0.0108986	14	14	24
Ttc7	1.00236e-05	10	20	24
Slc9a3r1	2.67983e-18	16	10	22
Pink1	3.06535e-08	10	14	24
Hyal2	0.00190175	8	14	24
Ndufb7	0.00500324	6	24	28
Harbi1	9.87351e-06	8	6	20
Plekha8	2.62994e-10	14	16	24
Nop9	0.909671	2	22	24
Ngef	4.43817e-20	14	12	24
Slc36a1	2.59221e-09	24	16	24
Mtmr14	0.000454443	8	12	20
Snai2	0.00448163	8	16	22
Tmem19	1.1398e-05	4	10	24
Nit1	0.00741735	8	12	28
Egln2	5.88721e-05	12	12	24
5830454E08Rik	0.199222	8	14	28
Clcc1	0.0371373	2	24	26
Tmem167	0.000314162	4	16	20
Qpctl	2.95091e-05	18	18	24
Ndufb8	0.0001291	10	14	24
Rnf8	0.91939	4	10	20
Gm6484	1.93136e-07	16	18	22
Dennd3	2.596e-07	6	10	22
Gm38416	0.000416382	8	6	20
Cars2	3.09178e-08	24	14	24
Ppp1r35	0.0345795	4	14	20
Ndufv3	0.219522	10	12	26
Wdr45	1.45722e-09	8	16	24
Arfgap1	2.45958e-09	8	6	20
Ccdc85c	0.064761	12	2	22
Hacl1	3.94753e-20	22	14	24
Fnip2	8.42008e-20	10	16	24
Fam173a	0.542172	8	18	28
Sh3bp5l	0.966283	4	16	22
Ppox	7.72987e-08	6	12	22
Napa	0.130072	20	10	24
Nr2c1	6.4201e-06	4	12	24
Zfp687	3.73259e-14	8	6	22
Anks4b	0.00284919	10	14	22
Ccdc17	0.00038357	8	14	20
Tmem256	0.65123	4	8	20
Thap7	0.100392	8	4	22
Pyurf	3.43378e-06	18	22	28
0610031O16Rik	6.21281e-06	10	16	24
Spcs1	0.0103804	16	8	28
Rps6	6.14828e-05	16	16	20
E130309D02Rik	3.36089e-09	14	14	22
BC037704	0.043309	10	2	22
Mlh1	0.000579383	22	14	26
Zfp750	0.262708	18	8	20
Rps14	0.281653	8	10	28
Entpd2	0.000223037	12	10	22
Mcm9	0.00129984	8	6	22
Ntan1	0.0104484	10	14	24
Tor2a	0.921543	4	12	24
Cpq	0.0610529	10	14	24
BC048644	0.963913	18	8	20
D2Wsu81e	0.000110954	14	16	28
Mfsd11	0.0170999	2	10	24
Ndufb11	0.0349254	10	14	24
Hdac3	2.02632e-05	12	12	22
Slc35c1	3.59394e-06	14	20	22
Tmem241	6.55085e-05	10	8	22
Ctsf	3.77351e-05	22	8	24
Pop5	0.00405533	16	16	26
Nktr	0.00103198	2	8	24
Bdnf	0.000130267	18	12	24
Adat3	0.00671661	16	12	28
Cmc2	0.2203	20	10	22
Bivm	0.00232556	24	14	24
Cxcl11	0.801726	24	24	26
Sf3b5	0.33653	8	10	20
Cd320	0.271004	16	10	20
Tbc1d17	5.8387e-10	8	8	24
Ncoa4	8.86068e-06	14	18	22
Spata22	1.69223e-14	6	10	24
Gcgr	0.0348767	8	10	22
Dlg3	0.0118923	20	16	26
Tarbp2	0.0673166	8	2	20
Rab32	4.54709e-13	2	10	24
Fam214b	4.55299e-08	6	20	24
Zfp524	0.197447	8	14	24
Ubxn6	8.40095e-07	12	16	22
Itfg1	0.971179	2	16	20
2020-09-15	0.00273224	2	12	20
Dpp9	2.58114e-21	2	10	24
Nudt8	4.27034e-06	12	18	24
Capn10	6.51275e-07	4	12	20
Tuba4a	3.19602e-11	6	8	24
Clcn6	4.46878e-10	24	12	24
Slc22a30	1.30214e-09	22	14	22
Lsm10	0.126981	18	16	26
Bnip1	0.00189575	8	8	24
Usp30	0.00330913	8	10	28
Zfp367	0.000112129	10	4	22
Gm20319	0.000295567	8	18	24
E2f2	0.000490196	22	16	24
Gm3704	5.14626e-07	12	12	26
Rpl18	0.00218971	2	10	20
2310036O22Rik	6.42885e-12	2	10	22
Prok1	0.000946573	14	16	28
Vkorc1	0.00194339	16	8	28
Lrrc8d	4.50301e-08	4	12	24
Pacsin3	2.35686e-07	8	4	26
Dgcr6	0.0107923	10	14	24
Fkbpl	0.129548	18	18	24
Zfp280b	1.74194e-07	2	10	22
2020-09-05	0.000112963	24	14	24
Apoh	0.0435638	4	20	24
Psmb5	0.135762	8	22	28
Slc12a4	0.729625	12	18	24
F8a	0.0346566	6	14	26
Caml	0.0131703	4	8	22
Adnp2	1.14343e-08	2	10	26
Ybx1	0.108063	14	18	20
Exosc4	0.300511	8	10	28
Cd99l2	0.0105144	28	20	28
Tmem97	0.00520393	14	16	24
Pomt2	1.79965e-09	18	10	22
Map3k10	0.00959033	2	8	22
Ube2j1	0.00149588	2	8	24
Alkbh6	0.303186	12	2	24
Cebpa	1.19319e-05	8	18	24
Cyc1	0.0563145	8	24	26
Bod1	0.00769427	14	16	28
Sesn3	1.503e-06	28	8	28
Pvrl1	4.97286e-14	24	12	26
Bmp1	1.17202e-10	20	16	24
Atrip	0.0119979	6	10	22
Trp53inp2	2.54551e-13	22	8	24
Tmem144	0.000213906	10	4	22
Gm11423	0.164674	4	22	24
Sfxn2	0.000230807	16	14	26
Sec16b	0.404042	16	18	26
Arg1	0.000436633	18	12	24
Anapc5	0.134605	8	14	26
Pdk1	6.40942e-06	14	10	24
Slc25a37	1.254e-13	16	10	22
Met	5.77564e-08	12	14	22
Mcfd2	2.85016e-12	2	12	20
Oxa1l	1.43767e-08	8	6	22
Akr1c12	8.85544e-08	14	10	24
Mul1	0.00502013	10	10	26
Prkar2a	8.74312e-11	18	18	26
Lrriq3	0.452411	26	12	28
Nelfb	1.7189e-05	6	10	22
Sgpl1	2.24919e-12	2	12	22
Zswim1	0.134866	20	18	26
Mettl1	0.114313	2	8	24
Mad1l1	0.00122237	16	18	28
Med8	2.52246e-08	20	14	22
Rmdn2	0.140142	4	22	24
Mplkip	0.882506	6	18	24
Chchd5	0.000361332	10	6	22
Use1	0.000597461	8	16	26
Bcar1	1.35797e-12	10	14	22
Tst	0.000386144	16	14	28
Eef1d	0.000210228	18	12	24
Tmem41b	5.82693e-06	2	8	20
Isca1	1.2634e-05	14	14	22
Per3	1.84894e-27	12	14	22
Smim20	4.87135e-07	8	14	26
P2rx4	2.00415e-05	8	14	24
Yipf1	0.0297544	12	18	28
Shroom1	0.0112887	6	6	24
Zmat2	0.814429	10	10	20
1110001J03Rik	0.261217	8	16	28
Hnrnpa3	0.000315569	2	18	24
Tert	1.77576e-09	10	12	22
Tm9sf2	1.59766e-06	18	12	24
Klf9	2.95312e-06	8	8	24
Raf1	3.73196e-09	4	8	24
Kctd2	0.386533	16	16	24
Gmnn	5.09229e-09	10	16	24
Dhx16	2.34031e-08	24	14	24
Pkp3	0.341974	12	18	28
Rasl10b	0.00455364	12	10	22
Tbc1d9b	1.66855e-06	8	10	22
Pan2	4.03185e-07	8	2	24
Fbxl4	8.02564e-05	6	18	24
Lypla2	0.0251966	4	8	22
Rpl11	0.225156	16	16	26
Olfml1	2.29867e-05	8	18	24
Mrps34	0.00470234	14	16	28
Rps5	0.0268265	2	12	20
Pttg1	0.0186615	10	14	24
AW011738	0.000108381	2	10	20
Hbs1l	0.341251	8	2	28
Gpr146	5.30081e-12	8	14	24
Fkbp8	0.0480064	10	16	26
Rps4l	0.365092	28	2	28
Zhx2	7.32879e-08	18	14	22
Plekhf1	0.00249206	28	26	28
Als2	2.0296e-18	20	14	24
Scrn2	2.32811e-05	10	16	26
Men1	0.171244	18	16	22
Trim27	0.726255	16	18	20
Srrd	0.274013	6	14	20
Yipf3	0.0577253	8	10	28
Wbp1l	7.58425e-06	14	18	22
Orai1	2.8138e-07	20	12	22
Dalrd3	0.000212465	16	16	26
Sumo2	1.52544e-07	18	12	24
Abca1	0.00129644	12	22	24
Znhit2	0.00355368	14	20	28
Hnf1a	0.000144844	16	12	20
Rpsa	6.38767e-07	18	16	24
N4bp2	0.0342297	6	22	24
Snord104	0.000115513	2	8	24
Sec16a	0.0248206	24	10	24
Slc30a4	0.12391	2	8	20
Zfand6	0.158572	8	4	24
Kdelr1	0.00113002	12	10	24
Ampd2	2.98899e-05	6	8	22
Sdr42e1	0.0275093	8	2	24
Klhl3	0.404983	22	16	28
Tef	1.09689e-28	10	16	24
1110020A21Rik	0.242745	6	2	28
Zscan2	0.000144535	4	8	24
Vkorc1l1	1.40255e-11	12	12	24
Med25	6.98408e-05	14	8	20
Tmem41a	0.0075777	14	14	26
Slc39a9	0.322609	18	16	24
Crb3	2.24244e-07	2	8	24
Abhd8	3.91025e-06	2	8	22
Gm14023	0.370743	14	16	28
Rer1	0.70473	14	16	28
Cdk10	0.654038	18	2	28
Phf1	0.965476	20	8	20
Thpo	6.99264e-14	2	8	24
Me1	0.218709	4	22	24
Rnf170	0.00170828	10	14	22
Tns2	5.04616e-21	8	12	24
Tkt	0.0316156	14	10	22
Mir22hg	0.01484	4	22	24
Proser2	1.66158e-11	2	8	22
Aamp	2.06887e-09	12	10	24
Shf	1.1877e-07	6	14	22
Rnf139	3.93225e-08	16	20	26
Rab3a	0.0527854	8	16	22
Tcf7l1	0.000199808	22	14	24
Rdh7	0.00150512	6	12	22
Rnf5	0.000437613	16	8	28
Plekhg3	2.87578e-08	12	12	24
Pigr	0.0513715	6	18	24
Susd6	4.5092e-06	14	12	22
Mapk6	1.91493e-06	16	10	22
Tomm22	0.0131664	10	16	26
Rnf113a2	0.0882639	2	10	22
Fermt2	2.52233e-16	2	10	24
Cyp2s1	0.00152916	18	8	22
Akt2	0.000505563	16	14	20
Ugt2a3	5.07096e-10	12	12	24
Slc4a2	0.00289413	22	14	26
Mis12	0.304756	16	12	20
Pmf1	0.035807	6	12	22
Slc19a1	8.14425e-09	12	14	24
Edrf1	0.0228539	14	16	26
Tspan12	6.83639e-13	8	16	24
Angel1	9.99239e-08	8	14	22
Samm50	0.0479813	16	10	20
1700056E22Rik	0.0848899	12	2	20
Fkbp4	4.94844e-18	20	12	22
Ttll5	0.00112868	20	8	20
Mrps16	0.891365	6	24	28
Naa60	7.38203e-23	16	14	24
Eaf2	0.00162496	6	8	22
Nfkbil1	2.42337e-06	8	6	22
Acox1	2.45791e-09	14	18	24
Atf6	0.00477145	8	12	24
Rabac1	0.0156918	10	12	26
Slc26a1	0.293194	18	8	24
Mbl2	0.0241756	10	14	22
Rpl28	0.0261138	16	16	26
Urad	7.18071e-11	18	14	26
Rps27a	0.929133	2	12	20
Chic2	0.952519	12	12	26
Agt	0.958538	6	18	24
Sned1	0.0754068	24	14	28
Cdc14b	1.66674e-07	6	10	24
Dmwd	0.00985423	8	20	26
B4galt5	1.02138e-09	16	12	20
Polr1d	0.220432	16	16	26
Nox4	1.72502e-11	8	16	24
Mrpl30	0.125102	8	22	28
C330022C24Rik	0.921477	2	22	24
Pcbp4	2.41479e-09	8	8	26
Tmem5	0.0799198	10	14	24
Abtb1	1.96867e-11	10	10	22
Bag1	0.0455617	10	14	24
Bola2	0.139888	16	18	28
Atp5g2	0.00785462	8	16	26
Copb2	0.0099743	12	8	20
Fbxo4	0.162035	26	14	28
Zfp385b	4.72347e-09	16	10	22
Slc25a38	0.22407	16	14	26
Cutc	2.73193e-05	10	14	24
Mup10	0.128814	4	14	20
Vwce	3.90124e-07	6	18	24
Qsox1	3.77693e-12	2	8	24
Ndufb3	9.53202e-05	10	16	24
Gt(ROSA)26Sor	0.937392	20	14	22
Cyb5d2	0.0411703	18	14	24
Fdx1	5.68774e-16	12	14	24
Zswim8	5.40283e-06	24	14	28
Npc1	2.11534e-12	10	12	24
Ccdc134	0.000189522	20	10	22
Uqcrq	0.0258471	8	16	28
Ccni	2.33646e-14	4	12	24
Vcl	1.7051e-06	28	10	28
Timm17b	0.00752763	16	10	28
Rab11b	1.75923e-05	8	14	26
Snrnp40	0.290453	2	10	20
Pex2	0.0326878	8	12	20
Exd2	0.0813074	22	16	22
Sac3d1	0.0791016	2	6	22
Isg15	0.000130484	8	12	20
Alg9	0.318774	8	22	28
Ranbp10	2.01157e-07	8	6	22
Glrx3	0.201559	8	20	28
Sclt1	0.0327114	18	20	24
Gne	2.69051e-08	12	18	24
Papss2	1.31501e-16	16	10	22
Rpl30	0.927409	12	10	20
Nudt19	1.86538e-08	16	8	24
Acox2	1.18555e-07	2	14	22
Copz2	0.140403	10	16	20
Pikfyve	0.021755	24	10	26
Mgrn1	7.56256e-13	8	18	24
Tollip	2.59969e-09	12	16	26
Pim2	2.3458e-06	2	4	24
Sin3b	0.228667	10	8	26
Adcy9	1.12903e-06	6	20	24
Cirbp	1.88348e-06	10	4	22
Kptn	0.0202079	6	12	22
Hpd	2.71059e-07	18	6	24
Ctsh	0.744168	8	16	24
Gys2	8.27548e-26	14	10	24
4933406I18Rik	0.0146585	18	6	26
Lpin2	1.23646e-15	14	10	24
Pxylp1	0.00281346	2	12	24
H2afj	0.0108794	2	10	20
Polr3gl	8.96374e-08	10	12	22
Ppp4r1l-ps	2.99676e-10	8	10	22
Prpsap1	0.0453115	10	14	22
Madd	0.915511	20	18	20
Tdp2	6.9391e-05	4	22	24
Nabp1	0.108049	18	2	20
Acy1	4.75706e-13	16	8	24
Khnyn	1.93694e-11	6	8	22
Fhad1	2.31885e-14	14	14	24
Mtfp1	1.20205e-06	14	18	20
Nr1h3	9.96556e-10	20	14	22
Ptprj	0.000110477	22	14	28
Nat2	0.0104225	10	4	22
Aes	0.0134542	10	14	24
Ifnar1	1.71053e-06	10	4	22
Lsm6	7.40185e-06	18	10	22
S100a1	0.0274503	20	2	26
Nploc4	0.0614825	2	12	20
Asph	0.00567097	6	2	28
Rnf181	0.0116783	14	12	28
Atp6v1g1	0.00294226	20	12	20
Cnbp	2.62318e-05	4	10	20
Ulk2	0.000139362	22	8	24
Lmbr1l	0.0971907	10	14	28
Ost4	0.000298973	18	16	22
Stt3b	2.2201e-09	2	12	20
Arl4d	8.3112e-05	8	6	20
Slc31a1	8.83441e-07	16	10	28
Acvr1b	0.00020863	12	8	22
Dennd6b	1.9856e-09	8	10	24
Traf3ip1	0.0377521	10	12	24
E030030I06Rik	0.00220849	2	10	20
Hopx	1.37783e-07	12	18	24
Wsb2	7.06604e-07	22	8	22
2300009A05Rik	4.47049e-05	16	8	24
Mroh1	0.0590453	4	14	22
Zfp511	0.000181393	2	10	22
Irf3	5.37486e-06	4	6	24
Birc3	5.31025e-05	4	14	28
Pnkp	2.50248e-17	6	8	22
Alkbh7	6.01149e-11	4	10	24
Zc3h3	0.308324	12	22	24
Mtch1	0.0155776	10	16	24
Hoga1	3.30465e-11	10	14	22
Tmem179b	0.0137936	8	6	20
Kcmf1	0.00644684	14	18	20
Ube4b	0.098468	14	2	26
Znrf2	8.90959e-11	24	16	24
Psma3	0.0137465	8	10	28
Avpi1	0.00191965	18	12	24
Arhgap12	1.98322e-08	8	6	24
Pom121	0.000204439	18	10	20
Tmem259	0.104015	14	14	22
Jade1	2.40814e-18	8	12	24
S100a13	2.75241e-05	20	4	24
Hdgf	3.73733e-12	20	8	22
Zfyve1	8.20984e-13	20	14	24
Hhex	0.0377144	14	14	20
Atf4	8.9734e-08	26	10	26
2700046G09Rik	0.880802	10	12	28
4632428C04Rik	2.0326e-05	6	10	22
Cps1	3.30859e-05	22	8	24
Rab4b	0.00114849	6	14	22
Ptov1	0.487866	20	12	20
Gpank1	0.967147	2	6	24
Cyp2a12	3.85352e-05	18	8	24
Cyp2j5	0.301771	16	24	28
Zzef1	0.000471576	22	14	26
Map3k4	0.251732	24	14	24
Dguok	0.000326486	4	10	24
0610012G03Rik	0.00202041	16	8	24
Canx	9.23854e-10	24	10	24
Gstz1	0.00737005	8	18	24
Mob2	0.126321	10	14	24
Atp8b1	2.05044e-10	2	8	24
Tmem220	4.22976e-06	8	18	24
Ogfod3	1.85753e-07	14	12	24
Ero1l	3.80622e-08	18	14	22
Mrpl54	0.0504721	14	10	22
3110001I22Rik	0.00205526	14	16	24
Prss8	0.147715	14	8	24
Aven	0.000722789	4	8	20
Col5a3	1.17926e-10	4	12	24
[truncated: 10,539 more rows]

## Sheet: WT_RAIN_Period_4 to28
Gene_name	pVal	phase	peak.shape	period
Ccbl2	0.00514998	2	12	20
Tmem238	1.76626e-05	24	6	28
Ces1g	0.00501833	6	6	16
Ces1e	0.0148256	24	20	28
Ces1c	0.00629967	10	6	12
Ces1d	2.18605e-14	20	10	22
Dgat2	1.52953e-12	14	14	22
Ces1f	0.0918591	8	8	24
Gabbr2	1.36441e-06	14	8	24
Retsat	0.0111549	6	10	12
Lect1	1.1893e-09	14	12	22
Ces1b	0.000395985	20	10	26
Hapln4	5.18621e-05	4	8	26
Adgrf1	0.00366833	12	8	18
Angptl3	0.00283737	24	18	26
Adam11	1.00655e-05	4	10	24
Ptprf	2.88537e-06	2	14	28
Cyp2c67	0.0866394	12	4	12
Bloc1s1	0.000427988	12	8	20
St3gal3	3.11042e-05	8	10	20
Hc	0.0537426	12	14	18
Gjb1	1.26184e-13	6	10	22
Aqp4	0.000993504	10	16	26
Lamp1	2.5545e-05	10	4	12
Proc	2.76626e-06	10	12	18
Ildr2	0.00290928	2	8	18
Azgp1	0.000794815	10	12	18
Tex264	2.02718e-07	10	16	24
Hgsnat	1.0001e-08	14	10	20
Morn2	0.000232447	20	12	24
Syne4	3.05523e-05	16	18	28
Ccdc149	9.58196e-05	4	6	12
Rnf130	1.02626e-08	6	10	26
Ces2a	0.000179424	10	16	22
Pla1a	0.0295212	14	16	28
Cyp4a12b	0.320432	16	2	16
Oaf	8.79015e-11	10	16	22
Paqr7	2.80354e-07	12	18	26
Erp44	0.000135492	2	10	20
Sidt2	2.54827e-12	18	8	24
P4hb	1.83846e-06	18	8	18
Selenbp2	0.0056961	22	10	26
Tmprss6	0.00278081	22	18	24
Dnajb9	5.46727e-07	2	6	12
Sec61b	0.0449694	4	4	12
Gm4956	6.98068e-07	2	10	22
Snhg11	3.24562e-05	8	14	24
Ikbke	7.8581e-10	4	8	12
Pxmp2	4.75164e-05	18	12	28
Dnase2b	6.4253e-07	20	10	22
Gmds	0.00347229	16	8	20
Itih4	1.30325e-05	16	10	18
Cyp2c40	0.000210953	24	6	24
Cnpy3	3.32989e-09	4	6	12
Tex2	6.8246e-14	4	8	26
Col18a1	2.39081e-09	8	6	24
Slc13a2	3.74174e-09	24	14	26
Cyp1a2	0.0151413	14	16	28
Cyp2e1	7.41308e-11	12	14	22
Igf2r	0.000387007	8	18	26
Acacb	7.06767e-08	18	18	24
Daglb	3.48226e-09	10	12	22
Sec61g	0.0894801	14	4	14
Rpn1	0.00888832	4	4	24
Dpp7	0.000143677	12	8	16
1810008I18Rik	8.31499e-06	6	8	26
Zfp9	0.000250098	2	6	12
Gpr108	8.58753e-06	16	10	20
Plbd2	2.80347e-08	16	10	24
Creld2	2.47046e-07	4	6	12
Slc39a4	0.955439	4	6	14
Tmed3	2.51832e-09	4	6	12
Atrnl1	2.88753e-06	14	12	24
Mup1	0.00257397	16	2	20
Sdf2l1	5.38556e-07	2	12	24
Clu	0.000665372	16	8	20
Slc5a2	0.00424307	16	14	28
Scd1	0.0040476	6	6	16
Capn8	0.063692	28	6	28
Tram1	7.26335e-05	4	8	12
Sec61a1	3.22436e-06	4	8	12
Abca2	6.29092e-08	2	14	24
Igfbp2	0.00621171	14	10	28
Sec11c	0.54982	2	16	24
Dnase1	0.449249	12	6	16
Lrp1	2.9877e-05	16	10	18
F7	9.45286e-06	12	18	24
Furin	2.30947e-07	12	14	24
Lrtm1	0.0100112	10	2	24
Entpd7	7.54894e-08	4	4	22
Arfgap3	7.91913e-07	2	8	12
Tmem205	0.483439	10	10	18
Serp1	7.22796e-07	20	12	22
Cyp2c68	0.00546055	18	22	24
Gm20257	0.000455474	4	10	22
Hyou1	1.47605e-08	4	6	12
Orm1	0.112944	16	16	26
Slc17a9	3.70812e-05	4	6	12
Serping1	0.0539821	6	2	6
Swsap1	1.84784e-05	4	6	24
Slc2a8	4.79636e-08	14	8	22
Gcnt4	0.00228629	12	12	20
Uggt1	0.000491932	4	8	12
Ddost	0.0104579	14	10	14
Apon	4.87412e-08	6	12	22
F2	0.0682099	18	20	28
Afm	0.00978862	6	10	20
Serpina1e	0.00255057	12	8	16
Ndufa9	0.060272	8	14	18
Ostc	7.25689e-06	4	4	24
Fn1	1.06736e-09	16	10	18
Ppp1r15b	9.91214e-14	18	10	22
Slc35b1	0.000312548	2	10	26
Txndc5	3.96435e-08	4	6	12
Apoa1	0.000256701	14	6	16
Gstp1	0.000971721	12	12	16
Eif2ak3	8.20861e-05	4	2	22
Cyp2u1	9.79097e-06	2	14	28
Tmem208	0.000704454	12	8	16
B4galnt3	0.00974254	8	10	24
Clec2h	1.0638e-09	12	8	20
BC021767	0.0269028	12	12	18
Chid1	0.00734346	2	8	14
Nfasc	0.0108803	12	8	12
Ces4a	0.00179356	16	16	26
Txndc11	8.80582e-06	2	6	12
Gm12718	4.66928e-09	8	8	24
Slc33a1	7.88123e-09	4	8	12
Cdk5rap3	0.00016492	12	12	20
Pm20d1	0.0010691	2	10	16
Acss2	2.05573e-06	26	16	26
Stim2	4.68231e-17	16	12	22
Hspa13	1.29654e-08	4	6	12
Krtcap2	0.147542	12	10	16
E130012A19Rik	5.83195e-11	16	14	24
Limd2	2.09986e-12	14	8	22
C330021F23Rik	0.000182698	4	10	14
Vezt	0.00029947	12	12	20
Mup2	0.712321	14	4	14
Spp2	0.000839651	10	10	18
Tapbp	0.00675723	16	8	18
Ugt1a5	0.00660793	6	6	16
Tmem214	6.91144e-11	4	6	12
Slco1a4	0.000347309	14	8	24
Edem2	0.00111407	12	12	16
Tpp1	5.9834e-10	12	14	22
Sil1	0.176381	10	12	18
Slc27a5	4.23035e-05	2	10	16
Sel1l3	0.00658413	12	8	14
Rpn2	0.000307858	16	18	26
Cyp2f2	0.113674	16	14	26
Mup21	0.0606925	12	6	14
Slc2a5	4.67252e-14	8	18	24
2310067B10Rik	1.10585e-09	8	8	24
Fads1	9.57358e-09	18	10	20
Nucb2	0.24783	16	6	16
Snd1	1.47835e-07	6	6	12
Sec23b	2.72198e-11	4	6	12
Gm2a	0.375185	12	8	16
Cyp2c53-ps	2.507e-05	2	4	24
Nme6	2.17306e-09	4	6	12
Dpy19l3	1.41026e-07	6	10	26
Mlec	2.88168e-07	4	6	12
Spsb4	2.42614e-08	4	14	20
Fkbp11	0.00118514	12	10	16
Armcx3	2.25362e-05	4	16	24
Gale	6.80354e-10	2	10	24
Ces2b	0.00851009	16	16	24
Gmppb	8.31511e-11	4	6	12
Gm32511	1.4807e-11	10	10	24
Inmt	1.49049e-09	18	10	24
Lrg1	0.00541317	12	8	12
Ntn3	0.000102783	4	6	22
C8a	0.0433683	16	8	20
Fdps	1.08989e-06	26	12	28
Slc25a17	3.93065e-09	22	14	24
Xbp1	0.00221337	12	10	12
Ppib	0.000118303	12	10	16
Tspyl2	2.61066e-06	2	12	24
Insig1	0.000316636	18	18	22
Spcs2	5.4156e-08	4	4	24
Srms	5.02286e-08	2	12	20
Tspan33	6.30908e-07	24	10	24
Lrp2	0.0029879	12	6	16
Ces3b	0.00205302	12	12	20
Ccl9	0.0456752	10	10	18
Sgsm1	1.06693e-09	2	8	24
Scnn1a	0.00149844	12	8	16
Adam9	0.000795406	2	8	18
Tmem258	0.0412062	2	20	24
Egf	0.000113339	4	12	20
Ccdc167	0.00297651	4	6	12
Ttc13	0.0740679	20	8	22
1700018L02Rik	7.2111e-07	16	10	26
Blvra	1.95459e-05	10	10	20
Bmf	7.26421e-11	8	18	24
Ssr3	6.8912e-06	4	8	12
Rpl10	0.420445	18	2	18
H13	0.000245127	12	12	16
Vnn3	9.70514e-05	4	8	14
Fgg	3.11891e-07	6	12	22
Ugt2b1	0.017905	24	6	24
Ssr4	0.0585695	12	12	16
Cpb2	0.0552207	12	12	16
Tmem86b	2.67256e-05	10	2	26
Upp2	7.52617e-17	12	14	24
Gmppa	1.46093e-06	2	20	24
Rpl36al	0.018179	14	4	14
Vimp	2.5079e-05	4	6	24
Mup12	0.00159613	16	2	20
D630024D03Rik	2.35036e-07	8	10	24
Gnptg	0.212292	24	14	26
Fga	8.88138e-07	2	18	24
Commd9	0.157846	4	2	8
Gm19522	5.044e-18	18	14	24
Gpx3	0.000107862	16	14	28
H2-Q10	0.0062737	12	2	20
Lifr	0.0480982	12	8	18
Slc22a4	2.57673e-07	10	16	22
Slc41a2	7.50093e-06	2	8	26
Stt3a	5.34726e-09	4	8	12
Hmgcs1	2.37684e-17	4	12	22
Mpc2	0.43337	14	18	28
Trabd	5.30189e-09	4	6	12
Cyb561d2	2.69442e-05	6	12	22
Edem1	2.64587e-07	2	10	20
Pgm3	9.84816e-06	4	6	12
Magt1	2.59502e-10	2	10	20
Paox	9.53443e-07	24	16	26
Mug2	6.76357e-09	6	10	26
Gm11992	0.000618843	8	8	12
Wfs1	2.92436e-06	2	8	12
Fam134a	8.07697e-10	8	18	24
Serpina1c	0.494261	10	12	18
Rarres1	0.0145629	16	4	16
Mxd4	0.33306	6	6	8
Alg1	0.00586035	12	12	16
Mup9	0.00128948	14	10	20
Mgat2	4.51048e-09	2	8	12
Klk1b4	0.00550663	22	12	24
Pigg	3.51274e-08	18	12	20
Zbtb11os1	8.02264e-05	10	12	20
Pcsk6	2.64801e-07	2	6	18
8430408G22Rik	3.7146e-06	6	8	24
Yif1b	0.204678	12	8	18
Ssr1	2.14903e-05	4	4	26
R74862	1.07326e-06	10	8	20
Man2a2	0.906548	6	6	8
Uba5	0.00227306	4	6	12
Tdrkh	0.000987682	22	16	24
Serpina11	0.0366448	12	12	16
Cpn2	9.72671e-05	16	12	24
Slc44a1	7.87793e-12	22	14	24
Fetub	0.00189199	12	8	18
Creb3l2	0.000156501	16	14	20
Dnajc3	0.00403909	4	8	12
Btbd1	0.00420084	2	10	22
Smim22	0.32403	12	12	28
Mrgpre	0.00457975	8	8	12
Adrb3	1.22004e-12	10	8	20
Dclk3	1.23603e-06	18	6	22
Sdr9c7	3.58781e-07	2	10	26
Gcat	0.00373541	26	12	28
Tgfa	0.003022	4	4	12
Dhrs13	0.194324	20	12	24
Sec24d	3.99349e-08	4	6	12
Hgfac	0.0011753	16	12	26
Tm7sf2	0.0461902	26	12	28
Slc9a8	0.000561019	4	20	26
Uso1	1.05524e-09	4	6	12
Dpagt1	2.46053e-05	4	4	12
Camk1d	1.17283e-14	6	8	26
Sucnr1	0.000102076	6	8	26
Cd81	3.71751e-09	6	14	24
Il1rap	6.11614e-06	20	8	20
Sytl1	1.73987e-09	12	10	22
Mug1	0.0123869	14	14	16
D130043K22Rik	0.000427276	8	8	24
1110065P20Rik	0.0331595	2	6	26
Atraid	0.0395861	10	12	18
Cyp2b10	0.000112633	2	10	18
Tmem181a	2.18862e-08	10	10	22
F12	0.00316768	16	4	18
Hes6	0.00113023	4	4	12
Pzp	3.54098e-05	14	12	18
Serpina1a	0.16986	10	12	18
Lipc	7.0876e-06	8	8	24
Pstpip2	1.10675e-08	4	10	26
Pmvk	3.95738e-10	26	10	26
Gstt2	4.2885e-11	10	16	22
Dnajb11	0.000621995	2	10	26
Cope	0.00094689	16	8	20
Pdia6	0.0171535	4	10	24
Hsd3b5	5.72718e-08	8	10	20
Mydgf	8.23274e-09	4	4	24
Rrbp1	4.72182e-05	6	8	22
Spcs3	2.64446e-06	2	10	26
Pgrmc2	1.48131e-07	24	18	26
Srebf1	5.23218e-11	16	10	20
Dera	0.024971	6	8	14
Yif1a	1.89685e-12	14	10	22
Mup14	0.141169	16	4	16
Mup3	2.55237e-05	10	12	18
Rdh11	3.38427e-10	2	14	24
H2-T23	0.270387	14	10	28
Nans	0.00958679	4	4	12
Tmem39a	5.66314e-09	2	6	12
C4b	0.000862845	12	14	18
Mup8	0.000309913	12	8	18
Ugt2b38	0.000258833	12	8	16
Alb	0.010551	20	6	26
Fasn	2.62965e-08	18	10	20
C3	2.48264e-06	4	6	16
Bet1	2.0107e-11	2	10	26
Cacna1d	0.00864473	6	16	24
Foxq1	5.11656e-06	16	6	18
Trhde	0.00104442	2	16	24
C8b	0.0242166	22	10	26
Hlcs	0.00379849	4	6	14
Ufl1	9.69235e-11	2	8	12
Pla2g12b	1.18244e-17	6	10	22
Bik	0.309497	8	6	12
Lman2	2.32239e-08	18	16	22
Gm10069	0.0892899	6	14	24
Agpat2	1.11897e-11	22	14	24
Vegfb	0.925476	12	4	16
Tlcd1	0.17193	4	10	14
Ficd	2.81361e-06	2	6	12
Papss1	9.34187e-07	6	6	24
Ppapdc1b	0.000781076	2	8	12
Btd	8.52359e-12	2	12	22
Mvd	6.32004e-07	26	10	26
Naglu	0.00924641	14	6	18
Ropn1l	0.142476	10	6	14
Wfdc21	0.00118332	16	8	20
Glrx	8.63911e-13	18	12	24
Cyb561	0.708888	12	12	18
Prdx4	0.000155991	10	12	18
Fbxo31	5.81472e-11	12	16	24
Unc119b	1.11313e-06	2	8	24
Mrps36	0.000455254	8	6	18
Ergic3	0.0122971	12	10	16
Cnnm4	2.27639e-08	20	10	24
Adamts7	0.0635848	8	14	24
Stub1	2.89543e-05	12	8	24
Nsdhl	0.0200692	12	8	20
C1rl	3.49525e-10	12	4	24
Gfpt1	6.49225e-09	4	6	12
Atp5d	3.88818e-07	18	12	26
Dhcr7	8.9602e-09	4	10	22
Abcg8	1.71358e-16	10	10	24
Rec8	9.59316e-07	12	6	18
BC004004	1.73054e-18	6	10	22
Thnsl2	1.16144e-10	10	10	22
Os9	0.00231112	16	8	20
Nup210	9.65885e-05	14	6	18
Syvn1	3.25853e-07	4	4	12
Itih1	4.02185e-08	2	8	28
Surf4	2.17708e-07	4	6	12
Mup7	0.00195064	16	4	18
Pon1	0.00690136	2	14	22
Pcsk9	0.000107877	18	10	22
Pla2g6	1.14221e-11	12	14	24
Clcn2	1.20303e-10	10	16	22
Abhd17a	0.00189638	14	12	22
Srp9	0.218675	2	6	12
Apom	0.0320123	14	8	16
Cnpy2	1.81074e-09	12	8	20
Kcnn2	8.33893e-06	10	6	12
Azin2	7.70957e-10	12	10	20
Mst1	0.000156014	4	4	26
Pfkfb1	5.94381e-09	16	16	22
Odc1	6.11584e-18	20	12	24
Nlrp12	0.0040835	6	10	18
Sgk2	1.04994e-14	8	6	24
Slc46a1	0.00150668	12	4	12
B930025P03Rik	4.58125e-07	8	18	24
Bdh2	0.103585	8	8	12
Serpina9	0.00120734	22	10	26
Slc25a48	0.0293972	8	14	26
1810046K07Rik	1.26047e-10	10	12	22
Cadm4	0.000105218	12	14	20
Ddrgk1	0.0750116	12	4	22
Slc35f5	1.35133e-14	8	8	24
Rnase13	0.00175005	10	8	20
Acsm2	0.000416212	16	18	28
Atp1a1	1.17634e-15	16	10	22
Abcd4	0.0501028	14	16	24
Dnajc10	0.0204242	16	4	16
Sharpin	8.21044e-08	12	10	18
Bola3	9.71337e-05	18	14	28
Cyp4a32	0.00155229	8	6	12
Klhl18	0.000227488	22	12	24
Qdpr	6.76021e-08	26	16	26
Lrp3	6.82673e-10	16	12	24
Eef2k	1.06259e-08	16	8	20
3110082I17Rik	5.83359e-08	12	12	20
Ppard	3.84902e-22	2	8	24
1700001C19Rik	6.45781e-13	10	6	22
Fabp2	0.114008	6	10	12
Cyp51	8.3835e-05	2	12	24
Izumo4	0.00130804	10	6	22
Pcbp2	1.66261e-08	12	14	22
Akap17b	8.53471e-05	2	6	12
Htt	0.000719458	22	12	24
Dnpep	1.01463e-05	26	26	28
Kif1c	0.00020399	8	2	26
Cdhr5	0.000528045	16	18	28
Mn1	7.1567e-11	8	12	24
Cyp4a12a	0.0852438	26	8	26
Eif4ebp3	7.94744e-18	16	14	24
Jkamp	0.00335934	14	8	20
Bhlhe41	1.60237e-18	8	20	24
Tk1	3.15246e-12	20	6	22
H2-K2	0.0588266	10	2	16
Lss	1.24406e-06	26	10	26
H2-K1	0.0166608	4	4	16
Mug-ps1	9.71873e-17	6	8	24
Tmem125	0.0014136	6	4	12
Atg13	2.7913e-07	4	16	24
Gm10319	4.09462e-12	4	10	24
Hmgcr	1.65551e-08	18	10	22
Gorasp2	1.01032e-05	4	6	12
Cad	1.37699e-06	4	8	12
Neurl2	0.00104997	4	12	26
Tasp1	0.00113008	6	14	22
Tmed9	1.84893e-06	4	4	12
Tmem248	1.69045e-09	2	6	12
Ilvbl	0.00532773	12	10	20
Whrn	0.167868	10	6	10
Csrp3	2.36516e-07	8	12	20
Cacfd1	1.59772e-05	2	8	12
Preb	3.0669e-13	4	6	12
5830473C10Rik	1.05971e-05	6	10	24
Slc39a7	4.629e-07	4	6	12
Mmp19	4.00402e-07	2	10	22
Fam13a	2.95607e-08	8	16	24
Alg2	8.16882e-06	2	6	12
8430419L09Rik	1.43353e-09	16	16	24
Map2k2	1.64066e-06	14	18	28
Ttr	2.76645e-05	6	10	20
Abhd14a	0.000106044	18	14	26
Cbln3	1.23185e-17	6	10	24
Nrbp2	0.0250277	12	20	22
Tnfaip8l1	0.00111132	8	8	22
Cela1	1.34463e-07	10	6	22
Nme2	0.000809935	12	10	16
Fads2	3.60011e-11	16	12	22
Atp9b	0.00161535	12	14	20
Hp	0.000714897	4	4	12
Rusc1	0.00137355	2	8	12
Zmat1	1.47131e-05	8	4	26
Hnf4aos	0.00031329	10	6	24
Smim14	0.000161573	2	22	24
Pla2g12a	8.72386e-11	12	12	22
Ppp1r13l	0.0457636	2	4	24
Cyp2r1	0.000296657	22	22	28
Metrn	0.0139363	20	10	28
Mia3	1.40504e-07	8	16	24
Dbt	2.3816e-09	20	8	22
Il17rc	0.00552299	18	8	18
Slc20a2	1.09698e-09	8	14	22
Araf	1.26936e-05	12	8	20
Ero1lb	4.65158e-07	4	6	12
Ssr2	2.91856e-05	4	4	24
Tbc1d30	1.35854e-07	8	18	24
Hpn	0.000161143	12	16	24
Serpina1d	0.0671195	10	6	12
Samd8	0.000692089	8	6	12
Slc30a5	3.289e-07	2	6	12
Slc4a1	2.92418e-05	22	10	22
Adra1a	0.000445025	8	14	24
Cabyr	1.13769e-05	12	20	24
Hn1l	2.73028e-10	4	10	24
Tmed2	0.0115987	6	6	12
Ptk6	1.00847e-07	22	14	24
Atf6b	5.29405e-11	4	6	24
Ubxn4	1.62999e-12	4	6	12
Tpst1	6.12938e-09	16	16	24
Serinc2	1.60265e-08	8	12	22
Atp9a	3.56175e-05	18	8	18
Bst2	0.517678	22	10	26
Gstm6	4.53502e-08	4	12	24
Serpinb8	5.17243e-06	8	8	24
Stx5a	0.00014143	4	4	12
Amigo3	0.00158982	2	6	12
Dbi	8.29447e-06	2	14	24
Gm4013	0.773313	10	6	16
Fmn1	0.015551	12	4	20
Cks1b	1.37725e-05	2	6	12
St3gal4	9.20616e-07	14	18	22
Ncln	7.62369e-08	16	18	26
Serpina3k	0.000179657	22	10	26
H2afx	3.65914e-07	2	4	24
Sall2	1.66401e-05	20	10	24
St3gal5	7.15495e-22	14	14	24
Sco2	2.36586e-19	6	10	22
B4galnt1	7.55863e-06	4	10	24
Clptm1l	0.000744942	16	6	16
Smim1	0.63508	4	4	8
Kctd7	5.73613e-05	2	8	24
Tpst2	3.69985e-14	22	12	24
Hsd11b1	0.00710518	6	6	14
Selk	5.20676e-07	4	10	24
Lsr	3.42794e-07	16	20	26
Alg12	3.96097e-07	4	4	12
Pigk	0.0573279	4	8	14
Fbxo21	7.76905e-12	10	8	22
Reep5	0.00197126	12	6	16
Wdr90	2.39307e-06	6	8	24
Ppapdc2	5.88254e-08	6	8	24
Fuom	0.000101895	12	18	28
Vps37c	0.000126085	2	8	12
Ehhadh	0.000223012	4	12	20
Cyp2c55	2.31656e-08	10	2	22
Nucb1	0.00180392	6	20	26
Rpp40	0.687281	4	20	22
Kantr	0.000109993	6	10	22
Gapdhs	0.289687	20	26	28
B2m	0.0378329	10	10	12
Amy1	0.000496635	6	6	16
Afmid	8.33395e-09	20	10	26
Mvk	2.7803e-06	24	20	24
Bcl6	4.08788e-05	4	8	20
Nrtn	0.109207	22	2	22
Pcyt2	0.0374177	4	12	24
Acsl5	9.50812e-08	26	16	26
Sult1b1	0.000126843	10	12	22
Abca3	0.000961766	4	10	14
Gpr180	4.15497e-05	18	6	22
Aspg	4.52691e-15	10	10	22
Masp2	4.17443e-06	18	10	24
Il4ra	8.47825e-11	6	6	22
Xlr3a	0.0324854	4	14	22
Slc25a1	0.000320237	12	10	20
Gstp2	0.00148171	12	10	16
Nfxl1	4.39971e-07	2	6	24
Endog	6.31756e-10	18	14	24
Dhdds	0.0357352	14	10	14
Cdk2ap2	2.27152e-05	4	4	24
Hdhd3	3.63211e-11	2	8	24
Sc5d	2.25711e-10	4	10	28
Rnf103	1.37536e-05	4	12	28
Moxd1	0.00207725	28	10	28
Slc52a2	7.39186e-05	18	18	26
Ptprd	1.90745e-06	18	10	20
Isoc2b	0.000418474	14	6	20
6430548M08Rik	0.000503251	2	10	20
Chpf2	2.36618e-07	6	8	22
Cyp2d9	1.91841e-08	12	12	20
P2ry4	5.58613e-10	2	12	22
Fabp1	8.36368e-06	10	16	22
Vasn	3.87609e-05	2	6	12
Cyp46a1	0.000764688	10	14	24
Rint1	5.17114e-06	2	8	12
Scap	3.66872e-12	8	10	22
Haao	0.000224361	24	18	26
Ggcx	1.5352e-08	2	8	24
Smarcc2	0.0170631	2	12	28
Pdcd4	4.08839e-12	8	6	24
Pde8a	0.0069306	20	8	20
Fbf1	2.73364e-05	10	2	12
Prkcsh	0.0003005	12	10	16
Apol9b	0.0373388	16	8	26
Asap3	0.000649439	16	18	26
Saraf	2.82099e-09	2	12	22
Pyroxd2	0.00011252	6	14	22
Cnppd1	7.41821e-09	8	18	24
Peli3	0.67428	4	2	6
Gm8883	4.66311e-09	8	12	22
F5	5.72227e-08	16	10	22
2310010J17Rik	0.758464	6	16	22
Flot2	5.04089e-07	16	10	22
Gm16793	0.000433173	16	16	26
Hsd3b2	1.59775e-06	18	18	26
Tecr	0.329589	26	4	28
Acpp	9.3998e-08	4	12	26
Cfb	0.00044858	16	16	24
Sigmar1	1.58574e-17	4	10	22
Lpgat1	1.01934e-14	18	10	22
2310001H17Rik	1.78484e-06	12	4	22
Cda	7.3922e-08	22	14	22
Vmo1	0.00117389	2	6	24
Praf2	0.232227	4	2	8
Smpd1	2.58446e-05	20	14	24
Plg	0.00827436	12	14	18
Tfr2	6.75088e-05	16	8	20
Gabarap	0.0191859	14	18	28
Tmco6	1.58538e-09	8	8	22
Cyb5b	1.34487e-11	2	12	24
Tymp	2.47782e-15	6	10	20
Sec63	6.41411e-10	2	10	26
Lmbrd2	0.00023321	20	8	20
2210408I21Rik	0.0018858	14	10	18
Gmps	8.94129e-11	2	8	12
Eva1a	1.4522e-16	10	8	24
Prr16	1.34466e-12	20	10	20
Ldhb	0.0621382	8	22	26
Wfdc2	0.389129	4	12	16
Ugt1a6a	4.04868e-08	2	10	16
Fibp	2.77353e-11	12	10	20
Fam98c	0.000165621	10	10	18
Ctsb	0.00174754	4	12	24
Omd	0.916085	8	4	8
Epb4.1l4aos	1.59308e-07	12	8	20
Mogs	5.4635e-09	4	6	12
Disp2	0.00225547	6	6	16
Ebp	5.42586e-06	24	16	26
1810044D09Rik	0.000101464	12	4	22
Ppm1m	0.336926	12	14	16
Mettl9	0.0762108	6	10	24
Snx29	2.94177e-05	20	16	24
Dnajb2	3.90849e-05	20	14	20
Taldo1	0.0185102	24	16	26
Aacs	1.01976e-06	20	8	20
5730435O14Rik	1.48876e-05	10	10	18
1300017J02Rik	0.0212235	10	6	12
Scarb1	0.00377031	8	10	20
Sult1c2	4.02636e-07	12	12	22
Ephx2	1.58275e-06	18	10	24
Tmem37	9.39889e-20	16	18	26
AI182371	6.47592e-07	24	14	24
Keg1	6.70418e-06	20	12	24
Zbtb7c	8.07335e-12	2	10	24
Pold2	0.00105098	4	4	26
Plxnb2	0.000216786	8	8	22
Serpinf1	0.00500763	10	6	12
Snx22	0.0535611	10	14	18
Fbxl6	0.00603137	12	10	16
Ide	0.000483967	6	6	12
Fuca1	0.0066581	8	8	12
Ccno	0.0981336	8	22	28
Lmntd2	8.79091e-05	4	12	22
Wipi1	0.00165589	12	8	18
Vamp7	0.00730641	8	16	24
Slc38a10	0.00976003	16	8	26
Chchd10	0.00016511	18	14	28
Zfp131	0.0575215	2	4	8
Pex11g	2.438e-06	8	8	22
Adra1b	1.29587e-11	22	16	24
Nbas	6.21633e-07	6	6	12
Serpina1b	0.873481	10	6	12
Zfand4	3.96956e-05	20	16	26
Myl6b	0.0266515	4	8	20
F11	8.33696e-06	10	10	18
Tmed10	0.000216607	4	6	12
Nelfe	7.05865e-11	10	6	22
Srprb	2.17861e-10	4	6	12
Acat2	2.2331e-06	26	14	26
Acox3	0.000275717	14	16	28
Sntg2	6.53178e-07	10	14	20
Stard10	0.0308856	14	18	28
Elovl5	1.71546e-08	6	10	24
Msmo1	0.000444099	12	4	20
Saa2	0.00166167	16	10	18
Copg1	1.2587e-05	4	8	12
Abcb4	1.30817e-08	8	18	22
Pltp	0.192338	24	20	28
BC024139	1.18552e-07	10	10	24
Atp13a1	4.75029e-06	18	10	22
Ubl4a	1.25662e-05	14	16	26
Xrcc1	5.47862e-12	4	12	22
A830052D11Rik	0.0047995	6	14	22
Derl1	0.00787164	4	20	24
Yipf2	3.31002e-08	6	16	22
Glce	0.0213021	4	8	16
Gm13375	2.46772e-06	12	8	22
Abca7	1.3849e-05	4	10	18
Pdap1	0.0516092	6	2	6
Gosr2	6.82991e-09	2	8	12
Gstm2	4.10161e-07	4	12	22
Pcyox1l	0.00934143	4	8	20
Abcc6	4.64804e-06	6	20	24
Ginm1	2.28651e-10	14	18	26
Sema4g	0.000165517	12	10	20
Pcnxl3	0.00045381	2	8	14
Mfsd12	0.00277684	20	18	26
Copa	0.00014039	4	8	16
Nudcd2	0.00521985	20	10	28
Ap5s1	0.00172933	6	8	22
Agxt	1.03059e-15	8	8	24
Pbxip1	4.95629e-07	10	14	18
F13b	2.98889e-05	14	10	20
Saa1	0.0205373	16	8	18
Tex12	8.55176e-09	4	8	24
Kdelr2	2.3453e-10	4	6	12
Tmem181b-ps	9.47967e-06	4	10	26
Dad1	0.000113976	16	16	26
Car1	1.57555e-05	14	8	20
Ppp2r5a	6.36743e-05	8	8	24
Cmtm4	0.000363951	8	2	16
Ndufa4l2	0.0129965	6	20	22
Hykk	7.3375e-08	8	18	24
Efna1	2.617e-11	4	8	24
Trf	7.22767e-05	22	12	24
Srp54b	0.572228	2	14	28
Aco1	2.75591e-12	20	8	22
Ufc1	0.565412	6	10	22
Arsg	7.8044e-14	8	8	20
Cyp2j9	1.1393e-06	10	6	22
Tm9sf1	9.49393e-07	2	8	14
Fbxo7	0.188931	10	18	28
Qprt	3.65718e-07	4	14	22
Slco2b1	0.000183648	18	10	20
Cnnm3	3.13038e-13	22	18	24
Amfr	5.16002e-06	18	10	24
Serf2	0.102153	16	16	28
Ugt1a6b	5.87982e-07	2	10	16
Rom1	0.000190192	6	10	22
Pde9a	6.1406e-16	4	10	22
AI317395	2.16707e-07	10	12	26
Idi1	0.000409146	2	12	24
B4gat1	2.55006e-05	10	10	18
Mlycd	1.82869e-05	12	8	18
Acvr2b	2.52825e-09	12	14	22
Hist1h1c	2.52221e-14	24	12	24
Srp68	3.20462e-09	2	8	12
Txlna	5.97673e-06	2	8	20
Mknk1	8.76971e-06	14	16	22
Erp29	0.000240248	4	4	24
Nudt7	0.00171691	12	12	20
Pkd1	0.215142	2	4	12
Mycn	9.60444e-08	16	14	22
Ftcd	1.27222e-08	8	12	24
Pgp	2.23067e-08	2	6	24
Wbscr27	1.13351e-09	8	8	22
Dock6	1.02114e-05	20	16	22
Apob	0.000529487	2	6	18
Sqle	2.32116e-06	26	10	26
Bbc3	1.31582e-05	4	8	24
Rplp0	2.51641e-06	12	10	16
Them7	0.00215462	14	12	22
Stard4	1.96691e-06	12	16	20
P3h1	4.02983e-10	2	8	24
Tmem219	0.00859388	16	10	22
Wdtc1	7.36762e-12	10	8	22
Dbp	2.61131e-30	12	14	22
C2	0.000140409	16	8	26
Arcn1	1.27758e-08	4	8	12
Mup13	0.0437052	10	14	18
Hist1h2bc	6.56776e-08	24	14	24
Arf5	0.0225947	6	10	20
Tfpi2	4.18594e-17	2	14	22
C9	0.0958183	16	2	16
Rassf6	0.0123369	4	6	18
Eif1a	5.36333e-12	2	6	24
Slc30a1	8.5146e-13	16	14	24
Rilp	0.00114395	22	16	24
Nr1d1	1.72929e-23	8	12	24
Ctsa	7.94553e-09	12	10	20
Ggt6	5.86261e-08	18	18	22
Klkb1	2.21313e-08	12	6	22
Aldoc	2.40448e-05	16	12	24
Agpat3	0.0490331	6	4	8
Rnf186	3.38614e-07	8	16	24
Golgb1	5.95865e-10	14	6	22
Meiob	3.67218e-17	10	8	22
Tsen34	0.104403	12	10	20
Sult1d1	2.94252e-10	18	10	22
Rhou	2.59993e-10	6	10	26
Ldlr	1.31779e-07	20	8	20
Plekhb1	0.0320703	12	10	24
Manf	8.3186e-08	4	6	12
Ahcyl2	2.79503e-09	22	10	22
Nim1k	2.76992e-12	8	12	20
Tmem203	2.60427e-06	6	12	22
As3mt	9.69247e-05	18	12	20
Tnfsf12	7.89266e-05	12	12	18
Cmtm6	3.96223e-05	4	10	22
Suv420h2	3.13842e-05	4	10	20
Dpy19l1	2.63283e-12	16	18	24
Btg1	3.18127e-09	22	18	24
Rd3	1.92707e-10	10	10	22
Gpaa1	0.00103051	12	12	16
Perp	0.0691274	10	2	14
Srp72	0.000252858	4	8	12
Clptm1	7.83941e-06	18	14	26
Acsl3	0.000177551	18	18	22
Cyp39a1	1.78388e-07	18	14	22
Pik3r2	3.37555e-07	12	6	20
Lrrc16a	2.09063e-10	10	8	22
Srm	8.91569e-10	16	16	24
Rhobtb2	0.00048299	8	14	28
Copz1	6.06808e-07	6	10	24
Snx25	0.0850851	18	14	22
Apoc4	0.00632408	6	10	22
3000002C10Rik	3.69538e-06	4	12	24
Ambp	0.0131686	12	12	16
Pex6	5.38161e-14	12	12	24
Ces2c	0.0292859	14	14	26
Neu1	4.00643e-08	12	6	20
A930007I19Rik	0.00706389	16	8	24
Lpcat3	3.25708e-06	8	6	12
Tmem57	2.85496e-17	14	16	24
Tmem183a	0.00109174	10	4	12
Guk1	0.212767	10	6	18
Eef1g	3.07641e-09	18	14	24
Yipf5	1.81972e-12	4	6	12
Prrc1	6.02011e-07	2	8	12
Ndufaf5	0.5752	4	8	14
Slc16a2	8.13786e-05	8	8	12
Spr	0.00818875	18	4	18
Tbc1d14	8.24249e-07	20	10	20
Gnas	0.123527	10	10	18
Xylt2	2.76704e-07	8	10	20
Frmd4b	1.83651e-05	6	6	12
Slc43a1	2.31482e-12	14	10	24
Scfd1	2.82218e-06	4	8	12
Igfals	1.07352e-06	18	14	24
Lrrc59	3.17872e-09	4	6	12
Thrsp	7.34429e-18	16	12	22
Zdhhc12	5.52494e-08	12	8	18
Eme2	1.10461e-06	2	6	28
Pld6	4.70829e-06	8	18	24
Mbl1	4.14469e-06	6	10	22
Chrd	0.125941	2	12	24
Usf2	7.16635e-06	12	12	20
Lmf1	1.20362e-05	12	10	18
Tmed7	7.02943e-07	4	8	12
Gm16551	3.07001e-05	18	14	24
Ces3a	0.00058788	12	8	18
Abca6	9.51192e-06	14	10	20
Gm7120	1.07587e-07	20	14	24
Fzd5	0.00569178	4	8	18
Lman1	1.60125e-10	18	10	20
Cggbp1	1.25174e-11	2	8	18
Fkbp2	0.422355	6	16	18
Smad4	0.0150785	4	6	16
Dnajc16	0.00072341	14	14	24
Gba2	3.68429e-05	14	4	22
Mmab	1.16757e-11	2	12	24
Acly	5.40921e-05	18	10	20
Mpnd	0.065274	12	8	12
Icmt	3.81127e-12	20	8	20
2810428I15Rik	0.040726	6	10	22
Megf8	2.56315e-09	6	12	22
Tmem129	1.12772e-06	12	8	12
Polr3g	1.05002e-06	20	10	22
Tm9sf3	0.00355849	14	12	18
Emc10	0.00142171	12	12	16
Papola	0.000531566	2	8	20
Lrrc3	3.13128e-11	20	14	22
Tyw1	0.000461997	12	8	20
3110045C21Rik	1.77525e-06	22	16	22
Cers2	0.00223941	4	8	16
Srpr	9.75226e-09	14	10	20
Fam83g	0.0232732	4	10	20
Rassf3	1.85289e-23	12	10	22
1810010H24Rik	4.381e-10	10	8	22
Txndc15	7.12604e-10	6	10	22
Rnf126	0.000187654	2	2	26
Acsm5	4.29928e-12	12	12	20
Ift20	0.000219232	12	22	28
Atp6v0d1	0.000210937	16	8	26
BC024978	9.24999e-06	2	8	12
Ndufs7	0.000484523	8	12	18
2310047M10Rik	7.63948e-05	4	10	22
Blmh	7.48431e-06	10	10	20
Cpn1	0.00267777	6	14	22
Tmbim6	0.000136779	8	8	12
Insc	3.46721e-08	4	6	22
Deb1	0.000552256	14	16	22
Gm20939	0.0217939	4	10	20
Tpgs2	0.000726757	24	8	26
Mrps12	0.000419981	14	10	14
Ccdc151	2.91929e-09	18	16	22
Nphp3	0.0015177	2	4	14
Pcdh1	4.77608e-09	6	12	26
Zfp358	2.025e-05	12	8	20
Col27a1	6.42809e-19	16	18	26
Smo	5.53699e-10	8	10	20
Cfi	0.0795189	16	8	16
Pcbd1	0.00206269	24	16	24
Serpina4-ps1	2.05678e-05	16	16	26
Slc17a3	6.35388e-19	20	14	22
Svip	2.02816e-07	18	20	26
Med12l	2.83103e-05	20	18	24
Cideb	0.00465426	12	4	24
Nudt22	0.132754	4	10	24
Fam20c	2.10029e-09	16	12	20
Srp19	2.38722e-06	2	6	12
Pnpla7	9.85208e-09	12	8	20
2200002D01Rik	0.00158874	12	12	20
Slc35b4	2.79538e-10	20	14	24
C2cd2l	5.84096e-06	2	4	12
Man2b2	2.02809e-11	16	8	20
C330013E15Rik	8.98351e-10	24	12	24
Mpv17l	6.20912e-05	16	14	28
Slc50a1	5.21408e-05	18	14	24
Fras1	0.108335	8	10	12
C2cd4d	1.68044e-10	18	12	24
Tfg	9.2764e-08	4	4	12
Mreg	6.29826e-23	24	12	24
Lrit2	3.58054e-08	12	4	24
Gm11128	3.73262e-18	20	12	24
Jmjd8	1.66512e-07	16	22	28
Slco1a1	0.0259692	14	14	24
Commd1	0.332202	6	16	18
Inca1	2.85387e-17	8	10	22
Alkbh5	8.6628e-05	14	14	20
Ahcy	1.29369e-10	18	10	24
Hsd17b7	0.0177583	24	14	28
Fkbp14	2.07896e-08	2	12	20
Zdhhc16	6.38971e-07	18	16	24
Zfp324	1.31719e-05	2	8	12
Ddx49	0.237908	2	6	12
Gdpgp1	1.01808e-08	4	8	22
Sec22b	1.50902e-06	4	6	12
Adrm1	5.20399e-07	6	10	22
Tor1a	7.44081e-12	12	18	26
Scpep1	4.32855e-08	4	16	20
D930015E06Rik	1.95879e-14	8	18	24
Fdft1	1.26453e-06	4	12	22
Fam83f	1.31558e-05	18	18	24
Slco2a1	0.000137797	2	14	22
Cyp27a1	0.00242222	18	18	28
Hsbp1l1	0.000233178	12	12	18
Sult2a8	3.89229e-07	14	10	20
Osbp	7.05095e-07	4	6	12
Gstm7	1.6617e-12	4	12	22
Tlcd2	8.73308e-10	24	12	24
Atg9a	0.000146966	12	14	22
Ctnnbip1	0.000181145	18	12	26
Fabp5	0.000325019	12	12	16
Crat	1.00453e-07	4	10	20
Rbl2	5.5132e-06	8	18	24
Slc35b2	1.45276e-11	14	6	20
C1galt1c1	1.40131e-05	22	8	22
Klhl7	0.0169656	4	8	18
Supt3	6.09502e-08	8	8	24
2020-03-06	8.63756e-05	14	12	22
BC021614	0.064771	12	8	22
Loh12cr1	0.000362592	24	8	24
Mpst	9.1862e-08	18	18	24
Zkscan17	1.30984e-12	12	10	20
H6pd	0.000121829	6	14	24
Slc37a4	4.98332e-18	14	14	24
9530080O11Rik	0.792877	6	16	26
Spryd4	0.00771935	18	18	28
Gm4737	1.5045e-11	18	10	22
Zbtb2	0.000744179	12	6	12
Fam149a	7.86786e-15	2	12	24
Toporsos	0.0931974	12	10	18
Hsd17b11	1.6342e-05	20	6	24
Mfhas1	1.86181e-13	20	12	22
Glmp	3.95325e-05	12	12	16
Cyp2c54	0.0469739	10	6	12
Gstt3	0.000114307	6	6	16
Nudt9	0.42291	14	8	20
Clec2d	0.164041	12	10	16
Ufm1	0.00614585	4	6	12
Zfp523	0.000209489	12	8	20
Ccdc166	0.000161982	2	12	24
Cdc26	0.0819957	6	16	22
Zfp707	1.96554e-06	4	12	24
Lgr4	0.00406247	10	4	12
Nid2	2.66377e-21	2	12	22
Galt	3.60639e-14	4	12	24
Rptor	0.000672694	14	14	18
AI463170	0.264752	10	2	10
Acsl1	6.49098e-07	18	10	24
Dhcr24	4.71133e-09	18	10	20
Aadac	0.00101737	6	10	20
Tor1b	3.68829e-13	18	10	22
Mvb12a	0.047663	12	20	24
Hook1	3.30915e-06	20	8	20
Uap1	1.95976e-05	2	8	12
Mid1ip1	6.57568e-06	18	10	18
Cux1	0.000540394	20	6	24
Tmem260	0.00418972	2	14	28
Mup15	0.0148375	2	4	12
Phf19	0.00649072	18	10	22
H2-Q5	0.00811482	4	8	12
Cuta	8.82832e-06	14	18	28
Tprkb	1.21274e-09	8	18	24
1810034E14Rik	0.0202703	4	4	8
Pcsk4	1.32144e-18	12	14	22
Gaa	3.86215e-13	8	8	24
Bcar3	3.4135e-08	2	10	22
Acaa1b	0.0225105	6	10	16
Satb2	0.0658879	4	4	8
Snx14	0.00160861	6	10	26
Plod1	1.37328e-10	16	16	24
Man1b1	0.0501042	20	6	22
Idua	2.06731e-11	8	12	22
Pclo	0.015678	4	10	20
Enpp6	0.136261	2	4	6
1810043G02Rik	2.64359e-06	14	6	18
Pomgnt1	1.4525e-05	4	6	12
Saa4	8.02213e-10	16	14	24
Adprh	2.9608e-10	4	14	20
Spop	2.99629e-09	6	10	24
Ebpl	0.0146104	2	14	24
Atp5o	3.14289e-07	14	18	28
Gns	1.37857e-13	10	16	22
Tmem127	0.00173191	14	10	20
Nus1	3.48466e-07	18	14	22
Syt11	2.17864e-08	4	10	20
Golph3l	0.000293093	2	12	24
Dact2	0.023299	4	10	24
4930404H11Rik	0.000424564	10	6	12
Casp3	1.38143e-05	4	12	24
Dcps	6.64074e-05	6	10	22
Dsg2	0.00117294	14	12	18
Mpc1	0.228767	6	16	26
Maged1	0.0638715	14	10	14
4930481A15Rik	1.23487e-10	10	8	22
Ak2	9.60411e-19	12	14	22
Vps54	0.0225987	14	12	16
Gramd3	1.11016e-06	6	8	12
Eepd1	7.01897e-09	8	14	24
Abcb6	4.70058e-05	12	14	22
Scfd2	0.00244305	6	4	12
Dnajc25	1.86208e-05	18	12	22
4933421O10Rik	4.64584e-06	2	12	24
Slc22a28	9.47074e-06	22	18	22
2810408I11Rik	1.90328e-17	16	16	24
Cml1	0.000653485	10	4	12
Wbp1	7.211e-05	12	10	16
Grb7	1.50064e-06	6	8	12
Adck5	6.61657e-14	8	10	20
Fndc3b	8.27145e-07	4	4	12
Lppos	9.84028e-05	12	4	12
Tmem53	0.000580368	12	4	22
Plin3	1.38359e-09	4	20	24
Itga3	9.61703e-08	20	14	24
Stim1	1.24871e-08	14	10	20
Gm10033	0.00370393	8	12	24
Taz	6.32291e-09	6	10	22
Hdlbp	0.00760816	4	8	12
Dand5	0.0634439	6	4	12
Gm166	0.1018	12	6	16
Fgf1	6.1175e-19	18	14	22
Ganab	4.58962e-05	16	22	24
Syde2	9.9996e-18	14	14	22
Fam134b	1.87829e-09	8	8	24
Pim1	0.00526422	8	6	24
4833411C07Rik	0.000388917	12	4	18
Acbd4	2.55349e-13	6	10	22
Slc35b3	0.00198258	12	8	20
Emc9	0.113677	10	6	14
Isg20	0.00253788	4	8	20
Nmral1	4.9805e-05	8	12	20
Slmap	2.61733e-10	18	10	20
1700066M21Rik	4.66851e-07	2	10	22
Arf4	2.63143e-09	4	6	12
Lzts3	0.00217901	2	4	10
Fam63b	0.000121222	20	4	24
Tle3	0.0314235	8	6	8
Nadk	4.70159e-17	18	10	20
Grpel2	1.86541e-05	6	20	24
Pigyl	1.38462e-05	6	10	22
Cblc	1.62577e-10	10	8	22
4933411K16Rik	0.000523994	4	10	28
Rab9	0.00138566	6	10	22
Upb1	1.12324e-05	12	10	22
2020-03-01	8.99041e-06	10	6	12
Dpp3	3.96052e-07	4	14	22
Rab20	4.60044e-05	16	4	28
Ube2u	2.23807e-15	24	14	24
2310039H08Rik	0.261881	6	10	22
Gm15417	0.105206	10	6	22
Rffl	1.52998e-10	8	10	24
Dedd2	4.02455e-11	10	16	22
Stk38l	0.000831731	2	6	20
Dpm3	0.237345	14	4	14
Abcb10	2.18125e-05	20	8	20
Sys1	0.000162965	14	24	28
Dixdc1	1.86763e-09	8	8	24
Lrp10	9.87766e-06	12	8	18
Chchd7	2.54264e-09	14	18	28
Gltpd2	2.96186e-06	2	8	24
Il17ra	0.0074385	16	8	26
Prelid1	0.00026655	18	2	18
Pradc1	0.0335767	14	18	28
Rnf145	6.88948e-08	12	16	22
Tm2d2	0.000591351	10	12	18
Porcn	0.0200323	6	12	22
Atp2b2	3.09868e-10	20	18	24
Tctn2	0.00729147	14	12	24
Tmem110	0.00799899	16	8	22
Ninj1	1.70848e-06	18	20	28
Calr	5.05507e-07	2	12	24
Yaf2	4.02257e-05	18	10	24
Xrcc2	8.10145e-05	10	6	22
Igsf5	0.0776476	14	10	14
Gm10768	1.84304e-09	10	10	24
Shc1	2.76075e-09	4	6	28
Klhdc7a	4.17171e-15	8	14	24
Adck3	2.66917e-19	2	12	22
Gm4788	0.000148884	16	10	18
Dhx40	1.61543e-13	8	10	24
Bag3	0.000192665	16	16	20
4921506M07Rik	0.0116782	8	10	24
Hddc3	0.0392611	18	2	18
Apba3	1.40406e-06	16	18	24
Pdia5	1.07997e-05	16	16	24
Sec11a	0.000247942	2	8	14
Fam126b	1.55717e-10	14	14	24
4930506C21Rik	0.733351	8	8	26
St6galnac6	4.4989e-13	22	14	24
1810021B22Rik	0.217295	18	6	18
Tspan31	1.57813e-05	14	18	28
Stk36	0.0281799	8	8	18
Serpinf2	8.79442e-14	8	10	22
Scly	1.57348e-09	6	8	26
Il11ra1	5.11104e-14	4	12	20
Pkdcc	6.16409e-08	16	16	24
Epn1	7.0815e-05	12	14	24
D330041H03Rik	0.234794	4	12	20
Fbxw8	0.010834	6	2	26
Mien1	0.035615	18	16	26
Gnb2l1	5.88178e-05	12	26	28
Ttc39c	0.00013844	14	10	16
Zc3h7a	6.72994e-07	4	4	12
Atg16l2	0.000622878	4	6	24
Slc27a2	5.44154e-14	12	16	24
Mif4gd	1.2541e-11	24	10	24
F10	0.00089948	16	14	26
Tmem59	0.0043715	12	14	22
Sec31a	2.79679e-08	2	8	12
Epb4.1l4b	2.25242e-09	14	10	20
Usp48	2.48606e-07	4	6	12
Oxld1	3.85172e-10	12	8	20
Rdh9	1.36131e-15	14	12	22
Ube2h	1.10688e-06	8	8	24
Utp14b	1.50953e-07	2	8	18
Selenbp1	0.00920218	6	22	26
Zfp97	0.000418733	10	12	22
Irak1	2.84523e-09	2	10	20
Ints9	0.0063624	24	14	24
Itpka	3.91829e-05	12	14	26
Zfp951	0.000252739	4	10	28
Aifm3	0.01209	8	14	20
Creb3	0.000494152	6	16	22
Mcm8	5.67231e-06	10	6	24
Pim3	2.24276e-14	12	14	22
Tsn	0.0249192	4	2	16
0610007P14Rik	3.46495e-09	12	6	22
Rnpepl1	0.0203177	14	12	24
Gm16861	0.207209	2	8	14
H2-Ke6	0.235673	4	4	8
Mgat1	0.0341101	6	8	24
Map2k3	5.7276e-16	14	14	24
Mpzl3	0.988033	6	6	8
Sppl2b	3.52534e-11	2	10	22
Acot1	2.35388e-07	20	14	22
Eif2ak1	4.64301e-06	12	8	20
Sec22c	1.49573e-11	14	12	22
Comt	0.00421347	8	6	20
Vtn	0.0301293	12	8	18
Hus1	0.0118941	8	2	18
Naprt	0.948318	4	4	6
Ica1	0.249867	2	6	14
Gypc	5.64067e-05	2	10	18
Aldh9a1	0.0829968	8	8	12
Tbccd1	0.00103852	2	8	12
Proz	9.4272e-07	16	12	24
Rogdi	1.1369e-06	16	18	28
Rpl31	0.273399	12	8	16
Prpf8	6.64e-06	2	10	16
Cnot8	0.0237785	6	16	22
Erc2	1.50076e-05	6	8	24
Fxn	4.69934e-06	2	12	26
Rwdd1	0.0823785	12	18	28
Fech	2.03542e-11	14	12	22
Slc25a28	3.61832e-11	14	8	20
Tpt1	0.0986586	10	10	18
Yrdc	2.09399e-09	12	8	12
1190005I06Rik	0.000377622	12	2	24
Man2b1	0.000381974	16	10	24
Pigt	3.11044e-05	28	10	28
Tssc4	1.15685e-11	4	4	24
Pdzk1ip1	0.00102628	4	12	22
Iqcb1	0.545721	6	8	12
Hps1	3.89931e-12	10	8	22
Rab1	4.23796e-09	4	6	12
Atp5sl	1.12707e-11	10	16	24
Nhej1	1.97018e-05	22	16	24
Psen2	4.28313e-17	4	8	24
Dnase2a	6.42747e-08	12	6	22
Cd3eap	1.17262e-05	14	18	28
Ptdss1	0.028847	14	12	22
Ubr2	7.70916e-15	18	10	20
Ticam1	0.000395457	4	6	22
Dnajc4	0.00150253	8	14	18
Ghr	0.000233562	14	12	18
Hebp1	1.62847e-06	12	4	24
BC021891	1.97541e-07	10	10	26
Fam73b	1.4024e-08	18	10	20
Mospd3	0.000334165	10	12	18
Alg3	1.49522e-07	16	18	26
Tmem104	9.99786e-06	4	4	12
Elmod3	3.49372e-10	20	8	26
1700007L15Rik	0.891244	14	12	20
E330011O21Rik	2.53509e-07	10	16	22
Mlxipl	0.00454354	4	4	20
Cnnm2	0.00056685	8	12	22
Prr5	0.00822682	10	12	28
Hint3	0.39477	10	6	14
Sepp1	9.03178e-10	16	10	26
Babam1	0.0240058	20	10	28
Mblac2	0.0022544	20	16	20
Aldh1l1	2.14956e-05	2	10	16
Cpsf4	4.78149e-05	10	10	22
Sec14l4	0.000978002	4	6	18
3110070M22Rik	0.140139	2	10	28
Rfng	1.0674e-06	20	12	24
Kcnn1	5.99459e-06	18	10	24
Tbc1d2	9.00717e-08	22	14	22
Ivd	6.17244e-06	8	8	12
Mast1	0.00481155	22	16	24
Rpl18a	0.00300599	12	8	18
Slc23a1	0.234834	26	14	28
9030025P20Rik	0.976838	2	6	8
Pip4k2c	0.000574649	8	8	24
Elof1	0.00520744	14	18	28
Bet1l	9.26691e-11	2	6	12
Gtf3a	0.000293994	12	18	26
Hrg	7.68704e-06	16	8	20
Lag3	7.4567e-05	22	14	26
Ccnl2	0.243334	2	4	8
Slc35e1	4.8902e-09	16	18	22
Srebf2	5.95819e-11	24	12	26
Fads6	4.89468e-08	18	10	18
Atp5g1	8.57219e-07	18	14	26
Reep3	8.98029e-09	20	10	20
Abcb8	1.52463e-10	14	6	20
Utrn	0.00067866	2	10	16
Ralgps2	0.0463897	8	6	12
Syt3	9.1094e-09	2	14	26
Pglyrp2	0.0120882	4	6	26
Mup11	0.229561	14	6	16
Gak	3.42918e-07	14	14	20
Ddc	2.57318e-16	22	14	24
Arf1	4.11782e-07	4	6	12
Ankrd54	0.000713811	4	4	22
Ttc36	0.00705664	12	10	24
Srd5a2	3.04391e-05	8	8	24
C730027H18Rik	1.60873e-11	6	8	24
Abcf3	5.16344e-06	2	8	12
Rpl6	0.0137509	12	8	16
Hs3st3b1	1.74327e-08	16	12	22
Ece1	1.40831e-09	18	10	20
Snca	0.156857	24	10	24
Tmem14c	2.72019e-08	22	10	24
Rab24	3.00461e-06	12	8	18
Rab4a	1.24655e-09	16	8	22
Tspan17	0.40464	4	6	12
Ogfod2	0.00400159	14	12	22
Ctage5	2.88854e-10	14	10	20
Ino80b	3.26179e-05	6	16	22
Arsb	7.98218e-06	20	14	24
Ugt3a2	0.000687341	8	8	12
Wdfy3	0.000940977	18	10	20
Nr0b2	1.37552e-09	6	10	24
Fcgrt	3.53392e-10	12	14	22
1810024B03Rik	0.813975	20	16	28
Fam20a	9.77818e-17	6	8	24
Sfxn1	3.09103e-14	18	12	20
Ppargc1b	3.68668e-14	8	18	24
Idh1	0.000399584	22	22	28
Kng1	9.52351e-06	12	12	20
Pxdc1	9.61099e-09	2	8	24
C1ra	0.00183521	16	14	26
Tango2	1.44952e-08	16	16	24
Abca8a	0.00796771	14	10	24
Lysmd3	1.6851e-05	2	8	18
Copb1	1.80092e-06	2	22	28
Tmco4	8.02979e-10	12	12	22
Toe1	0.158415	6	4	12
Soat2	2.34316e-11	10	6	24
Tcn2	0.0186486	10	2	14
Bcat2	9.0579e-06	8	8	18
Sdccag3	9.43054e-06	16	18	26
Cpne2	0.126377	12	6	14
2210016F16Rik	4.60372e-10	6	10	22
Pced1a	1.69925e-05	6	10	24
Chrna2	2.74374e-05	12	20	28
Snapc5	0.0131558	8	14	18
Abcc2	7.43564e-09	8	16	24
Slc39a5	0.0779097	4	4	20
Tmem135	9.03578e-08	22	14	24
Ndufs2	0.00696161	18	12	26
Cyp2a5	8.83753e-15	14	12	22
Clcn4-2	0.00113332	18	10	20
Echdc1	4.61517e-06	26	16	28
Car5a	0.000395949	10	6	14
C8g	7.96663e-05	6	10	22
Apoa2	0.272274	6	10	22
Cgref1	1.57814e-05	18	6	22
Gpam	0.000168203	2	8	18
Zmat5	2.08797e-05	8	12	20
Rhbdl1	3.4701e-05	12	10	24
Bola1	2.55246e-05	6	10	22
Slc39a8	2.23721e-11	6	10	24
Hlf	1.13612e-21	16	12	24
Hsd17b6	3.84811e-07	6	20	26
Immp1l	9.98345e-06	6	10	22
Cyb5r3	0.874429	4	10	14
Uox	1.92824e-14	12	12	22
Mapre3	6.14088e-09	6	8	22
Tm7sf3	0.000916226	4	10	14
Sdf2	0.000412847	6	8	20
0610040J01Rik	1.08576e-06	12	14	22
Habp4	0.00213736	16	8	20
Mrpl55	0.000683738	14	18	28
Smyd2	3.59927e-08	18	10	24
Ppp1r1b	1.22365e-20	18	14	24
1700096K18Rik	0.014508	10	4	22
9130401M01Rik	0.461644	6	4	6
H1f0	3.01621e-10	10	6	22
Gm5617	0.977126	6	10	14
Mbd3	4.2681e-05	4	10	20
Zbtb8a	0.000446633	4	2	12
Ifitm2	0.0010261	16	14	24
Ccdc57	6.87636e-06	16	8	22
Arid3a	3.62104e-07	4	8	20
Cisd1	3.36741e-05	12	10	20
Syt1	1.83971e-13	12	10	22
Mpg	6.48118e-05	8	12	20
Cspg5	0.0337763	12	10	16
Atp2b1	2.41814e-08	2	10	18
Ppp1r16a	0.00578451	12	10	18
Zfp330	0.000172809	2	18	24
Aup1	0.00111908	20	10	28
Klhl36	0.00176349	4	12	20
Manba	1.35882e-14	16	18	24
Lbr	1.75734e-09	22	10	22
Hmgn2	2.79875e-06	18	4	18
Gm19897	0.5179	8	14	20
Tirap	0.00120925	2	6	20
Ubqln2	0.159193	24	12	24
2010315B03Rik	0.0518812	8	4	24
Erdr1	0.220722	8	8	16
Agrn	0.0268918	12	6	18
Tbc1d16	8.95428e-15	12	10	24
Selo	1.49767e-10	12	10	20
Chrnb2	0.0565429	10	16	22
Paip2b	0.103048	10	2	16
1700007J10Rik	0.000567372	10	12	20
Pdxk	2.14494e-22	16	14	24
Apeh	1.34196e-07	14	12	22
Fgb	1.22225e-05	8	10	20
Hfe	8.45208e-12	24	18	26
Tmed4	0.0304539	14	18	28
Unc13b	0.0227045	26	12	28
Tgfbr3l	3.02098e-16	10	8	22
Gba	0.000165706	14	8	16
Aph1c	0.38016	6	12	20
Rab3ip	5.05552e-10	12	16	24
Apol7a	2.07753e-08	10	12	24
2210039B01Rik	5.41621e-08	6	8	24
Ifnar2	2.9443e-07	8	12	20
R3hdm2	3.40498e-11	12	10	22
Apof	0.0338091	12	8	18
Gm11437	1.17642e-08	18	16	22
Dusp23	2.88333e-07	6	10	22
Ank3	1.77928e-08	8	14	24
Ndufa2	0.0349585	4	4	8
Ireb2	8.4445e-07	4	22	26
Nomo1	7.44061e-11	16	16	24
Mesdc2	8.34766e-09	18	14	22
Cml5	1.94773e-19	20	12	24
Elmo3	5.37313e-16	12	6	22
Slc25a23	0.000571343	24	4	24
Zfp467	1.5392e-11	8	14	24
Akap1	0.00986903	6	6	16
BC024386	4.75742e-06	12	4	22
Hdac6	5.88008e-11	12	6	20
Entpd8	0.00210846	6	14	18
Lrrc46	0.0148064	10	6	14
Ghdc	0.0153073	20	20	24
1700012D01Rik	0.0584862	12	12	20
Serpind1	3.50062e-08	6	6	26
Mfsd3	3.17599e-10	10	8	22
Slc22a1	0.00261984	10	6	26
Rnf185	1.43428e-05	2	6	12
Arhgef10l	4.75118e-09	6	8	22
Prrg2	0.0340469	6	10	22
Cyp2d40	0.000366178	16	14	26
Pcgf2	0.000166389	12	8	16
Scamp4	2.33871e-06	12	10	16
Klhdc3	5.04641e-07	12	12	20
Ube2i	9.12383e-05	24	20	28
Cyp2d22	7.6575e-07	10	16	22
Flad1	0.0108098	12	12	14
Scamp3	0.000474087	14	8	16
Fbxw9	0.0073977	10	12	22
Slc29a1	4.6898e-07	20	8	20
Gucd1	7.92009e-09	22	16	24
Mlx	9.64606e-05	2	6	24
Kxd1	8.19327e-11	14	8	20
B4galt7	1.09883e-05	2	6	24
Slc38a4	9.22552e-11	8	16	24
Rpl7a	0.00135493	12	26	28
Col20a1	0.0297235	4	10	24
Pdk2	6.4224e-12	10	16	24
Dtnb	6.42634e-06	12	26	28
Ergic2	0.000102454	14	18	28
Pigo	0.0290696	14	10	16
Kcp	0.0376898	2	2	10
Acaca	3.70072e-10	18	10	20
Zfp771	0.00815301	12	4	12
4833418N02Rik	0.083442	6	6	16
Lppr2	0.00123569	10	10	18
Wdr81	9.91845e-09	8	8	24
Polr3k	1.56787e-09	2	12	24
Atp6v1h	0.12737	6	16	24
Mrpl34	9.62883e-15	24	8	24
H2-D1	0.0894137	4	4	8
C1qtnf4	0.00868034	8	14	18
Atp13a2	0.0995783	10	10	18
Lrit1	1.69556e-09	12	6	22
Cpped1	1.43509e-10	18	10	20
Ankrd13a	1.41672e-13	22	12	22
BC022687	0.803227	14	4	14
Mtx1	3.66548e-06	12	10	18
Tom1	0.127828	2	14	20
Stx18	1.1886e-07	4	6	22
Mrps27	7.65638e-06	2	10	24
Mapre2	1.30689e-13	16	14	22
Arsa	4.07784e-16	10	12	22
Alg6	1.55204e-08	12	10	22
Opn3	0.196366	20	22	24
Hyi	2.7317e-05	8	8	24
Cfh	0.00710235	2	2	20
Ocel1	0.000269902	8	8	24
Klf1	2.94815e-15	12	12	22
Dcaf10	5.96016e-05	2	8	12
Mrps24	0.0405874	14	18	28
Grhpr	7.89984e-07	8	10	20
Cog3	0.000111632	2	6	12
Bscl2	0.0042404	10	10	20
Nlrp6	0.000119569	12	8	16
Ilkap	0.225889	6	4	6
Fkrp	0.912218	8	10	20
Cflar	7.95117e-09	4	6	18
Ltbr	1.10119e-16	12	10	22
Elovl2	0.0124928	12	12	26
Bid	1.17258e-07	12	10	26
Calu	7.89461e-07	4	8	26
Cyp4b1	0.000811651	2	10	18
Traf3ip2	9.99481e-14	4	10	22
Gadd45gip1	0.0428666	12	10	16
Mir568	0.00104859	14	14	26
Mettl14	0.00461603	24	22	26
Stap1	0.000928146	10	16	24
Mrpl14	1.94849e-05	12	8	20
Ndufaf3	0.17161	14	8	16
Rnase4	3.77884e-11	14	10	20
Snap47	0.000216279	14	20	28
Pgls	0.461219	2	4	8
2310030G06Rik	0.0481544	6	14	22
Mob3b	4.62207e-05	10	4	22
Mpp4	5.01095e-11	18	14	24
Txnrd3	3.95488e-07	12	8	22
Cfap126	3.03935e-07	10	12	20
Serpina10	0.0378732	16	8	20
Isoc2a	0.0019066	18	14	28
Ppil1	5.101e-10	2	8	24
Gm3435	0.936542	14	2	16
Gpr89	0.224666	16	18	26
Marveld1	3.76101e-22	14	16	24
Vps28	0.00446546	12	10	18
Ube2o	0.00206191	24	10	24
Colgalt2	0.0472352	16	16	28
Txnl1	2.22634e-08	2	12	24
Sssca1	0.00773472	10	14	16
Slc6a12	0.000238949	14	6	22
Gramd4	2.33876e-10	20	16	24
Hist1h4h	0.00218911	8	10	20
Zfp862-ps	0.00190308	2	8	12
Ppdpf	1.30135e-07	4	12	22
Zdhhc5	2.31854e-10	18	10	22
Qsox2	0.000232376	16	16	28
Imp3	0.000452021	12	4	24
9430038I01Rik	2.00827e-06	8	18	24
Elovl3	8.82041e-24	24	14	24
Mocos	1.32623e-15	2	10	24
Klb	3.54062e-07	8	16	24
Ring1	1.48144e-11	6	8	24
D030028A08Rik	1.80793e-07	4	6	12
Cdo1	2.25282e-13	4	12	24
Dpm1	0.00138941	14	18	28
Rabggta	2.85867e-05	20	6	24
Setd1b	2.94604e-08	12	8	24
Derl2	0.0210776	2	22	24
Sdc4	2.16547e-05	14	10	20
Abhd11	0.00401952	16	16	28
Irx1	0.755559	12	6	16
Nr6a1	0.000202013	28	16	28
Etohd2	0.963908	18	12	26
Rpusd3	0.000364904	12	10	16
Fndc3a	8.54434e-06	4	6	18
Nudt21	0.000475381	6	14	24
Trpt1	0.00249281	10	6	22
Ext2	1.77178e-14	4	10	22
Pex16	1.97954e-09	10	6	22
Gas7	1.14142e-17	6	10	22
Kank1	0.000115223	8	2	24
Zdhhc7	2.21881e-07	14	16	22
D130020L05Rik	2.02069e-08	10	10	22
Eef1a1	1.89463e-08	12	12	20
Brms1	0.000306344	12	10	18
Dxo	0.00130079	12	8	20
Ciart	6.91062e-24	12	16	24
Cib1	0.00198312	28	2	28
2210016L21Rik	2.35942e-05	12	4	20
Nlrx1	4.5567e-15	10	8	22
Fzd8	0.000224593	8	18	24
Klhdc4	0.00299952	12	10	16
Nme1	5.19348e-06	22	12	26
Apoe	0.148178	10	12	18
Rpl37a	0.959187	6	2	6
Txnrd1	5.39198e-05	4	6	18
Dusp28	0.00259334	18	14	24
Ido2	2.63474e-07	22	8	24
Psmd3	1.95126e-14	8	8	22
Sec14l2	8.22867e-11	2	12	22
Pelo	1.20981e-07	2	6	12
Cxadr	3.36679e-07	18	18	22
Rp9	6.05864e-05	12	10	18
Zfand2b	0.0025248	6	20	22
Edem3	2.12525e-06	16	16	22
Vcp	4.22328e-09	4	14	26
Tmem160	0.000774676	28	2	28
Ndst2	0.0013004	10	6	18
Ubr4	1.52347e-06	18	18	22
Shoc2	0.0138799	6	6	8
Ap1g2	7.64783e-05	10	10	22
Rsph3b	0.115844	8	8	12
Ormdl1	5.9808e-07	10	6	24
2310040G24Rik	0.0108994	16	14	26
Gm16548	4.21247e-10	10	10	20
Rnf19b	3.26042e-18	8	18	24
Trappc3	0.00271151	10	12	18
Grina	1.91678e-09	16	18	28
Srp54a	0.0037975	2	10	12
Btbd2	4.01441e-09	12	8	20
Hunk	0.0719115	12	6	16
Siva1	1.60945e-06	6	10	22
Cfhr2	0.00634242	2	16	22
Atg4d	8.18701e-09	14	16	26
Asb13	1.9168e-16	2	12	22
Slc26a2	0.0741164	2	8	18
Tomm40l	9.05477e-06	12	6	16
Cant1	0.0423396	12	6	14
Trmt61b	1.11227e-06	2	6	12
Tmem126a	6.67569e-06	18	12	26
Mcm10	1.12366e-12	12	12	22
Bco2	8.49745e-13	4	10	24
Gbf1	1.33063e-13	4	6	24
Tnfaip2	4.17851e-18	2	10	22
Mpp7	1.55877e-08	12	8	18
Dtnbp1	4.76475e-09	12	8	22
Cog8	1.65149e-08	4	4	12
Sec24c	8.83808e-11	4	6	12
Adipor1	3.83812e-13	14	12	22
Pdcd2l	1.78114e-05	10	6	24
Ssbp3	1.36458e-06	12	6	18
Fbxo36	0.0078974	14	16	28
Ndnl2	1.40428e-06	6	8	22
Zbtb48	2.66621e-09	12	8	22
Mcoln1	1.52293e-11	14	12	22
Tusc1	0.220628	12	2	18
Dvl2	1.66429e-11	18	12	24
2810459M11Rik	4.2779e-07	8	10	20
Slc30a9	1.34523e-08	14	12	20
Timm10b	0.00317501	2	4	26
Ubc	2.15948e-08	22	14	24
Mcur1	4.47143e-10	16	12	22
Ubfd1	4.5169e-05	4	4	12
Ing1	2.07401e-07	14	16	22
Ttc7	1.4997e-16	12	16	22
Slc9a3r1	2.32275e-20	16	12	24
Pink1	0.000321598	10	16	22
Hyal2	1.39787e-07	8	12	24
Ndufb7	0.0154944	18	12	26
Harbi1	9.512e-08	4	10	26
Plekha8	2.05824e-15	16	14	22
Nop9	0.0493489	2	6	12
Ngef	6.77703e-22	12	16	24
Slc36a1	2.10821e-05	2	12	24
Mtmr14	1.26339e-06	6	12	22
Snai2	0.030057	4	10	14
Tmem19	2.1481e-09	2	16	26
Nit1	2.85047e-07	10	10	22
Egln2	6.11411e-08	12	14	22
5830454E08Rik	0.261348	2	6	16
Clcc1	0.00042252	10	12	22
Tmem167	0.000157059	4	6	12
Qpctl	3.02908e-05	22	12	24
Ndufb8	0.034986	8	8	18
Rnf8	0.472395	10	12	18
Gm6484	7.69378e-05	12	10	12
Dennd3	0.000561398	4	12	20
Gm38416	2.27829e-05	6	8	22
Cars2	7.47162e-11	2	12	24
Ppp1r35	1.8984e-07	6	10	22
Ndufv3	5.32419e-06	8	14	18
Wdr45	1.35848e-08	12	8	22
Arfgap1	0.000110533	2	18	24
Ccdc85c	0.13568	10	6	10
Hacl1	1.69624e-19	22	14	24
Fnip2	1.21977e-17	10	16	24
Fam173a	0.0131834	12	12	16
Sh3bp5l	0.0105905	12	16	24
Ppox	3.39773e-10	6	12	22
Napa	0.0253008	12	20	22
Nr2c1	0.00432692	6	8	26
Zfp687	1.87735e-14	4	10	24
Anks4b	3.4481e-07	12	10	24
Ccdc17	1.21886e-09	6	16	22
Tmem256	0.289424	12	4	16
Thap7	6.49088e-06	12	6	16
Pyurf	4.44776e-07	6	10	20
0610031O16Rik	4.69266e-06	10	16	24
Spcs1	2.45832e-05	14	10	20
Rps6	0.0175451	14	18	28
E130309D02Rik	3.65167e-11	14	18	24
BC037704	0.0646112	10	4	18
Mlh1	1.31547e-05	4	4	26
Zfp750	0.00214592	6	6	16
Rps14	0.104446	12	8	18
Entpd2	2.06991e-05	12	10	20
Mcm9	0.0236284	22	4	24
Ntan1	0.00335098	10	16	28
Tor2a	0.0347455	6	14	22
Cpq	0.0821058	6	6	10
BC048644	0.426779	6	10	14
D2Wsu81e	2.0105e-07	18	10	20
Mfsd11	0.0888473	12	6	14
Ndufb11	1.17808e-05	8	14	18
Hdac3	1.9521e-06	10	10	22
Slc35c1	6.99245e-06	16	18	24
Tmem241	1.59443e-06	12	4	22
Ctsf	3.84004e-09	22	4	24
Pop5	4.33295e-05	18	14	26
Nktr	0.00037396	2	8	12
Bdnf	0.000197279	18	10	22
Adat3	0.133825	20	8	20
Cmc2	0.00192761	18	12	26
Bivm	0.026751	12	8	20
Cxcl11	0.265617	12	8	14
Sf3b5	8.27457e-08	8	12	20
Cd320	0.196908	6	6	12
Tbc1d17	2.03052e-13	12	8	20
Ncoa4	3.20165e-11	18	12	20
Spata22	5.27149e-14	8	8	24
Gcgr	1.89427e-05	6	20	22
Dlg3	0.0621432	8	6	12
Tarbp2	0.0412032	14	2	14
Rab32	3.67284e-15	2	12	24
Fam214b	3.24167e-10	12	4	24
Zfp524	4.0467e-07	12	6	22
Ubxn6	9.16281e-07	12	12	22
Itfg1	0.000459148	22	4	24
2020-09-15	0.0593062	2	12	26
Dpp9	2.27573e-21	2	10	24
Nudt8	9.56144e-06	16	16	28
Capn10	0.0136208	12	8	16
Tuba4a	8.72486e-19	2	12	24
Clcn6	1.26083e-10	22	14	22
Slc22a30	8.36082e-10	22	16	24
Lsm10	0.0386025	6	10	20
Bnip1	2.73042e-05	12	4	20
Usp30	1.32873e-07	12	8	20
Zfp367	8.11685e-07	6	10	24
Gm20319	5.62127e-05	10	6	12
E2f2	9.26389e-06	4	8	20
Gm3704	9.15219e-06	12	12	20
Rpl18	0.00877998	14	18	28
2310036O22Rik	1.04147e-07	2	6	26
Prok1	0.101841	14	8	16
Vkorc1	0.0119473	14	18	28
Lrrc8d	1.25606e-08	6	10	20
Pacsin3	2.60305e-10	24	20	24
Dgcr6	0.0122832	8	8	12
Fkbpl	0.00117478	8	10	20
Zfp280b	9.62023e-05	16	18	24
2020-09-05	0.000333178	6	8	20
Apoh	0.0145902	10	6	24
Psmb5	0.00050374	8	12	20
Slc12a4	1.05907e-08	16	8	20
F8a	1.02515e-06	4	12	24
Caml	0.000166573	4	10	22
Adnp2	1.08611e-05	2	10	24
Ybx1	0.000470534	12	2	12
Exosc4	0.0326369	4	4	12
Cd99l2	4.21529e-06	12	10	20
Tmem97	0.000196995	12	18	24
Pomt2	1.98774e-06	18	14	22
Map3k10	0.00361397	8	4	20
Ube2j1	7.2818e-06	4	4	12
Alkbh6	0.00126742	12	12	16
Cebpa	8.46283e-10	12	12	22
Cyc1	5.36534e-10	18	12	26
Bod1	0.144441	8	8	18
Sesn3	0.0140201	22	14	24
Pvrl1	3.44e-12	2	8	24
Bmp1	2.76145e-14	22	14	24
Atrip	0.00264069	4	10	22
Trp53inp2	6.67282e-15	22	8	24
Tmem144	9.81489e-06	8	6	24
Gm11423	0.000215919	12	6	16
Sfxn2	1.61058e-09	18	10	22
Sec16b	0.000331173	6	6	12
Arg1	0.00153228	12	6	12
Anapc5	0.00027385	8	8	12
Pdk1	0.000238813	18	10	20
Slc25a37	9.91214e-14	18	10	22
Met	1.01628e-09	16	10	22
Mcfd2	2.20492e-08	20	14	22
Oxa1l	4.20344e-12	8	12	20
Akr1c12	1.2155e-09	12	14	22
Mul1	1.65781e-06	14	6	24
Prkar2a	3.04333e-10	20	16	26
Lrriq3	0.163991	8	8	24
Nelfb	2.20678e-09	4	10	20
Sgpl1	1.9809e-11	2	12	22
Zswim1	2.84144e-05	2	6	24
Mettl1	1.63341e-05	4	6	12
Mad1l1	1.14553e-07	14	22	26
Med8	4.00373e-10	24	12	24
Rmdn2	0.000192427	24	20	28
Mplkip	8.56997e-05	6	10	18
Chchd5	6.071e-05	12	4	22
Use1	5.3876e-07	12	8	22
Bcar1	7.58602e-08	10	10	22
Tst	0.000217731	18	14	28
Eef1d	0.000142057	14	16	28
Tmem41b	3.28868e-07	2	8	20
Isca1	8.68964e-11	10	22	26
Per3	1.33791e-26	12	16	24
Smim20	3.79216e-05	14	10	22
P2rx4	1.96572e-14	12	8	20
Yipf1	0.0030929	12	12	20
Shroom1	4.94154e-05	24	22	24
Zmat2	3.53103e-05	8	10	20
1110001J03Rik	0.00420833	4	12	20
Hnrnpa3	2.09845e-05	4	10	24
Tert	1.3183e-08	10	10	22
Tm9sf2	1.74409e-11	16	10	22
Klf9	2.42591e-05	12	8	20
Raf1	2.22367e-05	6	8	24
Kctd2	0.0591022	18	10	22
Gmnn	8.84269e-13	12	14	24
Dhx16	8.48164e-05	4	10	24
Pkp3	0.0626337	8	4	12
Rasl10b	0.223812	14	10	22
Tbc1d9b	4.19063e-05	8	8	26
Pan2	6.90347e-05	4	10	24
Fbxl4	5.40575e-06	12	8	24
Lypla2	4.08472e-06	8	12	20
Rpl11	0.116783	14	2	14
Olfml1	9.42913e-10	14	10	22
Mrps34	0.0409424	12	10	16
Rps5	0.0959477	12	12	16
Pttg1	5.66935e-07	8	12	20
AW011738	6.4597e-05	2	10	22
Hbs1l	1.16755e-08	14	8	22
Gpr146	6.34608e-13	12	12	20
Fkbp8	0.606959	12	14	22
Rps4l	0.037547	14	20	28
Zhx2	2.17463e-08	20	8	20
Plekhf1	0.00251293	12	6	22
Als2	1.23874e-11	22	14	26
Scrn2	2.00697e-05	12	10	20
Men1	0.000110165	4	4	22
Trim27	9.40315e-07	12	8	12
Srrd	0.00019557	14	6	18
Yipf3	1.58818e-08	14	10	20
Wbp1l	1.8628e-05	18	8	18
Orai1	3.13176e-08	16	18	24
Dalrd3	0.000131679	16	4	28
Sumo2	1.43798e-07	18	12	24
Abca1	0.00011317	16	18	22
Znhit2	2.77639e-05	12	8	12
Hnf1a	0.000257307	16	16	22
Rpsa	0.00396784	12	10	16
N4bp2	8.54105e-05	14	14	18
Snord104	3.3436e-07	22	12	26
Sec16a	0.000302054	2	8	18
Slc30a4	0.0019325	20	12	22
Zfand6	2.79857e-05	10	12	18
Kdelr1	1.61856e-06	12	10	22
Ampd2	5.13276e-05	4	6	12
Sdr42e1	4.40007e-05	6	10	24
Klhl3	0.636244	22	6	22
Tef	1.14558e-31	12	14	22
1110020A21Rik	0.000161804	2	14	22
Zscan2	0.00670768	6	10	22
Vkorc1l1	2.06584e-10	16	8	22
Med25	9.19385e-09	14	8	20
Tmem41a	5.61872e-11	12	18	24
Slc39a9	9.89259e-10	2	8	18
Crb3	6.02752e-06	2	14	22
Abhd8	5.23158e-11	20	14	24
Gm14023	0.481873	2	14	24
Rer1	0.00169527	14	18	28
Cdk10	0.0404762	12	10	20
Phf1	0.00212896	6	10	22
Thpo	1.55549e-07	2	8	26
Me1	0.0534283	4	10	14
Rnf170	0.00089337	18	8	18
Tns2	5.55086e-25	8	14	24
Tkt	1.07369e-07	18	10	20
Mir22hg	0.000500839	6	20	22
Proser2	1.47236e-10	2	6	24
Aamp	1.52934e-08	12	10	22
Shf	9.10285e-11	12	6	22
Rnf139	3.36474e-06	18	10	22
Rab3a	0.0553001	2	4	12
Tcf7l1	0.0802692	20	16	26
Rdh7	7.46409e-07	12	4	22
Rnf5	0.0294541	10	12	18
Plekhg3	1.8493e-10	12	14	22
Pigr	0.000342855	2	10	16
Susd6	2.93573e-11	14	12	24
Mapk6	7.73496e-07	10	18	22
Tomm22	0.00143251	12	10	24
Rnf113a2	0.000124703	4	10	18
Fermt2	2.2352e-11	6	8	24
Cyp2s1	0.000517531	18	10	26
Akt2	4.89186e-05	16	8	24
Ugt2a3	4.02223e-07	14	12	22
Slc4a2	1.78439e-06	12	12	16
Mis12	5.02737e-05	16	12	18
Pmf1	2.86227e-06	2	14	24
Slc19a1	8.65387e-09	14	12	24
Edrf1	0.000652698	2	4	12
Tspan12	6.07738e-11	8	16	24
Angel1	0.000359112	10	12	20
Samm50	3.81616e-05	18	14	26
1700056E22Rik	1.20655e-09	8	10	22
Fkbp4	1.9586e-14	20	12	20
Ttll5	0.000693166	20	6	24
Mrps16	0.00752535	10	12	18
Naa60	1.91312e-17	18	10	24
Eaf2	0.00359241	8	4	12
Nfkbil1	4.73682e-11	6	10	22
Acox1	0.00332654	6	6	16
Atf6	2.30683e-06	2	6	18
Rabac1	0.126383	6	26	28
Slc26a1	1.88009e-08	20	8	22
Mbl2	0.0123094	10	6	12
Rpl28	0.00989338	12	10	16
Urad	2.4064e-09	18	14	24
Rps27a	0.630717	12	8	24
Chic2	5.11876e-05	12	12	20
Agt	0.0117802	6	12	20
Sned1	0.0775341	8	4	8
Cdc14b	1.48458e-07	8	8	24
Dmwd	4.32388e-08	10	12	18
B4galt5	6.10706e-11	16	12	22
Polr1d	0.00288241	14	16	28
Nox4	7.33274e-08	8	14	24
Mrpl30	0.0286276	14	18	28
C330022C24Rik	0.0296262	12	6	14
Pcbp4	7.79824e-10	12	4	22
Tmem5	0.406909	10	10	12
Abtb1	3.4938e-12	12	6	22
Bag1	0.00525489	6	16	18
Bola2	0.00123085	14	4	14
Atp5g2	0.000421121	18	12	26
Copb2	0.000971056	2	22	28
Fbxo4	1.72428e-06	6	14	22
Zfp385b	3.70421e-11	12	14	24
Slc25a38	8.27145e-07	2	8	12
Cutc	2.34124e-05	14	8	22
Mup10	0.256579	8	16	20
Vwce	1.08779e-13	12	12	22
Qsox1	0.0521611	22	14	26
Ndufb3	0.000191198	12	8	16
Gt(ROSA)26Sor	0.271684	2	6	20
Cyb5d2	0.0308755	22	14	24
Fdx1	3.00523e-09	12	14	24
Zswim8	1.73938e-06	4	4	24
Npc1	7.83508e-18	8	16	24
Ccdc134	6.52473e-07	2	4	24
Uqcrq	0.187009	6	10	22
Ccni	3.14493e-10	6	10	22
Vcl	1.20962e-07	18	18	22
Timm17b	0.0111072	10	12	18
Rab11b	9.02453e-07	12	8	20
Snrnp40	2.59203e-06	2	6	24
Pex2	8.41461e-05	4	6	12
Exd2	0.0129083	6	8	16
Sac3d1	0.000172807	2	6	12
Isg15	0.0527527	12	6	18
Alg9	0.014524	8	12	24
Ranbp10	0.000304348	6	10	24
Glrx3	0.393367	10	12	24
Sclt1	0.125754	10	16	22
Gne	8.49209e-18	12	14	22
Papss2	4.93258e-09	16	12	22
Rpl30	0.0629323	14	8	18
Nudt19	9.1851e-05	20	2	24
Acox2	1.12459e-12	24	12	24
Copz2	0.0200423	8	6	14
Pikfyve	2.64497e-10	4	6	18
Mgrn1	1.08484e-13	12	14	22
Tollip	2.27777e-12	18	8	20
Pim2	0.00830658	2	4	26
Sin3b	0.0887058	18	4	18
Adcy9	6.85584e-11	10	12	22
Cirbp	2.84408e-08	10	6	22
Kptn	0.00171775	6	10	26
Hpd	0.00161104	20	8	26
Ctsh	0.00153758	12	14	22
Gys2	1.67022e-20	12	16	24
4933406I18Rik	0.928002	2	6	10
Lpin2	1.32956e-09	12	14	22
Pxylp1	0.00176251	4	8	12
H2afj	0.0114554	12	8	16
Polr3gl	9.45019e-07	12	8	22
Ppp4r1l-ps	2.39808e-09	10	6	24
Prpsap1	3.46763e-09	14	6	20
Madd	0.00154921	8	4	12
Tdp2	5.0414e-09	8	8	24
Nabp1	0.00665209	2	6	12
Acy1	1.45467e-09	14	14	24
Khnyn	1.79325e-05	8	4	12
Fhad1	2.3557e-09	14	16	22
Mtfp1	9.60794e-09	18	12	20
Nr1h3	0.00176077	20	12	22
Ptprj	6.33598e-06	2	10	18
Nat2	2.71587e-08	10	6	22
Aes	0.0361839	10	6	14
Ifnar1	3.80536e-05	6	12	26
Lsm6	0.0644121	14	18	28
S100a1	0.0832835	8	8	12
Nploc4	0.00115881	2	6	12
Asph	3.52876e-06	4	6	26
Rnf181	2.22011e-05	24	14	26
Atp6v1g1	0.00310159	22	10	22
Cnbp	2.85406e-05	2	14	22
Ulk2	0.0130357	16	12	24
Lmbr1l	3.66127e-05	10	16	22
Ost4	0.000501193	16	18	26
Stt3b	3.82661e-06	2	10	20
Arl4d	0.0100924	10	2	12
Slc31a1	4.13566e-10	18	10	24
Acvr1b	2.36029e-06	8	18	24
Dennd6b	0.000307875	12	8	18
Traf3ip1	0.0637903	16	6	16
E030030I06Rik	0.000308191	4	10	18
Hopx	0.000927336	14	18	26
Wsb2	3.50911e-10	14	18	28
2300009A05Rik	0.00238664	12	16	24
Mroh1	2.78365e-05	12	12	20
Zfp511	5.12572e-05	8	10	20
Irf3	0.000145272	4	12	22
Birc3	0.000943541	2	4	10
Pnkp	2.89474e-16	6	8	22
Alkbh7	1.11026e-16	24	14	24
Zc3h3	0.0673559	20	18	28
Mtch1	6.38332e-05	8	8	12
Hoga1	5.22662e-13	12	10	22
Tmem179b	1.08454e-05	12	10	16
Kcmf1	0.000222512	12	8	22
Ube4b	1.06157e-08	12	14	24
Znrf2	0.000773616	28	14	28
Psma3	9.46783e-07	6	12	24
Avpi1	0.0215459	12	10	16
Arhgap12	3.29593e-12	4	12	28
Pom121	3.61665e-09	16	12	22
Tmem259	0.000113977	10	12	18
Jade1	1.91903e-17	8	14	24
S100a13	0.00104927	14	14	28
Hdgf	9.04143e-08	18	12	24
Zfyve1	3.76214e-10	18	16	22
Hhex	0.00506402	12	14	18
Atf4	1.0925e-07	2	12	24
2700046G09Rik	0.295724	4	4	8
4632428C04Rik	0.000199876	4	14	20
Cps1	5.73062e-07	18	12	22
Rab4b	1.11065e-08	6	12	22
Ptov1	0.167079	12	2	24
Gpank1	0.0212213	6	2	6
Cyp2a12	0.000523218	16	6	20
Cyp2j5	0.000125777	2	14	22
Zzef1	0.00377538	20	8	20
Map3k4	3.6752e-05	22	14	26
Dguok	0.000979134	6	8	24
0610012G03Rik	3.78248e-06	14	18	28
Canx	0.000943431	2	8	14
Gstz1	0.201916	10	6	24
Mob2	0.0487368	8	8	16
Atp8b1	0.000135887	18	18	22
Tmem220	0.000919224	12	8	22
Ogfod3	5.64081e-05	14	10	22
Ero1l	3.6205e-08	16	16	22
Mrpl54	6.03374e-07	10	10	18
3110001I22Rik	0.357009	8	10	26
Prss8	0.00525266	18	6	24
Aven	0.00996992	14	8	14
Col5a3	6.2219e-15	6	10	24
[truncated: 10,539 more rows]

## Sheet: LKO_RAIN_Period_4 to28
Gene_name	pVal	phase	peak.shape	period
Ccbl2	0.000189133	10	18	24
Tmem238	0.0741527	4	6	12
Ces1g	0.166128	14	6	14
Ces1e	0.297464	4	8	12
Ces1c	0.118177	4	6	12
Ces1d	2.36057e-05	14	18	26
Dgat2	0.15208	16	10	20
Ces1f	0.304045	4	6	12
Gabbr2	0.235981	4	18	26
Retsat	0.42776	4	8	12
Lect1	3.308e-10	14	10	24
Ces1b	1.03785e-08	18	12	24
Hapln4	0.000916251	2	12	20
Adgrf1	0.00278676	2	12	20
Angptl3	0.219305	14	6	14
Adam11	0.00419118	2	14	22
Ptprf	8.88328e-06	4	6	24
Cyp2c67	0.00141203	4	10	20
Bloc1s1	0.0436497	4	2	8
St3gal3	0.000400986	24	14	28
Hc	7.78489e-09	2	8	24
Gjb1	0.00216664	4	6	28
Aqp4	3.49078e-12	12	14	22
Lamp1	0.215004	2	4	8
Proc	0.937082	14	6	14
Ildr2	4.65325e-05	14	8	22
Azgp1	0.810556	4	6	12
Tex264	0.00654935	10	12	26
Hgsnat	0.929849	2	4	8
Morn2	0.126575	16	16	20
Syne4	0.03368	12	4	14
Ccdc149	0.0320273	4	12	22
Rnf130	0.0686045	24	24	26
Ces2a	0.683439	8	16	24
Pla1a	0.982266	14	6	14
Cyp4a12b	1.08196e-08	20	14	24
Oaf	0.206372	8	14	24
Paqr7	0.0437693	14	6	14
Erp44	0.0405375	4	6	12
Sidt2	0.182627	18	10	18
P4hb	0.775202	4	2	8
Selenbp2	8.62183e-07	24	10	24
Tmprss6	0.00112565	4	10	24
Dnajb9	0.027004	2	6	12
Sec61b	0.32522	4	4	12
Gm4956	0.000274068	18	18	22
Snhg11	8.07121e-05	10	12	26
Ikbke	0.000400115	24	20	24
Pxmp2	0.534554	18	12	24
Dnase2b	0.245012	18	8	20
Gmds	0.461561	18	16	24
Itih4	0.000724085	24	14	26
Cyp2c40	1.5429e-05	24	10	24
Cnpy3	0.00995577	14	6	14
Tex2	9.57831e-09	4	10	24
Col18a1	6.64918e-05	4	10	24
Slc13a2	1.44118e-06	22	14	24
Cyp1a2	8.8516e-05	8	18	24
Cyp2e1	1.00281e-09	8	18	24
Igf2r	0.0158336	24	24	28
Acacb	0.379431	4	12	16
Daglb	0.0407981	8	10	24
Sec61g	0.278111	4	2	8
Rpn1	3.511e-06	24	10	24
Dpp7	0.000865745	2	8	24
1810008I18Rik	5.60821e-06	4	12	24
Zfp9	0.0245462	2	14	26
Gpr108	0.157544	14	6	14
Plbd2	0.577184	14	6	14
Creld2	4.56544e-06	2	8	12
Slc39a4	3.38286e-05	24	14	24
Tmed3	0.0200312	2	12	26
Atrnl1	0.029284	4	6	20
Mup1	0.0390077	8	10	18
Sdf2l1	8.80219e-10	2	8	24
Clu	0.0331616	2	8	12
Slc5a2	0.0351418	4	6	12
Scd1	0.161505	4	4	8
Capn8	1.73203e-06	2	4	24
Tram1	0.0639771	14	6	14
Sec61a1	0.00649913	12	10	12
Abca2	5.38609e-15	2	12	24
Igfbp2	0.366702	2	8	24
Sec11c	0.585115	2	4	8
Dnase1	0.332024	16	10	28
Lrp1	0.00247405	24	14	28
F7	0.910047	2	4	8
Furin	0.958636	24	16	28
Lrtm1	0.000572617	10	16	24
Entpd7	0.128329	24	14	24
Arfgap3	0.0303866	2	6	12
Tmem205	0.0557606	8	12	28
Serp1	5.68892e-08	20	12	22
Cyp2c68	0.000738785	16	24	28
Gm20257	2.75652e-05	8	10	22
Hyou1	1.56427e-05	2	4	24
Orm1	0.000327489	4	4	22
Slc17a9	0.00145151	4	4	12
Serping1	0.353346	12	14	28
Swsap1	0.123701	4	6	12
Slc2a8	0.000142701	8	12	24
Gcnt4	0.000216846	24	18	26
Uggt1	2.35714e-05	2	8	20
Ddost	0.000543396	2	4	26
Apon	0.00343921	24	14	26
F2	0.975798	14	6	14
Afm	0.0111827	4	8	24
Serpina1e	1.63136e-07	2	8	24
Ndufa9	0.121134	14	12	20
Ostc	1.45521e-08	2	6	24
Fn1	0.650512	18	10	18
Ppp1r15b	3.99263e-06	18	10	20
Slc35b1	4.90509e-07	2	8	24
Txndc5	0.00189877	16	10	20
Apoa1	0.00724257	2	8	24
Gstp1	4.35633e-06	2	8	24
Eif2ak3	8.64657e-05	24	14	24
Cyp2u1	6.26753e-07	4	10	22
Tmem208	0.178407	4	6	24
B4galnt3	0.00022824	10	4	22
Clec2h	3.5947e-08	8	18	24
BC021767	0.00283985	24	4	24
Chid1	3.46087e-05	4	6	24
Nfasc	0.000595461	26	12	26
Ces4a	0.000126605	24	6	24
Txndc11	0.0124254	8	12	14
Gm12718	6.62857e-05	8	18	22
Slc33a1	0.0425093	2	12	20
Cdk5rap3	4.23753e-05	8	14	24
Pm20d1	0.971088	4	22	24
Acss2	0.345093	4	12	24
Stim2	7.32764e-08	14	14	22
Hspa13	3.0033e-08	2	14	22
Krtcap2	0.133099	18	12	24
E130012A19Rik	1.18902e-06	16	12	22
Limd2	1.06179e-05	10	10	22
C330021F23Rik	2.80019e-07	4	12	24
Vezt	6.90804e-05	2	10	26
Mup2	0.00366865	8	4	20
Spp2	0.101907	8	10	28
Tapbp	0.0905008	12	14	20
Ugt1a5	0.759341	4	22	24
Tmem214	0.000155733	12	10	12
Slco1a4	0.109185	18	10	18
Edem2	0.230072	8	12	14
Tpp1	0.906452	2	4	16
Sil1	0.0667278	6	10	18
Slc27a5	0.929552	6	6	18
Sel1l3	0.00176282	2	4	8
Rpn2	0.00176018	2	12	20
Cyp2f2	0.035834	18	14	24
Mup21	0.00274864	22	10	22
Slc2a5	1.30697e-14	10	14	24
2310067B10Rik	0.112887	6	4	28
Fads1	0.223563	4	6	12
Nucb2	0.217603	10	4	10
Snd1	0.00624367	4	10	20
Sec23b	3.91449e-06	4	4	24
Gm2a	0.69675	14	6	14
Cyp2c53-ps	0.0024963	20	12	22
Nme6	0.00635358	24	22	24
Dpy19l3	0.66208	22	18	26
Mlec	1.0061e-05	2	4	24
Spsb4	3.49852e-11	4	10	24
Fkbp11	0.00171114	12	8	20
Armcx3	0.00249593	2	16	26
Gale	8.98016e-10	24	10	26
Ces2b	0.0406552	12	8	12
Gmppb	0.0100579	14	4	14
Gm32511	2.72669e-11	8	18	26
Inmt	2.45436e-11	16	10	24
Lrg1	3.69186e-06	24	10	24
Ntn3	0.000186638	4	10	18
C8a	1.08067e-10	2	8	24
Fdps	0.000139648	24	16	28
Slc25a17	0.000657073	4	6	20
Xbp1	0.000583409	12	10	12
Ppib	0.0054041	24	10	24
Tspyl2	8.26672e-07	2	8	24
Insig1	0.000510588	4	6	12
Spcs2	2.86919e-08	4	6	24
Srms	3.21419e-10	2	8	24
Tspan33	1.31632e-14	2	10	22
Lrp2	0.00032339	2	8	20
Ces3b	0.02919	14	16	24
Ccl9	0.0215378	24	10	28
Sgsm1	5.68856e-06	24	14	28
Scnn1a	0.00184067	8	4	12
Adam9	0.12527	18	8	18
Tmem258	0.966276	8	6	10
Egf	1.10251e-06	8	10	26
Ccdc167	0.00158543	4	10	24
Ttc13	0.000335259	24	10	28
1700018L02Rik	0.000259681	14	16	20
Blvra	0.230458	10	10	18
Bmf	7.83404e-09	8	18	24
Ssr3	0.0286002	2	4	20
Rpl10	0.020295	8	6	18
H13	0.0761432	18	12	18
Vnn3	0.0333481	4	10	12
Fgg	8.99705e-11	24	14	26
Ugt2b1	1.11624e-08	2	8	20
Ssr4	0.209442	20	14	22
Cpb2	0.000626747	2	10	22
Tmem86b	0.0113844	10	12	22
Upp2	2.20641e-25	12	14	22
Gmppa	1.43965e-09	8	14	22
Rpl36al	0.0095324	4	2	8
Vimp	0.000523175	2	8	24
Mup12	0.00727765	8	6	18
D630024D03Rik	2.07217e-06	8	12	22
Gnptg	0.389911	2	20	26
Fga	9.17308e-11	24	14	24
Commd9	0.63508	2	4	8
Gm19522	5.98728e-18	20	12	24
Gpx3	0.0833571	20	2	20
H2-Q10	0.939629	14	6	14
Lifr	0.0158862	16	18	28
Slc22a4	5.49539e-07	8	14	26
Slc41a2	6.15169e-09	2	8	24
Stt3a	0.108707	6	4	12
Hmgcs1	1.06993e-08	24	16	26
Mpc2	0.0756307	10	14	24
Trabd	0.000318411	2	8	12
Cyb561d2	0.0115164	2	6	8
Edem1	3.72004e-07	2	10	20
Pgm3	0.0427774	12	10	12
Magt1	2.53691e-10	2	10	20
Paox	0.0156831	2	12	20
Mug2	0.00736565	4	16	24
Gm11992	5.7957e-05	10	12	22
Wfs1	0.0312854	2	4	8
Fam134a	0.731245	8	14	24
Serpina1c	0.0329682	20	6	22
Rarres1	0.00201967	8	10	16
Mxd4	0.0469849	4	14	28
Alg1	0.0312984	2	4	8
Mup9	0.00757053	8	6	18
Mgat2	3.91335e-06	14	6	24
Klk1b4	0.123982	4	4	12
Pigg	0.966557	4	4	12
Zbtb11os1	0.023892	10	20	28
Pcsk6	1.13279e-05	14	10	22
8430408G22Rik	2.28629e-05	8	6	22
Yif1b	0.0894137	2	4	8
Ssr1	2.33105e-08	4	4	24
R74862	0.212287	22	26	28
Man2a2	0.00237471	2	10	26
Uba5	0.0911426	2	8	12
Tdrkh	0.000277428	24	12	24
Serpina11	1.25943e-08	2	8	24
Cpn2	2.56517e-05	18	16	24
Slc44a1	2.58172e-07	2	8	26
Fetub	0.00170581	18	12	24
Creb3l2	0.000172376	24	20	28
Dnajc3	1.84898e-09	18	16	24
Btbd1	0.000162987	16	14	18
Smim22	0.380762	2	14	16
Mrgpre	0.0550276	4	14	24
Adrb3	0.000643881	8	8	18
Dclk3	0.0274798	16	10	24
Sdr9c7	1.49726e-10	4	6	24
Gcat	4.3741e-05	4	10	20
Tgfa	0.00607661	4	6	24
Dhrs13	0.00030528	8	6	16
Sec24d	0.0765133	14	6	14
Hgfac	0.715302	4	18	24
Tm7sf2	0.0443741	4	6	24
Slc9a8	0.173154	8	14	24
Uso1	0.0133813	2	6	12
Dpagt1	0.600542	2	12	26
Camk1d	2.44302e-12	4	10	26
Sucnr1	0.000298608	4	10	12
Cd81	0.0556552	4	18	24
Il1rap	0.027825	16	22	26
Sytl1	0.00113155	12	8	28
Mug1	0.00214217	8	2	24
D130043K22Rik	4.85849e-05	4	22	24
1110065P20Rik	0.954273	2	10	18
Atraid	0.974677	14	16	28
Cyp2b10	0.00227706	6	8	12
Tmem181a	1.03823e-05	12	4	22
F12	0.0753596	8	12	24
Hes6	0.000823805	2	4	12
Pzp	0.787825	14	6	14
Serpina1a	0.479675	14	6	14
Lipc	5.26975e-05	8	6	12
Pstpip2	0.289806	4	12	24
Pmvk	8.58105e-06	24	12	26
Gstt2	7.84976e-10	10	16	24
Dnajb11	9.58469e-07	20	14	22
Cope	0.849686	4	2	8
Pdia6	9.85168e-11	2	10	22
Hsd3b5	2.16297e-07	8	6	20
Mydgf	4.47424e-08	4	6	22
Rrbp1	3.7956e-06	24	16	24
Spcs3	0.000984935	2	8	20
Pgrmc2	0.00499532	4	8	26
Srebf1	1.83852e-05	10	16	24
Dera	0.676158	4	14	16
Yif1a	6.78817e-08	14	8	22
Mup14	0.00030942	8	2	20
Mup3	0.0475494	8	6	12
Rdh11	1.16515e-05	4	12	24
H2-T23	0.634145	8	12	24
Nans	0.0427488	12	6	12
Tmem39a	0.00141308	26	14	28
C4b	5.6988e-05	2	14	22
Mup8	0.0134315	8	6	18
Ugt2b38	0.0076746	24	6	24
Alb	0.712809	14	6	14
Fasn	0.182101	4	4	12
C3	0.000377324	24	14	28
Bet1	5.37231e-05	4	10	24
Cacna1d	0.70469	2	14	16
Foxq1	0.00295532	4	6	10
Trhde	0.00183283	6	20	22
C8b	6.48717e-06	24	10	24
Hlcs	0.000103482	8	12	22
Ufl1	0.000205816	28	20	28
Pla2g12b	1.84384e-11	2	12	24
Bik	9.52089e-06	8	10	18
Lman2	1.59096e-10	16	16	26
Gm10069	0.102504	2	12	26
Agpat2	1.80861e-05	20	14	22
Vegfb	0.0598235	4	8	26
Tlcd1	0.221577	4	22	24
Ficd	0.00334568	2	4	24
Papss1	5.91507e-08	2	10	26
Ppapdc1b	0.00447938	14	16	28
Btd	1.39231e-07	20	14	22
Mvd	1.36813e-05	4	8	22
Naglu	0.949676	8	18	24
Ropn1l	0.926466	4	12	16
Wfdc21	0.0480712	2	12	24
Glrx	1.06314e-08	16	14	24
Cyb561	0.00101437	2	4	8
Prdx4	0.136892	8	6	18
Fbxo31	4.71354e-07	14	16	24
Unc119b	2.79794e-11	2	8	24
Mrps36	0.0504307	10	22	24
Ergic3	0.812747	18	4	24
Cnnm4	0.0608932	2	2	8
Adamts7	0.013687	4	14	18
Stub1	0.711934	2	4	8
Nsdhl	0.00119467	28	12	28
C1rl	8.62578e-07	6	14	24
Gfpt1	0.00406135	12	8	12
Atp5d	5.20211e-05	16	14	18
Dhcr7	1.00797e-06	24	16	28
Abcg8	1.33655e-14	8	16	24
Rec8	3.54408e-06	4	14	24
BC004004	7.15686e-17	4	10	24
Thnsl2	1.68384e-05	10	10	26
Os9	0.271642	16	10	20
Nup210	0.000375538	8	10	18
Syvn1	2.07877e-05	2	8	12
Itih1	1.64554e-06	24	14	24
Surf4	0.301229	14	6	14
Mup7	0.0470494	8	6	18
Pon1	0.0100838	4	22	24
Pcsk9	5.33118e-07	26	6	26
Pla2g6	1.07039e-07	14	10	24
Clcn2	0.000245978	12	10	24
Abhd17a	0.000660985	10	16	24
Srp9	0.00714201	2	4	8
Apom	3.73433e-05	2	8	24
Cnpy2	8.48897e-05	8	12	20
Kcnn2	0.043262	6	18	24
Azin2	7.48464e-05	8	18	26
Mst1	4.60013e-05	4	6	24
Pfkfb1	4.41192e-11	14	18	24
Odc1	3.80134e-17	18	12	24
Nlrp12	5.70622e-07	8	8	18
Sgk2	6.97857e-15	4	10	24
Slc46a1	0.497545	24	16	28
B930025P03Rik	2.27112e-05	8	12	22
Bdh2	0.00568081	12	14	22
Serpina9	1.40793e-08	20	14	24
Slc25a48	0.000275026	12	8	20
1810046K07Rik	1.15498e-08	6	20	24
Cadm4	0.217598	12	6	14
Ddrgk1	0.0445589	10	12	22
Slc35f5	0.000742621	4	16	24
Rnase13	0.860335	10	14	22
Acsm2	0.247387	24	10	24
Atp1a1	2.863e-15	14	12	22
Abcd4	0.0564958	6	14	20
Dnajc10	0.0248436	8	12	26
Sharpin	0.916795	4	2	4
Bola3	0.00119539	16	10	18
Cyp4a32	0.00067627	8	6	12
Klhl18	0.12029	2	4	8
Qdpr	0.0232564	4	10	24
Lrp3	2.29075e-09	16	12	20
Eef2k	3.06277e-09	10	20	24
3110082I17Rik	0.0011744	12	6	12
Ppard	3.81642e-20	2	6	24
1700001C19Rik	5.033e-07	8	10	22
Fabp2	0.00357309	4	22	24
Cyp51	1.26056e-06	24	16	28
Izumo4	0.0178123	6	18	22
Pcbp2	0.0901697	8	14	26
Akap17b	0.00837472	2	6	12
Htt	3.45601e-06	24	10	24
Dnpep	0.333078	4	6	12
Kif1c	4.8066e-07	4	6	28
Cdhr5	0.0011455	18	16	24
Mn1	2.88733e-06	8	8	26
Cyp4a12a	2.13103e-05	24	6	24
Eif4ebp3	1.45825e-07	20	10	24
Jkamp	0.257829	2	8	12
Bhlhe41	1.01917e-13	10	14	24
Tk1	5.30799e-13	20	6	22
H2-K2	0.00499255	16	10	20
Lss	1.64684e-05	24	10	24
H2-K1	0.913161	4	6	8
Mug-ps1	2.63119e-15	6	6	24
Tmem125	0.000947778	4	6	20
Atg13	1.06506e-10	8	8	24
Gm10319	4.7981e-11	4	10	22
Hmgcr	0.00270332	14	18	22
Gorasp2	0.00106839	6	4	12
Cad	9.51253e-07	2	4	24
Neurl2	0.0106614	4	14	26
Tasp1	0.191097	8	12	18
Tmed9	0.00380536	4	8	20
Tmem248	0.000586182	14	18	22
Ilvbl	0.945184	4	8	12
Whrn	0.00719273	18	10	24
Csrp3	0.0107613	8	12	18
Cacfd1	0.00127853	10	10	26
Preb	0.018535	2	4	24
5830473C10Rik	2.03874e-05	6	8	12
Slc39a7	1.48291e-05	8	10	20
Mmp19	0.118957	16	22	26
Fam13a	8.53998e-12	8	18	24
Alg2	0.000476346	4	14	22
8430419L09Rik	0.0122587	18	12	24
Map2k2	0.0476167	14	16	28
Ttr	0.527238	4	22	24
Abhd14a	1.82916e-05	2	10	22
Cbln3	2.87151e-12	6	10	24
Nrbp2	0.00295319	2	8	12
Tnfaip8l1	5.06857e-06	8	2	24
Cela1	1.3091e-06	8	10	22
Nme2	0.000135662	2	10	20
Fads2	5.38324e-07	18	8	20
Atp9b	0.852576	4	12	24
Hp	0.00602616	2	4	24
Rusc1	0.0647755	10	14	24
Zmat1	0.724027	6	6	12
Hnf4aos	0.000195326	10	8	22
Smim14	0.0130588	10	12	26
Pla2g12a	2.26279e-10	12	10	24
Ppp1r13l	4.6382e-07	20	8	20
Cyp2r1	0.00023801	6	12	22
Metrn	0.975761	4	6	10
Mia3	0.0149519	8	16	24
Dbt	5.23004e-10	18	12	24
Il17rc	0.00112892	8	6	16
Slc20a2	7.35704e-07	6	16	26
Araf	0.0027433	6	14	22
Ero1lb	1.1801e-08	2	12	20
Ssr2	4.07846e-06	16	22	26
Tbc1d30	0.050559	8	14	28
Hpn	0.0990478	14	20	28
Serpina1d	0.205018	6	8	12
Samd8	1.18487e-07	6	6	12
Slc30a5	0.00153482	2	4	8
Slc4a1	0.0031128	24	8	24
Adra1a	6.05789e-06	8	8	22
Cabyr	0.00010092	12	20	26
Hn1l	6.36e-13	24	14	24
Tmed2	9.25773e-05	18	12	24
Ptk6	0.0127719	8	6	20
Atf6b	4.17806e-15	24	10	24
Ubxn4	0.000207178	4	6	12
Tpst1	1.556e-05	2	8	20
Serinc2	1.94114e-05	10	4	24
Atp9a	0.0211726	10	12	26
Bst2	5.68089e-05	4	10	20
Gstm6	0.00388825	4	22	24
Serpinb8	0.00231971	2	18	26
Stx5a	1.12963e-11	4	12	24
Amigo3	0.96587	6	4	10
Dbi	0.000247144	4	10	24
Gm4013	0.0111159	10	12	26
Fmn1	0.0394645	24	22	26
Cks1b	0.737735	10	12	26
St3gal4	0.0309175	12	18	24
Ncln	0.00198996	18	16	24
Serpina3k	1.33159e-07	2	8	22
H2afx	1.99546e-07	2	4	24
Sall2	0.00911847	26	10	26
St3gal5	1.57951e-17	14	14	22
Sco2	3.32503e-13	6	12	20
B4galnt1	0.0110206	8	2	24
Clptm1l	0.218238	6	10	18
Smim1	0.480962	20	12	24
Kctd7	0.206722	4	4	12
Tpst2	1.74152e-11	2	10	22
Hsd11b1	0.00423642	10	14	24
Selk	0.0221477	8	10	28
Lsr	7.86376e-09	18	16	24
Alg12	3.03187e-05	2	8	12
Pigk	0.0327819	6	14	22
Fbxo21	2.29745e-12	8	10	24
Reep5	0.888267	4	8	10
Wdr90	9.73643e-05	6	10	20
Ppapdc2	0.000170007	6	8	24
Fuom	0.423635	4	6	10
Vps37c	0.0134726	2	8	16
Ehhadh	0.0047908	4	8	12
Cyp2c55	0.00171301	6	12	22
Nucb1	0.283593	6	4	12
Rpp40	0.0143463	8	16	26
Kantr	0.00103132	2	10	24
Gapdhs	0.12471	4	12	28
B2m	0.336977	2	4	14
Amy1	0.525896	10	14	24
Afmid	5.79558e-09	18	16	24
Mvk	1.90455e-06	4	14	22
Bcl6	0.012991	18	22	24
Nrtn	0.620603	4	2	12
Pcyt2	0.11901	4	6	24
Acsl5	0.0164238	4	12	24
Sult1b1	1.59158e-06	12	14	24
Abca3	0.000186891	6	8	26
Gpr180	2.10683e-07	10	16	26
Aspg	1.0559e-08	10	10	24
Masp2	0.240614	14	20	28
Il4ra	3.65322e-14	4	6	24
Xlr3a	0.0194961	12	10	12
Slc25a1	0.942278	16	10	20
Gstp2	4.80079e-05	2	4	24
Nfxl1	2.21186e-10	2	10	22
Endog	0.00364031	16	14	28
Dhdds	0.00197762	8	12	20
Cdk2ap2	0.000174848	2	10	20
Hdhd3	2.71807e-10	24	10	24
Sc5d	0.000231207	4	12	24
Rnf103	1.71379e-08	4	22	24
Moxd1	1.67702e-07	2	8	22
Slc52a2	0.00572908	8	10	16
Ptprd	0.000562773	20	4	24
Isoc2b	7.0332e-08	10	12	26
6430548M08Rik	0.0519066	12	6	12
Chpf2	1.12241e-06	8	6	22
Cyp2d9	5.25712e-05	8	18	28
P2ry4	4.57601e-06	22	14	26
Fabp1	0.00015054	10	16	26
Vasn	0.000812797	2	6	12
Cyp46a1	4.53123e-07	10	14	24
Rint1	0.000264427	2	8	22
Scap	2.17252e-11	4	12	24
Haao	0.679987	4	22	24
Ggcx	2.78642e-08	6	6	22
Smarcc2	0.0158873	24	16	28
Pdcd4	1.44354e-07	8	6	24
Pde8a	0.402816	22	18	28
Fbf1	0.000427828	10	16	24
Prkcsh	0.161505	2	4	8
Apol9b	0.00244139	6	8	12
Asap3	5.6284e-05	2	6	24
Saraf	0.043397	2	12	24
Pyroxd2	0.0173867	4	16	24
Cnppd1	7.48949e-08	8	8	24
Peli3	0.0234556	26	16	26
Gm8883	0.000894528	8	14	24
F5	7.15014e-05	18	8	20
2310010J17Rik	0.367074	12	12	24
Flot2	2.89052e-05	14	12	22
Gm16793	2.33114e-06	20	10	24
Hsd3b2	0.000782843	20	12	22
Tecr	0.354141	14	16	18
Acpp	3.90361e-06	4	12	26
Cfb	6.52931e-07	24	10	26
Sigmar1	1.06237e-13	4	8	24
Lpgat1	1.40814e-10	16	12	22
2310001H17Rik	0.00822115	8	6	12
Cda	3.72655e-07	4	8	22
Vmo1	1.40998e-08	4	8	22
Praf2	0.0127685	2	6	18
Smpd1	0.00289112	26	10	26
Plg	0.00289074	2	10	26
Tfr2	0.0326576	2	12	24
Gabarap	0.0328868	2	4	8
Tmco6	6.17977e-07	6	8	22
Cyb5b	1.07241e-05	4	8	26
Tymp	5.57426e-12	6	10	20
Sec63	3.70869e-09	2	8	24
Lmbrd2	0.000255678	24	12	26
2210408I21Rik	9.55443e-05	12	6	24
Gmps	0.0134623	2	4	12
Eva1a	4.20438e-10	8	12	24
Prr16	2.90596e-10	16	14	22
Ldhb	0.000880242	10	6	26
Wfdc2	0.0774437	14	8	26
Ugt1a6a	0.012667	4	16	28
Fibp	2.56778e-10	10	10	22
Fam98c	0.307361	8	8	16
Ctsb	0.74978	4	8	26
Omd	0.0212293	18	8	22
Epb4.1l4aos	6.45502e-05	14	10	24
Mogs	6.70901e-07	2	8	24
Disp2	0.0448097	8	4	8
Ebp	7.54205e-05	20	14	22
1810044D09Rik	0.027081	10	12	20
Ppm1m	0.0713556	2	8	22
Mettl9	0.293857	10	10	26
Snx29	0.0401854	22	14	22
Dnajb2	4.73719e-06	2	10	20
Taldo1	0.964773	6	6	18
Aacs	2.13351e-05	16	10	24
5730435O14Rik	0.0771645	4	8	14
1300017J02Rik	0.260579	2	18	20
Scarb1	5.16425e-06	2	8	28
Sult1c2	7.8649e-10	10	14	22
Ephx2	0.0168237	16	8	28
Tmem37	8.43649e-10	18	16	24
AI182371	3.65266e-11	24	12	24
Keg1	2.05688e-10	20	14	24
Zbtb7c	2.14057e-11	24	12	24
Pold2	0.0104247	4	8	22
Plxnb2	2.02926e-06	8	2	24
Serpinf1	0.00911186	6	6	12
Snx22	0.189014	4	6	12
Fbxl6	0.531469	8	8	16
Ide	0.107358	10	6	12
Fuca1	0.919779	10	12	26
Ccno	0.0838942	12	18	24
Lmntd2	0.0879313	8	6	20
Wipi1	0.000260099	8	14	26
Vamp7	0.949213	6	4	6
Slc38a10	0.021956	12	6	12
Chchd10	0.00028134	18	12	24
Zfp131	1.24058e-07	20	10	24
Pex11g	0.000111459	4	22	24
Adra1b	1.72362e-07	28	8	28
Nbas	2.76783e-05	24	14	24
Serpina1b	0.677858	6	4	12
Zfand4	1.96242e-05	2	14	20
Myl6b	0.259289	4	4	8
F11	0.000763082	8	12	20
Tmed10	0.934569	12	10	16
Nelfe	1.69387e-07	8	10	22
Srprb	8.29401e-06	2	4	24
Acat2	0.0257314	4	8	26
Acox3	0.0552488	12	6	12
Sntg2	0.000118673	14	12	24
Stard10	0.728769	14	20	28
Elovl5	6.64855e-05	4	12	24
Msmo1	0.000422325	24	16	28
Saa2	0.0706302	2	4	24
Copg1	8.94992e-07	24	6	24
Abcb4	0.000194804	8	6	24
Pltp	0.80279	8	8	16
BC024139	7.48347e-09	8	18	24
Atp13a1	0.0585176	2	8	24
Ubl4a	0.000223999	12	14	22
Xrcc1	0.000632403	4	16	18
A830052D11Rik	0.0542144	8	18	24
Derl1	3.63451e-06	8	14	24
Yipf2	0.000111384	8	10	22
Glce	0.00209389	6	6	12
Gm13375	3.11713e-05	16	6	22
Abca7	0.0124963	22	16	28
Pdap1	0.280807	18	8	18
Gosr2	0.000685766	12	8	12
Gstm2	0.000425022	4	22	24
Pcyox1l	0.0206923	2	6	12
Abcc6	0.000920289	8	8	24
Ginm1	4.48863e-07	12	18	24
Sema4g	0.0120942	6	4	12
Pcnxl3	1.0325e-06	4	12	24
Mfsd12	0.838528	4	2	4
Copa	0.0203757	24	14	28
Nudcd2	0.204909	16	14	26
Ap5s1	0.17775	4	20	24
Agxt	5.74761e-08	8	8	24
Pbxip1	0.0403552	26	18	28
F13b	0.00865771	8	18	22
Saa1	0.0155837	2	4	24
Tex12	2.37757e-06	4	8	24
Kdelr2	0.000585217	2	8	12
Tmem181b-ps	0.0482334	2	4	8
Dad1	0.000216365	16	18	20
Car1	1.93169e-07	8	18	24
Ppp2r5a	0.0468502	4	20	24
Cmtm4	0.175104	22	18	28
Ndufa4l2	0.00119992	10	10	24
Hykk	5.41762e-06	6	20	24
Efna1	5.88199e-09	6	6	22
Trf	2.65368e-05	24	10	26
Srp54b	0.937482	4	4	6
Aco1	1.34888e-06	16	18	26
Ufc1	0.75622	8	18	28
Arsg	1.86665e-17	6	10	22
Cyp2j9	5.37408e-05	10	8	22
Tm9sf1	0.0768611	8	4	12
Fbxo7	0.00456518	8	14	24
Qprt	0.000417194	4	10	24
Slco2b1	0.00476385	14	10	22
Cnnm3	1.45697e-11	4	8	24
Amfr	0.000101325	2	8	20
Serf2	0.00144457	16	14	18
Ugt1a6b	0.00220888	6	18	24
Rom1	0.0474563	4	8	24
Pde9a	1.4852e-15	4	8	24
AI317395	1.67301e-07	10	16	24
Idi1	5.02377e-07	24	16	28
B4gat1	0.00116648	10	10	18
Mlycd	0.0221371	8	4	18
Acvr2b	0.0933947	12	14	22
Hist1h1c	8.51839e-16	24	14	24
Srp68	0.0114949	24	22	24
Txlna	2.72374e-06	2	4	24
Mknk1	8.78948e-05	16	16	26
Erp29	4.73682e-10	2	6	24
Nudt7	0.0031226	20	10	24
Pkd1	0.0115575	16	14	18
Mycn	0.662891	4	6	8
Ftcd	0.730453	6	20	22
Pgp	0.00720379	4	4	22
Wbscr27	5.60376e-13	8	10	22
Dock6	6.77183e-05	20	12	20
Apob	4.07206e-05	24	12	26
Sqle	4.26952e-07	4	6	24
Bbc3	1.35694e-06	6	6	22
Rplp0	0.000212423	4	6	20
Them7	1.88171e-06	12	12	24
Stard4	0.00227644	8	8	14
P3h1	7.62766e-14	24	12	24
Tmem219	0.586234	4	12	16
Wdtc1	2.61079e-15	8	6	24
Dbp	5.33107e-33	10	16	24
C2	6.16654e-05	18	12	24
Arcn1	0.405922	24	16	26
Mup13	0.321574	8	2	20
Hist1h2bc	5.21558e-09	4	8	22
Arf5	0.0192397	4	8	12
Tfpi2	1.13411e-13	4	10	24
C9	1.45195e-07	2	8	24
Rassf6	0.000437034	4	8	12
Eif1a	8.51852e-05	2	10	22
Slc30a1	3.40927e-08	18	12	24
Rilp	0.00641123	24	12	26
Nr1d1	4.44527e-22	8	16	22
Ctsa	1.06704e-05	10	8	22
Ggt6	5.89077e-07	18	18	24
Klkb1	0.00182753	8	8	24
Aldoc	0.473351	2	2	6
Agpat3	0.00747259	12	8	20
Rnf186	1.15517e-07	10	14	24
Golgb1	2.81573e-10	8	10	24
Meiob	5.88745e-06	12	4	20
Tsen34	0.623152	4	2	6
Sult1d1	2.25611e-06	16	8	24
Rhou	1.01992e-07	4	10	26
Ldlr	0.22578	10	10	14
Plekhb1	0.256992	4	8	16
Manf	1.27002e-05	18	16	24
Ahcyl2	1.02398e-09	20	12	22
Nim1k	2.3246e-05	10	4	22
Tmem203	0.00351341	8	6	12
As3mt	0.174029	18	12	24
Tnfsf12	0.181438	18	4	20
Cmtm6	1.59584e-11	24	14	24
Suv420h2	5.15741e-09	2	8	24
Dpy19l1	3.61355e-08	2	8	20
Btg1	9.7518e-08	18	20	24
Rd3	2.38804e-12	6	12	24
Gpaa1	8.70934e-05	2	4	24
Perp	0.00046484	4	8	12
Srp72	0.0898621	12	10	18
Clptm1	0.0234628	18	12	24
Acsl3	5.16088e-05	18	18	24
Cyp39a1	3.05299e-08	4	2	22
Pik3r2	7.35817e-07	8	6	24
Lrrc16a	1.81126e-06	8	10	22
Srm	5.9053e-11	14	16	24
Rhobtb2	0.00744152	14	16	24
Copz1	0.977956	4	10	12
Snx25	0.000668119	16	14	24
Apoc4	0.267407	8	4	12
3000002C10Rik	0.0307777	10	2	20
Ambp	0.116884	2	12	24
Pex6	0.0689203	8	10	28
Ces2c	0.00344141	12	18	24
Neu1	4.123e-08	8	10	20
A930007I19Rik	0.541347	2	6	12
Lpcat3	0.00426155	6	6	12
Tmem57	9.90754e-21	14	16	24
Tmem183a	0.153867	8	4	12
Guk1	0.00394082	14	16	28
Eef1g	6.52094e-05	20	12	22
Yipf5	0.016471	6	2	12
Prrc1	5.41674e-07	8	10	26
Ndufaf5	0.17779	2	4	8
Slc16a2	2.95213e-08	6	20	24
Spr	0.225167	14	16	28
Tbc1d14	0.521743	8	10	12
Gnas	0.00177824	10	14	24
Xylt2	1.10288e-06	4	14	20
Frmd4b	0.0239429	6	4	12
Slc43a1	3.93993e-12	14	14	22
Scfd1	8.11145e-07	8	12	20
Igfals	1.99164e-13	16	12	26
Lrrc59	6.45807e-09	24	10	24
Thrsp	1.15033e-11	14	12	24
Zdhhc12	0.0119757	8	8	18
Eme2	9.59359e-10	4	8	22
Pld6	4.69675e-09	10	12	22
Mbl1	5.25697e-13	24	14	24
Chrd	0.00329703	2	14	24
Usf2	0.00194481	8	14	24
Lmf1	0.274437	10	4	18
Tmed7	0.000462825	2	8	24
Gm16551	5.03995e-09	20	10	24
Ces3a	0.0591965	8	2	12
Abca6	5.51602e-06	8	12	24
Gm7120	4.02814e-07	20	8	24
Fzd5	0.000770467	24	12	24
Lman1	1.36976e-14	14	12	24
Cggbp1	6.50549e-05	2	6	20
Fkbp2	0.00570694	6	4	12
Smad4	0.184967	2	8	18
Dnajc16	0.0198779	18	12	24
Gba2	0.0994221	8	16	28
Mmab	2.42464e-06	24	16	28
Acly	0.179699	4	4	8
Mpnd	0.00581369	2	8	20
Icmt	0.00595956	18	10	22
2810428I15Rik	0.0140702	10	14	24
Megf8	3.14601e-05	6	8	28
Tmem129	0.419367	18	2	24
Polr3g	5.00273e-09	18	16	22
Tm9sf3	0.0738384	2	8	10
Emc10	0.0103949	4	8	14
Papola	2.06692e-05	2	8	20
Lrrc3	3.43905e-12	20	14	22
Tyw1	5.2713e-07	10	6	22
3110045C21Rik	0.42813	8	6	20
Cers2	0.0283589	6	8	12
Srpr	0.000114844	12	16	22
Fam83g	2.39402e-05	2	10	26
Rassf3	2.39161e-11	8	12	26
1810010H24Rik	0.00033628	4	22	26
Txndc15	1.93301e-08	6	8	20
Rnf126	1.4105e-06	14	20	22
Acsm5	3.1283e-12	8	18	24
Ift20	0.00665869	16	10	26
Atp6v0d1	0.00372719	20	8	22
BC024978	0.0136701	14	22	24
Ndufs7	0.0207252	20	12	22
2310047M10Rik	0.019015	10	2	16
Blmh	0.00386811	8	10	20
Cpn1	0.0235642	2	10	26
Tmbim6	0.00250683	8	18	24
Insc	1.19641e-12	24	10	24
Deb1	1.01433e-08	10	12	26
Gm20939	0.299547	4	8	22
Tpgs2	0.00505701	2	4	8
Mrps12	0.112151	4	2	24
Ccdc151	0.000572414	16	10	24
Nphp3	0.000505806	8	6	20
Pcdh1	3.82064e-10	8	2	24
Zfp358	0.0467313	8	8	24
Col27a1	2.3836e-09	14	16	26
Smo	9.35749e-06	4	10	24
Cfi	0.053658	2	6	26
Pcbd1	0.95276	6	6	18
Serpina4-ps1	2.43547e-05	20	10	24
Slc17a3	3.37029e-11	22	12	22
Svip	0.122512	4	10	12
Med12l	3.24578e-12	24	12	24
Cideb	0.0044768	4	22	24
Nudt22	0.0160968	4	10	24
Fam20c	8.38146e-05	16	14	24
Srp19	0.0519254	2	4	24
Pnpla7	2.81056e-14	8	8	22
2200002D01Rik	0.0523247	8	10	16
Slc35b4	2.54798e-05	16	20	26
C2cd2l	0.000239167	14	14	22
Man2b2	0.0068677	10	10	22
C330013E15Rik	0.00188221	4	12	20
Mpv17l	2.96783e-06	18	10	24
Slc50a1	0.000173749	14	16	28
Fras1	0.0138049	4	12	24
C2cd4d	3.58612e-09	16	14	26
Tfg	0.00119954	4	6	12
Mreg	3.78643e-16	22	14	24
Lrit2	9.20915e-07	10	8	24
Gm11128	3.99123e-11	20	10	22
Jmjd8	0.0142676	16	24	28
Slco1a1	0.0232539	22	10	22
Commd1	0.032662	4	12	16
Inca1	1.65931e-16	8	10	22
Alkbh5	0.359202	2	8	10
Ahcy	8.07082e-13	20	8	22
Hsd17b7	0.0726015	24	16	28
Fkbp14	0.0506315	4	8	12
Zdhhc16	0.00324774	22	8	24
Zfp324	3.1367e-06	4	10	22
Ddx49	0.131409	12	8	24
Gdpgp1	4.55106e-07	20	16	22
Sec22b	7.34392e-05	26	8	26
Adrm1	0.0400829	26	12	26
Tor1a	3.42457e-11	14	16	28
Scpep1	9.98852e-07	4	14	22
D930015E06Rik	8.40498e-07	6	20	24
Fdft1	0.000231089	24	16	28
Fam83f	0.282415	14	8	14
Slco2a1	1.82902e-09	24	12	26
Cyp27a1	0.0020679	20	14	24
Hsbp1l1	0.000158935	4	16	24
Sult2a8	0.0117208	8	18	24
Osbp	9.88722e-10	2	12	26
Gstm7	6.80394e-05	4	10	24
Tlcd2	0.00230161	4	8	24
Atg9a	0.349011	8	22	24
Ctnnbip1	0.0711187	18	18	28
Fabp5	0.00348771	4	6	22
Crat	0.126593	4	8	18
Rbl2	9.43275e-09	8	18	24
Slc35b2	4.91378e-07	12	10	20
C1galt1c1	2.22918e-09	22	10	22
Klhl7	0.00174024	16	14	22
Supt3	0.000663436	8	8	22
2020-03-06	0.00488067	8	12	26
BC021614	0.916005	4	22	24
Loh12cr1	0.101061	4	8	20
Mpst	4.52158e-06	20	14	22
Zkscan17	1.60873e-10	10	8	22
H6pd	4.37238e-10	2	12	26
Slc37a4	4.33194e-16	12	12	24
9530080O11Rik	0.920874	6	8	12
Spryd4	0.0292257	18	16	28
Gm4737	9.30058e-13	18	10	24
Zbtb2	0.00263932	14	14	20
Fam149a	8.7115e-13	4	10	24
Toporsos	0.00299424	8	18	26
Hsd17b11	0.000298302	16	6	26
Mfhas1	2.16861e-09	20	12	22
Glmp	0.137607	2	4	8
Cyp2c54	0.000153243	8	4	12
Gstt3	0.0134568	10	14	24
Nudt9	0.0774872	10	12	26
Clec2d	0.026562	12	16	28
Ufm1	0.0788727	10	14	22
Zfp523	0.000924327	6	10	22
Ccdc166	0.00526822	6	8	20
Cdc26	0.0214015	4	12	26
Zfp707	4.05607e-05	6	6	12
Lgr4	0.052641	8	8	24
Nid2	6.1754e-15	24	14	24
Galt	6.31289e-13	4	10	24
Rptor	0.0144648	14	12	20
AI463170	0.0410387	12	14	24
Acsl1	2.19696e-07	16	16	24
Dhcr24	0.000122874	26	8	28
Aadac	0.117866	2	16	20
Tor1b	3.49556e-08	16	14	24
Mvb12a	0.0059796	16	16	26
Hook1	0.0456136	22	10	22
Uap1	0.000523414	2	6	12
Mid1ip1	0.00035223	14	14	20
Cux1	0.766341	24	22	28
Tmem260	0.000435552	2	14	20
Mup15	0.0131415	8	6	18
Phf19	6.09554e-05	10	20	28
H2-Q5	0.34088	12	12	20
Cuta	0.00648257	16	14	28
Tprkb	5.25092e-09	8	16	22
1810034E14Rik	4.10377e-06	4	22	24
Pcsk4	5.27087e-14	12	12	24
Gaa	7.68019e-07	24	18	26
Bcar3	2.4527e-06	24	12	24
Acaa1b	0.029397	16	8	24
Satb2	0.106776	6	16	26
Snx14	0.349624	12	8	16
Plod1	1.41822e-08	16	16	24
Man1b1	0.00242335	12	8	12
Idua	1.28848e-05	8	8	26
Pclo	0.000358682	2	12	28
Enpp6	0.219007	22	20	28
1810043G02Rik	0.100342	4	14	22
Pomgnt1	0.829101	4	4	6
Saa4	4.565e-08	18	10	24
Adprh	8.25168e-10	24	14	24
Spop	3.40532e-05	8	2	26
Ebpl	0.0519018	4	22	24
Atp5o	0.00419561	16	14	18
Gns	1.06743e-11	12	14	22
Tmem127	0.708751	4	12	28
Nus1	6.20024e-07	16	16	20
Syt11	1.17504e-08	2	6	24
Golph3l	0.00735699	6	12	24
Dact2	0.000969358	8	12	20
4930404H11Rik	0.0030135	16	8	24
Casp3	5.42333e-08	4	12	24
Dcps	0.0119222	2	16	20
Dsg2	0.00225185	6	4	12
Mpc1	1.65791e-06	10	16	24
Maged1	1.37731e-10	2	8	24
4930481A15Rik	6.8845e-07	8	10	22
Ak2	2.08178e-20	12	14	24
Vps54	0.0019303	16	20	26
Gramd3	0.000270443	4	8	12
Eepd1	1.56846e-11	10	10	24
Abcb6	0.12654	16	14	28
Scfd2	0.953738	10	8	12
Dnajc25	0.000518364	18	8	20
4933421O10Rik	0.786144	2	8	18
Slc22a28	1.71735e-05	2	12	20
2810408I11Rik	1.71524e-10	14	18	28
Cml1	0.0110255	8	6	12
Wbp1	0.115521	10	16	24
Grb7	1.07687e-05	6	6	12
Adck5	5.99945e-11	6	12	20
Fndc3b	3.39963e-05	2	6	24
Lppos	0.00120084	6	20	24
Tmem53	0.000756868	4	20	24
Plin3	5.7983e-08	10	4	24
Itga3	0.0022147	4	6	12
Stim1	0.0627131	12	8	24
Gm10033	1.05403e-05	4	12	22
Taz	0.000398552	6	10	22
Hdlbp	0.00919109	18	16	24
Dand5	0.492213	6	6	12
Gm166	0.243041	26	24	28
Fgf1	3.11039e-12	16	16	26
Ganab	1.5595e-10	24	10	24
Syde2	6.55899e-15	16	10	22
Fam134b	2.61947e-07	8	16	24
Pim1	0.0014816	28	26	28
4833411C07Rik	1.68802e-08	8	6	20
Acbd4	1.81015e-07	6	8	24
Slc35b3	0.00245983	8	10	24
Emc9	0.0059524	10	14	24
Isg20	0.151233	24	8	24
Nmral1	1.81844e-07	2	14	24
Slmap	3.40714e-06	16	10	22
1700066M21Rik	1.97414e-06	2	12	20
Arf4	7.55934e-05	2	8	12
Lzts3	0.0583389	4	8	12
Fam63b	0.0404692	12	12	22
Tle3	0.00574873	10	8	26
Nadk	4.04784e-09	16	12	20
Grpel2	0.000923128	4	12	28
Pigyl	1.92948e-06	6	8	20
Cblc	6.08383e-12	8	10	24
4933411K16Rik	0.000274437	6	10	24
Rab9	9.64335e-07	6	6	12
Upb1	7.92249e-05	16	10	22
2020-03-01	0.140828	8	4	12
Dpp3	2.69943e-08	8	8	20
Rab20	0.579862	8	10	28
Ube2u	6.23489e-12	4	10	22
2310039H08Rik	0.0242605	12	12	24
Gm15417	0.213109	2	24	26
Rffl	4.4813e-07	6	14	24
Dedd2	2.19143e-13	10	12	24
Stk38l	0.000769417	2	8	20
Dpm3	0.01571	8	18	28
Abcb10	7.97894e-09	22	10	22
Sys1	0.000360261	16	14	28
Dixdc1	0.000158945	10	4	22
Lrp10	1.58888e-06	6	14	26
Chchd7	4.18872e-05	16	14	26
Gltpd2	1.60541e-11	2	10	22
Il17ra	0.147501	12	6	12
Prelid1	0.000139691	14	10	22
Pradc1	0.13092	14	16	18
Rnf145	0.000690618	18	2	22
Tm2d2	0.606895	14	16	28
Porcn	0.00203333	2	12	28
Atp2b2	1.55086e-09	4	10	22
Tctn2	0.0708072	16	14	22
Tmem110	0.00662612	6	16	22
Ninj1	1.01084e-05	2	12	20
Calr	2.36491e-09	24	10	24
Yaf2	5.27756e-07	14	14	22
Xrcc2	1.23405e-05	12	4	20
Igsf5	0.85419	8	18	28
Gm10768	1.32261e-07	6	20	24
Shc1	1.60587e-06	4	12	24
Klhdc7a	1.0097e-18	10	12	22
Adck3	6.34527e-10	4	10	24
Gm4788	0.000215997	2	12	22
Dhx40	2.39296e-08	8	8	24
Bag3	1.59583e-07	16	12	18
4921506M07Rik	0.970766	10	6	16
Hddc3	0.97135	6	10	14
Apba3	3.56609e-05	2	4	24
Pdia5	1.07976e-07	18	12	24
Sec11a	0.000418944	4	6	12
Fam126b	1.14914e-12	14	12	24
4930506C21Rik	0.00902225	8	14	26
St6galnac6	3.1604e-06	2	10	22
1810021B22Rik	0.00493347	10	16	24
Tspan31	2.55252e-05	18	12	24
Stk36	0.00223543	6	8	20
Serpinf2	7.13489e-08	6	10	22
Scly	0.000131976	8	10	22
Il11ra1	1.93298e-11	4	8	24
Pkdcc	4.59873e-06	14	18	22
Epn1	3.65487e-06	14	10	22
D330041H03Rik	0.108408	4	14	28
Fbxw8	0.0043089	12	6	12
Mien1	0.152911	18	12	18
Gnb2l1	0.000409679	2	8	22
Ttc39c	0.00524256	12	6	16
Zc3h7a	3.17099e-06	2	8	12
Atg16l2	2.15001e-08	4	6	24
Slc27a2	3.02491e-11	16	6	26
Mif4gd	5.69076e-08	20	14	22
F10	0.0115964	16	18	28
Tmem59	0.0945967	10	12	26
Sec31a	3.36815e-08	14	20	24
Epb4.1l4b	0.0346004	12	22	28
Usp48	0.000615643	2	18	22
Oxld1	9.14131e-05	12	4	24
Rdh9	8.56478e-11	14	10	22
Ube2h	0.000246603	4	22	24
Utp14b	0.00136089	26	8	28
Selenbp1	1.15717e-05	10	16	24
Zfp97	0.00674167	10	14	22
Irak1	0.0035528	24	14	28
Ints9	0.000250086	24	10	24
Itpka	0.486806	14	12	26
Zfp951	0.00516371	8	8	18
Aifm3	0.00780295	10	6	18
Creb3	0.0021179	8	10	24
Mcm8	0.00989065	12	8	28
Pim3	1.54786e-11	14	12	22
Tsn	0.258117	8	10	18
0610007P14Rik	0.000518839	8	10	22
Rnpepl1	1.15569e-06	14	16	28
Gm16861	0.0680623	6	10	18
H2-Ke6	0.452276	10	12	26
Mgat1	0.0113545	2	12	20
Map2k3	4.28314e-18	14	12	22
Mpzl3	0.549813	8	8	10
Sppl2b	3.29049e-07	24	10	24
Acot1	2.82583e-07	20	12	22
Eif2ak1	0.000533057	8	4	12
Sec22c	6.34116e-13	10	14	24
Comt	4.20038e-08	2	14	22
Vtn	3.02123e-05	2	12	24
Hus1	0.0872373	4	12	28
Naprt	0.0471513	2	12	24
Ica1	0.241999	8	2	8
Gypc	0.0837218	10	16	24
Aldh9a1	4.08082e-06	6	20	24
Tbccd1	0.000330998	2	4	8
Proz	0.00307398	14	20	28
Rogdi	0.0331853	20	14	28
Rpl31	0.727828	4	2	8
Prpf8	0.154086	22	4	24
Cnot8	0.0226542	16	22	26
Erc2	0.000204751	4	10	24
Fxn	0.00536469	6	6	12
Rwdd1	0.00074803	2	4	8
Fech	3.28476e-08	12	14	20
Slc25a28	4.3718e-06	8	14	26
Tpt1	0.00462396	4	8	20
Yrdc	5.54834e-06	2	4	12
1190005I06Rik	7.86763e-05	8	12	24
Man2b1	0.025619	14	10	18
Pigt	4.17477e-06	18	18	26
Tssc4	3.11838e-06	4	8	22
Pdzk1ip1	0.00656144	8	10	16
Iqcb1	0.0619846	6	10	18
Hps1	6.19405e-10	6	14	22
Rab1	0.0240748	14	8	24
Atp5sl	4.17806e-15	10	14	24
Nhej1	0.00369925	4	8	24
Psen2	3.51927e-11	4	8	24
Dnase2a	0.00549249	6	14	20
Cd3eap	1.16688e-05	14	12	22
Ptdss1	0.0287206	4	8	18
Ubr2	2.33391e-09	16	10	20
Ticam1	0.0123769	12	10	12
Dnajc4	0.0911828	8	14	26
Ghr	0.000866691	10	16	28
Hebp1	0.00016477	8	16	24
BC021891	0.57479	28	10	28
Fam73b	2.76739e-06	14	16	28
Mospd3	0.0104904	6	6	12
Alg3	1.15357e-06	20	14	28
Tmem104	0.00304895	12	14	20
Elmod3	0.000269888	16	20	26
1700007L15Rik	0.952386	8	8	14
E330011O21Rik	1.48007e-14	10	14	22
Mlxipl	3.20629e-05	6	6	12
Cnnm2	0.0634632	4	6	28
Prr5	2.81042e-05	10	18	26
Hint3	0.0912512	8	4	18
Sepp1	8.16578e-07	18	6	24
Babam1	0.00259126	16	18	28
Mblac2	0.0137833	4	8	12
Aldh1l1	0.922255	8	6	12
Cpsf4	0.000383715	8	8	22
Sec14l4	5.61589e-06	22	12	24
3110070M22Rik	0.419584	10	10	20
Rfng	5.7205e-05	18	16	24
Kcnn1	0.000348792	14	10	22
Tbc1d2	0.00074832	4	12	22
Ivd	0.045779	18	12	24
Mast1	0.000187504	18	20	24
Rpl18a	2.34908e-05	16	16	26
Slc23a1	0.0911476	6	18	22
9030025P20Rik	0.437634	4	18	28
Pip4k2c	0.00206284	10	10	26
Elof1	0.0162661	12	18	24
Bet1l	0.000653678	10	12	26
Gtf3a	4.36701e-08	18	8	22
Hrg	6.37634e-09	16	10	22
Lag3	9.58273e-05	2	10	20
Ccnl2	0.00366277	2	4	12
Slc35e1	0.000130398	18	12	24
Srebf2	4.57759e-11	26	8	26
Fads6	0.193987	12	8	14
Atp5g1	0.408531	4	6	10
Reep3	9.11933e-05	18	10	20
Abcb8	3.28584e-07	10	16	26
Utrn	1.2177e-05	12	14	22
Ralgps2	0.000838502	2	14	22
Syt3	0.00019144	6	12	24
Pglyrp2	2.37122e-05	2	14	24
Mup11	0.0024138	22	10	22
Gak	0.000799107	16	18	28
Ddc	2.29468e-17	20	16	24
Arf1	0.000143142	18	12	24
Ankrd54	1.69856e-08	2	10	22
Ttc36	0.000746895	12	12	24
Srd5a2	0.00211158	4	12	24
C730027H18Rik	1.02591e-08	6	8	22
Abcf3	0.000136834	4	10	22
Rpl6	0.00596269	20	14	22
Hs3st3b1	0.000692426	14	18	22
Ece1	0.0431802	12	16	20
Snca	2.98813e-06	22	10	24
Tmem14c	7.37956e-06	18	14	24
Rab24	0.070124	8	14	22
Rab4a	1.15435e-07	14	8	24
Tspan17	0.00602652	8	8	26
Ogfod2	0.0272541	10	12	26
Ctage5	7.78585e-11	10	16	22
Ino80b	0.0162231	10	8	16
Arsb	0.0222419	24	10	28
Ugt3a2	0.111202	2	6	10
Wdfy3	1.19332e-05	24	12	28
Nr0b2	0.254675	10	4	20
Fcgrt	2.79603e-05	10	12	26
1810024B03Rik	0.739377	4	4	8
Fam20a	2.55231e-11	6	6	24
Sfxn1	2.89388e-05	16	18	26
Ppargc1b	4.91503e-10	12	14	22
Idh1	0.810943	4	10	12
Kng1	0.618243	14	6	14
Pxdc1	6.80007e-13	4	6	24
C1ra	5.05526e-05	20	14	24
Tango2	0.000121349	14	18	20
Abca8a	0.0789656	22	4	22
Lysmd3	0.0494982	22	12	24
Copb1	5.15836e-05	6	12	22
Tmco4	1.79375e-07	12	10	24
Toe1	0.792819	4	4	8
Soat2	3.08475e-09	6	10	24
Tcn2	0.00234066	14	10	22
Bcat2	0.00202118	4	10	24
Sdccag3	2.24327e-08	16	16	20
Cpne2	8.06906e-06	2	10	24
2210016F16Rik	0.00068376	4	10	20
Pced1a	9.66379e-05	8	8	24
Chrna2	2.84476e-07	20	8	24
Snapc5	0.0588632	12	12	24
Abcc2	3.3252e-06	6	20	24
Slc39a5	0.97015	4	18	26
Tmem135	0.0015493	22	14	28
Ndufs2	0.000282315	16	14	18
Cyp2a5	7.87541e-18	16	10	24
Clcn4-2	0.454749	14	6	28
Echdc1	0.0983921	28	12	28
Car5a	1.21129e-09	14	12	24
C8g	0.299602	4	4	8
Apoa2	0.075183	4	22	24
Cgref1	0.00139879	12	10	28
Gpam	0.425975	4	12	24
Zmat5	0.0030255	6	12	28
Rhbdl1	0.0150047	2	4	12
Bola1	0.399034	8	16	28
Slc39a8	6.06846e-10	6	8	22
Hlf	2.29469e-19	14	12	24
Hsd17b6	0.000158126	16	8	24
Immp1l	0.00502161	6	12	20
Cyb5r3	0.0625568	4	6	8
Uox	7.66571e-14	10	14	24
Mapre3	0.000160555	4	12	20
Tm7sf3	0.000409203	4	22	24
Sdf2	0.0734189	2	14	24
0610040J01Rik	3.38085e-05	18	4	24
Habp4	4.24283e-05	10	12	22
Mrpl55	0.00352197	12	14	24
Smyd2	3.60972e-08	16	14	24
Ppp1r1b	5.39975e-07	18	14	22
1700096K18Rik	0.00430085	8	2	12
9130401M01Rik	0.419365	10	6	16
H1f0	1.33921e-14	8	8	22
Gm5617	0.152318	10	12	26
Mbd3	0.000335568	2	10	20
Zbtb8a	0.0290922	2	10	16
Ifitm2	0.000719294	2	6	24
Ccdc57	2.91911e-06	14	10	24
Arid3a	0.0240486	24	8	24
Cisd1	4.53747e-07	10	14	24
Syt1	7.17824e-11	8	18	24
Mpg	0.000383567	6	16	22
Cspg5	1.09706e-06	2	10	24
Atp2b1	5.89864e-06	18	10	18
Ppp1r16a	0.0783375	14	8	26
Zfp330	3.16688e-05	10	6	26
Aup1	0.000374889	16	10	22
Klhl36	0.000595154	6	12	20
Manba	3.08485e-10	18	16	24
Lbr	8.41938e-06	22	10	22
Hmgn2	2.59608e-09	14	12	24
Gm19897	0.38402	16	24	28
Tirap	2.96353e-05	24	10	24
Ubqln2	0.00503383	26	10	26
2010315B03Rik	0.0208063	8	10	20
Erdr1	0.000474957	4	4	24
Agrn	0.0380439	6	10	26
Tbc1d16	1.1153e-16	10	14	24
Selo	2.42186e-06	8	18	24
Chrnb2	0.0014029	10	18	20
Paip2b	0.611943	2	4	8
1700007J10Rik	0.326726	2	6	16
Pdxk	1.91561e-23	14	16	24
Apeh	0.162215	10	8	14
Fgb	8.62565e-10	24	16	24
Hfe	0.00109095	6	8	26
Tmed4	0.959902	4	6	10
Unc13b	0.000341798	2	8	24
Tgfbr3l	7.50887e-11	8	10	22
Gba	0.189709	4	6	24
Aph1c	0.00435144	2	8	24
Rab3ip	1.11513e-06	14	14	22
Apol7a	0.00205459	4	22	24
2210039B01Rik	3.87204e-05	6	12	24
Ifnar2	0.0057002	8	12	20
R3hdm2	1.30654e-05	10	12	22
Apof	0.000141804	8	12	20
Gm11437	1.12512e-07	28	8	28
Dusp23	0.0209268	8	4	12
Ank3	6.60134e-09	12	8	22
Ndufa2	0.0124084	8	10	28
Ireb2	0.000203367	8	10	24
Nomo1	1.78236e-07	18	14	22
Mesdc2	9.89168e-05	16	16	26
Cml5	3.77276e-18	20	12	24
Elmo3	2.31496e-11	8	8	24
Slc25a23	0.00124769	18	18	24
Zfp467	0.00275473	8	14	22
Akap1	4.27207e-05	2	8	20
BC024386	4.45023e-07	6	20	24
Hdac6	4.58149e-09	8	8	22
Entpd8	3.63562e-09	6	8	22
Lrrc46	0.924081	10	12	18
Ghdc	0.492436	4	10	24
1700012D01Rik	2.22337e-05	20	8	20
Serpind1	0.0428914	8	6	24
Mfsd3	4.70605e-05	10	8	22
Slc22a1	0.00253595	8	10	28
Rnf185	0.175845	6	4	18
Arhgef10l	7.98573e-14	6	8	22
Prrg2	0.136715	4	8	26
Cyp2d40	0.00479783	14	12	28
Pcgf2	1.55005e-05	4	8	22
Scamp4	0.00586325	8	10	16
Klhdc3	1.07531e-09	12	6	22
Ube2i	0.0272979	2	22	24
Cyp2d22	2.6462e-07	10	16	24
Flad1	0.0120461	8	2	20
Scamp3	0.0396646	26	8	28
Fbxw9	0.0332879	4	22	24
Slc29a1	0.00132874	20	14	22
Gucd1	1.21486e-07	22	18	22
Mlx	0.0163519	16	16	26
Kxd1	1.21644e-12	10	14	24
B4galt7	0.481599	4	2	24
Slc38a4	2.06286e-13	8	16	24
Rpl7a	0.0026401	14	20	22
Col20a1	0.72123	14	2	22
Pdk2	1.43056e-15	12	12	22
Dtnb	9.4649e-07	18	16	24
Ergic2	0.000674647	16	12	22
Pigo	0.000560266	24	14	24
Kcp	0.00109645	6	10	22
Acaca	0.00287544	4	12	16
Zfp771	0.59441	8	4	18
4833418N02Rik	0.0145344	8	16	22
Lppr2	0.24933	24	22	24
Wdr81	1.07965e-10	8	6	22
Polr3k	0.000149001	4	12	20
Atp6v1h	0.00171517	10	10	26
Mrpl34	1.02226e-10	20	12	22
H2-D1	0.967537	10	8	16
C1qtnf4	0.932775	2	2	6
Atp13a2	6.82284e-05	4	14	20
Lrit1	1.44174e-07	10	8	22
Cpped1	4.86782e-08	18	8	24
Ankrd13a	3.58255e-07	16	18	24
BC022687	0.00226385	8	10	20
Mtx1	0.00125534	10	14	26
Tom1	0.738906	10	6	16
Stx18	1.42937e-09	2	8	24
Mrps27	2.23879e-07	20	14	22
Mapre2	1.00509e-12	16	16	24
Arsa	2.16443e-14	10	12	22
Alg6	0.000685068	12	8	22
Opn3	0.878195	12	2	16
Hyi	1.13634e-05	4	22	24
Cfh	2.89004e-08	24	10	24
Ocel1	0.0079034	6	18	24
Klf1	1.34061e-14	10	16	24
Dcaf10	2.48588e-06	2	8	22
Mrps24	0.0459292	16	8	26
Grhpr	4.99145e-08	8	10	20
Cog3	0.00931564	2	4	12
Bscl2	0.0206004	10	8	20
Nlrp6	0.621361	10	8	18
Ilkap	0.983866	4	8	10
Fkrp	0.0419596	8	12	20
Cflar	0.000276379	18	8	20
Ltbr	5.73285e-07	12	10	24
Elovl2	0.0684453	4	6	26
Bid	9.72801e-07	10	18	28
Calu	4.23249e-05	24	14	24
Cyp4b1	0.954662	6	14	16
Traf3ip2	2.45528e-06	4	8	24
Gadd45gip1	0.023885	2	4	8
Mir568	0.349215	4	6	12
Mettl14	0.0109313	14	10	22
Stap1	3.36969e-05	10	14	22
Mrpl14	1.75728e-05	10	14	24
Ndufaf3	0.00122717	8	22	28
Rnase4	1.37385e-05	12	10	24
Snap47	1.88203e-05	14	20	28
Pgls	0.23521	14	16	28
2310030G06Rik	0.846518	26	16	28
Mob3b	4.16516e-12	6	8	22
Mpp4	9.39001e-08	20	10	24
Txnrd3	5.60431e-06	8	10	22
Cfap126	0.0796991	10	12	20
Serpina10	0.0086913	2	4	8
Isoc2a	0.00599658	14	12	28
Ppil1	2.73868e-05	4	4	24
Gm3435	0.154571	6	22	24
Gpr89	0.000117056	16	18	28
Marveld1	8.82041e-24	16	14	24
Vps28	0.000106803	16	16	26
Ube2o	0.165361	10	10	12
Colgalt2	0.333923	12	18	28
Txnl1	2.18262e-05	8	6	18
Sssca1	0.013552	12	10	22
Slc6a12	0.0176693	8	6	12
Gramd4	5.73825e-11	4	8	24
Hist1h4h	0.0213987	24	6	24
Zfp862-ps	0.00491303	8	10	24
Ppdpf	0.000980186	4	10	20
Zdhhc5	3.1154e-09	16	12	22
Qsox2	0.00215656	10	8	14
Imp3	0.00183338	8	16	28
9430038I01Rik	8.96545e-07	8	16	24
Elovl3	3.92555e-23	2	10	22
Mocos	4.40014e-11	6	8	22
Klb	2.04487e-08	6	20	24
Ring1	0.000164404	4	12	20
D030028A08Rik	0.895053	12	6	14
Cdo1	7.7511e-09	8	8	24
Dpm1	0.329505	2	6	10
Rabggta	0.0103449	16	14	26
Setd1b	0.0391756	8	8	24
Derl2	4.21957e-05	4	20	24
Sdc4	0.00101262	8	18	26
Abhd11	0.520136	4	10	16
Irx1	0.00695797	2	10	18
Nr6a1	7.07485e-08	8	6	22
Etohd2	0.294494	2	10	12
Rpusd3	5.5057e-05	4	8	22
Fndc3a	2.869e-07	24	10	24
Nudt21	0.247402	6	8	12
Trpt1	0.130027	8	10	22
Ext2	7.66932e-07	4	12	20
Pex16	3.89153e-05	10	8	22
Gas7	1.13068e-13	4	10	24
Kank1	8.52766e-07	8	4	22
Zdhhc7	0.0010485	12	16	22
D130020L05Rik	7.06023e-11	8	18	24
Eef1a1	0.0406302	2	2	6
Brms1	0.34264	14	10	22
Dxo	0.494513	12	8	14
Ciart	1.016e-21	12	14	24
Cib1	0.0107109	2	10	20
2210016L21Rik	0.00177794	6	12	24
Nlrx1	1.2593e-09	8	8	22
Fzd8	1.76099e-13	8	18	24
Klhdc4	0.375354	4	10	20
Nme1	3.27255e-05	2	4	24
Apoe	0.00138256	10	12	26
Rpl37a	0.055147	12	6	12
Txnrd1	0.0781268	4	6	12
Dusp28	0.000821294	16	12	26
Ido2	0.000605463	14	22	28
Psmd3	1.47273e-07	8	10	22
Sec14l2	3.44026e-06	6	6	24
Pelo	0.000329105	2	6	12
Cxadr	1.1304e-11	2	8	24
Rp9	0.0399639	20	2	24
Zfand2b	0.638741	8	4	12
Edem3	6.11101e-06	24	4	24
Vcp	6.99741e-06	10	4	24
Tmem160	0.289217	8	6	18
Ndst2	0.000123347	8	2	24
Ubr4	5.22054e-08	18	18	24
Shoc2	0.000276883	18	10	20
Ap1g2	0.0228824	2	12	28
Rsph3b	0.000834652	14	12	20
Ormdl1	0.00872307	6	12	22
2310040G24Rik	0.0594255	2	4	8
Gm16548	4.9559e-05	8	8	24
Rnf19b	8.62293e-11	12	14	20
Trappc3	0.276133	10	14	24
Grina	1.38985e-07	18	12	24
Srp54a	0.000814637	12	10	22
Btbd2	0.000133934	10	6	24
Hunk	4.8524e-06	2	8	24
Siva1	0.972534	10	8	14
Cfhr2	0.000219897	2	12	20
Atg4d	0.00626814	2	4	12
Asb13	1.93359e-18	2	10	24
Slc26a2	0.0393673	14	6	20
Tomm40l	0.0129432	2	4	8
Cant1	0.19971	2	4	12
Trmt61b	0.0949691	10	8	12
Tmem126a	0.207567	16	16	26
Mcm10	3.24656e-11	8	20	26
Bco2	3.33089e-07	6	6	24
Gbf1	5.80715e-16	24	10	24
Tnfaip2	2.65264e-14	24	12	24
Mpp7	0.827517	8	4	8
Dtnbp1	3.53575e-08	8	14	26
Cog8	0.000248375	12	10	12
Sec24c	0.0439205	12	4	18
Adipor1	3.56064e-07	14	12	20
Pdcd2l	0.000661948	8	10	18
Ssbp3	1.71201e-07	6	6	12
Fbxo36	0.000528135	14	12	24
Ndnl2	0.000123076	8	8	18
Zbtb48	2.58872e-05	8	12	24
Mcoln1	1.79179e-09	16	10	22
Tusc1	0.170868	8	20	24
Dvl2	2.04403e-11	20	10	24
2810459M11Rik	5.38392e-08	2	12	24
Slc30a9	1.5966e-07	12	18	24
Timm10b	0.334061	24	6	24
Ubc	0.202582	24	14	26
Mcur1	1.03122e-06	14	10	24
Ubfd1	6.72297e-06	2	4	24
Ing1	0.0157626	14	14	24
Ttc7	1.61897e-06	12	4	14
Slc9a3r1	4.14676e-18	16	10	22
Pink1	4.55179e-08	10	14	24
Hyal2	0.00272337	8	14	24
Ndufb7	0.00699307	6	24	28
Harbi1	1.36227e-05	8	6	20
Plekha8	3.84826e-10	14	16	24
Nop9	0.951229	4	10	16
Ngef	6.82473e-20	14	12	24
Slc36a1	3.78054e-09	24	16	24
Mtmr14	0.000677425	8	12	20
Snai2	7.05535e-05	6	8	12
Tmem19	1.64121e-05	4	10	24
Nit1	0.00227803	10	8	16
Egln2	8.54319e-05	12	12	24
5830454E08Rik	0.270373	8	14	28
Clcc1	0.00174817	6	6	12
Tmem167	0.000445203	4	16	20
Qpctl	4.32917e-05	18	18	24
Ndufb8	0.000182892	10	14	24
Rnf8	0.163612	2	4	6
Gm6484	2.77178e-07	16	18	22
Dennd3	3.7186e-07	6	10	22
Gm38416	0.000591114	8	6	20
Cars2	4.61785e-08	24	14	24
Ppp1r35	0.0471044	4	14	20
Ndufv3	0.256125	10	12	26
Wdr45	2.32202e-09	8	16	24
Arfgap1	3.35964e-09	8	6	20
Ccdc85c	0.0520833	12	6	18
Hacl1	5.96719e-20	22	14	24
Fnip2	1.27449e-19	10	16	24
Fam173a	0.586107	10	4	18
Sh3bp5l	0.983355	12	2	14
Ppox	1.16606e-07	6	12	22
Napa	0.0214922	4	2	8
Nr2c1	9.62376e-06	4	12	24
Zfp687	5.73605e-14	8	6	22
Anks4b	0.00414475	10	14	22
Ccdc17	0.00055277	8	14	20
Tmem256	0.278211	8	4	18
Thap7	6.01605e-07	6	6	12
Pyurf	5.19145e-06	18	22	28
0610031O16Rik	9.0898e-06	10	16	24
Spcs1	0.0146309	16	8	28
Rps6	9.75031e-05	16	16	20
E130309D02Rik	5.04518e-09	14	14	22
BC037704	0.0594031	10	2	22
Mlh1	0.0006628	22	14	26
Zfp750	0.23996	4	6	12
Rps14	0.127481	8	6	18
Entpd2	0.000312085	12	10	22
Mcm9	0.00176156	8	6	22
Ntan1	0.0150495	10	14	24
Tor2a	0.444201	4	4	8
Cpq	0.0871193	10	14	24
BC048644	0.978411	14	6	14
D2Wsu81e	0.000160916	14	16	28
Mfsd11	0.023658	2	10	24
Ndufb11	0.0474182	10	14	24
Hdac3	2.97083e-05	12	12	22
Slc35c1	5.12173e-06	14	20	22
Tmem241	9.56589e-05	10	8	22
Ctsf	5.74653e-05	22	8	24
Pop5	0.00590668	16	16	26
Nktr	5.58949e-06	2	8	12
Bdnf	0.000188847	18	12	24
Adat3	0.00964772	16	12	28
Cmc2	0.118544	6	6	14
Bivm	0.00320809	24	14	24
Cxcl11	0.00632764	4	6	12
Sf3b5	0.384074	8	10	20
Cd320	0.347221	16	10	20
Tbc1d17	8.47432e-10	8	8	24
Ncoa4	1.22845e-05	14	18	22
Spata22	2.57202e-14	6	10	24
Gcgr	0.0494693	8	10	22
Dlg3	0.0172438	20	16	26
Tarbp2	0.063596	6	6	18
Rab32	6.81035e-13	2	10	24
Fam214b	6.88381e-08	6	20	24
Zfp524	0.101757	8	4	12
Ubxn6	1.3001e-06	12	16	22
Itfg1	0.615809	2	6	10
2020-09-15	0.00373494	2	12	20
Dpp9	3.94546e-21	2	10	24
Nudt8	6.71053e-06	12	18	24
Capn10	6.46677e-07	4	12	20
Tuba4a	4.67374e-11	6	8	24
Clcn6	6.79584e-10	24	12	24
Slc22a30	1.91967e-09	22	14	22
Lsm10	0.043025	6	6	12
Bnip1	0.000535228	8	6	12
Usp30	0.00474427	8	10	28
Zfp367	0.000169549	10	4	22
Gm20319	0.000433065	8	18	24
E2f2	0.00071977	22	16	24
Gm3704	7.62989e-07	12	12	26
Rpl18	0.00307395	2	10	20
2310036O22Rik	9.51527e-12	2	10	22
Prok1	0.00133117	14	16	28
Vkorc1	0.00273948	16	8	28
Lrrc8d	6.59976e-08	4	12	24
Pacsin3	3.50263e-07	8	4	26
Dgcr6	0.0155356	10	14	24
Fkbpl	0.000389449	6	4	12
Zfp280b	2.59104e-07	2	10	22
2020-09-05	0.000166988	24	14	24
Apoh	0.0617577	4	20	24
Psmb5	0.186298	8	22	28
Slc12a4	7.51295e-05	2	4	12
F8a	0.0020602	6	8	12
Caml	0.0200111	4	8	22
Adnp2	1.73956e-08	2	10	26
Ybx1	0.0621893	16	10	18
Exosc4	0.216376	8	10	28
Cd99l2	0.0152147	28	20	28
Tmem97	0.00750746	14	16	24
Pomt2	2.80299e-09	18	10	22
Map3k10	0.0141839	2	8	22
Ube2j1	0.00217285	2	8	24
Alkbh6	0.370787	2	4	8
Cebpa	1.78608e-05	8	18	24
Cyc1	0.0780414	8	24	26
Bod1	0.0117575	14	16	28
Sesn3	2.29777e-06	28	8	28
Pvrl1	7.51073e-14	24	12	26
Bmp1	1.75135e-10	20	16	24
Atrip	0.0155726	6	10	22
Trp53inp2	4.01429e-13	22	8	24
Tmem144	0.000258456	10	4	22
Gm11423	0.0278043	6	8	12
Sfxn2	0.000340671	16	14	26
Sec16b	0.103128	6	4	12
Arg1	0.000664624	18	12	24
Anapc5	0.124089	6	6	10
Pdk1	9.4891e-06	14	10	24
Slc25a37	1.86042e-13	16	10	22
Met	8.51583e-08	12	14	22
Mcfd2	4.07253e-12	2	12	20
Oxa1l	2.15176e-08	8	6	22
Akr1c12	1.28459e-07	14	10	24
Mul1	0.00722409	10	10	26
Prkar2a	1.35068e-10	18	18	26
Lrriq3	0.0080087	12	8	18
Nelfb	2.4954e-05	6	10	22
Sgpl1	3.36356e-12	2	12	22
Zswim1	0.179472	20	18	26
Mettl1	0.0723923	8	8	18
Mad1l1	0.00185	16	18	28
Med8	3.72284e-08	20	14	22
Rmdn2	0.000153267	6	6	12
Mplkip	3.36888e-06	6	6	12
Chchd5	0.000522353	10	6	22
Use1	0.000869346	8	16	26
Bcar1	2.07105e-12	10	14	22
Tst	0.000568163	16	14	28
Eef1d	0.000300555	18	12	24
Tmem41b	8.63337e-06	2	8	20
Isca1	1.85054e-05	14	14	22
Per3	2.82526e-27	12	14	22
Smim20	7.18285e-07	8	14	26
P2rx4	2.94562e-05	8	14	24
Yipf1	0.0431277	12	18	28
Shroom1	0.0121605	6	6	24
Zmat2	0.712631	10	10	20
1110001J03Rik	0.356851	8	16	28
Hnrnpa3	0.000474928	2	18	24
Tert	2.77114e-09	10	12	22
Tm9sf2	2.42204e-06	18	12	24
Klf9	4.29922e-06	8	8	24
Raf1	5.48034e-09	4	8	24
Kctd2	0.00080652	4	4	12
Gmnn	7.82996e-09	10	16	24
Dhx16	3.63061e-08	24	14	24
Pkp3	0.0838162	4	10	12
Rasl10b	0.00630908	12	10	22
Tbc1d9b	2.45133e-06	8	10	22
Pan2	6.01021e-07	8	2	24
Fbxl4	0.000119159	6	18	24
Lypla2	0.0368258	4	8	22
Rpl11	0.275401	16	16	26
Olfml1	3.39502e-05	8	18	24
Mrps34	0.00647878	14	16	28
Rps5	0.0349289	2	12	20
Pttg1	0.026722	10	14	24
AW011738	0.00015138	2	10	20
Hbs1l	0.154327	8	2	14
Gpr146	8.15885e-12	8	14	24
Fkbp8	0.0695207	10	16	26
Rps4l	0.00387864	12	6	16
Zhx2	1.13013e-07	18	14	22
Plekhf1	0.0035425	28	26	28
Als2	3.09681e-18	20	14	24
Scrn2	3.48966e-05	10	16	26
Men1	0.165352	18	16	22
Trim27	0.01802	12	6	14
Srrd	0.35754	6	14	20
Yipf3	0.0832026	8	10	28
Wbp1l	1.03823e-05	14	18	22
Orai1	4.215e-07	20	12	22
Dalrd3	0.000303466	16	16	26
Sumo2	2.25472e-07	18	12	24
Abca1	0.00178042	12	22	24
Znhit2	0.0051261	14	20	28
Hnf1a	0.000207434	16	12	20
Rpsa	9.97397e-07	18	16	24
N4bp2	0.0406699	6	4	8
Snord104	0.000163462	2	8	24
Sec16a	0.0260654	24	10	24
Slc30a4	0.167926	2	8	20
Zfand6	3.16394e-06	8	4	12
Kdelr1	0.00164684	12	10	24
Ampd2	4.30638e-05	6	8	22
Sdr42e1	0.000129666	8	4	12
Klhl3	0.508323	22	16	28
Tef	1.70369e-28	10	16	24
1110020A21Rik	0.00923516	6	2	14
Zscan2	0.000197586	4	8	24
Vkorc1l1	2.15015e-11	12	12	24
Med25	9.73952e-05	14	8	20
Tmem41a	0.0106788	14	14	26
Slc39a9	0.404465	18	16	24
Crb3	3.26514e-07	2	8	24
Abhd8	6.10236e-06	2	8	22
Gm14023	0.503745	14	16	28
Rer1	0.662891	4	2	8
Cdk10	0.753566	18	2	28
Phf1	0.227377	12	8	14
Thpo	1.06396e-13	2	8	24
Me1	0.0248594	4	4	8
Rnf170	0.00249421	10	14	22
Tns2	7.69953e-21	8	12	24
Tkt	0.0436215	14	10	22
Mir22hg	0.0105576	4	22	24
Proser2	2.58083e-11	2	8	22
Aamp	3.12137e-09	12	10	24
Shf	1.78796e-07	6	14	22
Rnf139	5.90692e-08	16	20	26
Rab3a	0.0763723	8	16	22
Tcf7l1	0.000310438	22	14	24
Rdh7	0.00212568	6	12	22
Rnf5	0.00067423	16	8	28
Plekhg3	4.29193e-08	12	12	24
Pigr	0.0738724	6	18	24
Susd6	6.54886e-06	14	12	22
Mapk6	2.74919e-06	16	10	22
Tomm22	0.018709	10	16	26
Rnf113a2	0.0868433	2	10	22
Fermt2	3.9099e-16	2	10	24
Cyp2s1	0.00227056	18	8	22
Akt2	9.58993e-05	18	10	18
Ugt2a3	7.85999e-10	12	12	24
Slc4a2	0.00414387	22	14	26
Mis12	0.111985	12	8	12
Pmf1	0.0382765	6	12	22
Slc19a1	1.21635e-08	12	14	24
Edrf1	0.0284962	14	16	26
Tspan12	1.04281e-12	8	16	24
Angel1	1.4729e-07	8	14	22
Samm50	0.0215172	4	2	8
1700056E22Rik	0.0974032	10	6	18
Fkbp4	7.34429e-18	20	12	22
Ttll5	0.00162166	20	8	20
Mrps16	0.814727	2	4	8
Naa60	1.14493e-22	16	14	24
Eaf2	0.00237115	6	8	22
Nfkbil1	3.54958e-06	8	6	22
Acox1	3.82342e-09	14	18	24
Atf6	0.00689411	8	12	24
Rabac1	0.0219108	10	12	26
Slc26a1	9.41544e-09	6	8	12
Mbl2	0.0335459	10	14	22
Rpl28	0.0359223	16	16	26
Urad	1.11481e-10	18	14	26
Rps27a	0.965609	8	12	14
Chic2	0.63345	12	12	16
Agt	0.107358	6	6	12
Sned1	0.104419	24	14	28
Cdc14b	2.55121e-07	6	10	24
Dmwd	0.0141756	8	20	26
B4galt5	1.40925e-09	16	12	20
Polr1d	0.0435649	2	4	8
Nox4	2.74668e-11	8	16	24
Mrpl30	0.17823	8	22	28
C330022C24Rik	0.75845	2	10	12
Pcbp4	3.82567e-09	8	8	26
Tmem5	0.0547689	2	6	8
Abtb1	2.91786e-11	10	10	22
Bag1	0.0493724	10	14	24
Bola2	0.199526	16	18	28
Atp5g2	0.0108964	8	16	26
Copb2	0.0109419	12	8	20
Fbxo4	0.0225196	2	4	8
Zfp385b	6.92509e-09	16	10	22
Slc25a38	0.118065	2	4	12
Cutc	4.18095e-05	10	14	24
Mup10	0.00308332	8	6	18
Vwce	5.93089e-07	6	18	24
Qsox1	5.71105e-12	2	8	24
Ndufb3	0.000138827	10	16	24
Gt(ROSA)26Sor	0.970373	2	10	18
Cyb5d2	0.0522102	18	14	24
Fdx1	8.65066e-16	12	14	24
Zswim8	8.25242e-06	24	14	28
Npc1	3.24578e-12	10	12	24
Ccdc134	0.00027725	20	10	22
Uqcrq	0.035494	8	16	28
Ccni	3.55142e-14	4	12	24
Vcl	2.52947e-06	28	10	28
Timm17b	0.0110432	16	10	28
Rab11b	2.58355e-05	8	14	26
Snrnp40	0.132405	4	10	18
Pex2	0.0469209	8	12	20
Exd2	0.105399	22	16	22
Sac3d1	0.0861959	4	2	12
Isg15	0.00017899	8	12	20
Alg9	0.0106747	8	8	14
Ranbp10	2.88546e-07	8	6	22
Glrx3	0.275047	8	20	28
Sclt1	0.0330735	2	4	8
Gne	3.94722e-08	12	18	24
Papss2	1.97549e-16	16	10	22
Rpl30	0.974324	4	4	14
Nudt19	2.90028e-08	16	8	24
Acox2	1.7231e-07	2	14	22
Copz2	0.191183	10	16	20
Pikfyve	0.0302863	24	10	26
Mgrn1	1.16294e-12	8	18	24
Tollip	3.97077e-09	12	16	26
Pim2	3.45897e-06	2	4	24
Sin3b	0.311787	10	8	26
Adcy9	1.68533e-06	6	20	24
Cirbp	2.58622e-06	10	4	22
Kptn	0.0277742	6	12	22
Hpd	4.01975e-07	18	6	24
Ctsh	0.780706	8	16	24
Gys2	1.27498e-25	14	10	24
4933406I18Rik	0.0179236	18	6	26
Lpin2	1.92338e-15	14	10	24
Pxylp1	0.0039156	2	12	24
H2afj	0.0146448	2	10	20
Polr3gl	1.35146e-07	10	12	22
Ppp4r1l-ps	4.49852e-10	8	10	22
Prpsap1	0.0559929	10	14	22
Madd	0.374883	4	14	18
Tdp2	0.000104229	4	22	24
Nabp1	0.000589588	12	10	12
Acy1	7.406e-13	16	8	24
Khnyn	2.84028e-11	6	8	22
Fhad1	3.61133e-14	14	14	24
Mtfp1	1.73001e-06	14	18	20
Nr1h3	1.50026e-09	20	14	22
Ptprj	0.000159647	22	14	28
Nat2	0.000560708	6	8	12
Aes	0.0187488	10	14	24
Ifnar1	2.42377e-06	10	4	22
Lsm6	1.05971e-05	18	10	22
S100a1	0.037658	20	2	26
Nploc4	0.0738558	2	12	20
Asph	0.00807918	6	2	28
Rnf181	0.0168151	14	12	28
Atp6v1g1	0.000965249	2	4	8
Cnbp	3.63352e-05	4	10	20
Ulk2	0.000205966	22	8	24
Lmbr1l	0.0064552	12	6	16
Ost4	0.000430256	18	16	22
Stt3b	3.25035e-09	2	12	20
Arl4d	0.000117706	8	6	20
Slc31a1	1.308e-06	16	10	28
Acvr1b	0.000298556	12	8	22
Dennd6b	3.03654e-09	8	10	24
Traf3ip1	0.0387163	10	12	24
E030030I06Rik	0.00303273	2	10	20
Hopx	2.07084e-07	12	18	24
Wsb2	1.03861e-06	22	8	22
2300009A05Rik	6.52094e-05	16	8	24
Mroh1	0.0803696	4	14	22
Zfp511	0.000257736	2	10	22
Irf3	8.04017e-06	4	6	24
Birc3	8.31686e-05	4	14	28
Pnkp	3.73404e-17	6	8	22
Alkbh7	8.92495e-11	4	10	24
Zc3h3	0.0174936	12	8	12
Mtch1	0.0231106	10	16	24
Hoga1	4.98333e-11	10	14	22
Tmem179b	0.00418742	6	10	18
Kcmf1	3.86391e-05	16	14	18
Ube4b	0.12376	14	2	26
Znrf2	1.37118e-10	24	16	24
Psma3	0.020202	8	10	28
Avpi1	0.00264339	18	12	24
Arhgap12	3.05604e-08	8	6	24
Pom121	0.000284781	18	10	20
Tmem259	0.142117	14	14	22
Jade1	3.72116e-18	8	12	24
S100a13	4.04347e-05	20	4	24
Hdgf	5.68762e-12	20	8	22
Zfyve1	1.25138e-12	20	14	24
Hhex	0.0201453	16	10	18
Atf4	1.31355e-07	26	10	26
2700046G09Rik	0.223563	6	6	12
4632428C04Rik	3.01707e-05	6	10	22
Cps1	5.10249e-05	22	8	24
Rab4b	0.00163852	6	14	22
Ptov1	0.0151547	4	8	18
Gpank1	0.665905	4	12	16
Cyp2a12	5.92359e-05	18	8	24
Cyp2j5	7.8087e-05	4	8	14
Zzef1	0.000691473	22	14	26
Map3k4	0.208359	12	6	18
Dguok	0.000492095	4	10	24
0610012G03Rik	0.00296844	16	8	24
Canx	1.42068e-09	24	10	24
Gstz1	0.0105593	8	18	24
Mob2	0.158695	10	14	24
Atp8b1	3.10336e-10	2	8	24
Tmem220	6.44619e-06	8	18	24
Ogfod3	2.76847e-07	14	12	24
Ero1l	5.54211e-08	18	14	22
Mrpl54	0.0613264	2	4	8
3110001I22Rik	0.00296591	14	16	24
Prss8	0.0360059	14	2	14
Aven	0.000846601	2	4	8
Col5a3	1.83322e-10	4	12	24
[truncated: 10,539 more rows]
