# Supplementary material for: XBP1 links the 12-hour clock to NAFLD and regulation of membrane fluidity and lipid homeostasis
Source: Nat Commun. 2020 Dec 4;11:6215. doi: 10.1038/s41467-020-20028-z (PMC7718229; doi:10.1038/s41467-020-20028-z)
Supplement: Supplementary file 7 — Supplementary Data 5 [file 41467_2020_20028_MOESM7_ESM.xlsx]

## Sheet: targeted metabolomics p180based
Sample	Condition	C0	C2	C3	C3-DC (C4-OH)	C3-OH	C3:1	C4	C4:1	C5	C5-DC (C6-OH)	C5-M-DC	C5-OH (C3-DC-M)	C5:1	C5:1-DC	C6 (C4:1-DC)	C6:1	C7-DC	C8	C9	C10	C10:1	C10:2	C12	C12-DC	C12:1	C14	C14:1	C14:1-OH	C14:2	C14:2-OH	C16	C16-OH	C16:1	C16:1-OH	C16:2	C16:2-OH	C18	C18:1	C18:1-OH	C18:2	lysoPC a C14:0	lysoPC a C16:0	lysoPC a C16:1	lysoPC a C17:0	lysoPC a C18:0	lysoPC a C18:1	lysoPC a C18:2	lysoPC a C20:3
XBP1_FLOX_30Week1	XBP1_FLOX_30Week	22.4	9.73	1.6	0.341	0.016	0.007	0.812	0.026	0.273	0.08	0.048	0.115	0.019	0.023	0.062	0.014	0.033	0.062	0.038	0.051	0.043	0.039	0.046	0.203	0.057	0.027	0.012	0.014	0.01	0.012	0.063	0.019	0.026	0.014	0.013	0.022	0.046	0.046	0.05	0.022	3.72	17.8	0.608	0.262	12.2	3.48	6.66	0.909
XBP1_FLOX_30Week2	XBP1_FLOX_30Week	28.3	11.4	2.06	0.454	0.018	0.007	0.984	0.03	0.317	0.098	0.07	0.148	0.031	0.024	0.068	0.011	0.04	0.063	0.036	0.051	0.043	0.036	0.045	0.189	0.05	0.033	0.014	0.012	0.012	0.014	0.086	0.023	0.029	0.019	0.019	0.021	0.06	0.055	0.046	0.022	3.56	21.5	0.684	0.328	14.8	4.21	7	1.05
XBP1_FLOX_30Week3	XBP1_FLOX_30Week	17.6	9.84	0.821	0.188	0.017	0.005	1.01	0.02	0.218	0.068	0.053	0.115	0.015	0.016	0.092	0.008	0.03	0.066	0.023	0.047	0.036	0.037	0.044	0.139	0.036	0.027	0.01	0.011	0.009	0.009	0.077	0.018	0.034	0.01	0.014	0.014	0.038	0.057	0.037	0.021	3.55	17.9	0.737	0.256	11.2	4.15	7.37	1.09
XBP1_FLOX_30Week4	XBP1_FLOX_30Week	22.3	13.3	0.827	0.254	0.014	0.007	1.82	0.028	0.224	0.107	0.138	0.134	0.02	0.018	0.169	0.008	0.124	0.083	0.038	0.076	0.044	0.039	0.058	0.133	0.038	0.068	0.03	0.018	0.012	0.016	0.304	0.027	0.085	0.028	0.02	0.025	0.2	0.207	0.065	0.062	3.66	26.2	0.834	0.372	14.7	4.74	10.9	1.08
XBP1_LKO_30Week1	XBP1_LKO_30Week	26.2	6.93	1.56	0.271	0.023	0.009	0.504	0.024	0.258	0.061	0.038	0.132	0.031	0.019	0.047	0.01	0.031	0.065	0.025	0.044	0.03	0.04	0.051	0.138	0.033	0.036	0.02	0.013	0.01	0.014	0.122	0.029	0.042	0.02	0.024	0.026	0.092	0.086	0.059	0.044	3.36	9.86	0.347	0.274	9.46	3.57	8.88	1.7
XBP1_LKO_30Week2	XBP1_LKO_30Week	24	7.74	1.16	0.241	0.016	0.008	1.4	0.025	0.318	0.051	0.044	0.117	0.023	0.021	0.107	0.008	0.029	0.07	0.028	0.038	0.034	0.036	0.036	0.141	0.033	0.029	0.015	0.014	0.008	0.01	0.099	0.023	0.025	0.014	0.018	0.024	0.067	0.071	0.042	0.025	3.79	11.9	0.433	0.233	10.5	5.03	7.66	1.72
XBP1_LKO_30Week3	XBP1_LKO_30Week	19.9	7.66	1.23	0.159	0.018	0.008	0.705	0.024	0.235	0.058	0.056	0.103	0.016	0.02	0.074	0.011	0.035	0.074	0.037	0.047	0.041	0.041	0.04	0.214	0.052	0.038	0.018	0.015	0.011	0.013	0.13	0.022	0.042	0.017	0.017	0.023	0.095	0.076	0.045	0.041	3.7	8.01	0.341	0.161	4.61	2.42	6.65	0.964
XBP1_LKO_30Week4	XBP1_LKO_30Week	16.8	8.59	1.16	0.19	0.013	0.009	1.15	0.019	0.284	0.052	0.04	0.101	0.025	0.024	0.138	0.011	0.046	0.084	0.027	0.05	0.036	0.041	0.048	0.145	0.032	0.034	0.017	0.013	0.009	0.012	0.141	0.019	0.04	0.015	0.016	0.027	0.117	0.088	0.049	0.042	3.62	8.86	0.38	0.223	7.79	2.82	7.96	1.12
XBP1_FLOX_15Week1	XBP1_FLOX_15Week	18.8	8.5	1.51	0.206	0.015	0.007	0.86	0.027	0.322	0.067	0.055	0.101	0.024	0.027	0.074	0.012	0.038	0.066	0.038	0.058	0.048	0.044	0.052	0.224	0.061	0.032	0.014	0.014	0.009	0.013	0.098	0.021	0.034	0.013	0.013	0.022	0.054	0.062	0.044	0.025	3.6	16.9	0.558	0.247	10	4.23	8.47	1.31
XBP1_FLOX_15Week2	XBP1_FLOX_15Week	23.5	14.2	1.75	0.361	0.024	0.011	1.66	0.028	0.394	0.099	0.087	0.14	0.03	0.026	0.167	0.01	0.054	0.088	0.039	0.059	0.055	0.045	0.055	0.207	0.061	0.05	0.018	0.016	0.011	0.011	0.127	0.021	0.057	0.017	0.015	0.024	0.087	0.115	0.066	0.046	3.89	23.3	0.668	0.324	14.3	4.82	9.6	1.37
XBP1_FLOX_15Week3	XBP1_FLOX_15Week	18.5	9.76	1.19	0.197	0.016	0.009	1.85	0.027	0.255	0.087	0.081	0.102	0.026	0.021	0.142	0.009	0.046	0.074	0.033	0.056	0.032	0.036	0.048	0.153	0.038	0.027	0.012	0.011	0.009	0.011	0.089	0.021	0.03	0.014	0.016	0.02	0.05	0.045	0.045	0.023	3.63	19.5	0.559	0.28	12.2	3.99	9.5	1.29
XBP1_FLOX_15Week4	XBP1_FLOX_15Week	34.3	12	1.35	0.269	0.021	0.008	0.765	0.031	0.246	0.11	0.099	0.144	0.022	0.015	0.058	0.01	0.124	0.067	0.047	0.051	0.032	0.038	0.046	0.14	0.037	0.033	0.013	0.011	0.007	0.01	0.161	0.018	0.036	0.013	0.016	0.022	0.075	0.083	0.046	0.034	3.74	25	0.775	0.385	14.1	6.24	12	1.33
XBP1_LKO_15Week1	XBP1_LKO_15Week	23.5	6.34	1.33	0.366	0.019	0.009	0.488	0.023	0.253	0.07	0.069	0.138	0.027	0.02	0.049	0.01	0.102	0.064	0.033	0.048	0.031	0.035	0.042	0.132	0.029	0.026	0.01	0.012	0.008	0.011	0.129	0.017	0.026	0.015	0.014	0.025	0.112	0.049	0.04	0.03	3.7	15.7	0.478	0.297	9.25	3.59	10.4	1.18
XBP1_LKO_15Week2	XBP1_LKO_15Week	25.8	6.57	1.39	0.18	0.018	0.007	0.471	0.023	0.232	0.044	0.067	0.117	0.023	0.019	0.059	0.008	0.091	0.069	0.03	0.043	0.036	0.028	0.047	0.129	0.037	0.037	0.017	0.012	0.012	0.012	0.163	0.025	0.037	0.019	0.017	0.024	0.138	0.075	0.051	0.052	3.63	14.1	0.532	0.223	7.42	3.06	10.1	1.03
XBP1_LKO_15Week3	XBP1_LKO_15Week	19.8	7.63	0.975	0.382	0.016	0.008	0.532	0.024	0.158	0.084	0.098	0.105	0.022	0.016	0.054	0.008	0.054	0.055	0.025	0.047	0.029	0.033	0.05	0.127	0.039	0.046	0.016	0.013	0.009	0.013	0.156	0.023	0.046	0.018	0.018	0.023	0.142	0.078	0.046	0.045	3.66	13.4	0.424	0.26	8.71	2.93	10.2	0.862
XBP1_LKO_15Week4	XBP1_LKO_15Week	26.2	8.6	0.93	0.291	0.018	0.01	0.872	0.025	0.208	0.068	0.075	0.136	0.031	0.018	0.092	0.011	0.045	0.068	0.028	0.048	0.029	0.04	0.053	0.153	0.043	0.036	0.015	0.014	0.009	0.015	0.197	0.026	0.039	0.02	0.018	0.028	0.159	0.104	0.051	0.065	3.59	12.4	0.413	0.228	6.66	2.95	10.4	0.837
[truncated: 98 more columns]
