# Supplementary material for: XBP1 links the 12-hour clock to NAFLD and regulation of membrane fluidity and lipid homeostasis
Source: Nat Commun. 2020 Dec 4;11:6215. doi: 10.1038/s41467-020-20028-z (PMC7718229; doi:10.1038/s41467-020-20028-z)
Supplement: Supplementary file 8 — Supplementary Data 6 [file 41467_2020_20028_MOESM8_ESM.xlsx]

## Sheet: Energy Expenditure
	subject.id	subject.mass	Date.Time	VO2	VCO2	EE	RER	hour	day	exp.hour	exp.day
1	XBP1LKO1	43.17	2019-01-18 07:12:12	2297.45	2040.4	0.501783	0.888117	2019-01-18 07:00:00	2019-01-18	0	1
2	XBP1LKO1	43.17	2019-01-18 07:34:12	2324.89	2093.11	0.509329	0.900305	2019-01-18 07:00:00	2019-01-18	0	1
3	XBP1LKO1	43.17	2019-01-18 07:56:12	2952.63	2674.98	0.647768	0.905967	2019-01-18 07:00:00	2019-01-18	0	1
4	XBP1LKO1	43.17	2019-01-18 08:18:12	3088.83	2766.37	0.675894	0.895606	2019-01-18 08:00:00	2019-01-18	1	1
5	XBP1LKO1	43.17	2019-01-18 08:40:12	2638.51	2341.83	0.576192	0.887557	2019-01-18 08:00:00	2019-01-18	1	1
6	XBP1LKO1	43.17	2019-01-18 09:02:12	2260	1857.54	0.485403	0.821922	2019-01-18 09:00:00	2019-01-18	2	1
7	XBP1LKO1	43.17	2019-01-18 09:24:12	2086.51	1651.87	0.444684	0.791688	2019-01-18 09:00:00	2019-01-18	2	1
8	XBP1LKO1	43.17	2019-01-18 09:46:12	2114.26	1639.69	0.448727	0.775535	2019-01-18 09:00:00	2019-01-18	2	1
9	XBP1LKO1	43.17	2019-01-18 10:08:12	2053.2	1581.8	0.43519	0.770403	2019-01-18 10:00:00	2019-01-18	3	1
10	XBP1LKO1	43.17	2019-01-18 10:30:12	2797.94	2254.61	0.598471	0.805812	2019-01-18 10:00:00	2019-01-18	3	1
11	XBP1LKO1	43.17	2019-01-18 10:52:12	2024.19	1715.72	0.437606	0.847607	2019-01-18 10:00:00	2019-01-18	3	1
12	XBP1LKO1	43.17	2019-01-18 11:14:12	2020.03	1628.76	0.432133	0.806306	2019-01-18 11:00:00	2019-01-18	4	1
13	XBP1LKO1	43.17	2019-01-18 11:36:12	1975.73	1545.61	0.420056	0.782298	2019-01-18 11:00:00	2019-01-18	4	1
14	XBP1LKO1	43.17	2019-01-18 11:58:12	2019.07	1555.38	0.427949	0.770344	2019-01-18 11:00:00	2019-01-18	4	1
15	XBP1LKO1	43.17	2019-01-18 12:20:12	2524.91	2154.43	0.546638	0.853273	2019-01-18 12:00:00	2019-01-18	5	1
16	XBP1LKO1	43.17	2019-01-18 12:42:12	2133.2	1753.81	0.458197	0.822151	2019-01-18 12:00:00	2019-01-18	5	1
17	XBP1LKO1	43.17	2019-01-18 13:04:12	1981.52	1557.63	0.421698	0.786081	2019-01-18 13:00:00	2019-01-18	6	1
18	XBP1LKO1	43.17	2019-01-18 13:26:12	2378.69	1930.79	0.509563	0.811704	2019-01-18 13:00:00	2019-01-18	6	1
19	XBP1LKO1	43.17	2019-01-18 13:48:12	2002.3	1526.75	0.423534	0.762498	2019-01-18 13:00:00	2019-01-18	6	1
20	XBP1LKO1	43.17	2019-01-18 14:10:12	1956.74	1472.89	0.412847	0.752726	2019-01-18 14:00:00	2019-01-18	7	1
21	XBP1LKO1	43.17	2019-01-18 14:32:12	2470.86	1964.52	0.527056	0.795076	2019-01-18 14:00:00	2019-01-18	7	1
22	XBP1LKO1	43.17	2019-01-18 14:54:12	2775.92	2405.1	0.602983	0.866415	2019-01-18 14:00:00	2019-01-18	7	1
23	XBP1LKO1	43.17	2019-01-18 15:16:12	2176.8	1717.83	0.463624	0.789153	2019-01-18 15:00:00	2019-01-18	8	1
24	XBP1LKO1	43.17	2019-01-18 15:38:12	2429.35	2131.57	0.529167	0.877427	2019-01-18 15:00:00	2019-01-18	8	1
25	XBP1LKO1	43.17	2019-01-18 16:00:12	2274.86	1859.7	0.488044	0.817501	2019-01-18 16:00:00	2019-01-18	9	1
26	XBP1LKO1	43.17	2019-01-18 16:22:12	1992.2	1554.06	0.423316	0.780074	2019-01-18 16:00:00	2019-01-18	9	1
27	XBP1LKO1	43.17	2019-01-18 16:44:12	2012.19	1560.94	0.427086	0.775743	2019-01-18 16:00:00	2019-01-18	9	1
28	XBP1LKO1	43.17	2019-01-18 17:06:12	2447.83	1983.28	0.524175	0.81022	2019-01-18 17:00:00	2019-01-18	10	1
29	XBP1LKO1	43.17	2019-01-18 17:28:12	2475.93	2101.57	0.53543	0.848799	2019-01-18 17:00:00	2019-01-18	10	1
30	XBP1LKO1	43.17	2019-01-18 17:50:12	1906.3	1596.47	0.411059	0.837471	2019-01-18 17:00:00	2019-01-18	10	1
31	XBP1LKO1	43.17	2019-01-18 18:12:12	1854.15	1492.99	0.396537	0.805216	2019-01-18 18:00:00	2019-01-18	11	1
32	XBP1LKO1	43.17	2019-01-18 18:34:12	1921.12	1574.52	0.412372	0.819588	2019-01-18 18:00:00	2019-01-18	11	1
33	XBP1LKO1	43.17	2019-01-18 18:56:12	2365.81	1966.98	0.50936	0.831419	2019-01-18 18:00:00	2019-01-18	11	1
34	XBP1LKO1	43.17	2019-01-18 19:18:12	2731.3	2277.36	0.588408	0.8338	2019-01-18 19:00:00	2019-01-18	12	1
35	XBP1LKO1	43.17	2019-01-18 19:40:12	2121.48	1869.65	0.462557	0.881296	2019-01-18 19:00:00	2019-01-18	12	1
36	XBP1LKO1	43.17	2019-01-18 20:02:12	2139.2	1842.51	0.464075	0.861307	2019-01-18 20:00:00	2019-01-18	13	1
37	XBP1LKO1	43.17	2019-01-18 20:24:12	2829.2	2536.24	0.619213	0.89645	2019-01-18 20:00:00	2019-01-18	13	1
38	XBP1LKO1	43.17	2019-01-18 20:46:12	2979.48	2656.84	0.651331	0.89171	2019-01-18 20:00:00	2019-01-18	13	1
39	XBP1LKO1	43.17	2019-01-18 21:08:12	3610.74	3205.61	0.788553	0.8878	2019-01-18 21:00:00	2019-01-18	14	1
40	XBP1LKO1	43.17	2019-01-18 21:30:12	3512.51	3175.7	0.770241	0.904114	2019-01-18 21:00:00	2019-01-18	14	1
41	XBP1LKO1	43.17	2019-01-18 21:52:12	3077.25	2748.24	0.672935	0.893084	2019-01-18 21:00:00	2019-01-18	14	1
42	XBP1LKO1	43.17	2019-01-18 22:14:12	3656.34	3292.33	0.801047	0.900444	2019-01-18 22:00:00	2019-01-18	15	1
43	XBP1LKO1	43.17	2019-01-18 22:36:12	3650.69	3310.47	0.801082	0.906807	2019-01-18 22:00:00	2019-01-18	15	1
44	XBP1LKO1	43.17	2019-01-18 22:58:12	3497.2	3141.21	0.765752	0.898207	2019-01-18 22:00:00	2019-01-18	15	1
45	XBP1LKO1	43.17	2019-01-18 23:20:12	3238.11	2910.09	0.709109	0.898703	2019-01-18 23:00:00	2019-01-18	16	1
46	XBP1LKO1	43.17	2019-01-18 23:42:12	3086.3	2816.45	0.67821	0.912564	2019-01-18 23:00:00	2019-01-18	16	1
47	XBP1LKO1	43.17	2019-01-19 00:04:12	2413.61	2157.52	0.527917	0.8939	2019-01-19	2019-01-19	17	1
48	XBP1LKO1	43.17	2019-01-19 00:26:12	2369.31	2146.27	0.519782	0.905863	2019-01-19	2019-01-19	17	1
49	XBP1LKO1	43.17	2019-01-19 00:48:12	2392.93	2193.62	0.526386	0.916708	2019-01-19	2019-01-19	17	1
50	XBP1LKO1	43.17	2019-01-19 01:10:12	2357.25	2183.74	0.519788	0.926393	2019-01-19 01:00:00	2019-01-19	18	1
51	XBP1LKO1	43.17	2019-01-19 01:32:12	2720.91	2504.74	0.599108	0.920551	2019-01-19 01:00:00	2019-01-19	18	1
52	XBP1LKO1	43.17	2019-01-19 01:54:12	3379.97	3179.64	0.747961	0.940731	2019-01-19 01:00:00	2019-01-19	18	1
53	XBP1LKO1	43.17	2019-01-19 02:16:12	2583.89	2305.74	0.564944	0.892348	2019-01-19 02:00:00	2019-01-19	19	1
54	XBP1LKO1	43.17	2019-01-19 02:38:12	2666.41	2341.05	0.580884	0.877981	2019-01-19 02:00:00	2019-01-19	19	1
55	XBP1LKO1	43.17	2019-01-19 03:00:12	2541.68	2370.3	0.561318	0.932572	2019-01-19 03:00:00	2019-01-19	20	1
56	XBP1LKO1	43.17	2019-01-19 03:22:12	3310.16	2984.72	0.725428	0.901686	2019-01-19 03:00:00	2019-01-19	20	1
57	XBP1LKO1	43.17	2019-01-19 03:44:12	2431.19	2234.48	0.53512	0.919088	2019-01-19 03:00:00	2019-01-19	20	1
58	XBP1LKO1	43.17	2019-01-19 04:06:12	3341.47	3035.74	0.73354	0.908502	2019-01-19 04:00:00	2019-01-19	21	1
59	XBP1LKO1	43.17	2019-01-19 04:28:12	3068.7	2827.26	0.675815	0.921323	2019-01-19 04:00:00	2019-01-19	21	1
60	XBP1LKO1	43.17	2019-01-19 04:50:12	2568.52	2354.01	0.56498	0.916486	2019-01-19 04:00:00	2019-01-19	21	1
61	XBP1LKO1	43.17	2019-01-19 05:12:12	3174.58	2957.94	0.700949	0.931759	2019-01-19 05:00:00	2019-01-19	22	1
62	XBP1LKO1	43.17	2019-01-19 05:34:12	3392.79	3164.07	0.749285	0.932585	2019-01-19 05:00:00	2019-01-19	22	1
63	XBP1LKO1	43.17	2019-01-19 05:56:12	2548.78	2219.5	0.554258	0.870809	2019-01-19 05:00:00	2019-01-19	22	1
64	XBP1LKO1	43.17	2019-01-19 06:18:12	2290.27	2012.24	0.499021	0.878604	2019-01-19 06:00:00	2019-01-19	23	1
65	XBP1LKO1	43.17	2019-01-19 06:40:12	2479.74	2164.82	0.539541	0.873003	2019-01-19 06:00:00	2019-01-19	23	1
66	XBP1LKO1	43.17	2019-01-19 07:02:12	2628.36	2270.22	0.570544	0.863739	2019-01-19 07:00:00	2019-01-19	24	2
67	XBP1LKO1	43.17	2019-01-19 07:24:12	2528.37	2274.88	0.553829	0.899742	2019-01-19 07:00:00	2019-01-19	24	2
68	XBP1LKO1	43.17	2019-01-19 07:46:12	2693.58	2571.21	0.598112	0.954567	2019-01-19 07:00:00	2019-01-19	24	2
69	XBP1LKO1	43.17	2019-01-19 08:08:12	3263.11	2935.53	0.714746	0.899612	2019-01-19 08:00:00	2019-01-19	25	2
70	XBP1LKO1	43.17	2019-01-19 08:30:12	2484.2	2264.3	0.545752	0.911478	2019-01-19 08:00:00	2019-01-19	25	2
71	XBP1LKO1	43.17	2019-01-19 08:52:12	2198.59	1956.83	0.480422	0.890039	2019-01-19 08:00:00	2019-01-19	25	2
72	XBP1LKO1	43.17	2019-01-19 09:14:12	2161.97	1824.72	0.466967	0.844008	2019-01-19 09:00:00	2019-01-19	26	2
73	XBP1LKO1	43.17	2019-01-19 09:36:12	2126.23	1833.3	0.46137	0.862232	2019-01-19 09:00:00	2019-01-19	26	2
74	XBP1LKO1	43.17	2019-01-19 09:58:12	2266.39	1949.86	0.491547	0.860338	2019-01-19 09:00:00	2019-01-19	26	2
75	XBP1LKO1	43.17	2019-01-19 10:20:12	2776.61	2382.85	0.60188	0.858187	2019-01-19 10:00:00	2019-01-19	27	2
76	XBP1LKO1	43.17	2019-01-19 10:42:12	2168.01	1985.33	0.476794	0.915739	2019-01-19 10:00:00	2019-01-19	27	2
77	XBP1LKO1	43.17	2019-01-19 11:04:12	2046.16	1830.51	0.447627	0.894609	2019-01-19 11:00:00	2019-01-19	28	2
78	XBP1LKO1	43.17	2019-01-19 11:26:12	1972.91	1819.59	0.434595	0.922284	2019-01-19 11:00:00	2019-01-19	28	2
79	XBP1LKO1	43.17	2019-01-19 11:48:12	2065.07	1885.47	0.453848	0.913032	2019-01-19 11:00:00	2019-01-19	28	2
80	XBP1LKO1	43.17	2019-01-19 12:10:12	2047.25	1925.41	0.453014	0.940486	2019-01-19 12:00:00	2019-01-19	29	2
81	XBP1LKO1	43.17	2019-01-19 12:32:12	2011.38	1786.95	0.439336	0.88842	2019-01-19 12:00:00	2019-01-19	29	2
82	XBP1LKO1	43.17	2019-01-19 12:54:12	2165.78	1806.79	0.46663	0.834242	2019-01-19 12:00:00	2019-01-19	29	2
83	XBP1LKO1	43.17	2019-01-19 13:16:12	2366.12	2053.62	0.514162	0.867929	2019-01-19 13:00:00	2019-01-19	30	2
84	XBP1LKO1	43.17	2019-01-19 13:38:12	2175.9	1787.23	0.467275	0.821376	2019-01-19 13:00:00	2019-01-19	30	2
85	XBP1LKO1	43.17	2019-01-19 14:00:12	1969.48	1803.37	0.433125	0.915654	2019-01-19 14:00:00	2019-01-19	31	2
86	XBP1LKO1	43.17	2019-01-19 14:22:12	2264.4	2018.57	0.494976	0.891439	2019-01-19 14:00:00	2019-01-19	31	2
87	XBP1LKO1	43.17	2019-01-19 14:44:12	2799.51	2478	0.610982	0.885156	2019-01-19 14:00:00	2019-01-19	31	2
88	XBP1LKO1	43.17	2019-01-19 15:06:12	2443.24	2143.38	0.532172	0.877267	2019-01-19 15:00:00	2019-01-19	32	2
89	XBP1LKO1	43.17	2019-01-19 15:28:12	2138.84	1720.62	0.457333	0.804468	2019-01-19 15:00:00	2019-01-19	32	2
90	XBP1LKO1	43.17	2019-01-19 15:50:12	1832.69	1487.33	0.392585	0.811557	2019-01-19 15:00:00	2019-01-19	32	2
91	XBP1LKO1	43.17	2019-01-19 16:12:12	1956.95	1489.28	0.413782	0.761022	2019-01-19 16:00:00	2019-01-19	33	2
92	XBP1LKO1	43.17	2019-01-19 16:34:12	2056.64	1591.2	0.436288	0.773688	2019-01-19 16:00:00	2019-01-19	33	2
93	XBP1LKO1	43.17	2019-01-19 16:56:12	2212.6	1763.66	0.472212	0.797101	2019-01-19 16:00:00	2019-01-19	33	2
94	XBP1LKO1	43.17	2019-01-19 17:18:12	2913	2547.17	0.634036	0.874414	2019-01-19 17:00:00	2019-01-19	34	2
95	XBP1LKO1	43.17	2019-01-19 17:40:12	2204.98	1964.11	0.481905	0.890763	2019-01-19 17:00:00	2019-01-19	34	2
96	XBP1LKO1	43.17	2019-01-19 18:02:12	2031.23	1726.76	0.439406	0.850105	2019-01-19 18:00:00	2019-01-19	35	2
97	XBP1LKO1	43.17	2019-01-19 18:24:12	2024.03	1690.78	0.436211	0.835352	2019-01-19 18:00:00	2019-01-19	35	2
98	XBP1LKO1	43.17	2019-01-19 18:46:12	2365.97	2138.46	0.518787	0.903841	2019-01-19 18:00:00	2019-01-19	35	2
99	XBP1LKO1	43.17	2019-01-19 19:08:12	2693.35	2367.08	0.586885	0.878861	2019-01-19 19:00:00	2019-01-19	36	2
100	XBP1LKO1	43.17	2019-01-19 19:30:12	2209.97	1863.91	0.47726	0.843414	2019-01-19 19:00:00	2019-01-19	36	2
101	XBP1LKO1	43.17	2019-01-19 19:52:12	2491.11	2119.97	0.539014	0.851012	2019-01-19 19:00:00	2019-01-19	36	2
102	XBP1LKO1	43.17	2019-01-19 20:14:12	3118.26	2677.72	0.67603	0.858722	2019-01-19 20:00:00	2019-01-19	37	2
103	XBP1LKO1	43.17	2019-01-19 20:36:12	2722.91	2406.42	0.594057	0.883768	2019-01-19 20:00:00	2019-01-19	37	2
104	XBP1LKO1	43.17	2019-01-19 20:58:12	3511.37	3169.11	0.769687	0.902528	2019-01-19 20:00:00	2019-01-19	37	2
105	XBP1LKO1	43.17	2019-01-19 21:20:12	3711.51	3407.75	0.816736	0.918158	2019-01-19 21:00:00	2019-01-19	38	2
106	XBP1LKO1	43.17	2019-01-19 21:42:12	3848.86	3511.03	0.84571	0.912225	2019-01-19 21:00:00	2019-01-19	38	2
107	XBP1LKO1	43.17	2019-01-19 22:04:12	3958.06	3571.43	0.867555	0.902317	2019-01-19 22:00:00	2019-01-19	39	2
108	XBP1LKO1	43.17	2019-01-19 22:26:12	3523.51	3306.71	0.77929	0.938469	2019-01-19 22:00:00	2019-01-19	39	2
109	XBP1LKO1	43.17	2019-01-19 22:48:12	3826.21	3497.07	0.841101	0.913976	2019-01-19 22:00:00	2019-01-19	39	2
110	XBP1LKO1	43.17	2019-01-19 23:10:12	3420.56	3125.95	0.751909	0.913871	2019-01-19 23:00:00	2019-01-19	40	2
111	XBP1LKO1	43.17	2019-01-19 23:32:12	3270.89	2988.45	0.718968	0.91365	2019-01-19 23:00:00	2019-01-19	40	2
112	XBP1LKO1	43.17	2019-01-19 23:54:12	2652.54	2460.98	0.585104	0.927781	2019-01-19 23:00:00	2019-01-19	40	2
113	XBP1LKO1	43.17	2019-01-20 00:16:12	2201.41	2040.36	0.48548	0.926844	2019-01-20	2019-01-20	41	2
114	XBP1LKO1	43.17	2019-01-20 00:38:12	2120.85	1943.39	0.46649	0.916325	2019-01-20	2019-01-20	41	2
115	XBP1LKO1	43.17	2019-01-20 01:00:12	2643.77	2431.31	0.58199	0.919638	2019-01-20 01:00:00	2019-01-20	42	2
116	XBP1LKO1	43.17	2019-01-20 01:22:12	3129.83	2871.22	0.688601	0.917373	2019-01-20 01:00:00	2019-01-20	42	2
117	XBP1LKO1	43.17	2019-01-20 01:44:12	2885.38	2672.55	0.63622	0.926237	2019-01-20 01:00:00	2019-01-20	42	2
118	XBP1LKO1	43.17	2019-01-20 02:06:12	3579.49	3351.96	0.791271	0.936437	2019-01-20 02:00:00	2019-01-20	43	2
119	XBP1LKO1	43.17	2019-01-20 02:28:12	3476.35	3227.18	0.766925	0.928323	2019-01-20 02:00:00	2019-01-20	43	2
120	XBP1LKO1	43.17	2019-01-20 02:50:12	2550.53	2316.59	0.559876	0.908278	2019-01-20 02:00:00	2019-01-20	43	2
121	XBP1LKO1	43.17	2019-01-20 03:12:12	2390.14	2148.71	0.523452	0.898988	2019-01-20 03:00:00	2019-01-20	44	2
122	XBP1LKO1	43.17	2019-01-20 03:34:12	3239	3006.07	0.71452	0.928087	2019-01-20 03:00:00	2019-01-20	44	2
123	XBP1LKO1	43.17	2019-01-20 03:56:12	3583.59	3308.53	0.789587	0.923243	2019-01-20 03:00:00	2019-01-20	44	2
124	XBP1LKO1	43.17	2019-01-20 04:18:12	2780.52	2562.37	0.612384	0.921542	2019-01-20 04:00:00	2019-01-20	45	2
125	XBP1LKO1	43.17	2019-01-20 04:40:12	3149.16	2896.29	0.693256	0.9197	2019-01-20 04:00:00	2019-01-20	45	2
126	XBP1LKO1	43.17	2019-01-20 05:02:12	3225.21	2951.39	0.709183	0.915098	2019-01-20 05:00:00	2019-01-20	46	2
127	XBP1LKO1	43.17	2019-01-20 05:24:12	2494.38	2275.35	0.548085	0.912189	2019-01-20 05:00:00	2019-01-20	46	2
128	XBP1LKO1	43.17	2019-01-20 05:46:12	2666.28	2409.74	0.584628	0.903781	2019-01-20 05:00:00	2019-01-20	46	2
129	XBP1LKO1	43.17	2019-01-20 06:08:12	3398.25	3209.95	0.752726	0.944588	2019-01-20 06:00:00	2019-01-20	47	2
130	XBP1LKO1	43.17	2019-01-20 06:30:12	3424.46	3202.81	0.756783	0.935275	2019-01-20 06:00:00	2019-01-20	47	2
131	XBP1LKO1	43.17	2019-01-20 06:52:12	2998.82	2690.38	0.656451	0.897145	2019-01-20 06:00:00	2019-01-20	47	2
132	XBP1LKO1	43.17	2019-01-20 07:14:12	2494.05	2253.23	0.546817	0.903441	2019-01-20 07:00:00	2019-01-20	48	3
133	XBP1LKO1	43.17	2019-01-20 07:36:12	2646.13	2380.08	0.579583	0.899456	2019-01-20 07:00:00	2019-01-20	48	3
134	XBP1LKO1	43.17	2019-01-20 07:58:12	2291.32	2094.91	0.50373	0.914282	2019-01-20 07:00:00	2019-01-20	48	3
135	XBP1LKO1	43.17	2019-01-20 08:20:12	2472.46	2230.78	0.541921	0.902251	2019-01-20 08:00:00	2019-01-20	49	3
136	XBP1LKO1	43.17	2019-01-20 08:42:12	2339.68	2011.92	0.50739	0.859913	2019-01-20 08:00:00	2019-01-20	49	3
137	XBP1LKO1	43.17	2019-01-20 09:04:12	2154.2	1847.72	0.466908	0.857728	2019-01-20 09:00:00	2019-01-20	50	3
138	XBP1LKO1	43.17	2019-01-20 09:26:12	2598.06	2296.48	0.566841	0.883919	2019-01-20 09:00:00	2019-01-20	50	3
139	XBP1LKO1	43.17	2019-01-20 09:48:12	2795.28	2541.83	0.613763	0.909331	2019-01-20 09:00:00	2019-01-20	50	3
140	XBP1LKO1	43.17	2019-01-20 10:10:12	2264.77	1999.53	0.493995	0.882885	2019-01-20 10:00:00	2019-01-20	51	3
141	XBP1LKO1	43.17	2019-01-20 10:32:12	2122.37	1842.28	0.461206	0.868029	2019-01-20 10:00:00	2019-01-20	51	3
142	XBP1LKO1	43.17	2019-01-20 10:54:12	2402.04	2053.61	0.520259	0.854944	2019-01-20 10:00:00	2019-01-20	51	3
143	XBP1LKO1	43.17	2019-01-20 11:16:12	2366.11	2117.82	0.517679	0.895067	2019-01-20 11:00:00	2019-01-20	52	3
144	XBP1LKO1	43.17	2019-01-20 11:38:12	2060.52	1755.12	0.445931	0.851786	2019-01-20 11:00:00	2019-01-20	52	3
145	XBP1LKO1	43.17	2019-01-20 12:00:12	2142.16	1775.18	0.460889	0.828684	2019-01-20 12:00:00	2019-01-20	53	3
146	XBP1LKO1	43.17	2019-01-20 12:22:12	2484.47	2137.47	0.538845	0.860335	2019-01-20 12:00:00	2019-01-20	53	3
147	XBP1LKO1	43.17	2019-01-20 12:44:12	2280.99	1945.41	0.493782	0.852883	2019-01-20 12:00:00	2019-01-20	53	3
148	XBP1LKO1	43.17	2019-01-20 13:06:12	1990.59	1673.13	0.429568	0.840523	2019-01-20 13:00:00	2019-01-20	54	3
149	XBP1LKO1	43.17	2019-01-20 13:28:12	2252.65	1922.84	0.487734	0.853593	2019-01-20 13:00:00	2019-01-20	54	3
150	XBP1LKO1	43.17	2019-01-20 13:50:12	2553.34	2311.44	0.56007	0.905262	2019-01-20 13:00:00	2019-01-20	54	3
151	XBP1LKO1	43.17	2019-01-20 14:12:12	2028.94	1825.84	0.444448	0.899896	2019-01-20 14:00:00	2019-01-20	55	3
152	XBP1LKO1	43.17	2019-01-20 14:34:12	2243.05	2058.64	0.493549	0.917784	2019-01-20 14:00:00	2019-01-20	55	3
153	XBP1LKO1	43.17	2019-01-20 14:56:12	2225.86	1936.62	0.483944	0.870056	2019-01-20 14:00:00	2019-01-20	55	3
154	XBP1LKO1	43.17	2019-01-20 15:18:12	2041.18	1745.82	0.442139	0.855301	2019-01-20 15:00:00	2019-01-20	56	3
155	XBP1LKO1	43.17	2019-01-20 15:40:12	1996.46	1682.23	0.431064	0.84261	2019-01-20 15:00:00	2019-01-20	56	3
156	XBP1LKO1	43.17	2019-01-20 16:02:12	1952.55	1679.18	0.423444	0.859991	2019-01-20 16:00:00	2019-01-20	57	3
157	XBP1LKO1	43.17	2019-01-20 16:24:12	2655.17	2387.85	0.581543	0.899322	2019-01-20 16:00:00	2019-01-20	57	3
158	XBP1LKO1	43.17	2019-01-20 16:46:12	2120.76	1774.07	0.457196	0.836524	2019-01-20 16:00:00	2019-01-20	57	3
159	XBP1LKO1	43.17	2019-01-20 17:08:12	1979.68	1598.45	0.423623	0.807429	2019-01-20 17:00:00	2019-01-20	58	3
160	XBP1LKO1	43.17	2019-01-20 17:30:12	2043.87	1617.87	0.435582	0.791573	2019-01-20 17:00:00	2019-01-20	58	3
161	XBP1LKO1	43.17	2019-01-20 17:52:12	2314.45	1879.15	0.49583	0.811921	2019-01-20 17:00:00	2019-01-20	58	3
162	XBP1LKO1	43.17	2019-01-20 18:14:12	3109.86	2514.07	0.665635	0.808421	2019-01-20 18:00:00	2019-01-20	59	3
163	XBP1LKO1	43.17	2019-01-20 18:36:12	3149.95	2840.08	0.690309	0.901628	2019-01-20 18:00:00	2019-01-20	59	3
164	XBP1LKO1	43.17	2019-01-20 18:58:12	2232.12	1973.49	0.487026	0.884135	2019-01-20 18:00:00	2019-01-20	59	3
165	XBP1LKO1	43.17	2019-01-20 19:20:12	2056.59	1762.32	0.44566	0.856911	2019-01-20 19:00:00	2019-01-20	60	3
166	XBP1LKO1	43.17	2019-01-20 19:42:12	2701.82	2404.36	0.590364	0.889907	2019-01-20 19:00:00	2019-01-20	60	3
167	XBP1LKO1	43.17	2019-01-20 20:04:12	2625.3	2329.47	0.573272	0.887317	2019-01-20 20:00:00	2019-01-20	61	3
168	XBP1LKO1	43.17	2019-01-20 20:26:12	3315.53	3006.37	0.727526	0.906754	2019-01-20 20:00:00	2019-01-20	61	3
169	XBP1LKO1	43.17	2019-01-20 20:48:12	3754.88	3427.68	0.82519	0.912862	2019-01-20 20:00:00	2019-01-20	61	3
170	XBP1LKO1	43.17	2019-01-20 21:10:12	3464.24	3162.63	0.761333	0.912937	2019-01-20 21:00:00	2019-01-20	62	3
171	XBP1LKO1	43.17	2019-01-20 21:32:12	3826.45	3407.15	0.836213	0.89042	2019-01-20 21:00:00	2019-01-20	62	3
172	XBP1LKO1	43.17	2019-01-20 21:54:12	3911.31	3592.73	0.860787	0.918549	2019-01-20 21:00:00	2019-01-20	62	3
173	XBP1LKO1	43.17	2019-01-20 22:16:12	3650.98	3333.71	0.802404	0.913101	2019-01-20 22:00:00	2019-01-20	63	3
174	XBP1LKO1	43.17	2019-01-20 22:38:12	3640.17	3332.67	0.800513	0.915525	2019-01-20 22:00:00	2019-01-20	63	3
175	XBP1LKO1	43.17	2019-01-20 23:00:12	3326.88	3001.05	0.729162	0.902063	2019-01-20 23:00:00	2019-01-20	64	3
176	XBP1LKO1	43.17	2019-01-20 23:22:12	2444.97	2163.28	0.533556	0.884792	2019-01-20 23:00:00	2019-01-20	64	3
177	XBP1LKO1	43.17	2019-01-20 23:44:12	3032.68	2845.81	0.670719	0.938381	2019-01-20 23:00:00	2019-01-20	64	3
178	XBP1LKO1	43.17	2019-01-21 00:06:12	3312.72	3063.14	0.730161	0.924658	2019-01-21	2019-01-21	65	3
179	XBP1LKO1	43.17	2019-01-21 00:28:12	2728.39	2470.8	0.598516	0.90559	2019-01-21	2019-01-21	65	3
180	XBP1LKO1	43.17	2019-01-21 00:50:12	2619.37	2338.62	0.572767	0.892821	2019-01-21	2019-01-21	65	3
181	XBP1LKO1	43.17	2019-01-21 01:12:12	3635.64	3375.67	0.802101	0.928492	2019-01-21 01:00:00	2019-01-21	66	3
182	XBP1LKO1	43.17	2019-01-21 01:34:12	2697.42	2447.34	0.591974	0.907288	2019-01-21 01:00:00	2019-01-21	66	3
183	XBP1LKO1	43.17	2019-01-21 01:56:12	2516.57	2264.61	0.551264	0.899879	2019-01-21 01:00:00	2019-01-21	66	3
184	XBP1LKO1	43.17	2019-01-21 02:18:12	3112.72	2867.43	0.685489	0.921196	2019-01-21 02:00:00	2019-01-21	67	3
185	XBP1LKO1	43.17	2019-01-21 02:40:12	3803.16	3560.47	0.840664	0.936185	2019-01-21 02:00:00	2019-01-21	67	3
186	XBP1LKO1	43.17	2019-01-21 03:02:12	3215.67	2904.64	0.705001	0.903278	2019-01-21 03:00:00	2019-01-21	68	3
187	XBP1LKO1	43.17	2019-01-21 03:24:12	2688.26	2435.48	0.589769	0.905968	2019-01-21 03:00:00	2019-01-21	68	3
188	XBP1LKO1	43.17	2019-01-21 03:46:12	2569.73	2325.26	0.56361	0.904865	2019-01-21 03:00:00	2019-01-21	68	3
189	XBP1LKO1	43.17	2019-01-21 04:08:12	2989.77	2828.68	0.662497	0.94612	2019-01-21 04:00:00	2019-01-21	69	3
190	XBP1LKO1	43.17	2019-01-21 04:30:12	3426.01	3162.08	0.754813	0.922964	2019-01-21 04:00:00	2019-01-21	69	3
191	XBP1LKO1	43.17	2019-01-21 04:52:12	2627.15	2416.67	0.578366	0.919883	2019-01-21 04:00:00	2019-01-21	69	3
192	XBP1LKO1	43.17	2019-01-21 05:14:12	3630.36	3404.55	0.802788	0.937798	2019-01-21 05:00:00	2019-01-21	70	3
193	XBP1LKO1	43.17	2019-01-21 05:36:12	3216.55	2996.61	0.710191	0.931623	2019-01-21 05:00:00	2019-01-21	70	3
194	XBP1LKO1	43.17	2019-01-21 05:58:12	3014.49	2764.39	0.663169	0.917032	2019-01-21 05:00:00	2019-01-21	70	3
195	XBP1LKO1	43.17	2019-01-21 06:20:12	3122.58	2840.72	0.685698	0.909736	2019-01-21 06:00:00	2019-01-21	71	3
196	XBP1LKO1	43.17	2019-01-21 06:42:12	2568.66	2345.7	0.564549	0.913201	2019-01-21 06:00:00	2019-01-21	71	3
197	XBP1LKO1	43.17	2019-01-21 07:04:12	2360.71	2068.96	0.514085	0.876413	2019-01-21 07:00:00	2019-01-21	72	4
198	XBP1LKO1	43.17	2019-01-21 07:26:12	2155.49	1901.82	0.470092	0.882315	2019-01-21 07:00:00	2019-01-21	72	4
199	XBP1LKO1	43.17	2019-01-21 07:48:12	2217.36	2050.7	0.488754	0.924838	2019-01-21 07:00:00	2019-01-21	72	4
200	XBP1LKO1	43.17	2019-01-21 08:10:12	2711.76	2539.71	0.599471	0.936552	2019-01-21 08:00:00	2019-01-21	73	4
201	XBP1LKO1	43.17	2019-01-21 08:32:12	3113.8	2864.93	0.685535	0.920075	2019-01-21 08:00:00	2019-01-21	73	4
202	XBP1LKO1	43.17	2019-01-21 08:54:12	2333.04	2110.32	0.511656	0.904538	2019-01-21 08:00:00	2019-01-21	73	4
203	XBP1LKO1	43.17	2019-01-21 09:16:12	2328.94	2058.53	0.508121	0.883889	2019-01-21 09:00:00	2019-01-21	74	4
204	XBP1LKO1	43.17	2019-01-21 09:38:12	2284.63	2009.63	0.497921	0.879631	2019-01-21 09:00:00	2019-01-21	74	4
205	XBP1LKO1	43.17	2019-01-21 10:00:12	2673.56	2367.85	0.583567	0.885655	2019-01-21 10:00:00	2019-01-21	75	4
206	XBP1LKO1	43.17	2019-01-21 10:22:12	2381.64	2060.48	0.517173	0.86515	2019-01-21 10:00:00	2019-01-21	75	4
207	XBP1LKO1	43.17	2019-01-21 10:44:12	2611.39	2257.9	0.566989	0.864635	2019-01-21 10:00:00	2019-01-21	75	4
208	XBP1LKO1	43.17	2019-01-21 11:06:12	2308.78	1911.73	0.496653	0.828027	2019-01-21 11:00:00	2019-01-21	76	4
209	XBP1LKO1	43.17	2019-01-21 11:28:12	2441.91	1984.66	0.523247	0.81275	2019-01-21 11:00:00	2019-01-21	76	4
210	XBP1LKO1	43.17	2019-01-21 11:50:12	2333.35	2011.41	0.506287	0.862024	2019-01-21 11:00:00	2019-01-21	76	4
211	XBP1LKO1	43.17	2019-01-21 12:12:12	2300.19	1896.9	0.494381	0.824671	2019-01-21 12:00:00	2019-01-21	77	4
212	XBP1LKO1	43.17	2019-01-21 12:34:12	2043.41	1703.16	0.440179	0.833489	2019-01-21 12:00:00	2019-01-21	77	4
213	XBP1LKO1	43.17	2019-01-21 12:56:12	1941.2	1573.81	0.415742	0.81074	2019-01-21 12:00:00	2019-01-21	77	4
214	XBP1LKO1	43.17	2019-01-21 13:18:12	1893.4	1486.17	0.402825	0.78492	2019-01-21 13:00:00	2019-01-21	78	4
215	XBP1LKO1	43.17	2019-01-21 13:40:12	2392.64	2005.28	0.516013	0.838106	2019-01-21 13:00:00	2019-01-21	78	4
216	XBP1LKO1	43.17	2019-01-21 14:02:12	2084.5	1830.95	0.454159	0.87836	2019-01-21 14:00:00	2019-01-21	79	4
217	XBP1LKO1	43.17	2019-01-21 14:24:12	1956.04	1702	0.425287	0.870123	2019-01-21 14:00:00	2019-01-21	79	4
218	XBP1LKO1	43.17	2019-01-21 14:46:12	2030.47	1701.58	0.437897	0.838022	2019-01-21 14:00:00	2019-01-21	79	4
219	XBP1LKO1	43.17	2019-01-21 15:08:12	2298.29	2087.32	0.504497	0.908207	2019-01-21 15:00:00	2019-01-21	80	4
220	XBP1LKO1	43.17	2019-01-21 15:30:12	1828.79	1614.74	0.398906	0.882953	2019-01-21 15:00:00	2019-01-21	80	4
221	XBP1LKO1	43.17	2019-01-21 15:52:12	1812.57	1576.4	0.394052	0.869702	2019-01-21 15:00:00	2019-01-21	80	4
222	XBP1LKO1	43.17	2019-01-21 16:14:12	1772.13	1607.22	0.388876	0.906946	2019-01-21 16:00:00	2019-01-21	81	4
223	XBP1LKO1	43.17	2019-01-21 16:36:12	1852.45	1694.59	0.407298	0.914784	2019-01-21 16:00:00	2019-01-21	81	4
224	XBP1LKO1	43.17	2019-01-21 16:58:12	2027.65	1821.57	0.443995	0.898366	2019-01-21 16:00:00	2019-01-21	81	4
225	XBP1LKO1	43.17	2019-01-21 17:20:12	1905.51	1742.31	0.41892	0.914358	2019-01-21 17:00:00	2019-01-21	82	4
226	XBP1LKO1	43.17	2019-01-21 17:42:12	1915.98	1779.02	0.422708	0.92852	2019-01-21 17:00:00	2019-01-21	82	4
227	XBP1LKO1	43.17	2019-01-21 18:04:12	1983.61	1813.27	0.436065	0.914124	2019-01-21 18:00:00	2019-01-21	83	4
228	XBP1LKO1	43.17	2019-01-21 18:26:12	2889.61	2613.73	0.633714	0.904528	2019-01-21 18:00:00	2019-01-21	83	4
229	XBP1LKO1	43.17	2019-01-21 18:48:12	2836.89	2566.23	0.622162	0.904591	2019-01-21 18:00:00	2019-01-21	83	4
230	XBP1LKO1	43.17	2019-01-21 19:10:12	2231.53	1942.28	0.485216	0.87038	2019-01-21 19:00:00	2019-01-21	84	4
231	XBP1LKO1	43.17	2019-01-21 19:32:12	2436.89	2081.22	0.527686	0.85405	2019-01-21 19:00:00	2019-01-21	84	4
232	XBP1LKO1	43.17	2019-01-21 19:54:12	2348.09	2001.73	0.508257	0.852494	2019-01-21 19:00:00	2019-01-21	84	4
233	XBP1LKO1	43.17	2019-01-21 20:16:12	3474.7	2906.98	0.749095	0.836613	2019-01-21 20:00:00	2019-01-21	85	4
234	XBP1LKO1	43.17	2019-01-21 20:38:12	3686.19	3230.9	0.802746	0.876486	2019-01-21 20:00:00	2019-01-21	85	4
235	XBP1LKO1	43.17	2019-01-21 21:00:12	3129.34	2735.87	0.681099	0.874265	2019-01-21 21:00:00	2019-01-21	86	4
236	XBP1LKO1	43.17	2019-01-21 21:22:12	3958.33	3479.22	0.862547	0.878962	2019-01-21 21:00:00	2019-01-21	86	4
237	XBP1LKO1	43.17	2019-01-21 21:44:12	3897.13	3499.41	0.853266	0.897944	2019-01-21 21:00:00	2019-01-21	86	4
238	XBP1LKO1	43.17	2019-01-21 22:06:12	3757.28	3356.89	0.821717	0.893437	2019-01-21 22:00:00	2019-01-21	87	4
239	XBP1LKO1	43.17	2019-01-21 22:28:12	3407.43	2998.77	0.742708	0.880068	2019-01-21 22:00:00	2019-01-21	87	4
240	XBP1LKO1	43.17	2019-01-21 22:50:12	2740.49	2424.98	0.598059	0.884869	2019-01-21 22:00:00	2019-01-21	87	4
241	XBP1LKO1	43.17	2019-01-21 23:12:12	3517.87	3171.86	0.770941	0.901643	2019-01-21 23:00:00	2019-01-21	88	4
242	XBP1LKO1	43.17	2019-01-21 23:34:12	3739.56	3415.06	0.821897	0.913226	2019-01-21 23:00:00	2019-01-21	88	4
243	XBP1LKO1	43.17	2019-01-21 23:56:12	3042.03	2738.62	0.666429	0.900262	2019-01-21 23:00:00	2019-01-21	88	4
244	XBP1LKO1	43.17	2019-01-22 00:18:12	2651.73	2333.27	0.577967	0.879906	2019-01-22	2019-01-22	89	4
245	XBP1LKO1	43.17	2019-01-22 00:40:12	2328.96	2110.24	0.510958	0.906085	2019-01-22	2019-01-22	89	4
246	XBP1LKO1	43.17	2019-01-22 01:02:12	3362.74	3119.44	0.741737	0.927649	2019-01-22 01:00:00	2019-01-22	90	4
247	XBP1LKO1	43.17	2019-01-22 01:24:12	3111.54	2882.21	0.686098	0.926297	2019-01-22 01:00:00	2019-01-22	90	4
248	XBP1LKO1	43.17	2019-01-22 01:46:12	2823.85	2613.67	0.62255	0.925568	2019-01-22 01:00:00	2019-01-22	90	4
249	XBP1LKO1	43.17	2019-01-22 02:08:12	2946.78	2633.82	0.644519	0.893795	2019-01-22 02:00:00	2019-01-22	91	4
250	XBP1LKO1	43.17	2019-01-22 02:30:12	2923.87	2676.3	0.64296	0.915327	2019-01-22 02:00:00	2019-01-22	91	4
251	XBP1LKO1	43.17	2019-01-22 02:52:12	3409.52	3074.3	0.747203	0.90168	2019-01-22 02:00:00	2019-01-22	91	4
252	XBP1LKO1	43.17	2019-01-22 03:14:12	2552.02	2271.78	0.557672	0.890189	2019-01-22 03:00:00	2019-01-22	92	4
253	XBP1LKO1	43.17	2019-01-22 03:36:12	3157.8	2899.47	0.694896	0.918191	2019-01-22 03:00:00	2019-01-22	92	4
254	XBP1LKO1	43.17	2019-01-22 03:58:12	3323.16	3008.02	0.728912	0.905168	2019-01-22 03:00:00	2019-01-22	92	4
255	XBP1LKO1	43.17	2019-01-22 04:20:12	3355.73	3133.97	0.741344	0.933917	2019-01-22 04:00:00	2019-01-22	93	4
256	XBP1LKO1	43.17	2019-01-22 04:42:12	3619.75	3304.51	0.795503	0.912913	2019-01-22 04:00:00	2019-01-22	93	4
257	XBP1LKO1	43.17	2019-01-22 05:04:12	3601.33	3303.32	0.792311	0.917251	2019-01-22 05:00:00	2019-01-22	94	4
258	XBP1LKO1	43.17	2019-01-22 05:26:12	2994.1	2737.76	0.658248	0.914386	2019-01-22 05:00:00	2019-01-22	94	4
259	XBP1LKO1	43.17	2019-01-22 05:48:12	2472.26	2276.75	0.544408	0.920915	2019-01-22 05:00:00	2019-01-22	94	4
260	XBP1LKO1	43.17	2019-01-22 06:10:12	3117.5	2888.93	0.687478	0.92668	2019-01-22 06:00:00	2019-01-22	95	4
261	XBP1LKO1	43.17	2019-01-22 06:32:12	2394.51	2169.22	0.525317	0.905912	2019-01-22 06:00:00	2019-01-22	95	4
262	XBP1LKO1	43.17	2019-01-22 06:54:12	2422.56	2206.26	0.532109	0.910716	2019-01-22 06:00:00	2019-01-22	95	4
263	XBP1LKO2	43.89	2019-01-18 07:14:12	2387.91	2126.41	0.53182	0.89049	2019-01-18 07:00:00	2019-01-18	0	1
264	XBP1LKO2	43.89	2019-01-18 07:36:12	2422.21	2162.68	0.539779	0.892854	2019-01-18 07:00:00	2019-01-18	0	1
265	XBP1LKO2	43.89	2019-01-18 07:58:12	2647.16	2407.71	0.592376	0.909547	2019-01-18 07:00:00	2019-01-18	0	1
266	XBP1LKO2	43.89	2019-01-18 08:20:12	2391.03	2143.28	0.533303	0.896384	2019-01-18 08:00:00	2019-01-18	1	1
267	XBP1LKO2	43.89	2019-01-18 08:42:12	2493.94	2217.39	0.555244	0.889111	2019-01-18 08:00:00	2019-01-18	1	1
268	XBP1LKO2	43.89	2019-01-18 09:04:12	2350.43	2131.26	0.525609	0.906755	2019-01-18 09:00:00	2019-01-18	2	1
269	XBP1LKO2	43.89	2019-01-18 09:26:12	2184.14	1912.55	0.484629	0.875653	2019-01-18 09:00:00	2019-01-18	2	1
270	XBP1LKO2	43.89	2019-01-18 09:48:12	2799	2518.93	0.624854	0.89994	2019-01-18 09:00:00	2019-01-18	2	1
271	XBP1LKO2	43.89	2019-01-18 10:10:12	2553.72	2291.38	0.569716	0.897272	2019-01-18 10:00:00	2019-01-18	3	1
272	XBP1LKO2	43.89	2019-01-18 10:32:12	2332.2	2047.29	0.517764	0.877839	2019-01-18 10:00:00	2019-01-18	3	1
273	XBP1LKO2	43.89	2019-01-18 10:54:12	2168.55	1869.82	0.479544	0.862242	2019-01-18 10:00:00	2019-01-18	3	1
274	XBP1LKO2	43.89	2019-01-18 11:16:12	2290.99	1928.98	0.504028	0.841984	2019-01-18 11:00:00	2019-01-18	4	1
275	XBP1LKO2	43.89	2019-01-18 11:38:12	2200.67	1807.49	0.481619	0.821333	2019-01-18 11:00:00	2019-01-18	4	1
276	XBP1LKO2	43.89	2019-01-18 12:00:12	2799.02	2357.3	0.615829	0.842188	2019-01-18 11:00:00	2019-01-18	4	1
277	XBP1LKO2	43.89	2019-01-18 12:22:12	2672.19	2397.93	0.59616	0.897366	2019-01-18 12:00:00	2019-01-18	5	1
278	XBP1LKO2	43.89	2019-01-18 12:44:12	2315.53	2109.14	0.518337	0.910863	2019-01-18 12:00:00	2019-01-18	5	1
279	XBP1LKO2	43.89	2019-01-18 13:06:12	2825.88	2566.18	0.632142	0.908103	2019-01-18 13:00:00	2019-01-18	6	1
280	XBP1LKO2	43.89	2019-01-18 13:28:12	2529.24	2264.13	0.563959	0.895182	2019-01-18 13:00:00	2019-01-18	6	1
281	XBP1LKO2	43.89	2019-01-18 13:50:12	2236.4	1987.29	0.497842	0.88861	2019-01-18 13:00:00	2019-01-18	6	1
282	XBP1LKO2	43.89	2019-01-18 14:12:12	2159.46	1905.79	0.479982	0.882532	2019-01-18 14:00:00	2019-01-18	7	1
283	XBP1LKO2	43.89	2019-01-18 14:34:12	2401.31	2161.61	0.536104	0.900182	2019-01-18 14:00:00	2019-01-18	7	1
284	XBP1LKO2	43.89	2019-01-18 14:56:12	2241.55	1928.39	0.495444	0.860291	2019-01-18 14:00:00	2019-01-18	7	1
285	XBP1LKO2	43.89	2019-01-18 15:18:12	3176.47	2635.35	0.696648	0.829647	2019-01-18 15:00:00	2019-01-18	8	1
286	XBP1LKO2	43.89	2019-01-18 15:40:12	2567.52	2094.77	0.561121	0.815871	2019-01-18 15:00:00	2019-01-18	8	1
287	XBP1LKO2	43.89	2019-01-18 16:02:12	2375.32	1809.82	0.511959	0.761927	2019-01-18 16:00:00	2019-01-18	9	1
288	XBP1LKO2	43.89	2019-01-18 16:24:12	2279.84	1732.37	0.491117	0.759867	2019-01-18 16:00:00	2019-01-18	9	1
289	XBP1LKO2	43.89	2019-01-18 16:46:12	2205.14	1682.46	0.475409	0.762968	2019-01-18 16:00:00	2019-01-18	9	1
290	XBP1LKO2	43.89	2019-01-18 17:08:12	2085.54	1569.1	0.448389	0.752368	2019-01-18 17:00:00	2019-01-18	10	1
291	XBP1LKO2	43.89	2019-01-18 17:30:12	2590.53	2042.37	0.562174	0.788395	2019-01-18 17:00:00	2019-01-18	10	1
292	XBP1LKO2	43.89	2019-01-18 17:52:12	3240.6	2766.32	0.715057	0.853643	2019-01-18 17:00:00	2019-01-18	10	1
293	XBP1LKO2	43.89	2019-01-18 18:14:12	2429.51	2045.6	0.534503	0.841977	2019-01-18 18:00:00	2019-01-18	11	1
294	XBP1LKO2	43.89	2019-01-18 18:36:12	2429.64	2128.09	0.539132	0.875888	2019-01-18 18:00:00	2019-01-18	11	1
295	XBP1LKO2	43.89	2019-01-18 18:58:12	2444.27	2068.98	0.538361	0.846461	2019-01-18 18:00:00	2019-01-18	11	1
296	XBP1LKO2	43.89	2019-01-18 19:20:12	3023.21	2551.76	0.66547	0.844057	2019-01-18 19:00:00	2019-01-18	12	1
297	XBP1LKO2	43.89	2019-01-18 19:42:12	3013.58	2653.82	0.669505	0.880622	2019-01-18 19:00:00	2019-01-18	12	1
298	XBP1LKO2	43.89	2019-01-18 20:04:12	3022.46	2657.82	0.671265	0.879354	2019-01-18 20:00:00	2019-01-18	13	1
299	XBP1LKO2	43.89	2019-01-18 20:26:12	3264.77	2995.79	0.732056	0.917611	2019-01-18 20:00:00	2019-01-18	13	1
300	XBP1LKO2	43.89	2019-01-18 20:48:12	3843.95	3470.19	0.858737	0.902769	2019-01-18 20:00:00	2019-01-18	13	1
301	XBP1LKO2	43.89	2019-01-18 21:10:12	3464.82	3164.92	0.776107	0.913443	2019-01-18 21:00:00	2019-01-18	14	1
302	XBP1LKO2	43.89	2019-01-18 21:32:12	2895.72	2628.28	0.647691	0.907646	2019-01-18 21:00:00	2019-01-18	14	1
303	XBP1LKO2	43.89	2019-01-18 21:54:12	2663.46	2376.84	0.593472	0.892389	2019-01-18 21:00:00	2019-01-18	14	1
304	XBP1LKO2	43.89	2019-01-18 22:16:12	2554.57	2292.08	0.569903	0.897247	2019-01-18 22:00:00	2019-01-18	15	1
305	XBP1LKO2	43.89	2019-01-18 22:38:12	2934.57	2706.13	0.65876	0.922157	2019-01-18 22:00:00	2019-01-18	15	1
306	XBP1LKO2	43.89	2019-01-18 23:00:12	2737.91	2512.1	0.613906	0.917524	2019-01-18 22:00:00	2019-01-18	15	1
307	XBP1LKO2	43.89	2019-01-18 23:22:12	2733.38	2515.56	0.613314	0.920311	2019-01-18 23:00:00	2019-01-18	16	1
308	XBP1LKO2	43.89	2019-01-18 23:44:12	3236.92	3028.09	0.729043	0.935484	2019-01-18 23:00:00	2019-01-18	16	1
309	XBP1LKO2	43.89	2019-01-19 00:06:12	3408.2	3150.54	0.76551	0.9244	2019-01-19	2019-01-19	17	1
310	XBP1LKO2	43.89	2019-01-19 00:28:12	3221.59	2939.28	0.72143	0.912369	2019-01-19	2019-01-19	17	1
311	XBP1LKO2	43.89	2019-01-19 00:50:12	2784.77	2530.87	0.623059	0.908824	2019-01-19	2019-01-19	17	1
312	XBP1LKO2	43.89	2019-01-19 01:12:12	2760.07	2552.81	0.620011	0.92491	2019-01-19 01:00:00	2019-01-19	18	1
313	XBP1LKO2	43.89	2019-01-19 01:34:12	2801.78	2605.8	0.630188	0.93005	2019-01-19 01:00:00	2019-01-19	18	1
314	XBP1LKO2	43.89	2019-01-19 01:56:12	2652.21	2477.34	0.59714	0.934065	2019-01-19 01:00:00	2019-01-19	18	1
315	XBP1LKO2	43.89	2019-01-19 02:18:12	3188.9	3018.52	0.720202	0.946569	2019-01-19 02:00:00	2019-01-19	19	1
316	XBP1LKO2	43.89	2019-01-19 02:40:12	2629.4	2424.4	0.590236	0.922036	2019-01-19 02:00:00	2019-01-19	19	1
317	XBP1LKO2	43.89	2019-01-19 03:02:12	2574.39	2419.66	0.580457	0.939896	2019-01-19 03:00:00	2019-01-19	20	1
318	XBP1LKO2	43.89	2019-01-19 03:24:12	2938.03	2847.93	0.667279	0.969332	2019-01-19 03:00:00	2019-01-19	20	1
319	XBP1LKO2	43.89	2019-01-19 03:46:12	2975.28	2771.48	0.669453	0.931503	2019-01-19 03:00:00	2019-01-19	20	1
320	XBP1LKO2	43.89	2019-01-19 04:08:12	2778.91	2566.84	0.624054	0.923686	2019-01-19 04:00:00	2019-01-19	21	1
321	XBP1LKO2	43.89	2019-01-19 04:30:12	3698.81	3493.95	0.834959	0.944613	2019-01-19 04:00:00	2019-01-19	21	1
322	XBP1LKO2	43.89	2019-01-19 04:52:12	3418.93	3211.74	0.770783	0.939399	2019-01-19 04:00:00	2019-01-19	21	1
323	XBP1LKO2	43.89	2019-01-19 05:14:12	3111.53	2913.42	0.700948	0.936331	2019-01-19 05:00:00	2019-01-19	22	1
324	XBP1LKO2	43.89	2019-01-19 05:36:12	2479.27	2305.22	0.557612	0.929795	2019-01-19 05:00:00	2019-01-19	22	1
325	XBP1LKO2	43.89	2019-01-19 05:58:12	2498.99	2302.39	0.560865	0.921325	2019-01-19 05:00:00	2019-01-19	22	1
326	XBP1LKO2	43.89	2019-01-19 06:20:12	3038.9	2830.83	0.683772	0.931531	2019-01-19 06:00:00	2019-01-19	23	1
327	XBP1LKO2	43.89	2019-01-19 06:42:12	2915.49	2709.68	0.655658	0.929407	2019-01-19 06:00:00	2019-01-19	23	1
328	XBP1LKO2	43.89	2019-01-19 07:04:12	2439.82	2256.11	0.548045	0.924703	2019-01-19 07:00:00	2019-01-19	24	2
329	XBP1LKO2	43.89	2019-01-19 07:26:12	2142.78	2033.36	0.484221	0.948937	2019-01-19 07:00:00	2019-01-19	24	2
330	XBP1LKO2	43.89	2019-01-19 07:48:12	2271.96	2071.72	0.50871	0.911864	2019-01-19 07:00:00	2019-01-19	24	2
331	XBP1LKO2	43.89	2019-01-19 08:10:12	2608.37	2173.39	0.572579	0.833236	2019-01-19 08:00:00	2019-01-19	25	2
332	XBP1LKO2	43.89	2019-01-19 08:32:12	2251.03	2099.38	0.506635	0.93263	2019-01-19 08:00:00	2019-01-19	25	2
333	XBP1LKO2	43.89	2019-01-19 08:54:12	2277.86	2177.74	0.515652	0.956049	2019-01-19 08:00:00	2019-01-19	25	2
334	XBP1LKO2	43.89	2019-01-19 09:16:12	2285.71	2026.88	0.508583	0.886762	2019-01-19 09:00:00	2019-01-19	26	2
335	XBP1LKO2	43.89	2019-01-19 09:38:12	2745.66	2589.53	0.619572	0.943136	2019-01-19 09:00:00	2019-01-19	26	2
336	XBP1LKO2	43.89	2019-01-19 10:00:12	2766	2552.85	0.62104	0.922941	2019-01-19 09:00:00	2019-01-19	26	2
337	XBP1LKO2	43.89	2019-01-19 10:22:12	2310.61	2003.23	0.51157	0.866968	2019-01-19 10:00:00	2019-01-19	27	2
338	XBP1LKO2	43.89	2019-01-19 10:44:12	2364.95	2074.85	0.524969	0.877335	2019-01-19 10:00:00	2019-01-19	27	2
339	XBP1LKO2	43.89	2019-01-19 11:06:12	2289.26	1963.41	0.505653	0.857661	2019-01-19 11:00:00	2019-01-19	28	2
340	XBP1LKO2	43.89	2019-01-19 11:28:12	2466.9	2113.7	0.544774	0.856825	2019-01-19 11:00:00	2019-01-19	28	2
341	XBP1LKO2	43.89	2019-01-19 11:50:12	2000.08	1758.72	0.444198	0.879327	2019-01-19 11:00:00	2019-01-19	28	2
342	XBP1LKO2	43.89	2019-01-19 12:12:12	2021.99	1762.05	0.448174	0.871443	2019-01-19 12:00:00	2019-01-19	29	2
343	XBP1LKO2	43.89	2019-01-19 12:34:12	2487.93	2064.22	0.545648	0.829696	2019-01-19 12:00:00	2019-01-19	29	2
344	XBP1LKO2	43.89	2019-01-19 12:56:12	2854.19	2384.51	0.626891	0.835442	2019-01-19 12:00:00	2019-01-19	29	2
345	XBP1LKO2	43.89	2019-01-19 13:18:12	2269.93	2035.3	0.506325	0.896631	2019-01-19 13:00:00	2019-01-19	30	2
346	XBP1LKO2	43.89	2019-01-19 13:40:12	2328.71	1900.15	0.508942	0.815967	2019-01-19 13:00:00	2019-01-19	30	2
347	XBP1LKO2	43.89	2019-01-19 14:02:12	2236.76	1881.8	0.492012	0.841309	2019-01-19 14:00:00	2019-01-19	31	2
348	XBP1LKO2	43.89	2019-01-19 14:24:12	2349.48	2030.33	0.519807	0.864162	2019-01-19 14:00:00	2019-01-19	31	2
349	XBP1LKO2	43.89	2019-01-19 14:46:12	2247.44	1822.54	0.490549	0.810943	2019-01-19 14:00:00	2019-01-19	31	2
350	XBP1LKO2	43.89	2019-01-19 15:08:12	2165.7	1788.63	0.474517	0.82589	2019-01-19 15:00:00	2019-01-19	32	2
351	XBP1LKO2	43.89	2019-01-19 15:30:12	2040.51	1602.52	0.442467	0.78535	2019-01-19 15:00:00	2019-01-19	32	2
352	XBP1LKO2	43.89	2019-01-19 15:52:12	2643.23	2276.95	0.584393	0.861427	2019-01-19 15:00:00	2019-01-19	32	2
353	XBP1LKO2	43.89	2019-01-19 16:14:12	2786.61	2516.83	0.622593	0.903189	2019-01-19 16:00:00	2019-01-19	33	2
354	XBP1LKO2	43.89	2019-01-19 16:36:12	2421.26	2136.11	0.538131	0.882232	2019-01-19 16:00:00	2019-01-19	33	2
355	XBP1LKO2	43.89	2019-01-19 16:58:12	2229.29	1912.99	0.492462	0.858119	2019-01-19 16:00:00	2019-01-19	33	2
356	XBP1LKO2	43.89	2019-01-19 17:20:12	2124.39	1830.23	0.469694	0.861536	2019-01-19 17:00:00	2019-01-19	34	2
357	XBP1LKO2	43.89	2019-01-19 17:42:12	2436.44	2118.58	0.539778	0.86954	2019-01-19 17:00:00	2019-01-19	34	2
358	XBP1LKO2	43.89	2019-01-19 18:04:12	2424.37	2144.37	0.53913	0.884508	2019-01-19 18:00:00	2019-01-19	35	2
359	XBP1LKO2	43.89	2019-01-19 18:26:12	2420.3	2188.58	0.540897	0.904259	2019-01-19 18:00:00	2019-01-19	35	2
360	XBP1LKO2	43.89	2019-01-19 18:48:12	2473.62	2237.33	0.552843	0.904476	2019-01-19 18:00:00	2019-01-19	35	2
361	XBP1LKO2	43.89	2019-01-19 19:10:12	2554.37	2253.57	0.567716	0.882241	2019-01-19 19:00:00	2019-01-19	36	2
362	XBP1LKO2	43.89	2019-01-19 19:32:12	3263.18	2989.05	0.731404	0.915992	2019-01-19 19:00:00	2019-01-19	36	2
363	XBP1LKO2	43.89	2019-01-19 19:54:12	3496.01	3140.42	0.780132	0.898287	2019-01-19 19:00:00	2019-01-19	36	2
364	XBP1LKO2	43.89	2019-01-19 20:16:12	2993	2787.86	0.673432	0.931458	2019-01-19 20:00:00	2019-01-19	37	2
365	XBP1LKO2	43.89	2019-01-19 20:38:12	3527.63	3311.65	0.795166	0.938774	2019-01-19 20:00:00	2019-01-19	37	2
366	XBP1LKO2	43.89	2019-01-19 21:00:12	2959.95	2809.92	0.668948	0.949312	2019-01-19 20:00:00	2019-01-19	37	2
367	XBP1LKO2	43.89	2019-01-19 21:22:12	2761.69	2491.26	0.616854	0.90208	2019-01-19 21:00:00	2019-01-19	38	2
368	XBP1LKO2	43.89	2019-01-19 21:44:12	2665.64	2510.16	0.601297	0.941674	2019-01-19 21:00:00	2019-01-19	38	2
369	XBP1LKO2	43.89	2019-01-19 22:06:12	3293.71	3093.71	0.742531	0.939277	2019-01-19 22:00:00	2019-01-19	39	2
370	XBP1LKO2	43.89	2019-01-19 22:28:12	3614.93	3423.93	0.81654	0.947164	2019-01-19 22:00:00	2019-01-19	39	2
371	XBP1LKO2	43.89	2019-01-19 22:50:12	2964.71	2708.44	0.664103	0.91356	2019-01-19 22:00:00	2019-01-19	39	2
372	XBP1LKO2	43.89	2019-01-19 23:12:12	2341.13	2223.81	0.529169	0.949888	2019-01-19 23:00:00	2019-01-19	40	2
373	XBP1LKO2	43.89	2019-01-19 23:34:12	2461.53	2284.77	0.5534	0.928191	2019-01-19 23:00:00	2019-01-19	40	2
374	XBP1LKO2	43.89	2019-01-19 23:56:12	2796.88	2621.27	0.630203	0.937212	2019-01-19 23:00:00	2019-01-19	40	2
375	XBP1LKO2	43.89	2019-01-20 00:18:12	3100.05	2944.78	0.700714	0.949915	2019-01-20	2019-01-20	41	2
376	XBP1LKO2	43.89	2019-01-20 00:40:12	2867	2723.1	0.64802	0.949809	2019-01-20	2019-01-20	41	2
377	XBP1LKO2	43.89	2019-01-20 01:02:12	3393.88	3159.42	0.763527	0.930917	2019-01-20 01:00:00	2019-01-20	42	2
378	XBP1LKO2	43.89	2019-01-20 01:24:12	2864.89	2644.13	0.643245	0.92294	2019-01-20 01:00:00	2019-01-20	42	2
379	XBP1LKO2	43.89	2019-01-20 01:46:12	3097.69	2932.21	0.699604	0.946578	2019-01-20 01:00:00	2019-01-20	42	2
380	XBP1LKO2	43.89	2019-01-20 02:08:12	3170.85	3006.49	0.716408	0.948166	2019-01-20 02:00:00	2019-01-20	43	2
381	XBP1LKO2	43.89	2019-01-20 02:30:12	3517.53	3408.06	0.798804	0.96888	2019-01-20 02:00:00	2019-01-20	43	2
382	XBP1LKO2	43.89	2019-01-20 02:52:12	3414.79	3240.39	0.771669	0.948928	2019-01-20 02:00:00	2019-01-20	43	2
383	XBP1LKO2	43.89	2019-01-20 03:14:12	2652.28	2454.78	0.595891	0.925536	2019-01-20 03:00:00	2019-01-20	44	2
384	XBP1LKO2	43.89	2019-01-20 03:36:12	2952.1	2781.73	0.666015	0.942289	2019-01-20 03:00:00	2019-01-20	44	2
385	XBP1LKO2	43.89	2019-01-20 03:58:12	2911.18	2739.6	0.656584	0.941064	2019-01-20 03:00:00	2019-01-20	44	2
386	XBP1LKO2	43.89	2019-01-20 04:20:12	3278.8	3190.48	0.745357	0.973063	2019-01-20 04:00:00	2019-01-20	45	2
387	XBP1LKO2	43.89	2019-01-20 04:42:12	3036.69	2861.3	0.685092	0.942243	2019-01-20 04:00:00	2019-01-20	45	2
388	XBP1LKO2	43.89	2019-01-20 05:04:12	2550.74	2445.75	0.577823	0.958841	2019-01-20 05:00:00	2019-01-20	46	2
389	XBP1LKO2	43.89	2019-01-20 05:26:12	3461.99	3273.19	0.781663	0.945465	2019-01-20 05:00:00	2019-01-20	46	2
390	XBP1LKO2	43.89	2019-01-20 05:48:12	3391.66	3123.74	0.761151	0.921007	2019-01-20 05:00:00	2019-01-20	46	2
391	XBP1LKO2	43.89	2019-01-20 06:10:12	3199.18	2955.84	0.718479	0.923938	2019-01-20 06:00:00	2019-01-20	47	2
392	XBP1LKO2	43.89	2019-01-20 06:32:12	2683.14	2456.5	0.601326	0.915531	2019-01-20 06:00:00	2019-01-20	47	2
393	XBP1LKO2	43.89	2019-01-20 06:54:12	2356.45	2136.31	0.526931	0.906581	2019-01-20 06:00:00	2019-01-20	47	2
394	XBP1LKO2	43.89	2019-01-20 07:16:12	2465.88	2228.75	0.551024	0.903836	2019-01-20 07:00:00	2019-01-20	48	3
395	XBP1LKO2	43.89	2019-01-20 07:38:12	2437.52	2284.93	0.549256	0.937403	2019-01-20 07:00:00	2019-01-20	48	3
396	XBP1LKO2	43.89	2019-01-20 08:00:12	2358.73	2190.07	0.530329	0.928497	2019-01-20 07:00:00	2019-01-20	48	3
397	XBP1LKO2	43.89	2019-01-20 08:22:12	2628.67	2444.15	0.591214	0.929803	2019-01-20 08:00:00	2019-01-20	49	3
398	XBP1LKO2	43.89	2019-01-20 08:44:12	2694	2508.32	0.606099	0.931078	2019-01-20 08:00:00	2019-01-20	49	3
399	XBP1LKO2	43.89	2019-01-20 09:06:12	2240.19	2106.08	0.505133	0.940134	2019-01-20 09:00:00	2019-01-20	50	3
400	XBP1LKO2	43.89	2019-01-20 09:28:12	2287.44	2087.72	0.512282	0.912689	2019-01-20 09:00:00	2019-01-20	50	3
401	XBP1LKO2	43.89	2019-01-20 09:50:12	2275.81	2082.51	0.509979	0.915063	2019-01-20 09:00:00	2019-01-20	50	3
402	XBP1LKO2	43.89	2019-01-20 10:12:12	2545.57	2264.87	0.566825	0.889731	2019-01-20 10:00:00	2019-01-20	51	3
403	XBP1LKO2	43.89	2019-01-20 10:34:12	2333.7	2038.87	0.517554	0.873666	2019-01-20 10:00:00	2019-01-20	51	3
404	XBP1LKO2	43.89	2019-01-20 10:56:12	2393.96	2104.06	0.531618	0.878904	2019-01-20 10:00:00	2019-01-20	51	3
405	XBP1LKO2	43.89	2019-01-20 11:18:12	2358.87	2043.8	0.522184	0.866432	2019-01-20 11:00:00	2019-01-20	52	3
406	XBP1LKO2	43.89	2019-01-20 11:40:12	2606.95	2376.01	0.583651	0.911414	2019-01-20 11:00:00	2019-01-20	52	3
407	XBP1LKO2	43.89	2019-01-20 12:02:12	2199.3	2009.75	0.49268	0.913815	2019-01-20 12:00:00	2019-01-20	53	3
408	XBP1LKO2	43.89	2019-01-20 12:24:12	2143.6	1870.45	0.475264	0.872574	2019-01-20 12:00:00	2019-01-20	53	3
409	XBP1LKO2	43.89	2019-01-20 12:46:12	2220.76	1865.82	0.488352	0.840173	2019-01-20 12:00:00	2019-01-20	53	3
410	XBP1LKO2	43.89	2019-01-20 13:08:12	2160.05	1798.55	0.474093	0.832644	2019-01-20 13:00:00	2019-01-20	54	3
411	XBP1LKO2	43.89	2019-01-20 13:30:12	2632.19	2292.33	0.583343	0.870883	2019-01-20 13:00:00	2019-01-20	54	3
412	XBP1LKO2	43.89	2019-01-20 13:52:12	2358.11	2135.55	0.527176	0.905621	2019-01-20 13:00:00	2019-01-20	54	3
413	XBP1LKO2	43.89	2019-01-20 14:14:12	2160.74	1934.03	0.48178	0.895078	2019-01-20 14:00:00	2019-01-20	55	3
414	XBP1LKO2	43.89	2019-01-20 14:36:12	2174.01	1952.05	0.485082	0.897905	2019-01-20 14:00:00	2019-01-20	55	3
415	XBP1LKO2	43.89	2019-01-20 14:58:12	2026.86	1797.32	0.450986	0.886752	2019-01-20 14:00:00	2019-01-20	55	3
416	XBP1LKO2	43.89	2019-01-20 15:20:12	2278.26	2026.22	0.507257	0.88937	2019-01-20 15:00:00	2019-01-20	56	3
417	XBP1LKO2	43.89	2019-01-20 15:42:12	2165.65	1790.36	0.474604	0.826709	2019-01-20 15:00:00	2019-01-20	56	3
418	XBP1LKO2	43.89	2019-01-20 16:04:12	2153.26	1784.31	0.472123	0.828653	2019-01-20 16:00:00	2019-01-20	57	3
419	XBP1LKO2	43.89	2019-01-20 16:26:12	2776.41	2394.59	0.614	0.862476	2019-01-20 16:00:00	2019-01-20	57	3
420	XBP1LKO2	43.89	2019-01-20 16:48:12	2754.97	2492.18	0.615744	0.90461	2019-01-20 16:00:00	2019-01-20	57	3
421	XBP1LKO2	43.89	2019-01-20 17:10:12	2458.96	2176.38	0.546901	0.885083	2019-01-20 17:00:00	2019-01-20	58	3
422	XBP1LKO2	43.89	2019-01-20 17:32:12	2315.51	2036.01	0.514248	0.87929	2019-01-20 17:00:00	2019-01-20	58	3
423	XBP1LKO2	43.89	2019-01-20 17:54:12	2369.07	2101.02	0.527143	0.886855	2019-01-20 17:00:00	2019-01-20	58	3
424	XBP1LKO2	43.89	2019-01-20 18:16:12	2339.7	2150.32	0.524817	0.919058	2019-01-20 18:00:00	2019-01-20	59	3
425	XBP1LKO2	43.89	2019-01-20 18:38:12	2533.16	2272.94	0.56513	0.897273	2019-01-20 18:00:00	2019-01-20	59	3
426	XBP1LKO2	43.89	2019-01-20 19:00:12	2570.32	2233.43	0.569351	0.868932	2019-01-20 18:00:00	2019-01-20	59	3
427	XBP1LKO2	43.89	2019-01-20 19:22:12	3021.22	2754.9	0.676473	0.911848	2019-01-20 19:00:00	2019-01-20	60	3
428	XBP1LKO2	43.89	2019-01-20 19:44:12	3442.36	3164.02	0.772171	0.919144	2019-01-20 19:00:00	2019-01-20	60	3
429	XBP1LKO2	43.89	2019-01-20 20:06:12	3455.59	3142.98	0.773283	0.909535	2019-01-20 20:00:00	2019-01-20	61	3
430	XBP1LKO2	43.89	2019-01-20 20:28:12	3080.05	2847.14	0.691801	0.924381	2019-01-20 20:00:00	2019-01-20	61	3
431	XBP1LKO2	43.89	2019-01-20 20:50:12	3542.58	3294.29	0.796783	0.929913	2019-01-20 20:00:00	2019-01-20	61	3
432	XBP1LKO2	43.89	2019-01-20 21:12:12	3293.31	3062.34	0.74071	0.929867	2019-01-20 21:00:00	2019-01-20	62	3
433	XBP1LKO2	43.89	2019-01-20 21:34:12	2837.2	2609.16	0.6365	0.919625	2019-01-20 21:00:00	2019-01-20	62	3
434	XBP1LKO2	43.89	2019-01-20 21:56:12	2760.38	2514.51	0.617926	0.910929	2019-01-20 21:00:00	2019-01-20	62	3
435	XBP1LKO2	43.89	2019-01-20 22:18:12	3334.32	3102.49	0.750045	0.930472	2019-01-20 22:00:00	2019-01-20	63	3
436	XBP1LKO2	43.89	2019-01-20 22:40:12	3097.39	2872.57	0.696221	0.927415	2019-01-20 22:00:00	2019-01-20	63	3
437	XBP1LKO2	43.89	2019-01-20 23:02:12	2880.02	2684.91	0.648139	0.932252	2019-01-20 23:00:00	2019-01-20	64	3
438	XBP1LKO2	43.89	2019-01-20 23:24:12	2883.9	2636.85	0.646125	0.914336	2019-01-20 23:00:00	2019-01-20	64	3
439	XBP1LKO2	43.89	2019-01-20 23:46:12	3216.52	3018.74	0.724992	0.93851	2019-01-20 23:00:00	2019-01-20	64	3
440	XBP1LKO2	43.89	2019-01-21 00:08:12	3302.11	3049.78	0.741531	0.923584	2019-01-21	2019-01-21	65	3
441	XBP1LKO2	43.89	2019-01-21 00:30:12	2713.37	2518.29	0.610006	0.928105	2019-01-21	2019-01-21	65	3
442	XBP1LKO2	43.89	2019-01-21 00:52:12	2506.34	2302.11	0.56212	0.918516	2019-01-21	2019-01-21	65	3
443	XBP1LKO2	43.89	2019-01-21 01:14:12	3131.22	2909.23	0.704121	0.929102	2019-01-21 01:00:00	2019-01-21	66	3
444	XBP1LKO2	43.89	2019-01-21 01:36:12	2890.88	2662.73	0.648779	0.921078	2019-01-21 01:00:00	2019-01-21	66	3
445	XBP1LKO2	43.89	2019-01-21 01:58:12	2900.78	2662.82	0.650495	0.917968	2019-01-21 01:00:00	2019-01-21	66	3
446	XBP1LKO2	43.89	2019-01-21 02:20:12	2732.32	2545.03	0.614778	0.931452	2019-01-21 02:00:00	2019-01-21	67	3
447	XBP1LKO2	43.89	2019-01-21 02:42:12	2904.6	2731.28	0.654981	0.94033	2019-01-21 02:00:00	2019-01-21	67	3
448	XBP1LKO2	43.89	2019-01-21 03:04:12	3512.83	3288.45	0.79131	0.936125	2019-01-21 03:00:00	2019-01-21	68	3
449	XBP1LKO2	43.89	2019-01-21 03:26:12	2803.97	2579.59	0.629102	0.919979	2019-01-21 03:00:00	2019-01-21	68	3
450	XBP1LKO2	43.89	2019-01-21 03:48:12	2594.85	2400.82	0.582943	0.925226	2019-01-21 03:00:00	2019-01-21	68	3
451	XBP1LKO2	43.89	2019-01-21 04:10:12	3414.08	3241.27	0.771594	0.949383	2019-01-21 04:00:00	2019-01-21	69	3
452	XBP1LKO2	43.89	2019-01-21 04:32:12	3467.49	3211.13	0.77915	0.926065	2019-01-21 04:00:00	2019-01-21	69	3
453	XBP1LKO2	43.89	2019-01-21 04:54:12	2691.49	2509.07	0.605706	0.932224	2019-01-21 04:00:00	2019-01-21	69	3
454	XBP1LKO2	43.89	2019-01-21 05:16:12	3514.77	3347.9	0.794967	0.952523	2019-01-21 05:00:00	2019-01-21	70	3
455	XBP1LKO2	43.89	2019-01-21 05:38:12	3701.79	3454.79	0.833288	0.933275	2019-01-21 05:00:00	2019-01-21	70	3
456	XBP1LKO2	43.89	2019-01-21 06:00:12	3154.3	2896.03	0.707376	0.918122	2019-01-21 05:00:00	2019-01-21	70	3
457	XBP1LKO2	43.89	2019-01-21 06:22:12	2483.73	2253.36	0.555487	0.907249	2019-01-21 06:00:00	2019-01-21	71	3
458	XBP1LKO2	43.89	2019-01-21 06:44:12	2489.68	2270.76	0.557488	0.912069	2019-01-21 06:00:00	2019-01-21	71	3
459	XBP1LKO2	43.89	2019-01-21 07:06:12	2577.24	2396.16	0.579638	0.92974	2019-01-21 07:00:00	2019-01-21	72	4
460	XBP1LKO2	43.89	2019-01-21 07:28:12	2875.68	2698.58	0.648152	0.938416	2019-01-21 07:00:00	2019-01-21	72	4
461	XBP1LKO2	43.89	2019-01-21 07:50:12	2784.78	2611.16	0.627545	0.937656	2019-01-21 07:00:00	2019-01-21	72	4
462	XBP1LKO2	43.89	2019-01-21 08:12:12	2446.73	2251.7	0.548994	0.92029	2019-01-21 08:00:00	2019-01-21	73	4
463	XBP1LKO2	43.89	2019-01-21 08:34:12	2278.39	2080.18	0.510295	0.913001	2019-01-21 08:00:00	2019-01-21	73	4
464	XBP1LKO2	43.89	2019-01-21 08:56:12	2486	2286.63	0.557737	0.919805	2019-01-21 08:00:00	2019-01-21	73	4
465	XBP1LKO2	43.89	2019-01-21 09:18:12	2422.93	2176.55	0.540679	0.89831	2019-01-21 09:00:00	2019-01-21	74	4
466	XBP1LKO2	43.89	2019-01-21 09:40:12	2351.32	2119.94	0.525131	0.901594	2019-01-21 09:00:00	2019-01-21	74	4
467	XBP1LKO2	43.89	2019-01-21 10:02:12	2519.17	2273.32	0.562731	0.902408	2019-01-21 10:00:00	2019-01-21	75	4
468	XBP1LKO2	43.89	2019-01-21 10:24:12	2270.09	1938.33	0.500935	0.853858	2019-01-21 10:00:00	2019-01-21	75	4
469	XBP1LKO2	43.89	2019-01-21 10:46:12	2706.8	2411.43	0.602901	0.890876	2019-01-21 10:00:00	2019-01-21	75	4
470	XBP1LKO2	43.89	2019-01-21 11:08:12	2411.32	2182.63	0.539009	0.90516	2019-01-21 11:00:00	2019-01-21	76	4
471	XBP1LKO2	43.89	2019-01-21 11:30:12	2387.61	2114.23	0.531088	0.885503	2019-01-21 11:00:00	2019-01-21	76	4
472	XBP1LKO2	43.89	2019-01-21 11:52:12	2245.06	1966.86	0.4982	0.876084	2019-01-21 11:00:00	2019-01-21	76	4
473	XBP1LKO2	43.89	2019-01-21 12:14:12	2373.45	2109.77	0.52839	0.888904	2019-01-21 12:00:00	2019-01-21	77	4
474	XBP1LKO2	43.89	2019-01-21 12:36:12	2329.48	2078.05	0.519013	0.892067	2019-01-21 12:00:00	2019-01-21	77	4
475	XBP1LKO2	43.89	2019-01-21 12:58:12	2360.37	2095.74	0.525345	0.887885	2019-01-21 12:00:00	2019-01-21	77	4
476	XBP1LKO2	43.89	2019-01-21 13:20:12	2433.48	2161.96	0.541689	0.888424	2019-01-21 13:00:00	2019-01-21	78	4
477	XBP1LKO2	43.89	2019-01-21 13:42:12	2226.46	1966.37	0.494954	0.883182	2019-01-21 13:00:00	2019-01-21	78	4
478	XBP1LKO2	43.89	2019-01-21 14:04:12	2247.21	1997.04	0.500257	0.888676	2019-01-21 14:00:00	2019-01-21	79	4
479	XBP1LKO2	43.89	2019-01-21 14:26:12	2499.79	2275.48	0.559499	0.910269	2019-01-21 14:00:00	2019-01-21	79	4
480	XBP1LKO2	43.89	2019-01-21 14:48:12	2287.73	1959.8	0.505185	0.856659	2019-01-21 14:00:00	2019-01-21	79	4
481	XBP1LKO2	43.89	2019-01-21 15:10:12	2825.47	2526.43	0.62985	0.894163	2019-01-21 15:00:00	2019-01-21	80	4
482	XBP1LKO2	43.89	2019-01-21 15:32:12	2505.93	2272.87	0.560415	0.906997	2019-01-21 15:00:00	2019-01-21	80	4
483	XBP1LKO2	43.89	2019-01-21 15:54:12	2357.32	1965.34	0.517532	0.833719	2019-01-21 15:00:00	2019-01-21	80	4
484	XBP1LKO2	43.89	2019-01-21 16:16:12	2293.56	1887.6	0.502162	0.822999	2019-01-21 16:00:00	2019-01-21	81	4
485	XBP1LKO2	43.89	2019-01-21 16:38:12	2278.48	1931.58	0.502009	0.84775	2019-01-21 16:00:00	2019-01-21	81	4
486	XBP1LKO2	43.89	2019-01-21 17:00:12	2436.93	2105.72	0.539143	0.86409	2019-01-21 16:00:00	2019-01-21	81	4
487	XBP1LKO2	43.89	2019-01-21 17:22:12	2252.95	1989.53	0.50083	0.883077	2019-01-21 17:00:00	2019-01-21	82	4
488	XBP1LKO2	43.89	2019-01-21 17:44:12	2518.07	2256.23	0.561586	0.896015	2019-01-21 17:00:00	2019-01-21	82	4
489	XBP1LKO2	43.89	2019-01-21 18:06:12	2491.29	2157.9	0.551461	0.866177	2019-01-21 18:00:00	2019-01-21	83	4
490	XBP1LKO2	43.89	2019-01-21 18:28:12	2474.09	2158.9	0.548542	0.872603	2019-01-21 18:00:00	2019-01-21	83	4
491	XBP1LKO2	43.89	2019-01-21 18:50:12	2662.14	2376.86	0.593245	0.892837	2019-01-21 18:00:00	2019-01-21	83	4
492	XBP1LKO2	43.89	2019-01-21 19:12:12	3167.53	2846.7	0.706909	0.898712	2019-01-21 19:00:00	2019-01-21	84	4
493	XBP1LKO2	43.89	2019-01-21 19:34:12	3323.47	3018.77	0.743492	0.908318	2019-01-21 19:00:00	2019-01-21	84	4
494	XBP1LKO2	43.89	2019-01-21 19:56:12	3222.46	2903.61	0.719589	0.901054	2019-01-21 19:00:00	2019-01-21	84	4
495	XBP1LKO2	43.89	2019-01-21 20:18:12	3668.22	3311.68	0.819487	0.902802	2019-01-21 20:00:00	2019-01-21	85	4
496	XBP1LKO2	43.89	2019-01-21 20:40:12	3700.78	3408.17	0.830508	0.920933	2019-01-21 20:00:00	2019-01-21	85	4
497	XBP1LKO2	43.89	2019-01-21 21:02:12	3010.73	2717.91	0.672592	0.902743	2019-01-21 21:00:00	2019-01-21	86	4
498	XBP1LKO2	43.89	2019-01-21 21:24:12	2914.22	2614.21	0.650106	0.897052	2019-01-21 21:00:00	2019-01-21	86	4
499	XBP1LKO2	43.89	2019-01-21 21:46:12	3342.67	3016.06	0.746663	0.90229	2019-01-21 21:00:00	2019-01-21	86	4
500	XBP1LKO2	43.89	2019-01-21 22:08:12	3167.86	2891.82	0.709486	0.912861	2019-01-21 22:00:00	2019-01-21	87	4
501	XBP1LKO2	43.89	2019-01-21 22:30:12	3159.69	2862.34	0.706426	0.905891	2019-01-21 22:00:00	2019-01-21	87	4
502	XBP1LKO2	43.89	2019-01-21 22:52:12	2816.94	2536.18	0.62892	0.900333	2019-01-21 22:00:00	2019-01-21	87	4
503	XBP1LKO2	43.89	2019-01-21 23:14:12	2706.79	2431.91	0.604043	0.898446	2019-01-21 23:00:00	2019-01-21	88	4
504	XBP1LKO2	43.89	2019-01-21 23:36:12	3271.51	3041.41	0.73577	0.929664	2019-01-21 23:00:00	2019-01-21	88	4
505	XBP1LKO2	43.89	2019-01-21 23:58:12	3210.03	2955.58	0.72034	0.920734	2019-01-21 23:00:00	2019-01-21	88	4
506	XBP1LKO2	43.89	2019-01-22 00:20:12	2866.36	2589.69	0.640458	0.903478	2019-01-22	2019-01-22	89	4
507	XBP1LKO2	43.89	2019-01-22 00:42:12	3053.28	2810.99	0.685151	0.920646	2019-01-22	2019-01-22	89	4
508	XBP1LKO2	43.89	2019-01-22 01:04:12	2926.3	2707.92	0.657429	0.925375	2019-01-22 01:00:00	2019-01-22	90	4
509	XBP1LKO2	43.89	2019-01-22 01:26:12	2730.7	2476.04	0.610644	0.906743	2019-01-22 01:00:00	2019-01-22	90	4
510	XBP1LKO2	43.89	2019-01-22 01:48:12	3103.46	2844.59	0.695708	0.916588	2019-01-22 01:00:00	2019-01-22	90	4
511	XBP1LKO2	43.89	2019-01-22 02:10:12	3298.15	3058.86	0.741352	0.927449	2019-01-22 02:00:00	2019-01-22	91	4
512	XBP1LKO2	43.89	2019-01-22 02:32:12	3461.02	3216.23	0.778314	0.929272	2019-01-22 02:00:00	2019-01-22	91	4
513	XBP1LKO2	43.89	2019-01-22 02:54:12	2883.55	2615.62	0.644878	0.907083	2019-01-22 02:00:00	2019-01-22	91	4
514	XBP1LKO2	43.89	2019-01-22 03:16:12	2907.36	2665.8	0.651801	0.916913	2019-01-22 03:00:00	2019-01-22	92	4
515	XBP1LKO2	43.89	2019-01-22 03:38:12	3348.04	3096.45	0.752082	0.924853	2019-01-22 03:00:00	2019-01-22	92	4
516	XBP1LKO2	43.89	2019-01-22 04:00:12	3955.43	3652.87	0.888225	0.923508	2019-01-22 03:00:00	2019-01-22	92	4
517	XBP1LKO2	43.89	2019-01-22 04:22:12	2995.18	2746.03	0.671473	0.916816	2019-01-22 04:00:00	2019-01-22	93	4
518	XBP1LKO2	43.89	2019-01-22 04:44:12	2784.5	2542.53	0.623664	0.913099	2019-01-22 04:00:00	2019-01-22	93	4
519	XBP1LKO2	43.89	2019-01-22 05:06:12	3692.29	3415.42	0.829445	0.925015	2019-01-22 05:00:00	2019-01-22	94	4
520	XBP1LKO2	43.89	2019-01-22 05:28:12	3375.55	3142.03	0.759386	0.930819	2019-01-22 05:00:00	2019-01-22	94	4
521	XBP1LKO2	43.89	2019-01-22 05:50:12	3033.21	2784.99	0.680227	0.918167	2019-01-22 05:00:00	2019-01-22	94	4
522	XBP1LKO2	43.89	2019-01-22 06:12:12	2376.65	2162.28	0.531876	0.909804	2019-01-22 06:00:00	2019-01-22	95	4
523	XBP1LKO2	43.89	2019-01-22 06:34:12	2304.09	2079.83	0.51472	0.902669	2019-01-22 06:00:00	2019-01-22	95	4
524	XBP1LKO2	43.89	2019-01-22 06:56:12	2502.43	2217.72	0.556729	0.88623	2019-01-22 06:00:00	2019-01-22	95	4
525	XBP1LKO3	41.73	2019-01-31 07:03:19	3480.44	3266.47	0.723231	0.93852	2019-01-18 07:00:00	2019-01-18	0	1
526	XBP1LKO3	41.73	2019-01-31 07:25:19	3544.39	3305.15	0.73542	0.932502	2019-01-18 07:00:00	2019-01-18	0	1
527	XBP1LKO3	41.73	2019-01-31 07:47:19	3084.75	2785.77	0.635377	0.903078	2019-01-18 07:00:00	2019-01-18	0	1
528	XBP1LKO3	41.73	2019-01-31 08:09:19	2277.11	1922.83	0.462145	0.844416	2019-01-18 08:00:00	2019-01-18	1	1
529	XBP1LKO3	41.73	2019-01-31 08:31:19	2272.38	1831.1	0.456667	0.805809	2019-01-18 08:00:00	2019-01-18	1	1
530	XBP1LKO3	41.73	2019-01-31 08:53:19	2189.79	1692.09	0.436338	0.772715	2019-01-18 09:00:00	2019-01-18	2	1
531	XBP1LKO3	41.73	2019-01-31 09:15:19	2148.03	1665.14	0.42829	0.775194	2019-01-18 09:00:00	2019-01-18	2	1
532	XBP1LKO3	41.73	2019-01-31 09:37:19	2448.68	1995.33	0.493237	0.814859	2019-01-18 09:00:00	2019-01-18	2	1
533	XBP1LKO3	41.73	2019-01-31 09:59:19	3193.39	2625.47	0.644446	0.822156	2019-01-18 10:00:00	2019-01-18	3	1
534	XBP1LKO3	41.73	2019-01-31 10:21:19	3014.85	2543.41	0.611749	0.843625	2019-01-18 10:00:00	2019-01-18	3	1
535	XBP1LKO3	41.73	2019-01-31 10:43:19	2384.42	1957.94	0.481065	0.821137	2019-01-18 10:00:00	2019-01-18	3	1
536	XBP1LKO3	41.73	2019-01-31 11:05:19	2178.95	1591.32	0.42942	0.730312	2019-01-18 11:00:00	2019-01-18	4	1
537	XBP1LKO3	41.73	2019-01-31 11:27:19	2152.38	1610.12	0.42615	0.748065	2019-01-18 11:00:00	2019-01-18	4	1
538	XBP1LKO3	41.73	2019-01-31 11:49:19	2446.66	1912.17	0.488633	0.781543	2019-01-18 11:00:00	2019-01-18	4	1
539	XBP1LKO3	41.73	2019-01-31 12:11:19	2235.49	1665.35	0.442249	0.744958	2019-01-18 12:00:00	2019-01-18	5	1
540	XBP1LKO3	41.73	2019-01-31 12:33:19	2141.24	1606.41	0.424183	0.750223	2019-01-18 12:00:00	2019-01-18	5	1
541	XBP1LKO3	41.73	2019-01-31 12:55:19	2282.39	1735.07	0.453318	0.760199	2019-01-18 13:00:00	2019-01-18	6	1
542	XBP1LKO3	41.73	2019-01-31 13:17:19	2127.47	1583.63	0.420814	0.744372	2019-01-18 13:00:00	2019-01-18	6	1
543	XBP1LKO3	41.73	2019-01-31 13:39:19	2801.91	2217.59	0.561012	0.791458	2019-01-18 13:00:00	2019-01-18	6	1
544	XBP1LKO3	41.73	2019-01-31 14:01:19	2288.72	1961.28	0.465976	0.856933	2019-01-18 14:00:00	2019-01-18	7	1
545	XBP1LKO3	41.73	2019-01-31 14:23:19	2055.15	1657.36	0.413078	0.806441	2019-01-18 14:00:00	2019-01-18	7	1
546	XBP1LKO3	41.73	2019-01-31 14:45:19	2056.36	1695.16	0.415218	0.82435	2019-01-18 14:00:00	2019-01-18	7	1
547	XBP1LKO3	41.73	2019-01-31 15:07:19	2525.41	2124.78	0.51214	0.841362	2019-01-18 15:00:00	2019-01-18	8	1
548	XBP1LKO3	41.73	2019-01-31 15:29:19	2125	1660.97	0.424404	0.781633	2019-01-18 15:00:00	2019-01-18	8	1
549	XBP1LKO3	41.73	2019-01-31 15:51:19	2308.09	1888.13	0.465298	0.818049	2019-01-18 16:00:00	2019-01-18	9	1
550	XBP1LKO3	41.73	2019-01-31 16:13:19	2323.46	2014.55	0.47426	0.867046	2019-01-18 16:00:00	2019-01-18	9	1
551	XBP1LKO3	41.73	2019-01-31 16:35:19	2161.31	1749.21	0.434737	0.809328	2019-01-18 16:00:00	2019-01-18	9	1
552	XBP1LKO3	41.73	2019-01-31 16:57:19	2290.24	1819.47	0.458916	0.794445	2019-01-18 17:00:00	2019-01-18	10	1
553	XBP1LKO3	41.73	2019-01-31 17:19:19	2731.32	2454.22	0.561942	0.898545	2019-01-18 17:00:00	2019-01-18	10	1
554	XBP1LKO3	41.73	2019-01-31 17:41:19	2047.14	1820.71	0.420213	0.889392	2019-01-18 17:00:00	2019-01-18	10	1
555	XBP1LKO3	41.73	2019-01-31 18:03:19	2315.05	1963.35	0.470282	0.848082	2019-01-18 18:00:00	2019-01-18	11	1
556	XBP1LKO3	41.73	2019-01-31 18:25:19	2964.32	2467.84	0.599799	0.832516	2019-01-18 18:00:00	2019-01-18	11	1
557	XBP1LKO3	41.73	2019-01-31 18:47:19	2408.84	2132.78	0.493963	0.8854	2019-01-18 18:00:00	2019-01-18	11	1
558	XBP1LKO3	41.73	2019-01-31 19:09:19	2560.61	2378.68	0.530829	0.92895	2019-01-18 19:00:00	2019-01-18	12	1
559	XBP1LKO3	41.73	2019-01-31 19:31:19	3219.84	2815.03	0.658426	0.874276	2019-01-18 19:00:00	2019-01-18	12	1
560	XBP1LKO3	41.73	2019-01-31 19:53:19	2977.25	2698.75	0.613752	0.906458	2019-01-18 20:00:00	2019-01-18	13	1
561	XBP1LKO3	41.73	2019-01-31 20:15:19	3099.68	2832.93	0.640187	0.913942	2019-01-18 20:00:00	2019-01-18	13	1
562	XBP1LKO3	41.73	2019-01-31 20:37:19	3662.94	3366.83	0.757502	0.919162	2019-01-18 20:00:00	2019-01-18	13	1
563	XBP1LKO3	41.73	2019-01-31 20:59:19	3300.55	3117.47	0.686871	0.944532	2019-01-18 21:00:00	2019-01-18	14	1
564	XBP1LKO3	41.73	2019-01-31 21:21:19	3521.93	3252.53	0.729129	0.923507	2019-01-18 21:00:00	2019-01-18	14	1
565	XBP1LKO3	41.73	2019-01-31 21:43:19	2679.31	2420.69	0.551921	0.903473	2019-01-18 21:00:00	2019-01-18	14	1
566	XBP1LKO3	41.73	2019-01-31 22:05:19	2766.39	2568.54	0.573421	0.928484	2019-01-18 22:00:00	2019-01-18	15	1
567	XBP1LKO3	41.73	2019-01-31 22:27:19	2715.31	2479.27	0.560679	0.913072	2019-01-18 22:00:00	2019-01-18	15	1
568	XBP1LKO3	41.73	2019-01-31 22:49:19	3371.51	3221.82	0.703561	0.955602	2019-01-18 22:00:00	2019-01-18	15	1
569	XBP1LKO3	41.73	2019-01-31 23:11:19	3342.17	3142.55	0.6948	0.940274	2019-01-18 23:00:00	2019-01-18	16	1
570	XBP1LKO3	41.73	2019-01-31 23:33:19	2346.36	2158.99	0.48535	0.920147	2019-01-18 23:00:00	2019-01-18	16	1
571	XBP1LKO3	41.73	2019-01-31 23:55:19	2352.73	2137.02	0.485234	0.908316	2019-01-19	2019-01-19	17	1
572	XBP1LKO3	41.73	2019-02-01 00:17:19	3026.79	2875.32	0.630745	0.949958	2019-01-19	2019-01-19	17	1
573	XBP1LKO3	41.73	2019-02-01 00:39:19	2537.25	2372.67	0.526794	0.935135	2019-01-19	2019-01-19	17	1
574	XBP1LKO3	41.73	2019-02-01 01:01:19	2394.54	2207.66	0.495539	0.921953	2019-01-19 01:00:00	2019-01-19	18	1
575	XBP1LKO3	41.73	2019-02-01 01:23:19	2252.18	2051.61	0.464801	0.910943	2019-01-19 01:00:00	2019-01-19	18	1
576	XBP1LKO3	41.73	2019-02-01 01:45:19	2544.33	2413.74	0.530038	0.948674	2019-01-19 01:00:00	2019-01-19	18	1
577	XBP1LKO3	41.73	2019-02-01 02:07:19	3141.63	2851.04	0.647808	0.907506	2019-01-19 02:00:00	2019-01-19	19	1
578	XBP1LKO3	41.73	2019-02-01 02:29:19	2933.43	2750.04	0.609405	0.937483	2019-01-19 02:00:00	2019-01-19	19	1
579	XBP1LKO3	41.73	2019-02-01 02:51:19	3374.92	3182.35	0.702073	0.942941	2019-01-19 03:00:00	2019-01-19	20	1
580	XBP1LKO3	41.73	2019-02-01 03:13:19	3377.59	3186.2	0.702696	0.943337	2019-01-19 03:00:00	2019-01-19	20	1
581	XBP1LKO3	41.73	2019-02-01 03:35:19	2766.27	2567.96	0.573373	0.928311	2019-01-19 03:00:00	2019-01-19	20	1
582	XBP1LKO3	41.73	2019-02-01 03:57:19	2552.79	2322.86	0.526707	0.909928	2019-01-19 04:00:00	2019-01-19	21	1
583	XBP1LKO3	41.73	2019-02-01 04:19:19	2418.17	2184.73	0.498127	0.903465	2019-01-19 04:00:00	2019-01-19	21	1
584	XBP1LKO3	41.73	2019-02-01 04:41:19	3603.05	3407.96	0.750069	0.945856	2019-01-19 04:00:00	2019-01-19	21	1
585	XBP1LKO3	41.73	2019-02-01 05:03:19	3634.39	3420.42	0.755709	0.941125	2019-01-19 05:00:00	2019-01-19	22	1
586	XBP1LKO3	41.73	2019-02-01 05:25:19	3678.52	3451.93	0.764369	0.938403	2019-01-19 05:00:00	2019-01-19	22	1
587	XBP1LKO3	41.73	2019-02-01 05:47:19	3344.22	3075.27	0.691661	0.919578	2019-01-19 05:00:00	2019-01-19	22	1
588	XBP1LKO3	41.73	2019-02-01 06:09:19	2301.64	2047.54	0.472478	0.8896	2019-01-19 06:00:00	2019-01-19	23	1
589	XBP1LKO3	41.73	2019-02-01 06:31:19	2297.98	2061.4	0.472609	0.897052	2019-01-19 06:00:00	2019-01-19	23	1
590	XBP1LKO3	41.73	2019-02-01 06:53:19	2542.64	2368.07	0.527417	0.931345	2019-01-19 07:00:00	2019-01-19	24	2
591	XBP1LKO3	41.73	2019-02-01 07:15:19	3277.23	3107.09	0.682618	0.948085	2019-01-19 07:00:00	2019-01-19	24	2
592	XBP1LKO3	41.73	2019-02-01 07:37:19	3173.11	3003.69	0.66069	0.946605	2019-01-19 07:00:00	2019-01-19	24	2
593	XBP1LKO3	41.73	2019-02-01 07:59:19	2685.61	2478.26	0.555891	0.922789	2019-01-19 08:00:00	2019-01-19	25	2
594	XBP1LKO3	41.73	2019-02-01 08:21:19	2255.21	2007.77	0.463026	0.890281	2019-01-19 08:00:00	2019-01-19	25	2
595	XBP1LKO3	41.73	2019-02-01 08:43:19	2244.34	2000.57	0.460923	0.891382	2019-01-19 08:00:00	2019-01-19	25	2
596	XBP1LKO3	41.73	2019-02-01 09:05:19	2263.2	1990.75	0.463425	0.879614	2019-01-19 09:00:00	2019-01-19	26	2
597	XBP1LKO3	41.73	2019-02-01 09:27:19	2034.9	1775.81	0.415949	0.872674	2019-01-19 09:00:00	2019-01-19	26	2
598	XBP1LKO3	41.73	2019-02-01 09:49:19	2285.71	2026.18	0.468839	0.886454	2019-01-19 09:00:00	2019-01-19	26	2
599	XBP1LKO3	41.73	2019-02-01 10:11:19	2358.18	2035.16	0.480857	0.863022	2019-01-19 10:00:00	2019-01-19	27	2
600	XBP1LKO3	41.73	2019-02-01 10:33:19	2527.74	2308.83	0.52199	0.913398	2019-01-19 10:00:00	2019-01-19	27	2
601	XBP1LKO3	41.73	2019-02-01 10:55:19	2455.34	2331.41	0.511607	0.949527	2019-01-19 11:00:00	2019-01-19	28	2
602	XBP1LKO3	41.73	2019-02-01 11:17:19	2347.77	2162	0.485729	0.920876	2019-01-19 11:00:00	2019-01-19	28	2
603	XBP1LKO3	41.73	2019-02-01 11:39:19	2256.49	2047.13	0.465259	0.907217	2019-01-19 11:00:00	2019-01-19	28	2
604	XBP1LKO3	41.73	2019-02-01 12:01:19	2197.53	1943.01	0.450494	0.884178	2019-01-19 12:00:00	2019-01-19	29	2
605	XBP1LKO3	41.73	2019-02-01 12:23:19	3109.39	2808.23	0.640462	0.903146	2019-01-19 12:00:00	2019-01-19	29	2
606	XBP1LKO3	41.73	2019-02-01 12:45:19	2636.84	2402.88	0.544232	0.91127	2019-01-19 12:00:00	2019-01-19	29	2
607	XBP1LKO3	41.73	2019-02-01 13:07:19	2343.91	1981.61	0.475825	0.845426	2019-01-19 13:00:00	2019-01-19	30	2
608	XBP1LKO3	41.73	2019-02-01 13:29:19	2198.86	1776.78	0.442146	0.808045	2019-01-19 13:00:00	2019-01-19	30	2
609	XBP1LKO3	41.73	2019-02-01 13:51:19	2242.2	1851.83	0.452921	0.825901	2019-01-19 14:00:00	2019-01-19	31	2
610	XBP1LKO3	41.73	2019-02-01 14:13:19	2034.22	1617.31	0.407678	0.795054	2019-01-19 14:00:00	2019-01-19	31	2
611	XBP1LKO3	41.73	2019-02-01 14:35:19	2088.72	1603.66	0.415667	0.76777	2019-01-19 14:00:00	2019-01-19	31	2
612	XBP1LKO3	41.73	2019-02-01 14:57:19	2935.05	2373.76	0.590286	0.808766	2019-01-19 15:00:00	2019-01-19	32	2
613	XBP1LKO3	41.73	2019-02-01 15:19:19	2113.66	1817.53	0.430658	0.859894	2019-01-19 15:00:00	2019-01-19	32	2
614	XBP1LKO3	41.73	2019-02-01 15:41:19	2540.81	2100.63	0.513353	0.826754	2019-01-19 15:00:00	2019-01-19	32	2
615	XBP1LKO3	41.73	2019-02-01 16:03:19	2938.19	2598.56	0.602364	0.884409	2019-01-19 16:00:00	2019-01-19	33	2
616	XBP1LKO3	41.73	2019-02-01 16:25:19	2290.57	1998.45	0.468185	0.872468	2019-01-19 16:00:00	2019-01-19	33	2
617	XBP1LKO3	41.73	2019-02-01 16:47:19	2259.62	1847.97	0.4555	0.817827	2019-01-19 16:00:00	2019-01-19	33	2
618	XBP1LKO3	41.73	2019-02-01 17:09:19	2515.14	2124.22	0.510474	0.844572	2019-01-19 17:00:00	2019-01-19	34	2
619	XBP1LKO3	41.73	2019-02-01 17:31:19	3197.37	2886.34	0.658516	0.902724	2019-01-19 17:00:00	2019-01-19	34	2
620	XBP1LKO3	41.73	2019-02-01 17:53:19	2274.04	2028.59	0.467102	0.892066	2019-01-19 18:00:00	2019-01-19	35	2
621	XBP1LKO3	41.73	2019-02-01 18:15:19	2125.23	1862.45	0.434816	0.876352	2019-01-19 18:00:00	2019-01-19	35	2
622	XBP1LKO3	41.73	2019-02-01 18:37:19	2703.62	2305.85	0.549884	0.852874	2019-01-19 18:00:00	2019-01-19	35	2
623	XBP1LKO3	41.73	2019-02-01 18:59:19	2286.79	1968.79	0.466055	0.860941	2019-01-19 19:00:00	2019-01-19	36	2
624	XBP1LKO3	41.73	2019-02-01 19:21:19	2762.58	2475.91	0.568043	0.896233	2019-01-19 19:00:00	2019-01-19	36	2
625	XBP1LKO3	41.73	2019-02-01 19:43:19	2908.91	2584.75	0.596983	0.888564	2019-01-19 19:00:00	2019-01-19	36	2
626	XBP1LKO3	41.73	2019-02-01 20:05:19	3170.59	2937.85	0.656897	0.926593	2019-01-19 20:00:00	2019-01-19	37	2
627	XBP1LKO3	41.73	2019-02-01 20:27:19	3253.62	2972.53	0.671924	0.913605	2019-01-19 20:00:00	2019-01-19	37	2
628	XBP1LKO3	41.73	2019-02-01 20:49:19	3064.81	2828.89	0.634416	0.923023	2019-01-19 20:00:00	2019-01-19	37	2
629	XBP1LKO3	41.73	2019-02-01 21:11:19	3584.19	3345.45	0.743842	0.933392	2019-01-19 21:00:00	2019-01-19	38	2
630	XBP1LKO3	41.73	2019-02-01 21:33:19	3546.36	3308.47	0.735905	0.93292	2019-01-19 21:00:00	2019-01-19	38	2
631	XBP1LKO3	41.73	2019-02-01 21:55:19	2690.11	2489.33	0.557179	0.925362	2019-01-19 22:00:00	2019-01-19	39	2
632	XBP1LKO3	41.73	2019-02-01 22:17:19	2567.72	2363.32	0.531172	0.920396	2019-01-19 22:00:00	2019-01-19	39	2
633	XBP1LKO3	41.73	2019-02-01 22:39:19	2676.1	2532.91	0.557189	0.946491	2019-01-19 22:00:00	2019-01-19	39	2
634	XBP1LKO3	41.73	2019-02-01 23:01:19	2347.68	2163.12	0.485773	0.921386	2019-01-19 23:00:00	2019-01-19	40	2
635	XBP1LKO3	41.73	2019-02-01 23:23:19	2475.66	2315.47	0.514027	0.935296	2019-01-19 23:00:00	2019-01-19	40	2
636	XBP1LKO3	41.73	2019-02-01 23:45:19	2489.35	2317.75	0.516329	0.931067	2019-01-19 23:00:00	2019-01-19	40	2
637	XBP1LKO3	41.73	2019-02-02 00:07:19	2313.17	2159.96	0.480108	0.933767	2019-01-20	2019-01-20	41	2
638	XBP1LKO3	41.73	2019-02-02 00:29:19	2624.34	2473.41	0.545871	0.942485	2019-01-20	2019-01-20	41	2
639	XBP1LKO3	41.73	2019-02-02 00:51:19	2431.43	2248.68	0.503534	0.924839	2019-01-20 01:00:00	2019-01-20	42	2
640	XBP1LKO3	41.73	2019-02-02 01:13:19	2316.07	2145.48	0.479823	0.926349	2019-01-20 01:00:00	2019-01-20	42	2
641	XBP1LKO3	41.73	2019-02-02 01:35:19	2791.45	2591.39	0.578595	0.92833	2019-01-20 01:00:00	2019-01-20	42	2
642	XBP1LKO3	41.73	2019-02-02 01:57:19	3333.89	3169.67	0.694876	0.950742	2019-01-20 02:00:00	2019-01-20	43	2
643	XBP1LKO3	41.73	2019-02-02 02:19:19	2395.08	2190.03	0.494718	0.914389	2019-01-20 02:00:00	2019-01-20	43	2
644	XBP1LKO3	41.73	2019-02-02 02:41:19	2212.67	1982.36	0.454934	0.895915	2019-01-20 02:00:00	2019-01-20	43	2
645	XBP1LKO3	41.73	2019-02-02 03:03:19	2796.65	2537.97	0.576673	0.907502	2019-01-20 03:00:00	2019-01-20	44	2
646	XBP1LKO3	41.73	2019-02-02 03:25:19	2313.27	2059.61	0.474956	0.890343	2019-01-20 03:00:00	2019-01-20	44	2
647	XBP1LKO3	41.73	2019-02-02 03:47:19	3421.62	3199.11	0.710382	0.93497	2019-01-20 03:00:00	2019-01-20	44	2
648	XBP1LKO3	41.73	2019-02-02 04:09:19	3018.01	2734.55	0.622096	0.906076	2019-01-20 04:00:00	2019-01-20	45	2
649	XBP1LKO3	41.73	2019-02-02 04:31:19	2428.9	2182.29	0.499713	0.898466	2019-01-20 04:00:00	2019-01-20	45	2
650	XBP1LKO3	41.73	2019-02-02 04:53:19	2526.19	2252.71	0.518853	0.891741	2019-01-20 05:00:00	2019-01-20	46	2
651	XBP1LKO3	41.73	2019-02-02 05:15:19	3661.39	3427.53	0.76038	0.936129	2019-01-20 05:00:00	2019-01-20	46	2
652	XBP1LKO3	41.73	2019-02-02 05:37:19	3631.14	3401.47	0.754215	0.936749	2019-01-20 05:00:00	2019-01-20	46	2
653	XBP1LKO3	41.73	2019-02-02 05:59:19	3467.07	3211.43	0.718265	0.926267	2019-01-20 06:00:00	2019-01-20	47	2
654	XBP1LKO3	41.73	2019-02-02 06:21:19	3075.75	2818.58	0.63563	0.916387	2019-01-20 06:00:00	2019-01-20	47	2
655	XBP1LKO3	41.73	2019-02-02 06:43:19	2364.04	2090.2	0.484626	0.884165	2019-01-20 06:00:00	2019-01-20	47	2
656	XBP1LKO3	41.73	2019-02-02 07:05:19	2098.3	1916.6	0.433311	0.913406	2019-01-20 07:00:00	2019-01-20	48	3
657	XBP1LKO3	41.73	2019-02-02 07:27:19	2252.84	2022.66	0.463416	0.897827	2019-01-20 07:00:00	2019-01-20	48	3
658	XBP1LKO3	41.73	2019-02-02 07:49:19	2245.89	1979.49	0.460085	0.881386	2019-01-20 07:00:00	2019-01-20	48	3
659	XBP1LKO3	41.73	2019-02-02 08:11:19	3127.42	2914.1	0.64879	0.931791	2019-01-20 08:00:00	2019-01-20	49	3
660	XBP1LKO3	41.73	2019-02-02 08:33:19	3235.64	3063.56	0.673744	0.946816	2019-01-20 08:00:00	2019-01-20	49	3
661	XBP1LKO3	41.73	2019-02-02 08:55:19	2987.04	2744.15	0.617651	0.918686	2019-01-20 09:00:00	2019-01-20	50	3
662	XBP1LKO3	41.73	2019-02-02 09:17:19	2165.52	1910.52	0.443716	0.882243	2019-01-20 09:00:00	2019-01-20	50	3
663	XBP1LKO3	41.73	2019-02-02 09:39:19	2264.54	1906.43	0.459296	0.841864	2019-01-20 09:00:00	2019-01-20	50	3
664	XBP1LKO3	41.73	2019-02-02 10:01:19	2294.6	1894.29	0.463465	0.825543	2019-01-20 10:00:00	2019-01-20	51	3
665	XBP1LKO3	41.73	2019-02-02 10:23:19	2122.52	1726.66	0.427391	0.813495	2019-01-20 10:00:00	2019-01-20	51	3
666	XBP1LKO3	41.73	2019-02-02 10:45:19	2197.3	1680.9	0.436959	0.764986	2019-01-20 10:00:00	2019-01-20	51	3
667	XBP1LKO3	41.73	2019-02-02 11:07:19	2571.81	2075.57	0.517006	0.807046	2019-01-20 11:00:00	2019-01-20	52	3
668	XBP1LKO3	41.73	2019-02-02 11:29:19	3065.08	2679.4	0.626762	0.874169	2019-01-20 11:00:00	2019-01-20	52	3
669	XBP1LKO3	41.73	2019-02-02 11:51:19	2002.59	1770.43	0.410519	0.884071	2019-01-20 12:00:00	2019-01-20	53	3
670	XBP1LKO3	41.73	2019-02-02 12:13:19	2180.96	1860.45	0.4436	0.853039	2019-01-20 12:00:00	2019-01-20	53	3
671	XBP1LKO3	41.73	2019-02-02 12:35:19	2054.69	1699.73	0.415187	0.827245	2019-01-20 12:00:00	2019-01-20	53	3
672	XBP1LKO3	41.73	2019-02-02 12:57:19	2144.87	1744.22	0.43186	0.813205	2019-01-20 13:00:00	2019-01-20	54	3
673	XBP1LKO3	41.73	2019-02-02 13:19:19	2016.63	1581.7	0.40304	0.784329	2019-01-20 13:00:00	2019-01-20	54	3
674	XBP1LKO3	41.73	2019-02-02 13:41:19	2043.15	1572.33	0.406786	0.76956	2019-01-20 13:00:00	2019-01-20	54	3
675	XBP1LKO3	41.73	2019-02-02 14:03:19	1941.19	1512.13	0.387427	0.778966	2019-01-20 14:00:00	2019-01-20	55	3
676	XBP1LKO3	41.73	2019-02-02 14:25:19	2832.06	2298.64	0.569995	0.811649	2019-01-20 14:00:00	2019-01-20	55	3
677	XBP1LKO3	41.73	2019-02-02 14:47:19	2425.32	2162	0.498097	0.891428	2019-01-20 14:00:00	2019-01-20	55	3
678	XBP1LKO3	41.73	2019-02-02 15:09:19	2135.81	1858.15	0.436282	0.869999	2019-01-20 15:00:00	2019-01-20	56	3
679	XBP1LKO3	41.73	2019-02-02 15:31:19	2248.86	1884.54	0.455669	0.837998	2019-01-20 15:00:00	2019-01-20	56	3
680	XBP1LKO3	41.73	2019-02-02 15:53:19	2119.07	1716.31	0.426307	0.809934	2019-01-20 16:00:00	2019-01-20	57	3
681	XBP1LKO3	41.73	2019-02-02 16:15:19	2295.5	1890.46	0.46341	0.823551	2019-01-20 16:00:00	2019-01-20	57	3
682	XBP1LKO3	41.73	2019-02-02 16:37:19	2719.26	2337.63	0.554014	0.859657	2019-01-20 16:00:00	2019-01-20	57	3
683	XBP1LKO3	41.73	2019-02-02 16:59:19	1981.23	1808.33	0.409065	0.912734	2019-01-20 17:00:00	2019-01-20	58	3
684	XBP1LKO3	41.73	2019-02-02 17:21:19	2211.83	1977.47	0.454548	0.894042	2019-01-20 17:00:00	2019-01-20	58	3
685	XBP1LKO3	41.73	2019-02-02 17:43:19	2115.38	1843.31	0.432259	0.871385	2019-01-20 17:00:00	2019-01-20	58	3
686	XBP1LKO3	41.73	2019-02-02 18:05:19	2782.79	2464.94	0.570702	0.885779	2019-01-20 18:00:00	2019-01-20	59	3
687	XBP1LKO3	41.73	2019-02-02 18:27:19	1988.96	1831.7	0.411502	0.920933	2019-01-20 18:00:00	2019-01-20	59	3
688	XBP1LKO3	41.73	2019-02-02 18:49:19	2339.62	2108.43	0.481671	0.901185	2019-01-20 18:00:00	2019-01-20	59	3
689	XBP1LKO3	41.73	2019-02-02 19:11:19	2598.39	2413.09	0.538625	0.928686	2019-01-20 19:00:00	2019-01-20	60	3
690	XBP1LKO3	41.73	2019-02-02 19:33:19	3301.11	2995.27	0.680668	0.907351	2019-01-20 19:00:00	2019-01-20	60	3
691	XBP1LKO3	41.73	2019-02-02 19:55:19	3410.06	3179.85	0.707547	0.93249	2019-01-20 20:00:00	2019-01-20	61	3
692	XBP1LKO3	41.73	2019-02-02 20:17:19	3277.43	3034.87	0.678931	0.925992	2019-01-20 20:00:00	2019-01-20	61	3
693	XBP1LKO3	41.73	2019-02-02 20:39:19	2859.78	2634.31	0.591701	0.921158	2019-01-20 20:00:00	2019-01-20	61	3
694	XBP1LKO3	41.73	2019-02-02 21:01:19	2641.55	2395.12	0.544583	0.906708	2019-01-20 21:00:00	2019-01-20	62	3
695	XBP1LKO3	41.73	2019-02-02 21:23:19	3569.03	3399.19	0.744192	0.952414	2019-01-20 21:00:00	2019-01-20	62	3
696	XBP1LKO3	41.73	2019-02-02 21:45:19	3213.28	2976.39	0.665689	0.926276	2019-01-20 21:00:00	2019-01-20	62	3
697	XBP1LKO3	41.73	2019-02-02 22:07:19	2721.42	2511.02	0.563288	0.922686	2019-01-20 22:00:00	2019-01-20	63	3
698	XBP1LKO3	41.73	2019-02-02 22:29:19	3085.74	2928.98	0.64291	0.949199	2019-01-20 22:00:00	2019-01-20	63	3
699	XBP1LKO3	41.73	2019-02-02 22:51:19	3679.94	3483.48	0.76622	0.946613	2019-01-20 23:00:00	2019-01-20	64	3
700	XBP1LKO3	41.73	2019-02-02 23:13:19	3397.49	3115.05	0.702205	0.916867	2019-01-20 23:00:00	2019-01-20	64	3
701	XBP1LKO3	41.73	2019-02-02 23:35:19	2439.49	2215	0.503086	0.907976	2019-01-20 23:00:00	2019-01-20	64	3
702	XBP1LKO3	41.73	2019-02-02 23:57:19	2586.36	2329.48	0.532402	0.900676	2019-01-21	2019-01-21	65	3
703	XBP1LKO3	41.73	2019-02-03 00:19:19	2318.91	2097.12	0.477786	0.904358	2019-01-21	2019-01-21	65	3
704	XBP1LKO3	41.73	2019-02-03 00:41:19	3269.97	3001.54	0.676025	0.917909	2019-01-21	2019-01-21	65	3
705	XBP1LKO3	41.73	2019-02-03 01:03:19	3630.78	3330.93	0.750525	0.917413	2019-01-21 01:00:00	2019-01-21	66	3
706	XBP1LKO3	41.73	2019-02-03 01:25:19	2994.25	2516.57	0.607081	0.840468	2019-01-21 01:00:00	2019-01-21	66	3
707	XBP1LKO3	41.73	2019-02-03 01:47:19	2520.25	1990.7	0.504413	0.789881	2019-01-21 01:00:00	2019-01-21	66	3
708	XBP1LKO3	41.73	2019-02-03 02:09:19	2366.71	1780.03	0.469079	0.752111	2019-01-21 02:00:00	2019-01-21	67	3
709	XBP1LKO3	41.73	2019-02-03 02:31:19	2766.35	2128.6	0.55076	0.769462	2019-01-21 02:00:00	2019-01-21	67	3
710	XBP1LKO3	41.73	2019-02-03 02:53:19	2963.2	2321.79	0.592099	0.783544	2019-01-21 03:00:00	2019-01-21	68	3
711	XBP1LKO3	41.73	2019-02-03 03:15:19	3440.43	2785.45	0.692079	0.809624	2019-01-21 03:00:00	2019-01-21	68	3
712	XBP1LKO3	41.73	2019-02-03 03:37:19	3314.27	2703.14	0.667722	0.815605	2019-01-21 03:00:00	2019-01-21	68	3
713	XBP1LKO3	41.73	2019-02-03 03:59:19	2885.91	2549.62	0.591507	0.883471	2019-01-21 04:00:00	2019-01-21	69	3
714	XBP1LKO3	41.73	2019-02-03 04:21:19	2160.71	1943.14	0.444628	0.899309	2019-01-21 04:00:00	2019-01-21	69	3
715	XBP1LKO3	41.73	2019-02-03 04:43:19	2198.75	1931.53	0.450097	0.878468	2019-01-21 04:00:00	2019-01-21	69	3
716	XBP1LKO3	41.73	2019-02-03 05:05:19	3003.05	2815.75	0.623891	0.937631	2019-01-21 05:00:00	2019-01-21	70	3
717	XBP1LKO3	41.73	2019-02-03 05:27:19	3198.78	3031.91	0.666235	0.947832	2019-01-21 05:00:00	2019-01-21	70	3
718	XBP1LKO3	41.73	2019-02-03 05:49:19	2418.81	2234.46	0.50079	0.923782	2019-01-21 05:00:00	2019-01-21	70	3
719	XBP1LKO3	41.73	2019-02-03 06:11:19	3266.62	3069.62	0.678997	0.939692	2019-01-21 06:00:00	2019-01-21	71	3
720	XBP1LKO3	41.73	2019-02-03 06:33:19	2656.54	2463.6	0.5505	0.927372	2019-01-21 06:00:00	2019-01-21	71	3
721	XBP1LKO3	41.73	2019-02-03 06:55:19	2424.95	2239.24	0.502015	0.923418	2019-01-21 07:00:00	2019-01-21	72	4
722	XBP1LKO3	41.73	2019-02-03 07:17:19	2387.84	2258.99	0.497114	0.946042	2019-01-21 07:00:00	2019-01-21	72	4
723	XBP1LKO3	41.73	2019-02-03 07:39:19	2295.24	2153.2	0.476899	0.938116	2019-01-21 07:00:00	2019-01-21	72	4
724	XBP1LKO3	41.73	2019-02-03 08:01:19	2189.46	1996.44	0.451958	0.911842	2019-01-21 08:00:00	2019-01-21	73	4
725	XBP1LKO3	41.73	2019-02-03 08:23:19	2257.43	2088.54	0.467541	0.925184	2019-01-21 08:00:00	2019-01-21	73	4
726	XBP1LKO3	41.73	2019-02-03 08:45:19	2161.08	1969.82	0.446061	0.911497	2019-01-21 08:00:00	2019-01-21	73	4
727	XBP1LKO3	41.73	2019-02-03 09:07:19	2601.76	2370.5	0.536969	0.911114	2019-01-21 09:00:00	2019-01-21	74	4
728	XBP1LKO3	41.73	2019-02-03 09:29:19	3231.62	3072.27	0.673551	0.950689	2019-01-21 09:00:00	2019-01-21	74	4
729	XBP1LKO3	41.73	2019-02-03 09:51:19	2628.99	2462.29	0.546039	0.936592	2019-01-21 10:00:00	2019-01-21	75	4
730	XBP1LKO3	41.73	2019-02-03 10:13:19	2473.35	2249.8	0.510276	0.909618	2019-01-21 10:00:00	2019-01-21	75	4
731	XBP1LKO3	41.73	2019-02-03 10:35:19	2440.51	2156.47	0.500234	0.883616	2019-01-21 10:00:00	2019-01-21	75	4
732	XBP1LKO3	41.73	2019-02-03 10:57:19	2883.09	2663.31	0.596912	0.923771	2019-01-21 11:00:00	2019-01-21	76	4
733	XBP1LKO3	41.73	2019-02-03 11:19:19	2337.93	2116.44	0.481814	0.905265	2019-01-21 11:00:00	2019-01-21	76	4
734	XBP1LKO3	41.73	2019-02-03 11:41:19	2387.02	2047.58	0.486096	0.857797	2019-01-21 11:00:00	2019-01-21	76	4
735	XBP1LKO3	41.73	2019-02-03 12:03:19	2165.69	1828.77	0.439533	0.844427	2019-01-21 12:00:00	2019-01-21	77	4
736	XBP1LKO3	41.73	2019-02-03 12:25:19	2135.49	1744.48	0.430377	0.816896	2019-01-21 12:00:00	2019-01-21	77	4
737	XBP1LKO3	41.73	2019-02-03 12:47:19	2029.03	1626.76	0.407337	0.801744	2019-01-21 12:00:00	2019-01-21	77	4
738	XBP1LKO3	41.73	2019-02-03 13:09:19	2611.68	2145.16	0.526946	0.821373	2019-01-21 13:00:00	2019-01-21	78	4
739	XBP1LKO3	41.73	2019-02-03 13:31:19	2129.83	1631.89	0.423676	0.766206	2019-01-21 13:00:00	2019-01-21	78	4
740	XBP1LKO3	41.73	2019-02-03 13:53:19	2189.55	1699.41	0.436676	0.776148	2019-01-21 14:00:00	2019-01-21	79	4
741	XBP1LKO3	41.73	2019-02-03 14:15:19	2120.41	1662.78	0.423764	0.784179	2019-01-21 14:00:00	2019-01-21	79	4
742	XBP1LKO3	41.73	2019-02-03 14:37:19	2225.64	1670.8	0.440959	0.750703	2019-01-21 14:00:00	2019-01-21	79	4
743	XBP1LKO3	41.73	2019-02-03 14:59:19	2488.06	2319.93	0.516234	0.932426	2019-01-21 15:00:00	2019-01-21	80	4
744	XBP1LKO3	41.73	2019-02-03 15:21:19	2240.71	2005.15	0.46058	0.89487	2019-01-21 15:00:00	2019-01-21	80	4
745	XBP1LKO3	41.73	2019-02-03 15:43:19	2260.84	2172.4	0.472402	0.960884	2019-01-21 15:00:00	2019-01-21	80	4
746	XBP1LKO3	41.73	2019-02-03 16:05:19	2243.74	2066.71	0.464234	0.9211	2019-01-21 16:00:00	2019-01-21	81	4
747	XBP1LKO3	41.73	2019-02-03 16:27:19	2213.64	2000.34	0.456016	0.903643	2019-01-21 16:00:00	2019-01-21	81	4
748	XBP1LKO3	41.73	2019-02-03 16:49:19	2286.47	2043.11	0.469832	0.893562	2019-01-21 16:00:00	2019-01-21	81	4
749	XBP1LKO3	41.73	2019-02-03 17:11:19	2118.49	1893.34	0.435332	0.89372	2019-01-21 17:00:00	2019-01-21	82	4
750	XBP1LKO3	41.73	2019-02-03 17:33:19	2194.85	1978.24	0.451881	0.901309	2019-01-21 17:00:00	2019-01-21	82	4
751	XBP1LKO3	41.73	2019-02-03 17:55:19	2173.32	1901.77	0.44451	0.875053	2019-01-21 18:00:00	2019-01-21	83	4
752	XBP1LKO3	41.73	2019-02-03 18:17:19	2793.12	2575.04	0.578019	0.921924	2019-01-21 18:00:00	2019-01-21	83	4
753	XBP1LKO3	41.73	2019-02-03 18:39:19	2244.6	2036.42	0.46281	0.907255	2019-01-21 18:00:00	2019-01-21	83	4
754	XBP1LKO3	41.73	2019-02-03 19:01:19	2555.96	2392.69	0.53081	0.936122	2019-01-21 19:00:00	2019-01-21	84	4
755	XBP1LKO3	41.73	2019-02-03 19:23:19	3113.83	2905.91	0.646201	0.933228	2019-01-21 19:00:00	2019-01-21	84	4
756	XBP1LKO3	41.73	2019-02-03 19:45:19	3449.51	3228.57	0.716347	0.93595	2019-01-21 19:00:00	2019-01-21	84	4
757	XBP1LKO3	41.73	2019-02-03 20:07:19	3571.72	3313.23	0.740195	0.927629	2019-01-21 20:00:00	2019-01-21	85	4
758	XBP1LKO3	41.73	2019-02-03 20:29:19	3558.84	3317.8	0.738376	0.93227	2019-01-21 20:00:00	2019-01-21	85	4
759	XBP1LKO3	41.73	2019-02-03 20:51:19	3505.76	3222.23	0.72499	0.919124	2019-01-21 21:00:00	2019-01-21	86	4
760	XBP1LKO3	41.73	2019-02-03 21:13:19	3066.19	2853.94	0.635927	0.930777	2019-01-21 21:00:00	2019-01-21	86	4
761	XBP1LKO3	41.73	2019-02-03 21:35:19	3046.76	2839.15	0.632067	0.931859	2019-01-21 21:00:00	2019-01-21	86	4
762	XBP1LKO3	41.73	2019-02-03 21:57:19	3556.47	3352.51	0.739786	0.942649	2019-01-21 22:00:00	2019-01-21	87	4
763	XBP1LKO3	41.73	2019-02-03 22:19:19	3391.24	3174.44	0.704267	0.936069	2019-01-21 22:00:00	2019-01-21	87	4
764	XBP1LKO3	41.73	2019-02-03 22:41:19	3156.92	2921.07	0.653853	0.925291	2019-01-21 22:00:00	2019-01-21	87	4
765	XBP1LKO3	41.73	2019-02-03 23:03:19	2364.25	2166.81	0.488605	0.91649	2019-01-21 23:00:00	2019-01-21	88	4
766	XBP1LKO3	41.73	2019-02-03 23:25:19	2449.92	2258.52	0.50699	0.921874	2019-01-21 23:00:00	2019-01-21	88	4
767	XBP1LKO3	41.73	2019-02-03 23:47:19	2541.34	2303.36	0.523878	0.906356	2019-01-21 23:00:00	2019-01-21	88	4
768	XBP1LKO3	41.73	2019-02-04 00:09:19	2874.69	2510.36	0.587696	0.87326	2019-01-22	2019-01-22	89	4
769	XBP1LKO3	41.73	2019-02-04 00:31:19	2307.06	2084.49	0.475245	0.903527	2019-01-22	2019-01-22	89	4
770	XBP1LKO3	41.73	2019-02-04 00:53:19	2935.18	2723.96	0.608341	0.928038	2019-01-22 01:00:00	2019-01-22	90	4
771	XBP1LKO3	41.73	2019-02-04 01:15:19	3567.96	3354.2	0.741705	0.94009	2019-01-22 01:00:00	2019-01-22	90	4
772	XBP1LKO3	41.73	2019-02-04 01:37:19	3184.86	2894.74	0.656953	0.908908	2019-01-22 01:00:00	2019-01-22	90	4
773	XBP1LKO3	41.73	2019-02-04 01:59:19	2474.49	2147.5	0.50519	0.867856	2019-01-22 02:00:00	2019-01-22	91	4
774	XBP1LKO3	41.73	2019-02-04 02:21:19	2290.09	1842.52	0.460079	0.804561	2019-01-22 02:00:00	2019-01-22	91	4
775	XBP1LKO3	41.73	2019-02-04 02:43:19	2432.5	1950.83	0.488367	0.801986	2019-01-22 02:00:00	2019-01-22	91	4
776	XBP1LKO3	41.73	2019-02-04 03:05:19	3032.07	2392.17	0.606707	0.788956	2019-01-22 03:00:00	2019-01-22	92	4
777	XBP1LKO3	41.73	2019-02-04 03:27:19	2686.24	2343.33	0.549043	0.872345	2019-01-22 03:00:00	2019-01-22	92	4
778	XBP1LKO3	41.73	2019-02-04 03:49:19	2493.39	2264.54	0.514232	0.908214	2019-01-22 03:00:00	2019-01-22	92	4
779	XBP1LKO3	41.73	2019-02-04 04:11:19	2501.94	2194.45	0.511985	0.877098	2019-01-22 04:00:00	2019-01-22	93	4
780	XBP1LKO3	41.73	2019-02-04 04:33:19	3004.94	2748.37	0.620723	0.914616	2019-01-22 04:00:00	2019-01-22	93	4
781	XBP1LKO3	41.73	2019-02-04 04:55:19	3423.46	3286.41	0.715171	0.959965	2019-01-22 05:00:00	2019-01-22	94	4
782	XBP1LKO3	41.73	2019-02-04 05:17:19	3247.35	3063.92	0.67563	0.943514	2019-01-22 05:00:00	2019-01-22	94	4
783	XBP1LKO3	41.73	2019-02-04 05:39:19	3074.25	2870.95	0.638088	0.933871	2019-01-22 05:00:00	2019-01-22	94	4
784	XBP1LKO3	41.73	2019-02-04 06:01:19	2951.89	2801.88	0.615019	0.94918	2019-01-22 06:00:00	2019-01-22	95	4
785	XBP1LKO3	41.73	2019-02-04 06:23:19	2407.86	2218.23	0.498208	0.921245	2019-01-22 06:00:00	2019-01-22	95	4
786	XBP1LKO3	41.73	2019-02-04 06:45:19	2351.94	2185.49	0.487604	0.92923	2019-01-22 06:00:00	2019-01-22	95	4
787	XBP1LKO4	34.69	2019-01-31 07:01:19	3448.79	3028.6	0.62487	0.878164	2019-01-18 07:00:00	2019-01-18	0	1
788	XBP1LKO4	34.69	2019-01-31 07:23:19	3732.97	3237.52	0.674506	0.867277	2019-01-18 07:00:00	2019-01-18	0	1
789	XBP1LKO4	34.69	2019-01-31 07:45:19	3563.37	3201.9	0.648943	0.89856	2019-01-18 07:00:00	2019-01-18	0	1
790	XBP1LKO4	34.69	2019-01-31 08:07:19	3399.68	2777.97	0.606513	0.817125	2019-01-18 08:00:00	2019-01-18	1	1
791	XBP1LKO4	34.69	2019-01-31 08:29:19	3117.14	2460.7	0.552168	0.789409	2019-01-18 08:00:00	2019-01-18	1	1
792	XBP1LKO4	34.69	2019-01-31 08:51:19	2845.32	2193.3	0.50161	0.770845	2019-01-18 09:00:00	2019-01-18	2	1
793	XBP1LKO4	34.69	2019-01-31 09:13:19	2794.3	2158.05	0.492802	0.772303	2019-01-18 09:00:00	2019-01-18	2	1
794	XBP1LKO4	34.69	2019-01-31 09:35:19	2711.05	2092	0.478039	0.771657	2019-01-18 09:00:00	2019-01-18	2	1
795	XBP1LKO4	34.69	2019-01-31 09:57:19	3255.95	2561.79	0.57637	0.786803	2019-01-18 10:00:00	2019-01-18	3	1
796	XBP1LKO4	34.69	2019-01-31 10:19:19	2743.8	2154.78	0.485525	0.785324	2019-01-18 10:00:00	2019-01-18	3	1
797	XBP1LKO4	34.69	2019-01-31 10:41:19	2922.67	2170.22	0.511477	0.742545	2019-01-18 10:00:00	2019-01-18	3	1
798	XBP1LKO4	34.69	2019-01-31 11:03:19	2946.91	2165.78	0.514697	0.734932	2019-01-18 11:00:00	2019-01-18	4	1
799	XBP1LKO4	34.69	2019-01-31 11:25:19	2806.89	2091.84	0.491561	0.745249	2019-01-18 11:00:00	2019-01-18	4	1
800	XBP1LKO4	34.69	2019-01-31 11:47:19	3356.14	2530.05	0.589066	0.753857	2019-01-18 11:00:00	2019-01-18	4	1
801	XBP1LKO4	34.69	2019-01-31 12:09:19	2815.43	2326.89	0.503482	0.826477	2019-01-18 12:00:00	2019-01-18	5	1
802	XBP1LKO4	34.69	2019-01-31 12:31:19	2671.35	2131.62	0.474241	0.797956	2019-01-18 12:00:00	2019-01-18	5	1
803	XBP1LKO4	34.69	2019-01-31 12:53:19	2637.45	1979.8	0.462537	0.75065	2019-01-18 13:00:00	2019-01-18	6	1
804	XBP1LKO4	34.69	2019-01-31 13:15:19	2450.02	1866.37	0.430909	0.761779	2019-01-18 13:00:00	2019-01-18	6	1
805	XBP1LKO4	34.69	2019-01-31 13:37:19	2495.45	1843.07	0.43626	0.73857	2019-01-18 13:00:00	2019-01-18	6	1
806	XBP1LKO4	34.69	2019-01-31 13:59:19	2819.07	2105.73	0.493913	0.746959	2019-01-18 14:00:00	2019-01-18	7	1
807	XBP1LKO4	34.69	2019-01-31 14:21:19	2803.24	2075.88	0.490318	0.740531	2019-01-18 14:00:00	2019-01-18	7	1
808	XBP1LKO4	34.69	2019-01-31 14:43:19	2778.52	2104.71	0.488143	0.757496	2019-01-18 14:00:00	2019-01-18	7	1
809	XBP1LKO4	34.69	2019-01-31 15:05:19	2951.94	2531.87	0.532094	0.857696	2019-01-18 15:00:00	2019-01-18	8	1
810	XBP1LKO4	34.69	2019-01-31 15:27:19	2966.38	2570.59	0.535898	0.866575	2019-01-18 15:00:00	2019-01-18	8	1
811	XBP1LKO4	34.69	2019-01-31 15:49:19	2836.55	2442.94	0.511752	0.861239	2019-01-18 16:00:00	2019-01-18	9	1
812	XBP1LKO4	34.69	2019-01-31 16:11:19	2492.79	2063.5	0.445932	0.827789	2019-01-18 16:00:00	2019-01-18	9	1
813	XBP1LKO4	34.69	2019-01-31 16:33:19	2710.32	2318	0.488239	0.855249	2019-01-18 16:00:00	2019-01-18	9	1
814	XBP1LKO4	34.69	2019-01-31 16:55:19	2721.76	2431.94	0.495047	0.893519	2019-01-18 17:00:00	2019-01-18	10	1
815	XBP1LKO4	34.69	2019-01-31 17:17:19	3092.06	2725.28	0.560688	0.881382	2019-01-18 17:00:00	2019-01-18	10	1
816	XBP1LKO4	34.69	2019-01-31 17:39:19	2658.06	2349.04	0.482277	0.883743	2019-01-18 17:00:00	2019-01-18	10	1
817	XBP1LKO4	34.69	2019-01-31 18:01:19	2971.75	2544.72	0.535475	0.856302	2019-01-18 18:00:00	2019-01-18	11	1
818	XBP1LKO4	34.69	2019-01-31 18:23:19	3066.97	2773.55	0.559347	0.904328	2019-01-18 18:00:00	2019-01-18	11	1
819	XBP1LKO4	34.69	2019-01-31 18:45:19	2764.71	2488.29	0.503678	0.90002	2019-01-18 18:00:00	2019-01-18	11	1
820	XBP1LKO4	34.69	2019-01-31 19:07:19	2753.01	2524.61	0.503683	0.917037	2019-01-18 19:00:00	2019-01-18	12	1
821	XBP1LKO4	34.69	2019-01-31 19:29:19	3762.91	3520.76	0.691644	0.935647	2019-01-18 19:00:00	2019-01-18	12	1
822	XBP1LKO4	34.69	2019-01-31 19:51:19	3526.59	2973.47	0.633339	0.843157	2019-01-18 20:00:00	2019-01-18	13	1
823	XBP1LKO4	34.69	2019-01-31 20:13:19	3866.29	3376.3	0.699651	0.873267	2019-01-18 20:00:00	2019-01-18	13	1
824	XBP1LKO4	34.69	2019-01-31 20:35:19	3499.59	3128.47	0.636592	0.893954	2019-01-18 20:00:00	2019-01-18	13	1
825	XBP1LKO4	34.69	2019-01-31 20:57:19	3427.82	2927.82	0.617316	0.854134	2019-01-18 21:00:00	2019-01-18	14	1
826	XBP1LKO4	34.69	2019-01-31 21:19:19	3125.01	2747.85	0.566369	0.879311	2019-01-18 21:00:00	2019-01-18	14	1
827	XBP1LKO4	34.69	2019-01-31 21:41:19	2891.2	2689.84	0.53072	0.930355	2019-01-18 21:00:00	2019-01-18	14	1
828	XBP1LKO4	34.69	2019-01-31 22:03:19	2746.56	2564.58	0.504594	0.933745	2019-01-18 22:00:00	2019-01-18	15	1
829	XBP1LKO4	34.69	2019-01-31 22:25:19	3756.95	3476.39	0.68878	0.925325	2019-01-18 22:00:00	2019-01-18	15	1
830	XBP1LKO4	34.69	2019-01-31 22:47:19	3498.14	3236.72	0.641322	0.925268	2019-01-18 22:00:00	2019-01-18	15	1
831	XBP1LKO4	34.69	2019-01-31 23:09:19	3363.83	3094.45	0.615879	0.919918	2019-01-18 23:00:00	2019-01-18	16	1
832	XBP1LKO4	34.69	2019-01-31 23:31:19	2872.51	2654.86	0.526488	0.924231	2019-01-18 23:00:00	2019-01-18	16	1
833	XBP1LKO4	34.69	2019-01-31 23:53:19	2616.72	2369.6	0.477379	0.90556	2019-01-19	2019-01-19	17	1
834	XBP1LKO4	34.69	2019-02-01 00:15:19	2798.93	2558.16	0.511694	0.913976	2019-01-19	2019-01-19	17	1
835	XBP1LKO4	34.69	2019-02-01 00:37:19	2690.99	2538.85	0.495577	0.943463	2019-01-19	2019-01-19	17	1
836	XBP1LKO4	34.69	2019-02-01 00:59:19	3591.76	3397.91	0.661886	0.946029	2019-01-19 01:00:00	2019-01-19	18	1
837	XBP1LKO4	34.69	2019-02-01 01:21:19	3571.61	3262.15	0.652852	0.913355	2019-01-19 01:00:00	2019-01-19	18	1
838	XBP1LKO4	34.69	2019-02-01 01:43:19	3359	3042.57	0.612832	0.905794	2019-01-19 01:00:00	2019-01-19	18	1
839	XBP1LKO4	34.69	2019-02-01 02:05:19	2975.15	2665.62	0.541467	0.895961	2019-01-19 02:00:00	2019-01-19	19	1
840	XBP1LKO4	34.69	2019-02-01 02:27:19	2661.07	2292.21	0.480111	0.861386	2019-01-19 02:00:00	2019-01-19	19	1
841	XBP1LKO4	34.69	2019-02-01 02:49:19	2949.98	2456.07	0.528361	0.832572	2019-01-19 03:00:00	2019-01-19	20	1
842	XBP1LKO4	34.69	2019-02-01 03:11:19	2737.51	2512.64	0.50095	0.917855	2019-01-19 03:00:00	2019-01-19	20	1
843	XBP1LKO4	34.69	2019-02-01 03:33:19	2725.9	2345.12	0.491674	0.860311	2019-01-19 03:00:00	2019-01-19	20	1
844	XBP1LKO4	34.69	2019-02-01 03:55:19	3630.02	3264.14	0.661188	0.899208	2019-01-19 04:00:00	2019-01-19	21	1
845	XBP1LKO4	34.69	2019-02-01 04:17:19	3671.19	3365.97	0.671641	0.916861	2019-01-19 04:00:00	2019-01-19	21	1
846	XBP1LKO4	34.69	2019-02-01 04:39:19	3288.26	3061.27	0.603699	0.930971	2019-01-19 04:00:00	2019-01-19	21	1
847	XBP1LKO4	34.69	2019-02-01 05:01:19	3666.11	3307.51	0.668259	0.902185	2019-01-19 05:00:00	2019-01-19	22	1
848	XBP1LKO4	34.69	2019-02-01 05:23:19	3977.58	3624.34	0.726667	0.911194	2019-01-19 05:00:00	2019-01-19	22	1
849	XBP1LKO4	34.69	2019-02-01 05:45:19	3753.88	3359.32	0.683011	0.894893	2019-01-19 05:00:00	2019-01-19	22	1
850	XBP1LKO4	34.69	2019-02-01 06:07:19	3696.01	3271.72	0.670848	0.885204	2019-01-19 06:00:00	2019-01-19	23	1
851	XBP1LKO4	34.69	2019-02-01 06:29:19	3643.04	3146.66	0.65767	0.863745	2019-01-19 06:00:00	2019-01-19	23	1
852	XBP1LKO4	34.69	2019-02-01 06:51:19	3564.19	3168.55	0.647539	0.888994	2019-01-19 07:00:00	2019-01-19	24	2
853	XBP1LKO4	34.69	2019-02-01 07:13:19	3226.25	2683.9	0.577744	0.831893	2019-01-19 07:00:00	2019-01-19	24	2
854	XBP1LKO4	34.69	2019-02-01 07:35:19	3129.42	2480.24	0.554793	0.792558	2019-01-19 07:00:00	2019-01-19	24	2
855	XBP1LKO4	34.69	2019-02-01 07:57:19	2666.46	2108.66	0.472506	0.79081	2019-01-19 08:00:00	2019-01-19	25	2
856	XBP1LKO4	34.69	2019-02-01 08:19:19	2724.87	2158.42	0.483018	0.792119	2019-01-19 08:00:00	2019-01-19	25	2
857	XBP1LKO4	34.69	2019-02-01 08:41:19	2638.73	2061.73	0.466452	0.781335	2019-01-19 08:00:00	2019-01-19	25	2
858	XBP1LKO4	34.69	2019-02-01 09:03:19	3425.56	2747.78	0.608789	0.802142	2019-01-19 09:00:00	2019-01-19	26	2
859	XBP1LKO4	34.69	2019-02-01 09:25:19	3346.85	2822.94	0.601105	0.843462	2019-01-19 09:00:00	2019-01-19	26	2
860	XBP1LKO4	34.69	2019-02-01 09:47:19	2783.03	2150.6	0.490872	0.772755	2019-01-19 09:00:00	2019-01-19	26	2
861	XBP1LKO4	34.69	2019-02-01 10:09:19	2973.63	2253.34	0.522459	0.757776	2019-01-19 10:00:00	2019-01-19	27	2
862	XBP1LKO4	34.69	2019-02-01 10:31:19	2819.96	2116.86	0.494547	0.75067	2019-01-19 10:00:00	2019-01-19	27	2
863	XBP1LKO4	34.69	2019-02-01 10:53:19	2660.17	1969.2	0.465261	0.740254	2019-01-19 11:00:00	2019-01-19	28	2
864	XBP1LKO4	34.69	2019-02-01 11:15:19	2993.97	2210.45	0.523375	0.7383	2019-01-19 11:00:00	2019-01-19	28	2
865	XBP1LKO4	34.69	2019-02-01 11:37:19	2898.77	2137.27	0.506602	0.737301	2019-01-19 11:00:00	2019-01-19	28	2
866	XBP1LKO4	34.69	2019-02-01 11:59:19	3263.11	2475.76	0.573459	0.758711	2019-01-19 12:00:00	2019-01-19	29	2
867	XBP1LKO4	34.69	2019-02-01 12:21:19	3032.99	2274.47	0.531801	0.74991	2019-01-19 12:00:00	2019-01-19	29	2
868	XBP1LKO4	34.69	2019-02-01 12:43:19	3081.92	2290.71	0.539448	0.743274	2019-01-19 12:00:00	2019-01-19	29	2
869	XBP1LKO4	34.69	2019-02-01 13:05:19	3063.93	2287.76	0.536774	0.746676	2019-01-19 13:00:00	2019-01-19	30	2
870	XBP1LKO4	34.69	2019-02-01 13:27:19	3305.67	2634.84	0.586719	0.797066	2019-01-19 13:00:00	2019-01-19	30	2
871	XBP1LKO4	34.69	2019-02-01 13:49:19	2978.09	2452.67	0.532175	0.823571	2019-01-19 14:00:00	2019-01-19	31	2
872	XBP1LKO4	34.69	2019-02-01 14:11:19	2823.96	2166.52	0.497375	0.767191	2019-01-19 14:00:00	2019-01-19	31	2
873	XBP1LKO4	34.69	2019-02-01 14:33:19	2675.84	2034.63	0.470455	0.760372	2019-01-19 14:00:00	2019-01-19	31	2
874	XBP1LKO4	34.69	2019-02-01 14:55:19	2731.6	2026.13	0.477937	0.741737	2019-01-19 15:00:00	2019-01-19	32	2
875	XBP1LKO4	34.69	2019-02-01 15:17:19	2698.06	2156.42	0.479143	0.799249	2019-01-19 15:00:00	2019-01-19	32	2
876	XBP1LKO4	34.69	2019-02-01 15:39:19	2570.05	2253.33	0.465492	0.876764	2019-01-19 15:00:00	2019-01-19	32	2
877	XBP1LKO4	34.69	2019-02-01 16:01:19	3017.01	2694.91	0.54871	0.89324	2019-01-19 16:00:00	2019-01-19	33	2
878	XBP1LKO4	34.69	2019-02-01 16:23:19	3118.76	2519.33	0.55507	0.807797	2019-01-19 16:00:00	2019-01-19	33	2
879	XBP1LKO4	34.69	2019-02-01 16:45:19	3205.18	2493.51	0.566092	0.777961	2019-01-19 16:00:00	2019-01-19	33	2
880	XBP1LKO4	34.69	2019-02-01 17:07:19	2946.1	2265.93	0.519147	0.769127	2019-01-19 17:00:00	2019-01-19	34	2
881	XBP1LKO4	34.69	2019-02-01 17:29:19	3266.19	2834.24	0.590235	0.867751	2019-01-19 17:00:00	2019-01-19	34	2
882	XBP1LKO4	34.69	2019-02-01 17:51:19	3224.23	2490.83	0.568658	0.772536	2019-01-19 18:00:00	2019-01-19	35	2
883	XBP1LKO4	34.69	2019-02-01 18:13:19	3258.36	2602.68	0.578574	0.798769	2019-01-19 18:00:00	2019-01-19	35	2
884	XBP1LKO4	34.69	2019-02-01 18:35:19	3086.81	2781.99	0.562533	0.901251	2019-01-19 18:00:00	2019-01-19	35	2
885	XBP1LKO4	34.69	2019-02-01 18:57:19	3263.95	3026.93	0.598703	0.927381	2019-01-19 19:00:00	2019-01-19	36	2
886	XBP1LKO4	34.69	2019-02-01 19:19:19	3298.92	3007.97	0.602774	0.911804	2019-01-19 19:00:00	2019-01-19	36	2
887	XBP1LKO4	34.69	2019-02-01 19:41:19	4134.84	3840.48	0.758718	0.928811	2019-01-19 19:00:00	2019-01-19	36	2
888	XBP1LKO4	34.69	2019-02-01 20:03:19	3721.23	3229.08	0.672465	0.867744	2019-01-19 20:00:00	2019-01-19	37	2
889	XBP1LKO4	34.69	2019-02-01 20:25:19	3790.26	3425.51	0.691162	0.903766	2019-01-19 20:00:00	2019-01-19	37	2
890	XBP1LKO4	34.69	2019-02-01 20:47:19	3121.14	2840.01	0.570024	0.909926	2019-01-19 20:00:00	2019-01-19	37	2
891	XBP1LKO4	34.69	2019-02-01 21:09:19	3895.25	3594.02	0.713663	0.922668	2019-01-19 21:00:00	2019-01-19	38	2
892	XBP1LKO4	34.69	2019-02-01 21:31:19	3843.8	3430.3	0.698939	0.892425	2019-01-19 21:00:00	2019-01-19	38	2
893	XBP1LKO4	34.69	2019-02-01 21:53:19	3114.78	2828.31	0.568593	0.908027	2019-01-19 22:00:00	2019-01-19	39	2
894	XBP1LKO4	34.69	2019-02-01 22:15:19	2822.23	2612.06	0.517441	0.925531	2019-01-19 22:00:00	2019-01-19	39	2
895	XBP1LKO4	34.69	2019-02-01 22:37:19	2780.69	2505.34	0.506712	0.900979	2019-01-19 22:00:00	2019-01-19	39	2
896	XBP1LKO4	34.69	2019-02-01 22:59:19	3335.89	3084.64	0.611488	0.924681	2019-01-19 23:00:00	2019-01-19	40	2
897	XBP1LKO4	34.69	2019-02-01 23:21:19	3256.89	2949.91	0.594196	0.905743	2019-01-19 23:00:00	2019-01-19	40	2
898	XBP1LKO4	34.69	2019-02-01 23:43:19	2922.83	2662.97	0.53396	0.911095	2019-01-19 23:00:00	2019-01-19	40	2
899	XBP1LKO4	34.69	2019-02-02 00:05:19	2794.69	2435.24	0.505493	0.871379	2019-01-20	2019-01-20	41	2
900	XBP1LKO4	34.69	2019-02-02 00:27:19	3636.89	3194.26	0.658972	0.878294	2019-01-20	2019-01-20	41	2
901	XBP1LKO4	34.69	2019-02-02 00:49:19	3654.12	3337.38	0.667928	0.913321	2019-01-20 01:00:00	2019-01-20	42	2
902	XBP1LKO4	34.69	2019-02-02 01:11:19	3582.85	3268.45	0.654727	0.91225	2019-01-20 01:00:00	2019-01-20	42	2
903	XBP1LKO4	34.69	2019-02-02 01:33:19	3325.36	2937.86	0.60331	0.883474	2019-01-20 01:00:00	2019-01-20	42	2
904	XBP1LKO4	34.69	2019-02-02 01:55:19	2957.89	2645.56	0.538116	0.894406	2019-01-20 02:00:00	2019-01-20	43	2
905	XBP1LKO4	34.69	2019-02-02 02:17:19	2826.34	2550.42	0.515211	0.902375	2019-01-20 02:00:00	2019-01-20	43	2
906	XBP1LKO4	34.69	2019-02-02 02:39:19	3343.69	3088.8	0.612779	0.923769	2019-01-20 02:00:00	2019-01-20	43	2
907	XBP1LKO4	34.69	2019-02-02 03:01:19	3001.35	2631.39	0.543605	0.876734	2019-01-20 03:00:00	2019-01-20	44	2
908	XBP1LKO4	34.69	2019-02-02 03:23:19	3387.3	3085.31	0.618776	0.910846	2019-01-20 03:00:00	2019-01-20	44	2
909	XBP1LKO4	34.69	2019-02-02 03:45:19	3038.82	2862.83	0.559444	0.942085	2019-01-20 03:00:00	2019-01-20	44	2
910	XBP1LKO4	34.69	2019-02-02 04:07:19	3224.93	3036.63	0.593637	0.94161	2019-01-20 04:00:00	2019-01-20	45	2
911	XBP1LKO4	34.69	2019-02-02 04:29:19	3088.56	2897.23	0.568034	0.938051	2019-01-20 04:00:00	2019-01-20	45	2
912	XBP1LKO4	34.69	2019-02-02 04:51:19	3398.22	3197.98	0.625453	0.941075	2019-01-20 05:00:00	2019-01-20	46	2
913	XBP1LKO4	34.69	2019-02-02 05:13:19	3937.61	3558.31	0.718016	0.903672	2019-01-20 05:00:00	2019-01-20	46	2
914	XBP1LKO4	34.69	2019-02-02 05:35:19	3539.43	3296.21	0.649863	0.931282	2019-01-20 05:00:00	2019-01-20	46	2
915	XBP1LKO4	34.69	2019-02-02 05:57:19	2870.06	2694.57	0.527953	0.938856	2019-01-20 06:00:00	2019-01-20	47	2
916	XBP1LKO4	34.69	2019-02-02 06:19:19	2824	2534.53	0.514156	0.897495	2019-01-20 06:00:00	2019-01-20	47	2
917	XBP1LKO4	34.69	2019-02-02 06:41:19	2932.88	2507.28	0.528283	0.854886	2019-01-20 06:00:00	2019-01-20	47	2
918	XBP1LKO4	34.69	2019-02-02 07:03:19	3084.02	2873.85	0.566327	0.931851	2019-01-20 07:00:00	2019-01-20	48	3
919	XBP1LKO4	34.69	2019-02-02 07:25:19	2991.61	2667.75	0.543887	0.891743	2019-01-20 07:00:00	2019-01-20	48	3
920	XBP1LKO4	34.69	2019-02-02 07:47:19	2748.88	2322.82	0.493901	0.845008	2019-01-20 07:00:00	2019-01-20	48	3
921	XBP1LKO4	34.69	2019-02-02 08:09:19	2801.92	2259.39	0.498496	0.806372	2019-01-20 08:00:00	2019-01-20	49	3
922	XBP1LKO4	34.69	2019-02-02 08:31:19	2906.75	2348.29	0.517347	0.807874	2019-01-20 08:00:00	2019-01-20	49	3
923	XBP1LKO4	34.69	2019-02-02 08:53:19	3858.81	3475.71	0.703127	0.90072	2019-01-20 09:00:00	2019-01-20	50	3
924	XBP1LKO4	34.69	2019-02-02 09:15:19	3731.78	3460.11	0.684485	0.927199	2019-01-20 09:00:00	2019-01-20	50	3
925	XBP1LKO4	34.69	2019-02-02 09:37:19	3310.57	3036.56	0.605721	0.917232	2019-01-20 09:00:00	2019-01-20	50	3
926	XBP1LKO4	34.69	2019-02-02 09:59:19	3217.15	2697.5	0.577079	0.838476	2019-01-20 10:00:00	2019-01-20	51	3
927	XBP1LKO4	34.69	2019-02-02 10:21:19	3024.76	2618	0.546298	0.865523	2019-01-20 10:00:00	2019-01-20	51	3
928	XBP1LKO4	34.69	2019-02-02 10:43:19	2779.79	2320.24	0.498147	0.834682	2019-01-20 10:00:00	2019-01-20	51	3
929	XBP1LKO4	34.69	2019-02-02 11:05:19	2721.3	2174.93	0.483267	0.799228	2019-01-20 11:00:00	2019-01-20	52	3
930	XBP1LKO4	34.69	2019-02-02 11:27:19	2870.01	2230.03	0.50677	0.777011	2019-01-20 11:00:00	2019-01-20	52	3
931	XBP1LKO4	34.69	2019-02-02 11:49:19	3242.44	2731.39	0.582194	0.842386	2019-01-20 12:00:00	2019-01-20	53	3
932	XBP1LKO4	34.69	2019-02-02 12:11:19	3000.39	2579.97	0.541126	0.859878	2019-01-20 12:00:00	2019-01-20	53	3
933	XBP1LKO4	34.69	2019-02-02 12:33:19	2800.88	2522.25	0.510332	0.900524	2019-01-20 12:00:00	2019-01-20	53	3
934	XBP1LKO4	34.69	2019-02-02 12:55:19	2716.45	2458.08	0.495489	0.904886	2019-01-20 13:00:00	2019-01-20	54	3
935	XBP1LKO4	34.69	2019-02-02 13:17:19	2733.58	2290.25	0.490257	0.837819	2019-01-20 13:00:00	2019-01-20	54	3
936	XBP1LKO4	34.69	2019-02-02 13:39:19	2959.26	2484	0.530944	0.8394	2019-01-20 13:00:00	2019-01-20	54	3
937	XBP1LKO4	34.69	2019-02-02 14:01:19	2727	2150.06	0.482938	0.788436	2019-01-20 14:00:00	2019-01-20	55	3
938	XBP1LKO4	34.69	2019-02-02 14:23:19	2562.17	1951.84	0.450636	0.761791	2019-01-20 14:00:00	2019-01-20	55	3
939	XBP1LKO4	34.69	2019-02-02 14:45:19	2621.28	2130.73	0.467134	0.812857	2019-01-20 14:00:00	2019-01-20	55	3
940	XBP1LKO4	34.69	2019-02-02 15:07:19	2733.3	2098.34	0.48147	0.767694	2019-01-20 15:00:00	2019-01-20	56	3
941	XBP1LKO4	34.69	2019-02-02 15:29:19	3370.53	2584.36	0.593573	0.766753	2019-01-20 15:00:00	2019-01-20	56	3
942	XBP1LKO4	34.69	2019-02-02 15:51:19	2978.57	2224.5	0.521842	0.746834	2019-01-20 16:00:00	2019-01-20	57	3
943	XBP1LKO4	34.69	2019-02-02 16:13:19	2998.32	2334.89	0.529662	0.77873	2019-01-20 16:00:00	2019-01-20	57	3
944	XBP1LKO4	34.69	2019-02-02 16:35:19	2833.28	2192.17	0.499859	0.773723	2019-01-20 16:00:00	2019-01-20	57	3
945	XBP1LKO4	34.69	2019-02-02 16:57:19	2691.99	2015.33	0.471855	0.74864	2019-01-20 17:00:00	2019-01-20	58	3
946	XBP1LKO4	34.69	2019-02-02 17:19:19	2748.37	2259.11	0.490926	0.821982	2019-01-20 17:00:00	2019-01-20	58	3
947	XBP1LKO4	34.69	2019-02-02 17:41:19	2656.09	2262.61	0.478059	0.851858	2019-01-20 17:00:00	2019-01-20	58	3
948	XBP1LKO4	34.69	2019-02-02 18:03:19	2775.32	2481.83	0.504881	0.894251	2019-01-20 18:00:00	2019-01-20	59	3
949	XBP1LKO4	34.69	2019-02-02 18:25:19	2857.2	2549.04	0.519503	0.892148	2019-01-20 18:00:00	2019-01-20	59	3
950	XBP1LKO4	34.69	2019-02-02 18:47:19	2826.41	2537.78	0.514644	0.897883	2019-01-20 18:00:00	2019-01-20	59	3
951	XBP1LKO4	34.69	2019-02-02 19:09:19	3080	2709.2	0.558254	0.87961	2019-01-20 19:00:00	2019-01-20	60	3
952	XBP1LKO4	34.69	2019-02-02 19:31:19	3907.48	3170.76	0.696096	0.81146	2019-01-20 19:00:00	2019-01-20	60	3
953	XBP1LKO4	34.69	2019-02-02 19:53:19	3995.61	3445.47	0.721059	0.862315	2019-01-20 20:00:00	2019-01-20	61	3
954	XBP1LKO4	34.69	2019-02-02 20:15:19	3770.03	3240.16	0.679858	0.859454	2019-01-20 20:00:00	2019-01-20	61	3
955	XBP1LKO4	34.69	2019-02-02 20:37:19	3826.63	3517.15	0.700474	0.919123	2019-01-20 20:00:00	2019-01-20	61	3
956	XBP1LKO4	34.69	2019-02-02 20:59:19	3284.96	2963.76	0.598789	0.902218	2019-01-20 21:00:00	2019-01-20	62	3
957	XBP1LKO4	34.69	2019-02-02 21:21:19	3848.06	3552.86	0.705126	0.923287	2019-01-20 21:00:00	2019-01-20	62	3
958	XBP1LKO4	34.69	2019-02-02 21:43:19	4034.84	3622.48	0.734666	0.8978	2019-01-20 21:00:00	2019-01-20	62	3
959	XBP1LKO4	34.69	2019-02-02 22:05:19	3627.24	3223.23	0.658931	0.888616	2019-01-20 22:00:00	2019-01-20	63	3
960	XBP1LKO4	34.69	2019-02-02 22:27:19	3148.03	2721.69	0.568425	0.864568	2019-01-20 22:00:00	2019-01-20	63	3
961	XBP1LKO4	34.69	2019-02-02 22:49:19	3934.46	3615.36	0.720171	0.918897	2019-01-20 23:00:00	2019-01-20	64	3
962	XBP1LKO4	34.69	2019-02-02 23:11:19	3719.45	3284.51	0.67474	0.883063	2019-01-20 23:00:00	2019-01-20	64	3
963	XBP1LKO4	34.69	2019-02-02 23:33:19	4057.85	3722.45	0.74247	0.917346	2019-01-20 23:00:00	2019-01-20	64	3
964	XBP1LKO4	34.69	2019-02-02 23:55:19	3632.84	3403.39	0.667933	0.936839	2019-01-21	2019-01-21	65	3
965	XBP1LKO4	34.69	2019-02-03 00:17:19	3149.82	2795	0.57202	0.887353	2019-01-21	2019-01-21	65	3
966	XBP1LKO4	34.69	2019-02-03 00:39:19	2963.79	2718.66	0.542281	0.917291	2019-01-21	2019-01-21	65	3
967	XBP1LKO4	34.69	2019-02-03 01:01:19	2791.91	2629.94	0.513975	0.941986	2019-01-21 01:00:00	2019-01-21	66	3
968	XBP1LKO4	34.69	2019-02-03 01:23:19	3063.02	2749.04	0.557673	0.897494	2019-01-21 01:00:00	2019-01-21	66	3
969	XBP1LKO4	34.69	2019-02-03 01:45:19	3708.38	3492.14	0.682642	0.94169	2019-01-21 01:00:00	2019-01-21	66	3
970	XBP1LKO4	34.69	2019-02-03 02:07:19	3833.98	3475.93	0.699632	0.906613	2019-01-21 02:00:00	2019-01-21	67	3
971	XBP1LKO4	34.69	2019-02-03 02:29:19	3549.67	3219.58	0.647814	0.907008	2019-01-21 02:00:00	2019-01-21	67	3
972	XBP1LKO4	34.69	2019-02-03 02:51:19	3196.74	2792.01	0.578506	0.873392	2019-01-21 03:00:00	2019-01-21	68	3
973	XBP1LKO4	34.69	2019-02-03 03:13:19	3237.02	2625.76	0.576615	0.811165	2019-01-21 03:00:00	2019-01-21	68	3
974	XBP1LKO4	34.69	2019-02-03 03:35:19	2851.58	2259.74	0.505523	0.792453	2019-01-21 03:00:00	2019-01-21	68	3
975	XBP1LKO4	34.69	2019-02-03 03:57:19	3410.46	3008.18	0.618529	0.882043	2019-01-21 04:00:00	2019-01-21	69	3
976	XBP1LKO4	34.69	2019-02-03 04:19:19	2919.14	2569.41	0.529175	0.880195	2019-01-21 04:00:00	2019-01-21	69	3
977	XBP1LKO4	34.69	2019-02-03 04:41:19	3353.53	2849.24	0.603247	0.849625	2019-01-21 04:00:00	2019-01-21	69	3
978	XBP1LKO4	34.69	2019-02-03 05:03:19	3271.28	3069.74	0.601688	0.938392	2019-01-21 05:00:00	2019-01-21	70	3
979	XBP1LKO4	34.69	2019-02-03 05:25:19	2984.19	2831.08	0.550285	0.948693	2019-01-21 05:00:00	2019-01-21	70	3
980	XBP1LKO4	34.69	2019-02-03 05:47:19	3932.49	3679.51	0.722818	0.935669	2019-01-21 05:00:00	2019-01-21	70	3
981	XBP1LKO4	34.69	2019-02-03 06:09:19	4043.78	3669.3	0.738061	0.907394	2019-01-21 06:00:00	2019-01-21	71	3
982	XBP1LKO4	34.69	2019-02-03 06:31:19	3664.47	3479.02	0.675846	0.949392	2019-01-21 06:00:00	2019-01-21	71	3
983	XBP1LKO4	34.69	2019-02-03 06:53:19	3528.81	3350.84	0.650854	0.949565	2019-01-21 07:00:00	2019-01-21	72	4
984	XBP1LKO4	34.69	2019-02-03 07:15:19	3326.38	3147.29	0.613001	0.946162	2019-01-21 07:00:00	2019-01-21	72	4
985	XBP1LKO4	34.69	2019-02-03 07:37:19	3225.97	2844.95	0.585046	0.881889	2019-01-21 07:00:00	2019-01-21	72	4
986	XBP1LKO4	34.69	2019-02-03 07:59:19	2977.88	2600.77	0.538896	0.873362	2019-01-21 08:00:00	2019-01-21	73	4
987	XBP1LKO4	34.69	2019-02-03 08:21:19	2793.25	2437.88	0.50541	0.872773	2019-01-21 08:00:00	2019-01-21	73	4
988	XBP1LKO4	34.69	2019-02-03 08:43:19	3137.24	2755.31	0.568434	0.878261	2019-01-21 08:00:00	2019-01-21	73	4
989	XBP1LKO4	34.69	2019-02-03 09:05:19	2838.24	2612.41	0.519715	0.920433	2019-01-21 09:00:00	2019-01-21	74	4
990	XBP1LKO4	34.69	2019-02-03 09:27:19	3017.94	2449.69	0.537664	0.811711	2019-01-21 09:00:00	2019-01-21	74	4
991	XBP1LKO4	34.69	2019-02-03 09:49:19	3236.88	2938.86	0.590866	0.90793	2019-01-21 10:00:00	2019-01-21	75	4
992	XBP1LKO4	34.69	2019-02-03 10:11:19	2933.74	2697.12	0.537058	0.919345	2019-01-21 10:00:00	2019-01-21	75	4
993	XBP1LKO4	34.69	2019-02-03 10:33:19	2943.44	2684.55	0.537853	0.912045	2019-01-21 10:00:00	2019-01-21	75	4
994	XBP1LKO4	34.69	2019-02-03 10:55:19	2816.03	2538.87	0.513228	0.901579	2019-01-21 11:00:00	2019-01-21	76	4
995	XBP1LKO4	34.69	2019-02-03 11:17:19	3774.83	3400.36	0.687838	0.900799	2019-01-21 11:00:00	2019-01-21	76	4
996	XBP1LKO4	34.69	2019-02-03 11:39:19	3095.88	2489.34	0.550473	0.804081	2019-01-21 11:00:00	2019-01-21	76	4
997	XBP1LKO4	34.69	2019-02-03 12:01:19	2868.72	2229.88	0.50658	0.777308	2019-01-21 12:00:00	2019-01-21	77	4
998	XBP1LKO4	34.69	2019-02-03 12:23:19	2708.29	2107.72	0.478367	0.778246	2019-01-21 12:00:00	2019-01-21	77	4
999	XBP1LKO4	34.69	2019-02-03 12:45:19	2728.4	2055.19	0.478811	0.753259	2019-01-21 12:00:00	2019-01-21	77	4
1000	XBP1LKO4	34.69	2019-02-03 13:07:19	2820.3	2395.14	0.50728	0.849251	2019-01-21 13:00:00	2019-01-21	78	4
1001	XBP1LKO4	34.69	2019-02-03 13:29:19	2784.98	2312.69	0.498535	0.830418	2019-01-21 13:00:00	2019-01-21	78	4
1002	XBP1LKO4	34.69	2019-02-03 13:51:19	2886.64	2618.74	0.526837	0.90719	2019-01-21 14:00:00	2019-01-21	79	4
1003	XBP1LKO4	34.69	2019-02-03 14:13:19	3042.55	2641.02	0.54986	0.868029	2019-01-21 14:00:00	2019-01-21	79	4
1004	XBP1LKO4	34.69	2019-02-03 14:35:19	3325.83	2622.14	0.588985	0.788415	2019-01-21 14:00:00	2019-01-21	79	4
1005	XBP1LKO4	34.69	2019-02-03 14:57:19	3264.22	2779.12	0.587444	0.851388	2019-01-21 15:00:00	2019-01-21	80	4
1006	XBP1LKO4	34.69	2019-02-03 15:19:19	2936.5	2501.92	0.528549	0.852007	2019-01-21 15:00:00	2019-01-21	80	4
1007	XBP1LKO4	34.69	2019-02-03 15:41:19	2752.61	2499.42	0.502478	0.908019	2019-01-21 15:00:00	2019-01-21	80	4
1008	XBP1LKO4	34.69	2019-02-03 16:03:19	2931.12	2548.25	0.529902	0.869376	2019-01-21 16:00:00	2019-01-21	81	4
1009	XBP1LKO4	34.69	2019-02-03 16:25:19	2884.57	2537.61	0.522846	0.879716	2019-01-21 16:00:00	2019-01-21	81	4
1010	XBP1LKO4	34.69	2019-02-03 16:47:19	2759.06	2385.51	0.498197	0.864611	2019-01-21 16:00:00	2019-01-21	81	4
1011	XBP1LKO4	34.69	2019-02-03 17:09:19	2760.29	2581.5	0.507304	0.935227	2019-01-21 17:00:00	2019-01-21	82	4
1012	XBP1LKO4	34.69	2019-02-03 17:31:19	2559.01	2398.89	0.470568	0.937431	2019-01-21 17:00:00	2019-01-21	82	4
1013	XBP1LKO4	34.69	2019-02-03 17:53:19	2872.14	2735.58	0.530115	0.952454	2019-01-21 18:00:00	2019-01-21	83	4
1014	XBP1LKO4	34.69	2019-02-03 18:15:19	2713.63	2538.57	0.498761	0.93549	2019-01-21 18:00:00	2019-01-21	83	4
1015	XBP1LKO4	34.69	2019-02-03 18:37:19	3392.71	2996.36	0.615484	0.883178	2019-01-21 18:00:00	2019-01-21	83	4
1016	XBP1LKO4	34.69	2019-02-03 18:59:19	2762.91	2424.46	0.500516	0.877503	2019-01-21 19:00:00	2019-01-21	84	4
1017	XBP1LKO4	34.69	2019-02-03 19:21:19	3751.91	3473.12	0.68792	0.925693	2019-01-21 19:00:00	2019-01-21	84	4
1018	XBP1LKO4	34.69	2019-02-03 19:43:19	3395.52	3075.8	0.619502	0.905841	2019-01-21 19:00:00	2019-01-21	84	4
1019	XBP1LKO4	34.69	2019-02-03 20:05:19	3818	3384.51	0.693209	0.886464	2019-01-21 20:00:00	2019-01-21	85	4
1020	XBP1LKO4	34.69	2019-02-03 20:27:19	3985.69	3451.52	0.719935	0.865978	2019-01-21 20:00:00	2019-01-21	85	4
1021	XBP1LKO4	34.69	2019-02-03 20:49:19	3754.26	3399.06	0.684875	0.905387	2019-01-21 21:00:00	2019-01-21	86	4
1022	XBP1LKO4	34.69	2019-02-03 21:11:19	3411.63	3067.26	0.621387	0.899061	2019-01-21 21:00:00	2019-01-21	86	4
1023	XBP1LKO4	34.69	2019-02-03 21:33:19	3702.35	3384.55	0.676887	0.914164	2019-01-21 21:00:00	2019-01-21	86	4
1024	XBP1LKO4	34.69	2019-02-03 21:55:19	3681.65	3274.82	0.668963	0.889496	2019-01-21 22:00:00	2019-01-21	87	4
1025	XBP1LKO4	34.69	2019-02-03 22:17:19	3140.68	2844.93	0.573006	0.905833	2019-01-21 22:00:00	2019-01-21	87	4
1026	XBP1LKO4	34.69	2019-02-03 22:39:19	3242.89	2819.58	0.586278	0.869467	2019-01-21 22:00:00	2019-01-21	87	4
1027	XBP1LKO4	34.69	2019-02-03 23:01:19	3012.03	2826.1	0.553987	0.938272	2019-01-21 23:00:00	2019-01-21	88	4
1028	XBP1LKO4	34.69	2019-02-03 23:23:19	3628.67	3307.79	0.662988	0.911569	2019-01-21 23:00:00	2019-01-21	88	4
1029	XBP1LKO4	34.69	2019-02-03 23:45:19	3731.94	3420.03	0.682681	0.916421	2019-01-21 23:00:00	2019-01-21	88	4
1030	XBP1LKO4	34.69	2019-02-04 00:07:19	4176.71	3854.2	0.765254	0.922783	2019-01-22	2019-01-22	89	4
1031	XBP1LKO4	34.69	2019-02-04 00:29:19	3324.69	3092.12	0.610248	0.930049	2019-01-22	2019-01-22	89	4
1032	XBP1LKO4	34.69	2019-02-04 00:51:19	3735.51	3495.8	0.686639	0.935829	2019-01-22 01:00:00	2019-01-22	90	4
1033	XBP1LKO4	34.69	2019-02-04 01:13:19	3695.1	3388.15	0.676027	0.916932	2019-01-22 01:00:00	2019-01-22	90	4
1034	XBP1LKO4	34.69	2019-02-04 01:35:19	3448.65	3179.82	0.631744	0.922048	2019-01-22 01:00:00	2019-01-22	90	4
1035	XBP1LKO4	34.69	2019-02-04 01:57:19	3551.97	3251.72	0.649604	0.91547	2019-01-22 02:00:00	2019-01-22	91	4
1036	XBP1LKO4	34.69	2019-02-04 02:19:19	3411.2	3158.43	0.625483	0.925901	2019-01-22 02:00:00	2019-01-22	91	4
1037	XBP1LKO4	34.69	2019-02-04 02:41:19	3193.28	2630.84	0.570672	0.823868	2019-01-22 02:00:00	2019-01-22	91	4
1038	XBP1LKO4	34.69	2019-02-04 03:03:19	3066.49	2390.89	0.541838	0.779682	2019-01-22 03:00:00	2019-01-22	92	4
1039	XBP1LKO4	34.69	2019-02-04 03:25:19	2967.98	2681.25	0.541167	0.903393	2019-01-22 03:00:00	2019-01-22	92	4
1040	XBP1LKO4	34.69	2019-02-04 03:47:19	2855.03	2549.04	0.519197	0.892827	2019-01-22 03:00:00	2019-01-22	92	4
1041	XBP1LKO4	34.69	2019-02-04 04:09:19	3372.02	3001.5	0.612798	0.89012	2019-01-22 04:00:00	2019-01-22	93	4
1042	XBP1LKO4	34.69	2019-02-04 04:31:19	3874.63	3683.56	0.714835	0.950686	2019-01-22 04:00:00	2019-01-22	93	4
1043	XBP1LKO4	34.69	2019-02-04 04:53:19	2949.46	2813.47	0.54458	0.953892	2019-01-22 05:00:00	2019-01-22	94	4
1044	XBP1LKO4	34.69	2019-02-04 05:15:19	3119.88	3026.02	0.578324	0.969918	2019-01-22 05:00:00	2019-01-22	94	4
1045	XBP1LKO4	34.69	2019-02-04 05:37:19	3815.26	3706.83	0.707516	0.97158	2019-01-22 05:00:00	2019-01-22	94	4
1046	XBP1LKO4	34.69	2019-02-04 05:59:19	2897.43	2784.44	0.535912	0.961003	2019-01-22 06:00:00	2019-01-22	95	4
1047	XBP1LKO4	34.69	2019-02-04 06:21:19	2887.7	2664.05	0.529052	0.922551	2019-01-22 06:00:00	2019-01-22	95	4
1048	XBP1LKO4	34.69	2019-02-04 06:43:19	2983.86	2750.93	0.546586	0.921935	2019-01-22 06:00:00	2019-01-22	95	4
1049	XBP1FLOX1	35.34	2019-01-18 07:18:12	2703.36	2510.51	0.476056	0.928662	2019-01-18 07:00:00	2019-01-18	0	1
1050	XBP1FLOX1	35.34	2019-01-18 07:40:12	2677.19	2387.72	0.467139	0.891878	2019-01-18 07:00:00	2019-01-18	0	1
1051	XBP1FLOX1	35.34	2019-01-18 08:02:12	3118.37	2885.77	0.548695	0.925411	2019-01-18 07:00:00	2019-01-18	0	1
1052	XBP1FLOX1	35.34	2019-01-18 08:24:12	3507.77	3388.35	0.623435	0.965957	2019-01-18 08:00:00	2019-01-18	1	1
1053	XBP1FLOX1	35.34	2019-01-18 08:46:12	3362.45	3202	0.595595	0.952282	2019-01-18 08:00:00	2019-01-18	1	1
1054	XBP1FLOX1	35.34	2019-01-18 09:08:12	2676.07	2472.47	0.470696	0.923919	2019-01-18 09:00:00	2019-01-18	2	1
1055	XBP1FLOX1	35.34	2019-01-18 09:30:12	2576.23	2309.29	0.450031	0.896383	2019-01-18 09:00:00	2019-01-18	2	1
1056	XBP1FLOX1	35.34	2019-01-18 09:52:12	2609.14	2337.59	0.455728	0.89592	2019-01-18 09:00:00	2019-01-18	2	1
1057	XBP1FLOX1	35.34	2019-01-18 10:14:12	2686.86	2459.26	0.47158	0.915288	2019-01-18 10:00:00	2019-01-18	3	1
1058	XBP1FLOX1	35.34	2019-01-18 10:36:12	2426.81	2104.47	0.420828	0.867174	2019-01-18 10:00:00	2019-01-18	3	1
1059	XBP1FLOX1	35.34	2019-01-18 10:58:12	3022.99	2599.47	0.523248	0.8599	2019-01-18 10:00:00	2019-01-18	3	1
1060	XBP1FLOX1	35.34	2019-01-18 11:20:12	3161.1	2968.55	0.558106	0.939086	2019-01-18 11:00:00	2019-01-18	4	1
1061	XBP1FLOX1	35.34	2019-01-18 11:42:12	2753.59	2601	0.48682	0.944585	2019-01-18 11:00:00	2019-01-18	4	1
1062	XBP1FLOX1	35.34	2019-01-18 12:04:12	2585.12	2381.56	0.454397	0.921258	2019-01-18 11:00:00	2019-01-18	4	1
1063	XBP1FLOX1	35.34	2019-01-18 12:26:12	2399.31	2150.43	0.419114	0.896269	2019-01-18 12:00:00	2019-01-18	5	1
1064	XBP1FLOX1	35.34	2019-01-18 12:48:12	2396.02	2072.74	0.41527	0.865073	2019-01-18 12:00:00	2019-01-18	5	1
1065	XBP1FLOX1	35.34	2019-01-18 13:10:12	2388.08	2052.18	0.413294	0.859343	2019-01-18 13:00:00	2019-01-18	6	1
1066	XBP1FLOX1	35.34	2019-01-18 13:32:12	2654.72	2284.91	0.459597	0.860697	2019-01-18 13:00:00	2019-01-18	6	1
1067	XBP1FLOX1	35.34	2019-01-18 13:54:12	3343.04	3134.84	0.590028	0.937722	2019-01-18 13:00:00	2019-01-18	6	1
1068	XBP1FLOX1	35.34	2019-01-18 14:16:12	3019.51	2811.27	0.532044	0.931033	2019-01-18 14:00:00	2019-01-18	7	1
1069	XBP1FLOX1	35.34	2019-01-18 14:38:12	2700.3	2536.59	0.476782	0.939372	2019-01-18 14:00:00	2019-01-18	7	1
1070	XBP1FLOX1	35.34	2019-01-18 15:00:12	2367.52	2162.84	0.415351	0.913544	2019-01-18 14:00:00	2019-01-18	7	1
1071	XBP1FLOX1	35.34	2019-01-18 15:22:12	2943.66	2624.04	0.513577	0.891422	2019-01-18 15:00:00	2019-01-18	8	1
1072	XBP1FLOX1	35.34	2019-01-18 15:44:12	3063.36	2970.24	0.544939	0.9696	2019-01-18 15:00:00	2019-01-18	8	1
1073	XBP1FLOX1	35.34	2019-01-18 16:06:12	2634.26	2348.14	0.459593	0.891384	2019-01-18 16:00:00	2019-01-18	9	1
1074	XBP1FLOX1	35.34	2019-01-18 16:28:12	2393.14	2037.85	0.413353	0.85154	2019-01-18 16:00:00	2019-01-18	9	1
1075	XBP1FLOX1	35.34	2019-01-18 16:50:12	2508.53	2089.58	0.431248	0.832989	2019-01-18 16:00:00	2019-01-18	9	1
1076	XBP1FLOX1	35.34	2019-01-18 17:12:12	3035.08	2603.9	0.52508	0.857935	2019-01-18 17:00:00	2019-01-18	10	1
1077	XBP1FLOX1	35.34	2019-01-18 17:34:12	2979.32	2676.75	0.520713	0.898444	2019-01-18 17:00:00	2019-01-18	10	1
1078	XBP1FLOX1	35.34	2019-01-18 17:56:12	2243.05	2109.15	0.396139	0.940306	2019-01-18 17:00:00	2019-01-18	10	1
1079	XBP1FLOX1	35.34	2019-01-18 18:18:12	2373.18	2105.07	0.413589	0.887023	2019-01-18 18:00:00	2019-01-18	11	1
1080	XBP1FLOX1	35.34	2019-01-18 18:40:12	2540.85	2217.46	0.441221	0.872725	2019-01-18 18:00:00	2019-01-18	11	1
1081	XBP1FLOX1	35.34	2019-01-18 19:02:12	3040.43	2739.57	0.53174	0.901045	2019-01-18 18:00:00	2019-01-18	11	1
1082	XBP1FLOX1	35.34	2019-01-18 19:24:12	3456.64	3008.14	0.599875	0.87025	2019-01-18 19:00:00	2019-01-18	12	1
1083	XBP1FLOX1	35.34	2019-01-18 19:46:12	3105.41	2908.72	0.547943	0.936664	2019-01-18 19:00:00	2019-01-18	12	1
1084	XBP1FLOX1	35.34	2019-01-18 20:08:12	3863.54	3756.79	0.687749	0.972372	2019-01-18 20:00:00	2019-01-18	13	1
1085	XBP1FLOX1	35.34	2019-01-18 20:30:12	4041.14	3942.65	0.71994	0.975627	2019-01-18 20:00:00	2019-01-18	13	1
1086	XBP1FLOX1	35.34	2019-01-18 20:52:12	3911.11	3821.38	0.69702	0.977056	2019-01-18 20:00:00	2019-01-18	13	1
1087	XBP1FLOX1	35.34	2019-01-18 21:14:12	3865.67	3676.4	0.684521	0.95104	2019-01-18 21:00:00	2019-01-18	14	1
1088	XBP1FLOX1	35.34	2019-01-18 21:36:12	3612.51	3513.77	0.64311	0.972669	2019-01-18 21:00:00	2019-01-18	14	1
1089	XBP1FLOX1	35.34	2019-01-18 21:58:12	4215.16	4203.13	0.75491	0.997147	2019-01-18 21:00:00	2019-01-18	14	1
1090	XBP1FLOX1	35.34	2019-01-18 22:20:12	4009.1	3884.64	0.713061	0.968955	2019-01-18 22:00:00	2019-01-18	15	1
1091	XBP1FLOX1	35.34	2019-01-18 22:42:12	3158.89	3046.87	0.561232	0.964538	2019-01-18 22:00:00	2019-01-18	15	1
1092	XBP1FLOX1	35.34	2019-01-18 23:04:12	2742.68	2655.3	0.487718	0.968142	2019-01-18 22:00:00	2019-01-18	15	1
1093	XBP1FLOX1	35.34	2019-01-18 23:26:12	3024.48	2941.89	0.538431	0.972692	2019-01-18 23:00:00	2019-01-18	16	1
1094	XBP1FLOX1	35.34	2019-01-18 23:48:12	3167.14	3054.4	0.562679	0.964402	2019-01-18 23:00:00	2019-01-18	16	1
1095	XBP1FLOX1	35.34	2019-01-19 00:10:12	3923.5	3858.64	0.700328	0.983469	2019-01-19	2019-01-19	17	1
1096	XBP1FLOX1	35.34	2019-01-19 00:32:12	3956.88	3837.87	0.703942	0.969922	2019-01-19	2019-01-19	17	1
1097	XBP1FLOX1	35.34	2019-01-19 00:54:12	3757.6	3586.52	0.665949	0.95447	2019-01-19	2019-01-19	17	1
1098	XBP1FLOX1	35.34	2019-01-19 01:16:12	2936.95	2743.43	0.517892	0.934108	2019-01-19 01:00:00	2019-01-19	18	1
1099	XBP1FLOX1	35.34	2019-01-19 01:38:12	2680.73	2439.38	0.469878	0.909969	2019-01-19 01:00:00	2019-01-19	18	1
1100	XBP1FLOX1	35.34	2019-01-19 02:00:12	3099.61	2956.73	0.549259	0.953902	2019-01-19 01:00:00	2019-01-19	18	1
1101	XBP1FLOX1	35.34	2019-01-19 02:22:12	3584.56	3568.28	0.641709	0.995459	2019-01-19 02:00:00	2019-01-19	19	1
1102	XBP1FLOX1	35.34	2019-01-19 02:44:12	2899.15	2645.09	0.508468	0.912365	2019-01-19 02:00:00	2019-01-19	19	1
1103	XBP1FLOX1	35.34	2019-01-19 03:06:12	2618.05	2480.26	0.463176	0.947366	2019-01-19 03:00:00	2019-01-19	20	1
1104	XBP1FLOX1	35.34	2019-01-19 03:28:12	2903.48	2760.03	0.514083	0.950596	2019-01-19 03:00:00	2019-01-19	20	1
1105	XBP1FLOX1	35.34	2019-01-19 03:50:12	2886.96	2602.72	0.504962	0.901543	2019-01-19 03:00:00	2019-01-19	20	1
1106	XBP1FLOX1	35.34	2019-01-19 04:12:12	3669.21	3498.49	0.650123	0.953474	2019-01-19 04:00:00	2019-01-19	21	1
1107	XBP1FLOX1	35.34	2019-01-19 04:34:12	3861.47	3832.28	0.690772	0.992439	2019-01-19 04:00:00	2019-01-19	21	1
1108	XBP1FLOX1	35.34	2019-01-19 04:56:12	3145.55	3080.19	0.560883	0.979223	2019-01-19 04:00:00	2019-01-19	21	1
1109	XBP1FLOX1	35.34	2019-01-19 05:18:12	3727.79	3605.77	0.662753	0.967267	2019-01-19 05:00:00	2019-01-19	22	1
1110	XBP1FLOX1	35.34	2019-01-19 05:40:12	3612.89	3589.55	0.646477	0.993542	2019-01-19 05:00:00	2019-01-19	22	1
1111	XBP1FLOX1	35.34	2019-01-19 06:02:12	3448.58	3256.82	0.609661	0.944395	2019-01-19 05:00:00	2019-01-19	22	1
1112	XBP1FLOX1	35.34	2019-01-19 06:24:12	2794.4	2633.34	0.493764	0.942362	2019-01-19 06:00:00	2019-01-19	23	1
1113	XBP1FLOX1	35.34	2019-01-19 06:46:12	2593.1	2329.91	0.453218	0.898505	2019-01-19 06:00:00	2019-01-19	23	1
1114	XBP1FLOX1	35.34	2019-01-19 07:08:12	2626.81	2481.5	0.464417	0.944684	2019-01-19 07:00:00	2019-01-19	24	2
1115	XBP1FLOX1	35.34	2019-01-19 07:30:12	2589.81	2367.45	0.454415	0.914141	2019-01-19 07:00:00	2019-01-19	24	2
1116	XBP1FLOX1	35.34	2019-01-19 07:52:12	2908.63	2833.8	0.518008	0.974273	2019-01-19 07:00:00	2019-01-19	24	2
1117	XBP1FLOX1	35.34	2019-01-19 08:14:12	3467.37	3353.73	0.616447	0.967226	2019-01-19 08:00:00	2019-01-19	25	2
1118	XBP1FLOX1	35.34	2019-01-19 08:36:12	2813.7	2772.89	0.502482	0.985498	2019-01-19 08:00:00	2019-01-19	25	2
1119	XBP1FLOX1	35.34	2019-01-19 08:58:12	2499.04	2498.86	0.447867	0.999928	2019-01-19 08:00:00	2019-01-19	25	2
1120	XBP1FLOX1	35.34	2019-01-19 09:20:12	2498.58	2296.27	0.438942	0.919029	2019-01-19 09:00:00	2019-01-19	26	2
1121	XBP1FLOX1	35.34	2019-01-19 09:42:12	2563.05	2360.76	0.450498	0.921075	2019-01-19 09:00:00	2019-01-19	26	2
1122	XBP1FLOX1	35.34	2019-01-19 10:04:12	2440.21	2194.2	0.426569	0.899185	2019-01-19 09:00:00	2019-01-19	26	2
1123	XBP1FLOX1	35.34	2019-01-19 10:26:12	2541.66	2195.51	0.440371	0.863811	2019-01-19 10:00:00	2019-01-19	27	2
1124	XBP1FLOX1	35.34	2019-01-19 10:48:12	2379.05	2057.4	0.412299	0.8648	2019-01-19 10:00:00	2019-01-19	27	2
1125	XBP1FLOX1	35.34	2019-01-19 11:10:12	2078.96	1815.49	0.361062	0.873269	2019-01-19 11:00:00	2019-01-19	28	2
1126	XBP1FLOX1	35.34	2019-01-19 11:32:12	3018.92	2539.18	0.52006	0.841087	2019-01-19 11:00:00	2019-01-19	28	2
1127	XBP1FLOX1	35.34	2019-01-19 11:54:12	3288.16	2935.1	0.573855	0.892628	2019-01-19 11:00:00	2019-01-19	28	2
1128	XBP1FLOX1	35.34	2019-01-19 12:16:12	2494.03	2257.38	0.436625	0.905114	2019-01-19 12:00:00	2019-01-19	29	2
1129	XBP1FLOX1	35.34	2019-01-19 12:38:12	2583.24	2129.29	0.443106	0.824272	2019-01-19 12:00:00	2019-01-19	29	2
1130	XBP1FLOX1	35.34	2019-01-19 13:00:12	2728.03	2266.13	0.468708	0.830682	2019-01-19 12:00:00	2019-01-19	29	2
1131	XBP1FLOX1	35.34	2019-01-19 13:22:12	2470.01	1972.32	0.4209	0.798506	2019-01-19 13:00:00	2019-01-19	30	2
1132	XBP1FLOX1	35.34	2019-01-19 13:44:12	2753.77	1925.13	0.457276	0.699089	2019-01-19 13:00:00	2019-01-19	30	2
1133	XBP1FLOX1	35.34	2019-01-19 14:06:12	3074.36	2554.21	0.528229	0.830809	2019-01-19 14:00:00	2019-01-19	31	2
1134	XBP1FLOX1	35.34	2019-01-19 14:28:12	3078.19	2983.37	0.547521	0.969197	2019-01-19 14:00:00	2019-01-19	31	2
1135	XBP1FLOX1	35.34	2019-01-19 14:50:12	2815.14	2592.3	0.494777	0.920842	2019-01-19 14:00:00	2019-01-19	31	2
1136	XBP1FLOX1	35.34	2019-01-19 15:12:12	2416.94	2282.57	0.427284	0.944404	2019-01-19 15:00:00	2019-01-19	32	2
1137	XBP1FLOX1	35.34	2019-01-19 15:34:12	2705.5	2458.07	0.474052	0.908546	2019-01-19 15:00:00	2019-01-19	32	2
1138	XBP1FLOX1	35.34	2019-01-19 15:56:12	2233.72	2121.17	0.395402	0.949613	2019-01-19 15:00:00	2019-01-19	32	2
1139	XBP1FLOX1	35.34	2019-01-19 16:18:12	2457.52	2093.6	0.424513	0.851916	2019-01-19 16:00:00	2019-01-19	33	2
1140	XBP1FLOX1	35.34	2019-01-19 16:40:12	2502.33	2053.75	0.428841	0.820735	2019-01-19 16:00:00	2019-01-19	33	2
1141	XBP1FLOX1	35.34	2019-01-19 17:02:12	2312.36	1901.62	0.39645	0.822373	2019-01-19 16:00:00	2019-01-19	33	2
1142	XBP1FLOX1	35.34	2019-01-19 17:24:12	3145.11	2825.72	0.54969	0.89845	2019-01-19 17:00:00	2019-01-19	34	2
1143	XBP1FLOX1	35.34	2019-01-19 17:46:12	3388.19	3187.3	0.598439	0.94071	2019-01-19 17:00:00	2019-01-19	34	2
1144	XBP1FLOX1	35.34	2019-01-19 18:08:12	2432.92	2235.84	0.427403	0.918998	2019-01-19 18:00:00	2019-01-19	35	2
1145	XBP1FLOX1	35.34	2019-01-19 18:30:12	2938.43	2863.89	0.523362	0.974634	2019-01-19 18:00:00	2019-01-19	35	2
1146	XBP1FLOX1	35.34	2019-01-19 18:52:12	2649.91	2544.08	0.470285	0.960062	2019-01-19 18:00:00	2019-01-19	35	2
1147	XBP1FLOX1	35.34	2019-01-19 19:14:12	3183.59	2972.58	0.561329	0.93372	2019-01-19 19:00:00	2019-01-19	36	2
1148	XBP1FLOX1	35.34	2019-01-19 19:36:12	3088.94	2776.58	0.539932	0.898878	2019-01-19 19:00:00	2019-01-19	36	2
1149	XBP1FLOX1	35.34	2019-01-19 19:58:12	3965.79	3707.33	0.699437	0.934828	2019-01-19 19:00:00	2019-01-19	36	2
1150	XBP1FLOX1	35.34	2019-01-19 20:20:12	4162.47	4028.01	0.740111	0.967696	2019-01-19 20:00:00	2019-01-19	37	2
1151	XBP1FLOX1	35.34	2019-01-19 20:42:12	4222.63	4071.87	0.75018	0.964297	2019-01-19 20:00:00	2019-01-19	37	2
1152	XBP1FLOX1	35.34	2019-01-19 21:04:12	4270.39	4144.81	0.759841	0.970594	2019-01-19 20:00:00	2019-01-19	37	2
1153	XBP1FLOX1	35.34	2019-01-19 21:26:12	3661.89	3469.82	0.647878	0.947549	2019-01-19 21:00:00	2019-01-19	38	2
1154	XBP1FLOX1	35.34	2019-01-19 21:48:12	2978.64	2924.1	0.531443	0.981688	2019-01-19 21:00:00	2019-01-19	38	2
1155	XBP1FLOX1	35.34	2019-01-19 22:10:12	2540.04	2495.02	0.453253	0.982277	2019-01-19 22:00:00	2019-01-19	39	2
1156	XBP1FLOX1	35.34	2019-01-19 22:32:12	3787.35	3814.87	0.679969	1.00727	2019-01-19 22:00:00	2019-01-19	39	2
1157	XBP1FLOX1	35.34	2019-01-19 22:54:12	2972.55	2818.23	0.525986	0.948085	2019-01-19 22:00:00	2019-01-19	39	2
1158	XBP1FLOX1	35.34	2019-01-19 23:16:12	2901.99	2808.16	0.515987	0.967665	2019-01-19 23:00:00	2019-01-19	40	2
1159	XBP1FLOX1	35.34	2019-01-19 23:38:12	3682.68	3523.4	0.653037	0.95675	2019-01-19 23:00:00	2019-01-19	40	2
1160	XBP1FLOX1	35.34	2019-01-20 00:00:12	4007.22	3939.23	0.715196	0.983031	2019-01-19 23:00:00	2019-01-19	40	2
1161	XBP1FLOX1	35.34	2019-01-20 00:22:12	3418.76	3351.83	0.609778	0.980424	2019-01-20	2019-01-20	41	2
1162	XBP1FLOX1	35.34	2019-01-20 00:44:12	2461.29	2393.01	0.438123	0.97226	2019-01-20	2019-01-20	41	2
1163	XBP1FLOX1	35.34	2019-01-20 01:06:12	2640.47	2402.98	0.462833	0.910055	2019-01-20 01:00:00	2019-01-20	42	2
1164	XBP1FLOX1	35.34	2019-01-20 01:28:12	2657.97	2380.9	0.464237	0.895757	2019-01-20 01:00:00	2019-01-20	42	2
1165	XBP1FLOX1	35.34	2019-01-20 01:50:12	3026.48	2728.4	0.529362	0.901511	2019-01-20 01:00:00	2019-01-20	42	2
1166	XBP1FLOX1	35.34	2019-01-20 02:12:12	3651.7	3554.33	0.650194	0.973337	2019-01-20 02:00:00	2019-01-20	43	2
1167	XBP1FLOX1	35.34	2019-01-20 02:34:12	3221.72	3133.8	0.573547	0.972709	2019-01-20 02:00:00	2019-01-20	43	2
1168	XBP1FLOX1	35.34	2019-01-20 02:56:12	2909.26	2802.31	0.516715	0.963239	2019-01-20 02:00:00	2019-01-20	43	2
1169	XBP1FLOX1	35.34	2019-01-20 03:18:12	2850.74	2638.48	0.501621	0.92554	2019-01-20 03:00:00	2019-01-20	44	2
1170	XBP1FLOX1	35.34	2019-01-20 03:40:12	3370.34	3186.13	0.595971	0.945341	2019-01-20 03:00:00	2019-01-20	44	2
1171	XBP1FLOX1	35.34	2019-01-20 04:02:12	3611.45	3515.69	0.643052	0.973484	2019-01-20 03:00:00	2019-01-20	44	2
1172	XBP1FLOX1	35.34	2019-01-20 04:24:12	3295.42	3253.53	0.588769	0.987287	2019-01-20 04:00:00	2019-01-20	45	2
1173	XBP1FLOX1	35.34	2019-01-20 04:46:12	4069.47	3985.13	0.725637	0.979274	2019-01-20 04:00:00	2019-01-20	45	2
1174	XBP1FLOX1	35.34	2019-01-20 05:08:12	4217.32	4173.99	0.753927	0.989726	2019-01-20 05:00:00	2019-01-20	46	2
1175	XBP1FLOX1	35.34	2019-01-20 05:30:12	3186.12	3053.05	0.565191	0.958237	2019-01-20 05:00:00	2019-01-20	46	2
1176	XBP1FLOX1	35.34	2019-01-20 05:52:12	3241.98	3172.18	0.57797	0.978469	2019-01-20 05:00:00	2019-01-20	46	2
1177	XBP1FLOX1	35.34	2019-01-20 06:14:12	3858.52	3752.41	0.686878	0.972499	2019-01-20 06:00:00	2019-01-20	47	2
1178	XBP1FLOX1	35.34	2019-01-20 06:36:12	3286.42	3185.64	0.584579	0.969335	2019-01-20 06:00:00	2019-01-20	47	2
1179	XBP1FLOX1	35.34	2019-01-20 06:58:12	2770.88	2618	0.489906	0.944825	2019-01-20 06:00:00	2019-01-20	47	2
1180	XBP1FLOX1	35.34	2019-01-20 07:20:12	2581.71	2414.29	0.455366	0.935151	2019-01-20 07:00:00	2019-01-20	48	3
1181	XBP1FLOX1	35.34	2019-01-20 07:42:12	2553.99	2394.25	0.450736	0.937454	2019-01-20 07:00:00	2019-01-20	48	3
1182	XBP1FLOX1	35.34	2019-01-20 08:04:12	2653.39	2527.8	0.470044	0.952666	2019-01-20 07:00:00	2019-01-20	48	3
1183	XBP1FLOX1	35.34	2019-01-20 08:26:12	2505.64	2208.55	0.43606	0.881431	2019-01-20 08:00:00	2019-01-20	49	3
1184	XBP1FLOX1	35.34	2019-01-20 08:48:12	2721.84	2450.95	0.475954	0.900476	2019-01-20 08:00:00	2019-01-20	49	3
1185	XBP1FLOX1	35.34	2019-01-20 09:10:12	3359.96	3084.28	0.590107	0.917952	2019-01-20 09:00:00	2019-01-20	50	3
1186	XBP1FLOX1	35.34	2019-01-20 09:32:12	2583.09	2347	0.45261	0.908604	2019-01-20 09:00:00	2019-01-20	50	3
1187	XBP1FLOX1	35.34	2019-01-20 09:54:12	2577.12	2226.75	0.446541	0.864045	2019-01-20 09:00:00	2019-01-20	50	3
1188	XBP1FLOX1	35.34	2019-01-20 10:16:12	2896.38	2484.82	0.501081	0.857904	2019-01-20 10:00:00	2019-01-20	51	3
1189	XBP1FLOX1	35.34	2019-01-20 10:38:12	2519.94	2027.23	0.430066	0.804477	2019-01-20 10:00:00	2019-01-20	51	3
1190	XBP1FLOX1	35.34	2019-01-20 11:00:12	2470.23	1939.85	0.419509	0.785291	2019-01-20 10:00:00	2019-01-20	51	3
1191	XBP1FLOX1	35.34	2019-01-20 11:22:12	2428.13	1914.18	0.412683	0.788334	2019-01-20 11:00:00	2019-01-20	52	3
1192	XBP1FLOX1	35.34	2019-01-20 11:44:12	2472.2	1924.6	0.419109	0.778495	2019-01-20 11:00:00	2019-01-20	52	3
1193	XBP1FLOX1	35.34	2019-01-20 12:06:12	3302.15	2726.41	0.566621	0.825645	2019-01-20 12:00:00	2019-01-20	53	3
1194	XBP1FLOX1	35.34	2019-01-20 12:28:12	3139.93	2849.62	0.550035	0.907543	2019-01-20 12:00:00	2019-01-20	53	3
1195	XBP1FLOX1	35.34	2019-01-20 12:50:12	2532.17	2175.76	0.43822	0.859249	2019-01-20 12:00:00	2019-01-20	53	3
1196	XBP1FLOX1	35.34	2019-01-20 13:12:12	2418.53	2066.26	0.418035	0.854347	2019-01-20 13:00:00	2019-01-20	54	3
1197	XBP1FLOX1	35.34	2019-01-20 13:34:12	2537.93	2121.56	0.43663	0.83594	2019-01-20 13:00:00	2019-01-20	54	3
1198	XBP1FLOX1	35.34	2019-01-20 13:56:12	2561.89	2168.96	0.441949	0.846622	2019-01-20 13:00:00	2019-01-20	54	3
1199	XBP1FLOX1	35.34	2019-01-20 14:18:12	2481.89	1993.07	0.423416	0.803046	2019-01-20 14:00:00	2019-01-20	55	3
1200	XBP1FLOX1	35.34	2019-01-20 14:40:12	2435.14	1933.58	0.414482	0.794032	2019-01-20 14:00:00	2019-01-20	55	3
1201	XBP1FLOX1	35.34	2019-01-20 15:02:12	2508.06	1983.21	0.426531	0.790733	2019-01-20 14:00:00	2019-01-20	55	3
1202	XBP1FLOX1	35.34	2019-01-20 15:24:12	2565.99	1959.72	0.433351	0.763731	2019-01-20 15:00:00	2019-01-20	56	3
1203	XBP1FLOX1	35.34	2019-01-20 15:46:12	2350.22	1825.97	0.398269	0.776937	2019-01-20 15:00:00	2019-01-20	56	3
1204	XBP1FLOX1	35.34	2019-01-20 16:08:12	3468.11	2964.84	0.599534	0.854888	2019-01-20 16:00:00	2019-01-20	57	3
1205	XBP1FLOX1	35.34	2019-01-20 16:30:12	3089.04	2852.78	0.543278	0.923519	2019-01-20 16:00:00	2019-01-20	57	3
1206	XBP1FLOX1	35.34	2019-01-20 16:52:12	2578.75	2411.9	0.454862	0.935299	2019-01-20 16:00:00	2019-01-20	57	3
1207	XBP1FLOX1	35.34	2019-01-20 17:14:12	2468.67	2248.26	0.43279	0.910716	2019-01-20 17:00:00	2019-01-20	58	3
1208	XBP1FLOX1	35.34	2019-01-20 17:36:12	2373.67	2089.22	0.412962	0.880167	2019-01-20 17:00:00	2019-01-20	58	3
1209	XBP1FLOX1	35.34	2019-01-20 17:58:12	2405.72	2009.89	0.413834	0.835466	2019-01-20 17:00:00	2019-01-20	58	3
1210	XBP1FLOX1	35.34	2019-01-20 18:20:12	2771.7	2340.82	0.47789	0.844544	2019-01-20 18:00:00	2019-01-20	59	3
1211	XBP1FLOX1	35.34	2019-01-20 18:42:12	2568.33	2000.14	0.435436	0.778769	2019-01-20 18:00:00	2019-01-20	59	3
1212	XBP1FLOX1	35.34	2019-01-20 19:04:12	2880.5	2341.14	0.492644	0.812755	2019-01-20 18:00:00	2019-01-20	59	3
1213	XBP1FLOX1	35.34	2019-01-20 19:26:12	4075.7	3729.06	0.715278	0.914949	2019-01-20 19:00:00	2019-01-20	60	3
1214	XBP1FLOX1	35.34	2019-01-20 19:48:12	3885.96	3679.63	0.687411	0.946904	2019-01-20 19:00:00	2019-01-20	60	3
1215	XBP1FLOX1	35.34	2019-01-20 20:10:12	3987.59	3803.18	0.706584	0.953756	2019-01-20 20:00:00	2019-01-20	61	3
1216	XBP1FLOX1	35.34	2019-01-20 20:32:12	3964.92	3833.95	0.704859	0.966967	2019-01-20 20:00:00	2019-01-20	61	3
1217	XBP1FLOX1	35.34	2019-01-20 20:54:12	3112.33	3050.14	0.555068	0.980015	2019-01-20 20:00:00	2019-01-20	61	3
1218	XBP1FLOX1	35.34	2019-01-20 21:16:12	3661	3634.53	0.654963	0.992769	2019-01-20 21:00:00	2019-01-20	62	3
1219	XBP1FLOX1	35.34	2019-01-20 21:38:12	4069.9	4004.99	0.726564	0.984051	2019-01-20 21:00:00	2019-01-20	62	3
1220	XBP1FLOX1	35.34	2019-01-20 22:00:12	3973.25	3927.24	0.710069	0.988421	2019-01-20 21:00:00	2019-01-20	62	3
1221	XBP1FLOX1	35.34	2019-01-20 22:22:12	3205.23	3159.37	0.572432	0.985694	2019-01-20 22:00:00	2019-01-20	63	3
1222	XBP1FLOX1	35.34	2019-01-20 22:44:12	3236.01	3196.74	0.578236	0.987865	2019-01-20 22:00:00	2019-01-20	63	3
1223	XBP1FLOX1	35.34	2019-01-20 23:06:12	3233.38	3178.4	0.577078	0.982994	2019-01-20 23:00:00	2019-01-20	64	3
1224	XBP1FLOX1	35.34	2019-01-20 23:28:12	3217.65	3078.97	0.570597	0.956898	2019-01-20 23:00:00	2019-01-20	64	3
1225	XBP1FLOX1	35.34	2019-01-20 23:50:12	3926.11	3884.07	0.701794	0.989292	2019-01-20 23:00:00	2019-01-20	64	3
1226	XBP1FLOX1	35.34	2019-01-21 00:12:12	4269.06	4146.63	0.759741	0.971321	2019-01-21	2019-01-21	65	3
1227	XBP1FLOX1	35.34	2019-01-21 00:34:12	3457.23	3368.43	0.615717	0.974314	2019-01-21	2019-01-21	65	3
1228	XBP1FLOX1	35.34	2019-01-21 00:56:12	3279.36	3188.29	0.583739	0.972232	2019-01-21	2019-01-21	65	3
1229	XBP1FLOX1	35.34	2019-01-21 01:18:12	3304.36	3180.37	0.58678	0.962476	2019-01-21 01:00:00	2019-01-21	66	3
1230	XBP1FLOX1	35.34	2019-01-21 01:40:12	3686.99	3664.77	0.659806	0.993973	2019-01-21 01:00:00	2019-01-21	66	3
1231	XBP1FLOX1	35.34	2019-01-21 02:02:12	3497.79	3421.52	0.623534	0.978194	2019-01-21 01:00:00	2019-01-21	66	3
1232	XBP1FLOX1	35.34	2019-01-21 02:24:12	3327.49	3260.79	0.593431	0.979954	2019-01-21 02:00:00	2019-01-21	67	3
1233	XBP1FLOX1	35.34	2019-01-21 02:46:12	3547.71	3404.36	0.629545	0.959595	2019-01-21 02:00:00	2019-01-21	67	3
1234	XBP1FLOX1	35.34	2019-01-21 03:08:12	4115.03	3974.2	0.73133	0.965776	2019-01-21 03:00:00	2019-01-21	68	3
1235	XBP1FLOX1	35.34	2019-01-21 03:30:12	3335.84	3289.28	0.595809	0.986041	2019-01-21 03:00:00	2019-01-21	68	3
1236	XBP1FLOX1	35.34	2019-01-21 03:52:12	3276.85	3251.42	0.586162	0.992238	2019-01-21 03:00:00	2019-01-21	68	3
1237	XBP1FLOX1	35.34	2019-01-21 04:14:12	3285.85	3236.11	0.58671	0.984863	2019-01-21 04:00:00	2019-01-21	69	3
1238	XBP1FLOX1	35.34	2019-01-21 04:36:12	3527.03	3467.77	0.629518	0.9832	2019-01-21 04:00:00	2019-01-21	69	3
1239	XBP1FLOX1	35.34	2019-01-21 04:58:12	4451.53	4353.66	0.793517	0.978015	2019-01-21 04:00:00	2019-01-21	69	3
1240	XBP1FLOX1	35.34	2019-01-21 05:20:12	4261.11	4053.03	0.754569	0.951168	2019-01-21 05:00:00	2019-01-21	70	3
1241	XBP1FLOX1	35.34	2019-01-21 05:42:12	4103.31	3870.3	0.725197	0.943215	2019-01-21 05:00:00	2019-01-21	70	3
1242	XBP1FLOX1	35.34	2019-01-21 06:04:12	2851.23	2570.15	0.498697	0.901418	2019-01-21 05:00:00	2019-01-21	70	3
1243	XBP1FLOX1	35.34	2019-01-21 06:26:12	3355.69	3046.02	0.587856	0.907718	2019-01-21 06:00:00	2019-01-21	71	3
1244	XBP1FLOX1	35.34	2019-01-21 06:48:12	3076.29	2854.15	0.541611	0.927792	2019-01-21 06:00:00	2019-01-21	71	3
1245	XBP1FLOX1	35.34	2019-01-21 07:10:12	2670.56	2557.58	0.473672	0.957697	2019-01-21 07:00:00	2019-01-21	72	4
1246	XBP1FLOX1	35.34	2019-01-21 07:32:12	2547.16	2359.67	0.448297	0.926391	2019-01-21 07:00:00	2019-01-21	72	4
1247	XBP1FLOX1	35.34	2019-01-21 07:54:12	2611.19	2340.75	0.456143	0.896431	2019-01-21 07:00:00	2019-01-21	72	4
1248	XBP1FLOX1	35.34	2019-01-21 08:16:12	2531.03	2247.4	0.4412	0.887939	2019-01-21 08:00:00	2019-01-21	73	4
1249	XBP1FLOX1	35.34	2019-01-21 08:38:12	2392.68	1997.37	0.411519	0.834784	2019-01-21 08:00:00	2019-01-21	73	4
1250	XBP1FLOX1	35.34	2019-01-21 09:00:12	2443.18	1962.29	0.416826	0.803173	2019-01-21 08:00:00	2019-01-21	73	4
1251	XBP1FLOX1	35.34	2019-01-21 09:22:12	3510.38	3126.84	0.612348	0.890739	2019-01-21 09:00:00	2019-01-21	74	4
1252	XBP1FLOX1	35.34	2019-01-21 09:44:12	3212.43	2892.66	0.56174	0.900458	2019-01-21 09:00:00	2019-01-21	74	4
1253	XBP1FLOX1	35.34	2019-01-21 10:06:12	2622.48	2212.63	0.452068	0.843716	2019-01-21 10:00:00	2019-01-21	75	4
1254	XBP1FLOX1	35.34	2019-01-21 10:28:12	2449.44	1958.69	0.417516	0.799647	2019-01-21 10:00:00	2019-01-21	75	4
1255	XBP1FLOX1	35.34	2019-01-21 10:50:12	2433.74	1924.07	0.413876	0.79058	2019-01-21 10:00:00	2019-01-21	75	4
1256	XBP1FLOX1	35.34	2019-01-21 11:12:12	2304.74	1823.32	0.391992	0.791115	2019-01-21 11:00:00	2019-01-21	76	4
1257	XBP1FLOX1	35.34	2019-01-21 11:34:12	2634.45	2137.34	0.450396	0.811304	2019-01-21 11:00:00	2019-01-21	76	4
1258	XBP1FLOX1	35.34	2019-01-21 11:56:12	3279.78	2690.27	0.562009	0.82026	2019-01-21 11:00:00	2019-01-21	76	4
1259	XBP1FLOX1	35.34	2019-01-21 12:18:12	2753.75	2457.22	0.480551	0.892318	2019-01-21 12:00:00	2019-01-21	77	4
1260	XBP1FLOX1	35.34	2019-01-21 12:40:12	2399.96	2045.93	0.41463	0.852488	2019-01-21 12:00:00	2019-01-21	77	4
1261	XBP1FLOX1	35.34	2019-01-21 13:02:12	2643.15	2201.88	0.454398	0.833051	2019-01-21 12:00:00	2019-01-21	77	4
1262	XBP1FLOX1	35.34	2019-01-21 13:24:12	2459.82	2008.5	0.421102	0.816525	2019-01-21 13:00:00	2019-01-21	78	4
1263	XBP1FLOX1	35.34	2019-01-21 13:46:12	2165.32	1781.03	0.371255	0.822526	2019-01-21 13:00:00	2019-01-21	78	4
1264	XBP1FLOX1	35.34	2019-01-21 14:08:12	2188.91	1797.31	0.375162	0.821097	2019-01-21 14:00:00	2019-01-21	79	4
1265	XBP1FLOX1	35.34	2019-01-21 14:30:12	2748.01	2273.28	0.471726	0.827246	2019-01-21 14:00:00	2019-01-21	79	4
1266	XBP1FLOX1	35.34	2019-01-21 14:52:12	3285.12	2865.22	0.570386	0.872179	2019-01-21 14:00:00	2019-01-21	79	4
1267	XBP1FLOX1	35.34	2019-01-21 15:14:12	2352.04	1954.49	0.404138	0.830975	2019-01-21 15:00:00	2019-01-21	80	4
1268	XBP1FLOX1	35.34	2019-01-21 15:36:12	2521.8	2112.54	0.434051	0.837709	2019-01-21 15:00:00	2019-01-21	80	4
1269	XBP1FLOX1	35.34	2019-01-21 15:58:12	2478.88	2027.06	0.424496	0.817734	2019-01-21 15:00:00	2019-01-21	80	4
1270	XBP1FLOX1	35.34	2019-01-21 16:20:12	2175.87	1733.17	0.37059	0.796544	2019-01-21 16:00:00	2019-01-21	81	4
1271	XBP1FLOX1	35.34	2019-01-21 16:42:12	2852.25	2394.19	0.491138	0.839402	2019-01-21 16:00:00	2019-01-21	81	4
1272	XBP1FLOX1	35.34	2019-01-21 17:04:12	3259.09	2955.82	0.570823	0.906945	2019-01-21 16:00:00	2019-01-21	81	4
1273	XBP1FLOX1	35.34	2019-01-21 17:26:12	2495.66	2318.5	0.439519	0.929012	2019-01-21 17:00:00	2019-01-21	82	4
1274	XBP1FLOX1	35.34	2019-01-21 17:48:12	2399.38	2298.04	0.425581	0.957762	2019-01-21 17:00:00	2019-01-21	82	4
1275	XBP1FLOX1	35.34	2019-01-21 18:10:12	2460.69	2335.49	0.435525	0.94912	2019-01-21 18:00:00	2019-01-21	83	4
1276	XBP1FLOX1	35.34	2019-01-21 18:32:12	2362.52	2224.13	0.417354	0.941422	2019-01-21 18:00:00	2019-01-21	83	4
1277	XBP1FLOX1	35.34	2019-01-21 18:54:12	2785.39	2603.5	0.491238	0.9347	2019-01-21 18:00:00	2019-01-21	83	4
1278	XBP1FLOX1	35.34	2019-01-21 19:16:12	3648.27	3210.16	0.634673	0.879913	2019-01-21 19:00:00	2019-01-21	84	4
1279	XBP1FLOX1	35.34	2019-01-21 19:38:12	3958.45	3722.16	0.699092	0.940309	2019-01-21 19:00:00	2019-01-21	84	4
1280	XBP1FLOX1	35.34	2019-01-21 20:00:12	3529.78	3406.34	0.627203	0.965029	2019-01-21 19:00:00	2019-01-21	84	4
1281	XBP1FLOX1	35.34	2019-01-21 20:22:12	3783.51	3672.2	0.673207	0.97058	2019-01-21 20:00:00	2019-01-21	85	4
1282	XBP1FLOX1	35.34	2019-01-21 20:44:12	3811.59	3757.32	0.680735	0.985763	2019-01-21 20:00:00	2019-01-21	85	4
1283	XBP1FLOX1	35.34	2019-01-21 21:06:12	4302.61	4234.01	0.768108	0.984056	2019-01-21 21:00:00	2019-01-21	86	4
1284	XBP1FLOX1	35.34	2019-01-21 21:28:12	3491.75	3321.7	0.618349	0.951299	2019-01-21 21:00:00	2019-01-21	86	4
1285	XBP1FLOX1	35.34	2019-01-21 21:50:12	3655.73	3630.25	0.654061	0.99303	2019-01-21 21:00:00	2019-01-21	86	4
1286	XBP1FLOX1	35.34	2019-01-21 22:12:12	3955.99	3872.62	0.705341	0.978924	2019-01-21 22:00:00	2019-01-21	87	4
1287	XBP1FLOX1	35.34	2019-01-21 22:34:12	3153.91	3117.12	0.563631	0.988335	2019-01-21 22:00:00	2019-01-21	87	4
1288	XBP1FLOX1	35.34	2019-01-21 22:56:12	2774.78	2751.58	0.496278	0.99164	2019-01-21 22:00:00	2019-01-21	87	4
1289	XBP1FLOX1	35.34	2019-01-21 23:18:12	2929.37	2857.83	0.52187	0.975578	2019-01-21 23:00:00	2019-01-21	88	4
1290	XBP1FLOX1	35.34	2019-01-21 23:40:12	2795.89	2609.59	0.492926	0.933369	2019-01-21 23:00:00	2019-01-21	88	4
1291	XBP1FLOX1	35.34	2019-01-22 00:02:12	3375.7	3200.27	0.597314	0.948032	2019-01-21 23:00:00	2019-01-21	88	4
1292	XBP1FLOX1	35.34	2019-01-22 00:24:12	3304.93	3256.43	0.590185	0.985326	2019-01-22	2019-01-22	89	4
1293	XBP1FLOX1	35.34	2019-01-22 00:46:12	2929.94	2774.09	0.518283	0.946808	2019-01-22	2019-01-22	89	4
1294	XBP1FLOX1	35.34	2019-01-22 01:08:12	4044.88	3987.49	0.722408	0.985813	2019-01-22 01:00:00	2019-01-22	90	4
1295	XBP1FLOX1	35.34	2019-01-22 01:30:12	3027.11	2880.7	0.53611	0.951636	2019-01-22 01:00:00	2019-01-22	90	4
1296	XBP1FLOX1	35.34	2019-01-22 01:52:12	2777.44	2575.92	0.488953	0.927444	2019-01-22 01:00:00	2019-01-22	90	4
1297	XBP1FLOX1	35.34	2019-01-22 02:14:12	3075.74	2648.29	0.532531	0.861026	2019-01-22 02:00:00	2019-01-22	91	4
1298	XBP1FLOX1	35.34	2019-01-22 02:36:12	3267.19	2925.7	0.570603	0.895479	2019-01-22 02:00:00	2019-01-22	91	4
1299	XBP1FLOX1	35.34	2019-01-22 02:58:12	3187.62	3031.22	0.56444	0.950935	2019-01-22 02:00:00	2019-01-22	91	4
1300	XBP1FLOX1	35.34	2019-01-22 03:20:12	3188	3051.88	0.565395	0.957303	2019-01-22 03:00:00	2019-01-22	92	4
1301	XBP1FLOX1	35.34	2019-01-22 03:42:12	3018.18	2756.34	0.52946	0.913245	2019-01-22 03:00:00	2019-01-22	92	4
1302	XBP1FLOX1	35.34	2019-01-22 04:04:12	4075.87	3832.98	0.719848	0.940406	2019-01-22 03:00:00	2019-01-22	92	4
1303	XBP1FLOX1	35.34	2019-01-22 04:26:12	3540	3411.46	0.628812	0.963689	2019-01-22 04:00:00	2019-01-22	93	4
1304	XBP1FLOX1	35.34	2019-01-22 04:48:12	3653.05	3517.71	0.648775	0.962951	2019-01-22 04:00:00	2019-01-22	93	4
1305	XBP1FLOX1	35.34	2019-01-22 05:10:12	3665.18	3585.55	0.653386	0.978274	2019-01-22 05:00:00	2019-01-22	94	4
1306	XBP1FLOX1	35.34	2019-01-22 05:32:12	4238.99	4123.44	0.754652	0.97274	2019-01-22 05:00:00	2019-01-22	94	4
1307	XBP1FLOX1	35.34	2019-01-22 05:54:12	4028.65	3934.38	0.717887	0.9766	2019-01-22 05:00:00	2019-01-22	94	4
1308	XBP1FLOX1	35.34	2019-01-22 06:16:12	3863.82	3760.54	0.687952	0.973271	2019-01-22 06:00:00	2019-01-22	95	4
1309	XBP1FLOX1	35.34	2019-01-22 06:38:12	3791.87	3634.35	0.672684	0.958458	2019-01-22 06:00:00	2019-01-22	95	4
1310	XBP1FLOX1	35.34	2019-01-22 07:00:12	3070.53	2796.76	0.53832	0.910841	2019-01-22 06:00:00	2019-01-22	95	4
1311	XBP1FLOX2	40.92	2019-01-18 07:20:12	2169.81	2039.17	0.461384	0.93979	2019-01-18 07:00:00	2019-01-18	0	1
1312	XBP1FLOX2	40.92	2019-01-18 07:42:12	2306.07	2208.82	0.492548	0.957828	2019-01-18 07:00:00	2019-01-18	0	1
1313	XBP1FLOX2	40.92	2019-01-18 08:04:12	2291.96	2190.94	0.489305	0.955924	2019-01-18 07:00:00	2019-01-18	0	1
1314	XBP1FLOX2	40.92	2019-01-18 08:26:12	2491.86	2417.93	0.533874	0.970329	2019-01-18 08:00:00	2019-01-18	1	1
1315	XBP1FLOX2	40.92	2019-01-18 08:48:12	2428.11	2266.02	0.515471	0.933243	2019-01-18 08:00:00	2019-01-18	1	1
1316	XBP1FLOX2	40.92	2019-01-18 09:10:12	2206.85	2087.74	0.469985	0.946025	2019-01-18 09:00:00	2019-01-18	2	1
1317	XBP1FLOX2	40.92	2019-01-18 09:32:12	2212.93	2038.28	0.468372	0.921074	2019-01-18 09:00:00	2019-01-18	2	1
1318	XBP1FLOX2	40.92	2019-01-18 09:54:12	2438.26	2240.6	0.515787	0.918934	2019-01-18 09:00:00	2019-01-18	2	1
1319	XBP1FLOX2	40.92	2019-01-18 10:16:12	2242	1997.61	0.470971	0.890995	2019-01-18 10:00:00	2019-01-18	3	1
1320	XBP1FLOX2	40.92	2019-01-18 10:38:12	2206.65	1886.24	0.459337	0.854797	2019-01-18 10:00:00	2019-01-18	3	1
1321	XBP1FLOX2	40.92	2019-01-18 11:00:12	2119.37	1783.23	0.439672	0.841398	2019-01-18 10:00:00	2019-01-18	3	1
1322	XBP1FLOX2	40.92	2019-01-18 11:22:12	2406.14	2123.39	0.504373	0.882488	2019-01-18 11:00:00	2019-01-18	4	1
1323	XBP1FLOX2	40.92	2019-01-18 11:44:12	2826.17	2504.21	0.592954	0.886079	2019-01-18 11:00:00	2019-01-18	4	1
1324	XBP1FLOX2	40.92	2019-01-18 12:06:12	2266.98	1966.66	0.473416	0.867523	2019-01-18 11:00:00	2019-01-18	4	1
1325	XBP1FLOX2	40.92	2019-01-18 12:28:12	2168.08	1848.94	0.451081	0.852801	2019-01-18 12:00:00	2019-01-18	5	1
1326	XBP1FLOX2	40.92	2019-01-18 12:50:12	2074.93	1737.21	0.429999	0.837236	2019-01-18 12:00:00	2019-01-18	5	1
1327	XBP1FLOX2	40.92	2019-01-18 13:12:12	2110.89	1723.71	0.435155	0.81658	2019-01-18 13:00:00	2019-01-18	6	1
1328	XBP1FLOX2	40.92	2019-01-18 13:34:12	2372.77	2019.76	0.49347	0.851226	2019-01-18 13:00:00	2019-01-18	6	1
1329	XBP1FLOX2	40.92	2019-01-18 13:56:12	2202.53	1978.98	0.463551	0.898505	2019-01-18 13:00:00	2019-01-18	6	1
1330	XBP1FLOX2	40.92	2019-01-18 14:18:12	2063.09	1721.59	0.427245	0.834473	2019-01-18 14:00:00	2019-01-18	7	1
1331	XBP1FLOX2	40.92	2019-01-18 14:40:12	2473.18	2152.48	0.516842	0.870329	2019-01-18 14:00:00	2019-01-18	7	1
1332	XBP1FLOX2	40.92	2019-01-18 15:02:12	2276.94	1843.11	0.468531	0.809469	2019-01-18 14:00:00	2019-01-18	7	1
1333	XBP1FLOX2	40.92	2019-01-18 15:24:12	2593.38	2118.86	0.534679	0.817025	2019-01-18 15:00:00	2019-01-18	8	1
1334	XBP1FLOX2	40.92	2019-01-18 15:46:12	2410.46	2162.25	0.507124	0.897031	2019-01-18 15:00:00	2019-01-18	8	1
1335	XBP1FLOX2	40.92	2019-01-18 16:08:12	2182.34	1947.4	0.458593	0.892346	2019-01-18 16:00:00	2019-01-18	9	1
1336	XBP1FLOX2	40.92	2019-01-18 16:30:12	1988.29	1705.87	0.414214	0.857957	2019-01-18 16:00:00	2019-01-18	9	1
1337	XBP1FLOX2	40.92	2019-01-18 16:52:12	2414.59	2093.38	0.50417	0.866972	2019-01-18 16:00:00	2019-01-18	9	1
1338	XBP1FLOX2	40.92	2019-01-18 17:14:12	2127.36	1762.25	0.439871	0.828376	2019-01-18 17:00:00	2019-01-18	10	1
1339	XBP1FLOX2	40.92	2019-01-18 17:36:12	2259.56	1999.89	0.473956	0.885078	2019-01-18 17:00:00	2019-01-18	10	1
1340	XBP1FLOX2	40.92	2019-01-18 17:58:12	2079.28	1798.33	0.433928	0.86488	2019-01-18 17:00:00	2019-01-18	10	1
1341	XBP1FLOX2	40.92	2019-01-18 18:20:12	2554.09	2145.07	0.52965	0.839859	2019-01-18 18:00:00	2019-01-18	11	1
1342	XBP1FLOX2	40.92	2019-01-18 18:42:12	2431.01	2160.81	0.510401	0.888854	2019-01-18 18:00:00	2019-01-18	11	1
1343	XBP1FLOX2	40.92	2019-01-18 19:04:12	2286.62	2100.95	0.483694	0.918801	2019-01-18 18:00:00	2019-01-18	11	1
1344	XBP1FLOX2	40.92	2019-01-18 19:26:12	2656.77	2547.01	0.567574	0.958686	2019-01-18 19:00:00	2019-01-18	12	1
1345	XBP1FLOX2	40.92	2019-01-18 19:48:12	3321.19	3070.89	0.703559	0.924634	2019-01-18 19:00:00	2019-01-18	12	1
1346	XBP1FLOX2	40.92	2019-01-18 20:10:12	3174.8	2925.7	0.672031	0.921538	2019-01-18 20:00:00	2019-01-18	13	1
1347	XBP1FLOX2	40.92	2019-01-18 20:32:12	3321.65	3032.53	0.701613	0.91296	2019-01-18 20:00:00	2019-01-18	13	1
1348	XBP1FLOX2	40.92	2019-01-18 20:54:12	3685.7	3453.82	0.783194	0.937085	2019-01-18 20:00:00	2019-01-18	13	1
1349	XBP1FLOX2	40.92	2019-01-18 21:16:12	3325.61	3178.4	0.709943	0.955736	2019-01-18 21:00:00	2019-01-18	14	1
1350	XBP1FLOX2	40.92	2019-01-18 21:38:12	3522.38	3364.6	0.751853	0.955205	2019-01-18 21:00:00	2019-01-18	14	1
1351	XBP1FLOX2	40.92	2019-01-18 22:00:12	3440.55	3282.73	0.73419	0.95413	2019-01-18 21:00:00	2019-01-18	14	1
1352	XBP1FLOX2	40.92	2019-01-18 22:22:12	2593.36	2418.87	0.55048	0.93272	2019-01-18 22:00:00	2019-01-18	15	1
1353	XBP1FLOX2	40.92	2019-01-18 22:44:12	2256.45	2074.75	0.477391	0.919475	2019-01-18 22:00:00	2019-01-18	15	1
1354	XBP1FLOX2	40.92	2019-01-18 23:06:12	2708.45	2555.5	0.576452	0.943527	2019-01-18 22:00:00	2019-01-18	15	1
1355	XBP1FLOX2	40.92	2019-01-18 23:28:12	3509.45	3375.74	0.750329	0.961901	2019-01-18 23:00:00	2019-01-18	16	1
1356	XBP1FLOX2	40.92	2019-01-18 23:50:12	3402.32	3246.74	0.726057	0.954274	2019-01-18 23:00:00	2019-01-18	16	1
1357	XBP1FLOX2	40.92	2019-01-19 00:12:12	2574.47	2408.05	0.546829	0.935357	2019-01-19	2019-01-19	17	1
1358	XBP1FLOX2	40.92	2019-01-19 00:34:12	2328.9	2151.99	0.49328	0.924037	2019-01-19	2019-01-19	17	1
1359	XBP1FLOX2	40.92	2019-01-19 00:56:12	2094.58	1919.95	0.442831	0.916625	2019-01-19	2019-01-19	17	1
1360	XBP1FLOX2	40.92	2019-01-19 01:18:12	2182.03	2017.34	0.462228	0.924524	2019-01-19 01:00:00	2019-01-19	18	1
1361	XBP1FLOX2	40.92	2019-01-19 01:40:12	2666.11	2416.29	0.562212	0.9063	2019-01-19 01:00:00	2019-01-19	18	1
1362	XBP1FLOX2	40.92	2019-01-19 02:02:12	2271.8	2153.56	0.484047	0.947955	2019-01-19 01:00:00	2019-01-19	18	1
1363	XBP1FLOX2	40.92	2019-01-19 02:24:12	2408.79	2251.34	0.511546	0.934631	2019-01-19 02:00:00	2019-01-19	19	1
1364	XBP1FLOX2	40.92	2019-01-19 02:46:12	2456.4	2128.41	0.512836	0.866476	2019-01-19 02:00:00	2019-01-19	19	1
1365	XBP1FLOX2	40.92	2019-01-19 03:08:12	3071.47	2834	0.650342	0.922686	2019-01-19 03:00:00	2019-01-19	20	1
1366	XBP1FLOX2	40.92	2019-01-19 03:30:12	2490.73	2393.38	0.532395	0.960913	2019-01-19 03:00:00	2019-01-19	20	1
1367	XBP1FLOX2	40.92	2019-01-19 03:52:12	3145.32	2908.42	0.666311	0.92468	2019-01-19 03:00:00	2019-01-19	20	1
1368	XBP1FLOX2	40.92	2019-01-19 04:14:12	3630.67	3433.67	0.773156	0.945741	2019-01-19 04:00:00	2019-01-19	21	1
1369	XBP1FLOX2	40.92	2019-01-19 04:36:12	3208.24	3054.6	0.684276	0.952111	2019-01-19 04:00:00	2019-01-19	21	1
1370	XBP1FLOX2	40.92	2019-01-19 04:58:12	3522.7	3360.36	0.751682	0.953916	2019-01-19 04:00:00	2019-01-19	21	1
1371	XBP1FLOX2	40.92	2019-01-19 05:20:12	3711.36	3533.34	0.79157	0.952035	2019-01-19 05:00:00	2019-01-19	22	1
1372	XBP1FLOX2	40.92	2019-01-19 05:42:12	3173.15	3076.28	0.679693	0.969474	2019-01-19 05:00:00	2019-01-19	22	1
1373	XBP1FLOX2	40.92	2019-01-19 06:04:12	2454.37	2285.14	0.520761	0.931047	2019-01-19 05:00:00	2019-01-19	22	1
1374	XBP1FLOX2	40.92	2019-01-19 06:26:12	2163.65	2079.78	0.462518	0.961241	2019-01-19 06:00:00	2019-01-19	23	1
1375	XBP1FLOX2	40.92	2019-01-19 06:48:12	2242.43	2073.38	0.475033	0.92461	2019-01-19 06:00:00	2019-01-19	23	1
1376	XBP1FLOX2	40.92	2019-01-19 07:10:12	2330.37	2209.46	0.496547	0.948115	2019-01-19 07:00:00	2019-01-19	24	2
1377	XBP1FLOX2	40.92	2019-01-19 07:32:12	2679.68	2565.48	0.572286	0.957383	2019-01-19 07:00:00	2019-01-19	24	2
1378	XBP1FLOX2	40.92	2019-01-19 07:54:12	2194.41	2091.51	0.468154	0.953109	2019-01-19 07:00:00	2019-01-19	24	2
1379	XBP1FLOX2	40.92	2019-01-19 08:16:12	2102.79	1886.24	0.442395	0.897016	2019-01-19 08:00:00	2019-01-19	25	2
1380	XBP1FLOX2	40.92	2019-01-19 08:38:12	2331.55	2086.85	0.490279	0.895048	2019-01-19 08:00:00	2019-01-19	25	2
1381	XBP1FLOX2	40.92	2019-01-19 09:00:12	2360.72	2183.42	0.500126	0.924894	2019-01-19 08:00:00	2019-01-19	25	2
1382	XBP1FLOX2	40.92	2019-01-19 09:22:12	2980.57	2713.38	0.629159	0.910357	2019-01-19 09:00:00	2019-01-19	26	2
1383	XBP1FLOX2	40.92	2019-01-19 09:44:12	2144.39	1919.94	0.450955	0.895333	2019-01-19 09:00:00	2019-01-19	26	2
1384	XBP1FLOX2	40.92	2019-01-19 10:06:12	2105.62	1775.97	0.437048	0.84344	2019-01-19 09:00:00	2019-01-19	26	2
1385	XBP1FLOX2	40.92	2019-01-19 10:28:12	2272.95	1781.85	0.464653	0.78394	2019-01-19 10:00:00	2019-01-19	27	2
1386	XBP1FLOX2	40.92	2019-01-19 10:50:12	2066.9	1658.91	0.424564	0.802611	2019-01-19 10:00:00	2019-01-19	27	2
1387	XBP1FLOX2	40.92	2019-01-19 11:12:12	2173.24	1771.2	0.447826	0.815005	2019-01-19 11:00:00	2019-01-19	28	2
1388	XBP1FLOX2	40.92	2019-01-19 11:34:12	2573.84	2271.74	0.539544	0.882628	2019-01-19 11:00:00	2019-01-19	28	2
1389	XBP1FLOX2	40.92	2019-01-19 11:56:12	1970.32	1880.74	0.420494	0.954535	2019-01-19 11:00:00	2019-01-19	28	2
1390	XBP1FLOX2	40.92	2019-01-19 12:18:12	2061.37	1912.93	0.437043	0.927991	2019-01-19 12:00:00	2019-01-19	29	2
1391	XBP1FLOX2	40.92	2019-01-19 12:40:12	2327.17	2053.46	0.487806	0.882384	2019-01-19 12:00:00	2019-01-19	29	2
1392	XBP1FLOX2	40.92	2019-01-19 13:02:12	2142.88	1763.71	0.442479	0.823058	2019-01-19 12:00:00	2019-01-19	29	2
1393	XBP1FLOX2	40.92	2019-01-19 13:24:12	2169.16	1799.06	0.448629	0.829382	2019-01-19 13:00:00	2019-01-19	30	2
1394	XBP1FLOX2	40.92	2019-01-19 13:46:12	2227.27	1703.66	0.453082	0.764913	2019-01-19 13:00:00	2019-01-19	30	2
1395	XBP1FLOX2	40.92	2019-01-19 14:08:12	2107.04	1704.87	0.433533	0.809129	2019-01-19 14:00:00	2019-01-19	31	2
1396	XBP1FLOX2	40.92	2019-01-19 14:30:12	3183.18	2616.26	0.657095	0.821904	2019-01-19 14:00:00	2019-01-19	31	2
1397	XBP1FLOX2	40.92	2019-01-19 14:52:12	2920.34	2581.35	0.612379	0.883921	2019-01-19 14:00:00	2019-01-19	31	2
1398	XBP1FLOX2	40.92	2019-01-19 15:14:12	2100.3	1995.72	0.447755	0.95021	2019-01-19 15:00:00	2019-01-19	32	2
1399	XBP1FLOX2	40.92	2019-01-19 15:36:12	2114.36	1951.77	0.447734	0.9231	2019-01-19 15:00:00	2019-01-19	32	2
1400	XBP1FLOX2	40.92	2019-01-19 15:58:12	2068.13	1927.9	0.438935	0.932194	2019-01-19 15:00:00	2019-01-19	32	2
1401	XBP1FLOX2	40.92	2019-01-19 16:20:12	2303.64	2158.34	0.489492	0.936927	2019-01-19 16:00:00	2019-01-19	33	2
1402	XBP1FLOX2	40.92	2019-01-19 16:42:12	2178.49	1859.05	0.453311	0.853366	2019-01-19 16:00:00	2019-01-19	33	2
1403	XBP1FLOX2	40.92	2019-01-19 17:04:12	2656.23	2259.89	0.552361	0.850787	2019-01-19 16:00:00	2019-01-19	33	2
1404	XBP1FLOX2	40.92	2019-01-19 17:26:12	2016.62	1986	0.433594	0.984816	2019-01-19 17:00:00	2019-01-19	34	2
1405	XBP1FLOX2	40.92	2019-01-19 17:48:12	2159.59	2079.49	0.461841	0.96291	2019-01-19 17:00:00	2019-01-19	34	2
1406	XBP1FLOX2	40.92	2019-01-19 18:10:12	2093.44	1896.18	0.441393	0.905773	2019-01-19 18:00:00	2019-01-19	35	2
1407	XBP1FLOX2	40.92	2019-01-19 18:32:12	2529.27	2316.29	0.534621	0.915794	2019-01-19 18:00:00	2019-01-19	35	2
1408	XBP1FLOX2	40.92	2019-01-19 18:54:12	2186.44	1902.86	0.456916	0.8703	2019-01-19 18:00:00	2019-01-19	35	2
1409	XBP1FLOX2	40.92	2019-01-19 19:16:12	2400.54	2145.31	0.504614	0.893677	2019-01-19 19:00:00	2019-01-19	36	2
1410	XBP1FLOX2	40.92	2019-01-19 19:38:12	2742.88	2519.34	0.580165	0.918502	2019-01-19 19:00:00	2019-01-19	36	2
1411	XBP1FLOX2	40.92	2019-01-19 20:00:12	3384.87	3192.01	0.720327	0.943023	2019-01-19 19:00:00	2019-01-19	36	2
1412	XBP1FLOX2	40.92	2019-01-19 20:22:12	3073.14	2940.16	0.656208	0.956727	2019-01-19 20:00:00	2019-01-19	37	2
1413	XBP1FLOX2	40.92	2019-01-19 20:44:12	3598.05	3420.49	0.76714	0.950651	2019-01-19 20:00:00	2019-01-19	37	2
1414	XBP1FLOX2	40.92	2019-01-19 21:06:12	3387.3	3175.37	0.719847	0.937436	2019-01-19 20:00:00	2019-01-19	37	2
1415	XBP1FLOX2	40.92	2019-01-19 21:28:12	2623.64	2483.22	0.55881	0.946479	2019-01-19 21:00:00	2019-01-19	38	2
1416	XBP1FLOX2	40.92	2019-01-19 21:50:12	3133.55	3091.53	0.674037	0.986591	2019-01-19 21:00:00	2019-01-19	38	2
1417	XBP1FLOX2	40.92	2019-01-19 22:12:12	2700.06	2657.51	0.580458	0.984242	2019-01-19 22:00:00	2019-01-19	39	2
1418	XBP1FLOX2	40.92	2019-01-19 22:34:12	2846.14	2836.7	0.613728	0.996682	2019-01-19 22:00:00	2019-01-19	39	2
1419	XBP1FLOX2	40.92	2019-01-19 22:56:12	2542.64	2492.24	0.546071	0.980178	2019-01-19 22:00:00	2019-01-19	39	2
1420	XBP1FLOX2	40.92	2019-01-19 23:18:12	2343	2345.3	0.505764	1.00098	2019-01-19 23:00:00	2019-01-19	40	2
1421	XBP1FLOX2	40.92	2019-01-19 23:40:12	3420.76	3374.78	0.735811	0.986559	2019-01-19 23:00:00	2019-01-19	40	2
1422	XBP1FLOX2	40.92	2019-01-20 00:02:12	3196.83	3194.16	0.689766	0.999166	2019-01-19 23:00:00	2019-01-19	40	2
1423	XBP1FLOX2	40.92	2019-01-20 00:24:12	2435.6	2365.81	0.52195	0.971346	2019-01-20	2019-01-20	41	2
1424	XBP1FLOX2	40.92	2019-01-20 00:46:12	2078.74	2015.33	0.445272	0.969494	2019-01-20	2019-01-20	41	2
1425	XBP1FLOX2	40.92	2019-01-20 01:08:12	2159.14	1996.6	0.4574	0.92472	2019-01-20 01:00:00	2019-01-20	42	2
1426	XBP1FLOX2	40.92	2019-01-20 01:30:12	2334.2	2240.59	0.498812	0.959894	2019-01-20 01:00:00	2019-01-20	42	2
1427	XBP1FLOX2	40.92	2019-01-20 01:52:12	2276.82	2119.29	0.483061	0.930811	2019-01-20 01:00:00	2019-01-20	42	2
1428	XBP1FLOX2	40.92	2019-01-20 02:14:12	2985.88	2809.44	0.635087	0.940909	2019-01-20 02:00:00	2019-01-20	43	2
1429	XBP1FLOX2	40.92	2019-01-20 02:36:12	2581.82	2497.64	0.552748	0.967395	2019-01-20 02:00:00	2019-01-20	43	2
1430	XBP1FLOX2	40.92	2019-01-20 02:58:12	2438.24	2347.32	0.521407	0.962712	2019-01-20 02:00:00	2019-01-20	43	2
1431	XBP1FLOX2	40.92	2019-01-20 03:20:12	2898.51	2846.31	0.622777	0.98199	2019-01-20 03:00:00	2019-01-20	44	2
1432	XBP1FLOX2	40.92	2019-01-20 03:42:12	2944.17	2889.14	0.632481	0.981309	2019-01-20 03:00:00	2019-01-20	44	2
1433	XBP1FLOX2	40.92	2019-01-20 04:04:12	2497.82	2464.56	0.537303	0.986683	2019-01-20 03:00:00	2019-01-20	44	2
1434	XBP1FLOX2	40.92	2019-01-20 04:26:12	3291.88	3269.46	0.709239	0.99319	2019-01-20 04:00:00	2019-01-20	45	2
1435	XBP1FLOX2	40.92	2019-01-20 04:48:12	3430.66	3322.21	0.734657	0.968387	2019-01-20 04:00:00	2019-01-20	45	2
1436	XBP1FLOX2	40.92	2019-01-20 05:10:12	2306.45	2208.61	0.492601	0.95758	2019-01-20 05:00:00	2019-01-20	46	2
1437	XBP1FLOX2	40.92	2019-01-20 05:32:12	3013.1	2945.42	0.646691	0.977538	2019-01-20 05:00:00	2019-01-20	46	2
1438	XBP1FLOX2	40.92	2019-01-20 05:54:12	3525.05	3427.57	0.755604	0.972348	2019-01-20 05:00:00	2019-01-20	46	2
1439	XBP1FLOX2	40.92	2019-01-20 06:16:12	3357.76	3232.44	0.718035	0.962677	2019-01-20 06:00:00	2019-01-20	47	2
1440	XBP1FLOX2	40.92	2019-01-20 06:38:12	3010.39	2889.43	0.6433	0.959817	2019-01-20 06:00:00	2019-01-20	47	2
1441	XBP1FLOX2	40.92	2019-01-20 07:00:12	2324.14	2211.33	0.495629	0.951465	2019-01-20 06:00:00	2019-01-20	47	2
1442	XBP1FLOX2	40.92	2019-01-20 07:22:12	2157.2	2074.64	0.461195	0.96173	2019-01-20 07:00:00	2019-01-20	48	3
1443	XBP1FLOX2	40.92	2019-01-20 07:44:12	2123.73	2102.66	0.457211	0.99008	2019-01-20 07:00:00	2019-01-20	48	3
1444	XBP1FLOX2	40.92	2019-01-20 08:06:12	2117.52	2080.89	0.455051	0.982703	2019-01-20 07:00:00	2019-01-20	48	3
1445	XBP1FLOX2	40.92	2019-01-20 08:28:12	2726.67	2628.85	0.583289	0.964123	2019-01-20 08:00:00	2019-01-20	49	3
1446	XBP1FLOX2	40.92	2019-01-20 08:50:12	2126.97	1998.28	0.452241	0.939496	2019-01-20 08:00:00	2019-01-20	49	3
1447	XBP1FLOX2	40.92	2019-01-20 09:12:12	2102.31	2008	0.44873	0.95514	2019-01-20 09:00:00	2019-01-20	50	3
1448	XBP1FLOX2	40.92	2019-01-20 09:34:12	2136.38	1992.67	0.453481	0.932734	2019-01-20 09:00:00	2019-01-20	50	3
1449	XBP1FLOX2	40.92	2019-01-20 09:56:12	2479.72	2278.19	0.52453	0.918729	2019-01-20 09:00:00	2019-01-20	50	3
1450	XBP1FLOX2	40.92	2019-01-20 10:18:12	2641.44	2440.45	0.559461	0.923909	2019-01-20 10:00:00	2019-01-20	51	3
1451	XBP1FLOX2	40.92	2019-01-20 10:40:12	2240.04	2013.16	0.47147	0.898718	2019-01-20 10:00:00	2019-01-20	51	3
1452	XBP1FLOX2	40.92	2019-01-20 11:02:12	2144.07	1890.05	0.449329	0.881523	2019-01-20 10:00:00	2019-01-20	51	3
1453	XBP1FLOX2	40.92	2019-01-20 11:24:12	2126.71	1839.15	0.443817	0.864785	2019-01-20 11:00:00	2019-01-20	52	3
1454	XBP1FLOX2	40.92	2019-01-20 11:46:12	2276.11	1936.12	0.473295	0.850626	2019-01-20 11:00:00	2019-01-20	52	3
1455	XBP1FLOX2	40.92	2019-01-20 12:08:12	2028.06	1827.27	0.427097	0.900992	2019-01-20 12:00:00	2019-01-20	53	3
1456	XBP1FLOX2	40.92	2019-01-20 12:30:12	2045.52	1848.82	0.431081	0.90384	2019-01-20 12:00:00	2019-01-20	53	3
1457	XBP1FLOX2	40.92	2019-01-20 12:52:12	2062.12	1771.27	0.429704	0.858954	2019-01-20 12:00:00	2019-01-20	53	3
1458	XBP1FLOX2	40.92	2019-01-20 13:14:12	2363.12	2037.94	0.492854	0.862392	2019-01-20 13:00:00	2019-01-20	54	3
1459	XBP1FLOX2	40.92	2019-01-20 13:36:12	2105.22	1713.16	0.433673	0.813767	2019-01-20 13:00:00	2019-01-20	54	3
1460	XBP1FLOX2	40.92	2019-01-20 13:58:12	2841	2587.32	0.599752	0.910707	2019-01-20 13:00:00	2019-01-20	54	3
1461	XBP1FLOX2	40.92	2019-01-20 14:20:12	2281.24	2163.49	0.486111	0.948385	2019-01-20 14:00:00	2019-01-20	55	3
1462	XBP1FLOX2	40.92	2019-01-20 14:42:12	2210.72	2117.55	0.472187	0.957853	2019-01-20 14:00:00	2019-01-20	55	3
1463	XBP1FLOX2	40.92	2019-01-20 15:04:12	2128.02	2030.69	0.454121	0.95426	2019-01-20 14:00:00	2019-01-20	55	3
1464	XBP1FLOX2	40.92	2019-01-20 15:26:12	2085.86	2033.65	0.447398	0.97497	2019-01-20 15:00:00	2019-01-20	56	3
1465	XBP1FLOX2	40.92	2019-01-20 15:48:12	2192.52	2082.71	0.467383	0.949917	2019-01-20 15:00:00	2019-01-20	56	3
1466	XBP1FLOX2	40.92	2019-01-20 16:10:12	2536.43	2425.64	0.541551	0.956321	2019-01-20 16:00:00	2019-01-20	57	3
1467	XBP1FLOX2	40.92	2019-01-20 16:32:12	2323.57	2049.05	0.486988	0.881854	2019-01-20 16:00:00	2019-01-20	57	3
1468	XBP1FLOX2	40.92	2019-01-20 16:54:12	2181.31	1826.63	0.452063	0.837402	2019-01-20 16:00:00	2019-01-20	57	3
1469	XBP1FLOX2	40.92	2019-01-20 17:16:12	2103.28	1683.25	0.431782	0.800297	2019-01-20 17:00:00	2019-01-20	58	3
1470	XBP1FLOX2	40.92	2019-01-20 17:38:12	2416.75	1946.02	0.49676	0.805222	2019-01-20 17:00:00	2019-01-20	58	3
1471	XBP1FLOX2	40.92	2019-01-20 18:00:12	3019.53	2470.17	0.622704	0.818064	2019-01-20 17:00:00	2019-01-20	58	3
1472	XBP1FLOX2	40.92	2019-01-20 18:22:12	2693.62	2115.27	0.550843	0.785289	2019-01-20 18:00:00	2019-01-20	59	3
1473	XBP1FLOX2	40.92	2019-01-20 18:44:12	2883	2214.26	0.58695	0.768042	2019-01-20 18:00:00	2019-01-20	59	3
1474	XBP1FLOX2	40.92	2019-01-20 19:06:12	2495.66	2118.25	0.518705	0.848774	2019-01-20 18:00:00	2019-01-20	59	3
1475	XBP1FLOX2	40.92	2019-01-20 19:28:12	3051.19	2844.43	0.647584	0.932237	2019-01-20 19:00:00	2019-01-20	60	3
1476	XBP1FLOX2	40.92	2019-01-20 19:50:12	2988.31	2795.52	0.634749	0.935485	2019-01-20 19:00:00	2019-01-20	60	3
1477	XBP1FLOX2	40.92	2019-01-20 20:12:12	3310.58	3054.34	0.700957	0.922598	2019-01-20 20:00:00	2019-01-20	61	3
1478	XBP1FLOX2	40.92	2019-01-20 20:34:12	3493.02	3325.19	0.744986	0.951952	2019-01-20 20:00:00	2019-01-20	61	3
1479	XBP1FLOX2	40.92	2019-01-20 20:56:12	2991.6	2890.79	0.640305	0.966302	2019-01-20 20:00:00	2019-01-20	61	3
1480	XBP1FLOX2	40.92	2019-01-20 21:18:12	2971.93	2852.27	0.635067	0.959738	2019-01-20 21:00:00	2019-01-20	62	3
1481	XBP1FLOX2	40.92	2019-01-20 21:40:12	3104.89	2909.36	0.659765	0.937026	2019-01-20 21:00:00	2019-01-20	62	3
1482	XBP1FLOX2	40.92	2019-01-20 22:02:12	3531.6	3326.74	0.751361	0.941992	2019-01-20 21:00:00	2019-01-20	62	3
1483	XBP1FLOX2	40.92	2019-01-20 22:24:12	2739.72	2629.2	0.585436	0.959662	2019-01-20 22:00:00	2019-01-20	63	3
1484	XBP1FLOX2	40.92	2019-01-20 22:46:12	2770.92	2704.92	0.594515	0.976179	2019-01-20 22:00:00	2019-01-20	63	3
1485	XBP1FLOX2	40.92	2019-01-20 23:08:12	2667.33	2611.25	0.572681	0.978974	2019-01-20 23:00:00	2019-01-20	64	3
1486	XBP1FLOX2	40.92	2019-01-20 23:30:12	2671.93	2541.18	0.569741	0.951067	2019-01-20 23:00:00	2019-01-20	64	3
1487	XBP1FLOX2	40.92	2019-01-20 23:52:12	3020.31	2938.61	0.647508	0.97295	2019-01-20 23:00:00	2019-01-20	64	3
1488	XBP1FLOX2	40.92	2019-01-21 00:14:12	3246.02	3124.5	0.694121	0.962563	2019-01-21	2019-01-21	65	3
1489	XBP1FLOX2	40.92	2019-01-21 00:36:12	2643.22	2537.31	0.564854	0.959931	2019-01-21	2019-01-21	65	3
1490	XBP1FLOX2	40.92	2019-01-21 00:58:12	2493.7	2364.91	0.53138	0.948352	2019-01-21	2019-01-21	65	3
1491	XBP1FLOX2	40.92	2019-01-21 01:20:12	2536.48	2394.99	0.539943	0.944217	2019-01-21 01:00:00	2019-01-21	66	3
1492	XBP1FLOX2	40.92	2019-01-21 01:42:12	2525.94	2381.87	0.537533	0.942964	2019-01-21 01:00:00	2019-01-21	66	3
1493	XBP1FLOX2	40.92	2019-01-21 02:04:12	3287.28	3059.25	0.697415	0.930631	2019-01-21 01:00:00	2019-01-21	66	3
1494	XBP1FLOX2	40.92	2019-01-21 02:26:12	2802.74	2690.66	0.598954	0.960011	2019-01-21 02:00:00	2019-01-21	67	3
1495	XBP1FLOX2	40.92	2019-01-21 02:48:12	2533.82	2442.49	0.542011	0.963959	2019-01-21 02:00:00	2019-01-21	67	3
1496	XBP1FLOX2	40.92	2019-01-21 03:10:12	2781.38	2662.57	0.593989	0.957287	2019-01-21 03:00:00	2019-01-21	68	3
1497	XBP1FLOX2	40.92	2019-01-21 03:32:12	2980.97	2909.99	0.639583	0.97619	2019-01-21 03:00:00	2019-01-21	68	3
1498	XBP1FLOX2	40.92	2019-01-21 03:54:12	2999.22	2894.79	0.641759	0.965182	2019-01-21 03:00:00	2019-01-21	68	3
1499	XBP1FLOX2	40.92	2019-01-21 04:16:12	3405.55	3326.25	0.730774	0.976714	2019-01-21 04:00:00	2019-01-21	69	3
1500	XBP1FLOX2	40.92	2019-01-21 04:38:12	3780.75	3681.88	0.810714	0.97385	2019-01-21 04:00:00	2019-01-21	69	3
1501	XBP1FLOX2	40.92	2019-01-21 05:00:12	3296.14	3164.87	0.704423	0.960176	2019-01-21 04:00:00	2019-01-21	69	3
1502	XBP1FLOX2	40.92	2019-01-21 05:22:12	2629.47	2555.63	0.563576	0.971916	2019-01-21 05:00:00	2019-01-21	70	3
1503	XBP1FLOX2	40.92	2019-01-21 05:44:12	3296.97	3268.2	0.710003	0.991273	2019-01-21 05:00:00	2019-01-21	70	3
1504	XBP1FLOX2	40.92	2019-01-21 06:06:12	3612.43	3519.33	0.774694	0.974226	2019-01-21 05:00:00	2019-01-21	70	3
1505	XBP1FLOX2	40.92	2019-01-21 06:28:12	3264.61	3114.98	0.696653	0.954164	2019-01-21 06:00:00	2019-01-21	71	3
1506	XBP1FLOX2	40.92	2019-01-21 06:50:12	2304.05	2126.48	0.487882	0.922932	2019-01-21 06:00:00	2019-01-21	71	3
1507	XBP1FLOX2	40.92	2019-01-21 07:12:12	2150.46	1975.92	0.454896	0.918836	2019-01-21 07:00:00	2019-01-21	72	4
1508	XBP1FLOX2	40.92	2019-01-21 07:34:12	2097.64	1910.29	0.442822	0.910682	2019-01-21 07:00:00	2019-01-21	72	4
1509	XBP1FLOX2	40.92	2019-01-21 07:56:12	2228.55	1935.35	0.465497	0.868434	2019-01-21 07:00:00	2019-01-21	72	4
1510	XBP1FLOX2	40.92	2019-01-21 08:18:12	3066.43	2781.04	0.646731	0.906931	2019-01-21 08:00:00	2019-01-21	73	4
1511	XBP1FLOX2	40.92	2019-01-21 08:40:12	2386.68	2214.38	0.505992	0.927807	2019-01-21 08:00:00	2019-01-21	73	4
1512	XBP1FLOX2	40.92	2019-01-21 09:02:12	2285.65	2112.24	0.48413	0.924129	2019-01-21 08:00:00	2019-01-21	73	4
1513	XBP1FLOX2	40.92	2019-01-21 09:24:12	2113.25	1821.85	0.440709	0.862109	2019-01-21 09:00:00	2019-01-21	74	4
1514	XBP1FLOX2	40.92	2019-01-21 09:46:12	2237.87	1882.73	0.464245	0.841302	2019-01-21 09:00:00	2019-01-21	74	4
1515	XBP1FLOX2	40.92	2019-01-21 10:08:12	2326.43	2082.36	0.489209	0.895087	2019-01-21 10:00:00	2019-01-21	75	4
1516	XBP1FLOX2	40.92	2019-01-21 10:30:12	2225.18	2065.05	0.47178	0.928039	2019-01-21 10:00:00	2019-01-21	75	4
1517	XBP1FLOX2	40.92	2019-01-21 10:52:12	2027.71	1800.57	0.425634	0.88798	2019-01-21 10:00:00	2019-01-21	75	4
1518	XBP1FLOX2	40.92	2019-01-21 11:14:12	2076.97	1852.46	0.436404	0.891902	2019-01-21 11:00:00	2019-01-21	76	4
1519	XBP1FLOX2	40.92	2019-01-21 11:36:12	1964.08	1679.87	0.408895	0.855294	2019-01-21 11:00:00	2019-01-21	76	4
1520	XBP1FLOX2	40.92	2019-01-21 11:58:12	2352.29	2043.37	0.491372	0.868673	2019-01-21 11:00:00	2019-01-21	76	4
1521	XBP1FLOX2	40.92	2019-01-21 12:20:12	2675.22	2333.7	0.559347	0.872339	2019-01-21 12:00:00	2019-01-21	77	4
1522	XBP1FLOX2	40.92	2019-01-21 12:42:12	2184.57	1936.64	0.45839	0.886509	2019-01-21 12:00:00	2019-01-21	77	4
1523	XBP1FLOX2	40.92	2019-01-21 13:04:12	2117.38	1800.84	0.440276	0.850502	2019-01-21 12:00:00	2019-01-21	77	4
1524	XBP1FLOX2	40.92	2019-01-21 13:26:12	2228.66	1842.15	0.460605	0.826572	2019-01-21 13:00:00	2019-01-21	78	4
1525	XBP1FLOX2	40.92	2019-01-21 13:48:12	2542.87	2155.71	0.528381	0.847747	2019-01-21 13:00:00	2019-01-21	78	4
1526	XBP1FLOX2	40.92	2019-01-21 14:10:12	2280.63	2048.59	0.479959	0.898254	2019-01-21 14:00:00	2019-01-21	79	4
1527	XBP1FLOX2	40.92	2019-01-21 14:32:12	2081.63	1783.83	0.433547	0.85694	2019-01-21 14:00:00	2019-01-21	79	4
1528	XBP1FLOX2	40.92	2019-01-21 14:54:12	2217.13	1837.47	0.458477	0.828764	2019-01-21 14:00:00	2019-01-21	79	4
1529	XBP1FLOX2	40.92	2019-01-21 15:16:12	2497.33	2103.81	0.518217	0.842422	2019-01-21 15:00:00	2019-01-21	80	4
1530	XBP1FLOX2	40.92	2019-01-21 15:38:12	2019.88	1747.76	0.421575	0.865276	2019-01-21 15:00:00	2019-01-21	80	4
1531	XBP1FLOX2	40.92	2019-01-21 16:00:12	1962.59	1573.57	0.403053	0.801783	2019-01-21 15:00:00	2019-01-21	80	4
1532	XBP1FLOX2	40.92	2019-01-21 16:22:12	2813.82	2507.66	0.591121	0.891195	2019-01-21 16:00:00	2019-01-21	81	4
1533	XBP1FLOX2	40.92	2019-01-21 16:44:12	2304.81	2141.84	0.488814	0.929293	2019-01-21 16:00:00	2019-01-21	81	4
1534	XBP1FLOX2	40.92	2019-01-21 17:06:12	2147.27	1861.92	0.44837	0.867112	2019-01-21 16:00:00	2019-01-21	81	4
1535	XBP1FLOX2	40.92	2019-01-21 17:28:12	2243.81	1966.42	0.469623	0.876373	2019-01-21 17:00:00	2019-01-21	82	4
1536	XBP1FLOX2	40.92	2019-01-21 17:50:12	1982.83	1644.23	0.410076	0.829234	2019-01-21 17:00:00	2019-01-21	82	4
1537	XBP1FLOX2	40.92	2019-01-21 18:12:12	2361.8	2032.73	0.492363	0.860673	2019-01-21 18:00:00	2019-01-21	83	4
1538	XBP1FLOX2	40.92	2019-01-21 18:34:12	2455.79	2275.32	0.520477	0.926513	2019-01-21 18:00:00	2019-01-21	83	4
1539	XBP1FLOX2	40.92	2019-01-21 18:56:12	2364.51	2048.26	0.493625	0.86625	2019-01-21 18:00:00	2019-01-21	83	4
1540	XBP1FLOX2	40.92	2019-01-21 19:18:12	3113.57	2587.68	0.644236	0.831098	2019-01-21 19:00:00	2019-01-21	84	4
1541	XBP1FLOX2	40.92	2019-01-21 19:40:12	3474.46	3117.98	0.731042	0.897401	2019-01-21 19:00:00	2019-01-21	84	4
1542	XBP1FLOX2	40.92	2019-01-21 20:02:12	3260.3	2952.86	0.687408	0.905704	2019-01-21 19:00:00	2019-01-21	84	4
1543	XBP1FLOX2	40.92	2019-01-21 20:24:12	3242.68	3009.04	0.687493	0.927951	2019-01-21 20:00:00	2019-01-21	85	4
1544	XBP1FLOX2	40.92	2019-01-21 20:46:12	3306.16	3079.25	0.701548	0.931367	2019-01-21 20:00:00	2019-01-21	85	4
1545	XBP1FLOX2	40.92	2019-01-21 21:08:12	2956.91	2839.15	0.631926	0.960174	2019-01-21 21:00:00	2019-01-21	86	4
1546	XBP1FLOX2	40.92	2019-01-21 21:30:12	3027.1	2961.72	0.649834	0.978402	2019-01-21 21:00:00	2019-01-21	86	4
1547	XBP1FLOX2	40.92	2019-01-21 21:52:12	2426.48	2331.56	0.518658	0.960881	2019-01-21 21:00:00	2019-01-21	86	4
1548	XBP1FLOX2	40.92	2019-01-21 22:14:12	2580.81	2490.32	0.552197	0.964936	2019-01-21 22:00:00	2019-01-21	87	4
1549	XBP1FLOX2	40.92	2019-01-21 22:36:12	2727.6	2620.61	0.583007	0.960776	2019-01-21 22:00:00	2019-01-21	87	4
1550	XBP1FLOX2	40.92	2019-01-21 22:58:12	2773.31	2658.68	0.592468	0.958668	2019-01-21 22:00:00	2019-01-21	87	4
1551	XBP1FLOX2	40.92	2019-01-21 23:20:12	2218.59	2095.91	0.47233	0.944702	2019-01-21 23:00:00	2019-01-21	88	4
1552	XBP1FLOX2	40.92	2019-01-21 23:42:12	3365.21	3239.03	0.719598	0.962504	2019-01-21 23:00:00	2019-01-21	88	4
1553	XBP1FLOX2	40.92	2019-01-22 00:04:12	3372.52	3179.56	0.717657	0.942784	2019-01-21 23:00:00	2019-01-21	88	4
1554	XBP1FLOX2	40.92	2019-01-22 00:26:12	2369.65	2238.05	0.504461	0.944463	2019-01-22	2019-01-22	89	4
1555	XBP1FLOX2	40.92	2019-01-22 00:48:12	2260.96	2120.98	0.480563	0.938089	2019-01-22	2019-01-22	89	4
1556	XBP1FLOX2	40.92	2019-01-22 01:10:12	2673.16	2505.11	0.56804	0.937136	2019-01-22 01:00:00	2019-01-22	90	4
1557	XBP1FLOX2	40.92	2019-01-22 01:32:12	2171.52	2104.89	0.465126	0.969317	2019-01-22 01:00:00	2019-01-22	90	4
1558	XBP1FLOX2	40.92	2019-01-22 01:54:12	2462.93	2371.14	0.526688	0.96273	2019-01-22 01:00:00	2019-01-22	90	4
1559	XBP1FLOX2	40.92	2019-01-22 02:16:12	2331.74	2265.65	0.499731	0.971653	2019-01-22 02:00:00	2019-01-22	91	4
1560	XBP1FLOX2	40.92	2019-01-22 02:38:12	2433.39	2391.64	0.522949	0.982843	2019-01-22 02:00:00	2019-01-22	91	4
1561	XBP1FLOX2	40.92	2019-01-22 03:00:12	2215.42	2140.76	0.474176	0.966297	2019-01-22 02:00:00	2019-01-22	91	4
1562	XBP1FLOX2	40.92	2019-01-22 03:22:12	2800.63	2690.01	0.598576	0.960502	2019-01-22 03:00:00	2019-01-22	92	4
1563	XBP1FLOX2	40.92	2019-01-22 03:44:12	2749.5	2655.64	0.588423	0.965863	2019-01-22 03:00:00	2019-01-22	92	4
1564	XBP1FLOX2	40.92	2019-01-22 04:06:12	3221.43	3092.63	0.68843	0.960017	2019-01-22 03:00:00	2019-01-22	92	4
1565	XBP1FLOX2	40.92	2019-01-22 04:28:12	3505.93	3357.33	0.748785	0.957616	2019-01-22 04:00:00	2019-01-22	93	4
1566	XBP1FLOX2	40.92	2019-01-22 04:50:12	3432.48	3316.01	0.734626	0.96607	2019-01-22 04:00:00	2019-01-22	93	4
1567	XBP1FLOX2	40.92	2019-01-22 05:12:12	3309.58	3199.78	0.708456	0.966823	2019-01-22 05:00:00	2019-01-22	94	4
1568	XBP1FLOX2	40.92	2019-01-22 05:34:12	3100.16	3004.74	0.664018	0.969221	2019-01-22 05:00:00	2019-01-22	94	4
1569	XBP1FLOX2	40.92	2019-01-22 05:56:12	2690.61	2613.26	0.576584	0.971254	2019-01-22 05:00:00	2019-01-22	94	4
1570	XBP1FLOX2	40.92	2019-01-22 06:18:12	2110.27	2064.27	0.452994	0.978202	2019-01-22 06:00:00	2019-01-22	95	4
1571	XBP1FLOX2	40.92	2019-01-22 06:40:12	2133.79	2016.13	0.454295	0.944855	2019-01-22 06:00:00	2019-01-22	95	4
1572	XBP1FLOX2	40.92	2019-01-22 07:02:12	2236.03	2093.68	0.475058	0.936336	2019-01-22 06:00:00	2019-01-22	95	4
1573	XBP1FLOX3	37.68	2019-01-31 06:55:19	2553.82	2382.32	0.461474	0.932847	2019-01-18 07:00:00	2019-01-18	0	1
1574	XBP1FLOX3	37.68	2019-01-31 07:17:19	2705.72	2471.83	0.486581	0.913557	2019-01-18 07:00:00	2019-01-18	0	1
1575	XBP1FLOX3	37.68	2019-01-31 07:39:19	2974.89	2680.45	0.533315	0.901026	2019-01-18 07:00:00	2019-01-18	0	1
1576	XBP1FLOX3	37.68	2019-01-31 08:01:19	2646.4	2363.5	0.473486	0.893101	2019-01-18 08:00:00	2019-01-18	1	1
1577	XBP1FLOX3	37.68	2019-01-31 08:23:19	2864.83	2540.31	0.511747	0.886723	2019-01-18 08:00:00	2019-01-18	1	1
1578	XBP1FLOX3	37.68	2019-01-31 08:45:19	3242.36	2984.46	0.584092	0.920459	2019-01-18 09:00:00	2019-01-18	2	1
1579	XBP1FLOX3	37.68	2019-01-31 09:07:19	2250.15	1896.98	0.397539	0.843048	2019-01-18 09:00:00	2019-01-18	2	1
1580	XBP1FLOX3	37.68	2019-01-31 09:29:19	2352.47	1902.74	0.412007	0.808827	2019-01-18 09:00:00	2019-01-18	2	1
1581	XBP1FLOX3	37.68	2019-01-31 09:51:19	2573.34	2052.13	0.449376	0.797459	2019-01-18 10:00:00	2019-01-18	3	1
1582	XBP1FLOX3	37.68	2019-01-31 10:13:19	2699.94	2074.63	0.467967	0.768398	2019-01-18 10:00:00	2019-01-18	3	1
1583	XBP1FLOX3	37.68	2019-01-31 10:35:19	2752.05	2074.66	0.475203	0.753858	2019-01-18 10:00:00	2019-01-18	3	1
1584	XBP1FLOX3	37.68	2019-01-31 10:57:19	2668.85	2056.8	0.462849	0.770668	2019-01-18 11:00:00	2019-01-18	4	1
1585	XBP1FLOX3	37.68	2019-01-31 11:19:19	2689.26	2066.51	0.466119	0.768433	2019-01-18 11:00:00	2019-01-18	4	1
1586	XBP1FLOX3	37.68	2019-01-31 11:41:19	2580.14	1952.08	0.445834	0.756579	2019-01-18 11:00:00	2019-01-18	4	1
1587	XBP1FLOX3	37.68	2019-01-31 12:03:19	3210.85	2634.83	0.564036	0.820604	2019-01-18 12:00:00	2019-01-18	5	1
1588	XBP1FLOX3	37.68	2019-01-31 12:25:19	2551.44	1938.71	0.441249	0.759848	2019-01-18 12:00:00	2019-01-18	5	1
1589	XBP1FLOX3	37.68	2019-01-31 12:47:19	2457.66	1798.8	0.421953	0.731913	2019-01-18 13:00:00	2019-01-18	6	1
1590	XBP1FLOX3	37.68	2019-01-31 13:09:19	2619.65	1994.62	0.453229	0.761407	2019-01-18 13:00:00	2019-01-18	6	1
1591	XBP1FLOX3	37.68	2019-01-31 13:31:19	2607.1	1954.22	0.449674	0.749578	2019-01-18 13:00:00	2019-01-18	6	1
1592	XBP1FLOX3	37.68	2019-01-31 13:53:19	2846.92	2217.52	0.494784	0.778921	2019-01-18 14:00:00	2019-01-18	7	1
1593	XBP1FLOX3	37.68	2019-01-31 14:15:19	2567.89	1973.47	0.445092	0.768518	2019-01-18 14:00:00	2019-01-18	7	1
1594	XBP1FLOX3	37.68	2019-01-31 14:37:19	2494.21	1844.28	0.429067	0.739427	2019-01-18 14:00:00	2019-01-18	7	1
1595	XBP1FLOX3	37.68	2019-01-31 14:59:19	2463.83	1863.73	0.425721	0.756437	2019-01-18 15:00:00	2019-01-18	8	1
1596	XBP1FLOX3	37.68	2019-01-31 15:21:19	2464.44	1872.42	0.426196	0.759774	2019-01-18 15:00:00	2019-01-18	8	1
1597	XBP1FLOX3	37.68	2019-01-31 15:43:19	3279.1	2667.86	0.574995	0.813595	2019-01-18 16:00:00	2019-01-18	9	1
1598	XBP1FLOX3	37.68	2019-01-31 16:05:19	2634.98	2288.22	0.468524	0.868401	2019-01-18 16:00:00	2019-01-18	9	1
1599	XBP1FLOX3	37.68	2019-01-31 16:27:19	2691	2222.49	0.473355	0.825896	2019-01-18 16:00:00	2019-01-18	9	1
1600	XBP1FLOX3	37.68	2019-01-31 16:49:19	2538.47	2044.77	0.444205	0.805511	2019-01-18 17:00:00	2019-01-18	10	1
1601	XBP1FLOX3	37.68	2019-01-31 17:11:19	2462.19	1971.92	0.430345	0.800879	2019-01-18 17:00:00	2019-01-18	10	1
1602	XBP1FLOX3	37.68	2019-01-31 17:33:19	2757.57	2229.06	0.482895	0.80834	2019-01-18 17:00:00	2019-01-18	10	1
1603	XBP1FLOX3	37.68	2019-01-31 17:55:19	2988.16	2742.42	0.537937	0.917763	2019-01-18 18:00:00	2019-01-18	11	1
1604	XBP1FLOX3	37.68	2019-01-31 18:17:19	2500.33	2080.01	0.440488	0.831896	2019-01-18 18:00:00	2019-01-18	11	1
1605	XBP1FLOX3	37.68	2019-01-31 18:39:19	2794.3	2321.32	0.492132	0.830735	2019-01-18 18:00:00	2019-01-18	11	1
1606	XBP1FLOX3	37.68	2019-01-31 19:01:19	2279.74	2093.04	0.410441	0.918105	2019-01-18 19:00:00	2019-01-18	12	1
1607	XBP1FLOX3	37.68	2019-01-31 19:23:19	2500.38	2414.75	0.455507	0.965751	2019-01-18 19:00:00	2019-01-18	12	1
1608	XBP1FLOX3	37.68	2019-01-31 19:45:19	3395.26	3282	0.618667	0.966641	2019-01-18 20:00:00	2019-01-18	13	1
1609	XBP1FLOX3	37.68	2019-01-31 20:07:19	3882.27	3712.91	0.70562	0.956376	2019-01-18 20:00:00	2019-01-18	13	1
1610	XBP1FLOX3	37.68	2019-01-31 20:29:19	3588.18	3405.21	0.650983	0.949006	2019-01-18 20:00:00	2019-01-18	13	1
1611	XBP1FLOX3	37.68	2019-01-31 20:51:19	3653.03	3500.32	0.664253	0.958196	2019-01-18 21:00:00	2019-01-18	14	1
1612	XBP1FLOX3	37.68	2019-01-31 21:13:19	2894.55	2734.25	0.524571	0.94462	2019-01-18 21:00:00	2019-01-18	14	1
1613	XBP1FLOX3	37.68	2019-01-31 21:35:19	3271.65	3199.09	0.597784	0.97782	2019-01-18 21:00:00	2019-01-18	14	1
1614	XBP1FLOX3	37.68	2019-01-31 21:57:19	3555.9	3385.12	0.645598	0.951972	2019-01-18 22:00:00	2019-01-18	15	1
1615	XBP1FLOX3	37.68	2019-01-31 22:19:19	2925.58	2752.9	0.529717	0.940976	2019-01-18 22:00:00	2019-01-18	15	1
1616	XBP1FLOX3	37.68	2019-01-31 22:41:19	2685.04	2513.11	0.485561	0.935966	2019-01-18 22:00:00	2019-01-18	15	1
1617	XBP1FLOX3	37.68	2019-01-31 23:03:19	3234.64	3096.33	0.588036	0.95724	2019-01-18 23:00:00	2019-01-18	16	1
1618	XBP1FLOX3	37.68	2019-01-31 23:25:19	2713.08	2576.37	0.492291	0.949611	2019-01-18 23:00:00	2019-01-18	16	1
1619	XBP1FLOX3	37.68	2019-01-31 23:47:19	3089.71	2944.49	0.561101	0.952999	2019-01-19	2019-01-19	17	1
1620	XBP1FLOX3	37.68	2019-02-01 00:09:19	2593.93	2503.8	0.472492	0.965251	2019-01-19	2019-01-19	17	1
1621	XBP1FLOX3	37.68	2019-02-01 00:31:19	3439.7	3301.46	0.625711	0.959811	2019-01-19	2019-01-19	17	1
1622	XBP1FLOX3	37.68	2019-02-01 00:53:19	3312.23	3155.18	0.601449	0.952587	2019-01-19 01:00:00	2019-01-19	18	1
1623	XBP1FLOX3	37.68	2019-02-01 01:15:19	3030.13	2868.64	0.549425	0.946705	2019-01-19 01:00:00	2019-01-19	18	1
1624	XBP1FLOX3	37.68	2019-02-01 01:37:19	2718.67	2470.99	0.488342	0.908895	2019-01-19 01:00:00	2019-01-19	18	1
1625	XBP1FLOX3	37.68	2019-02-01 01:59:19	2966.74	2741.15	0.534906	0.923962	2019-01-19 02:00:00	2019-01-19	19	1
1626	XBP1FLOX3	37.68	2019-02-01 02:21:19	2926.96	2768.74	0.530618	0.945944	2019-01-19 02:00:00	2019-01-19	19	1
1627	XBP1FLOX3	37.68	2019-02-01 02:43:19	2968.12	2781.95	0.536927	0.937276	2019-01-19 03:00:00	2019-01-19	20	1
1628	XBP1FLOX3	37.68	2019-02-01 03:05:19	2724.02	2409.24	0.486316	0.884443	2019-01-19 03:00:00	2019-01-19	20	1
1629	XBP1FLOX3	37.68	2019-02-01 03:27:19	2968.59	2570.08	0.527491	0.865761	2019-01-19 03:00:00	2019-01-19	20	1
1630	XBP1FLOX3	37.68	2019-02-01 03:49:19	2767.87	2481.73	0.495655	0.896622	2019-01-19 04:00:00	2019-01-19	21	1
1631	XBP1FLOX3	37.68	2019-02-01 04:11:19	3141.44	2714.61	0.557975	0.864129	2019-01-19 04:00:00	2019-01-19	21	1
1632	XBP1FLOX3	37.68	2019-02-01 04:33:19	3146.86	2868.55	0.565632	0.911559	2019-01-19 04:00:00	2019-01-19	21	1
1633	XBP1FLOX3	37.68	2019-02-01 04:55:19	3693.83	3461.64	0.668184	0.93714	2019-01-19 05:00:00	2019-01-19	22	1
1634	XBP1FLOX3	37.68	2019-02-01 05:17:19	3298.61	3107.28	0.597411	0.941995	2019-01-19 05:00:00	2019-01-19	22	1
1635	XBP1FLOX3	37.68	2019-02-01 05:39:19	3630.67	3521.11	0.66208	0.969824	2019-01-19 05:00:00	2019-01-19	22	1
1636	XBP1FLOX3	37.68	2019-02-01 06:01:19	3575.57	3374.95	0.647873	0.943892	2019-01-19 06:00:00	2019-01-19	23	1
1637	XBP1FLOX3	37.68	2019-02-01 06:23:19	3501.49	3325.32	0.635362	0.949685	2019-01-19 06:00:00	2019-01-19	23	1
1638	XBP1FLOX3	37.68	2019-02-01 06:45:19	3451.7	3336.43	0.628946	0.966605	2019-01-19 07:00:00	2019-01-19	24	2
1639	XBP1FLOX3	37.68	2019-02-01 07:07:19	3261.92	3118.35	0.592811	0.955987	2019-01-19 07:00:00	2019-01-19	24	2
1640	XBP1FLOX3	37.68	2019-02-01 07:29:19	2692.47	2508.44	0.486384	0.931648	2019-01-19 07:00:00	2019-01-19	24	2
1641	XBP1FLOX3	37.68	2019-02-01 07:51:19	2521.85	2309.56	0.45377	0.91582	2019-01-19 08:00:00	2019-01-19	25	2
1642	XBP1FLOX3	37.68	2019-02-01 08:13:19	2596.28	2363.72	0.466535	0.910425	2019-01-19 08:00:00	2019-01-19	25	2
1643	XBP1FLOX3	37.68	2019-02-01 08:35:19	2584.6	2331.17	0.463454	0.901947	2019-01-19 08:00:00	2019-01-19	25	2
1644	XBP1FLOX3	37.68	2019-02-01 08:57:19	2773.22	2489.04	0.496726	0.897527	2019-01-19 09:00:00	2019-01-19	26	2
1645	XBP1FLOX3	37.68	2019-02-01 09:19:19	3109.42	2855.11	0.55983	0.918212	2019-01-19 09:00:00	2019-01-19	26	2
1646	XBP1FLOX3	37.68	2019-02-01 09:41:19	2652.36	2412.83	0.476525	0.909693	2019-01-19 09:00:00	2019-01-19	26	2
1647	XBP1FLOX3	37.68	2019-02-01 10:03:19	2724.3	2372.16	0.484691	0.870744	2019-01-19 10:00:00	2019-01-19	27	2
1648	XBP1FLOX3	37.68	2019-02-01 10:25:19	2882.05	2471.88	0.511069	0.857683	2019-01-19 10:00:00	2019-01-19	27	2
1649	XBP1FLOX3	37.68	2019-02-01 10:47:19	2492.27	2113.07	0.440851	0.847849	2019-01-19 11:00:00	2019-01-19	28	2
1650	XBP1FLOX3	37.68	2019-02-01 11:09:19	2308.65	1910.98	0.40629	0.827749	2019-01-19 11:00:00	2019-01-19	28	2
1651	XBP1FLOX3	37.68	2019-02-01 11:31:19	2524.39	2031.79	0.441668	0.804864	2019-01-19 11:00:00	2019-01-19	28	2
1652	XBP1FLOX3	37.68	2019-02-01 11:53:19	2832.06	2265.61	0.494878	0.799988	2019-01-19 12:00:00	2019-01-19	29	2
1653	XBP1FLOX3	37.68	2019-02-01 12:15:19	2870.48	2361.29	0.504504	0.82261	2019-01-19 12:00:00	2019-01-19	29	2
1654	XBP1FLOX3	37.68	2019-02-01 12:37:19	2740.33	2164.19	0.477592	0.789755	2019-01-19 12:00:00	2019-01-19	29	2
1655	XBP1FLOX3	37.68	2019-02-01 12:59:19	2589.36	1970.24	0.447929	0.760897	2019-01-19 13:00:00	2019-01-19	30	2
1656	XBP1FLOX3	37.68	2019-02-01 13:21:19	3104.35	2640.91	0.54952	0.850712	2019-01-19 13:00:00	2019-01-19	30	2
1657	XBP1FLOX3	37.68	2019-02-01 13:43:19	2980.97	2810.28	0.539982	0.94274	2019-01-19 14:00:00	2019-01-19	31	2
1658	XBP1FLOX3	37.68	2019-02-01 14:05:19	2395.63	2227.89	0.432581	0.929981	2019-01-19 14:00:00	2019-01-19	31	2
1659	XBP1FLOX3	37.68	2019-02-01 14:27:19	2174.11	1993.95	0.391328	0.917136	2019-01-19 14:00:00	2019-01-19	31	2
1660	XBP1FLOX3	37.68	2019-02-01 14:49:19	2263.6	2009.7	0.404462	0.887831	2019-01-19 15:00:00	2019-01-19	32	2
1661	XBP1FLOX3	37.68	2019-02-01 15:11:19	2453.22	2218.41	0.440153	0.904288	2019-01-19 15:00:00	2019-01-19	32	2
1662	XBP1FLOX3	37.68	2019-02-01 15:33:19	2571.37	2491.91	0.468826	0.969096	2019-01-19 15:00:00	2019-01-19	32	2
1663	XBP1FLOX3	37.68	2019-02-01 15:55:19	2480.51	2278.48	0.446636	0.918554	2019-01-19 16:00:00	2019-01-19	33	2
1664	XBP1FLOX3	37.68	2019-02-01 16:17:19	2368.44	2290.32	0.431604	0.967016	2019-01-19 16:00:00	2019-01-19	33	2
1665	XBP1FLOX3	37.68	2019-02-01 16:39:19	2343.4	2259.11	0.426728	0.964027	2019-01-19 16:00:00	2019-01-19	33	2
1666	XBP1FLOX3	37.68	2019-02-01 17:01:19	2358.75	2268.13	0.429264	0.961583	2019-01-19 17:00:00	2019-01-19	34	2
1667	XBP1FLOX3	37.68	2019-02-01 17:23:19	2746.68	2696.97	0.502366	0.9819	2019-01-19 17:00:00	2019-01-19	34	2
1668	XBP1FLOX3	37.68	2019-02-01 17:45:19	2503.86	2353.27	0.453233	0.939859	2019-01-19 18:00:00	2019-01-19	35	2
1669	XBP1FLOX3	37.68	2019-02-01 18:07:19	2253.41	2064.4	0.405499	0.916124	2019-01-19 18:00:00	2019-01-19	35	2
1670	XBP1FLOX3	37.68	2019-02-01 18:29:19	2643.68	2467.84	0.477787	0.933486	2019-01-19 18:00:00	2019-01-19	35	2
1671	XBP1FLOX3	37.68	2019-02-01 18:51:19	2443.1	2183.44	0.437179	0.893718	2019-01-19 19:00:00	2019-01-19	36	2
1672	XBP1FLOX3	37.68	2019-02-01 19:13:19	3333.08	2951.82	0.595225	0.885612	2019-01-19 19:00:00	2019-01-19	36	2
1673	XBP1FLOX3	37.68	2019-02-01 19:35:19	3558.52	3306.87	0.642453	0.929284	2019-01-19 19:00:00	2019-01-19	36	2
1674	XBP1FLOX3	37.68	2019-02-01 19:57:19	3324.8	3156.82	0.603269	0.949474	2019-01-19 20:00:00	2019-01-19	37	2
1675	XBP1FLOX3	37.68	2019-02-01 20:19:19	3021.8	2907.5	0.550011	0.962177	2019-01-19 20:00:00	2019-01-19	37	2
1676	XBP1FLOX3	37.68	2019-02-01 20:41:19	3279.06	3140.33	0.596178	0.957691	2019-01-19 20:00:00	2019-01-19	37	2
1677	XBP1FLOX3	37.68	2019-02-01 21:03:19	3086.83	2938.16	0.560416	0.951837	2019-01-19 21:00:00	2019-01-19	38	2
1678	XBP1FLOX3	37.68	2019-02-01 21:25:19	3335.26	3275.27	0.610033	0.982013	2019-01-19 21:00:00	2019-01-19	38	2
1679	XBP1FLOX3	37.68	2019-02-01 21:47:19	3793.11	3738.55	0.694389	0.985616	2019-01-19 22:00:00	2019-01-19	39	2
1680	XBP1FLOX3	37.68	2019-02-01 22:09:19	2635.12	2536.57	0.479681	0.962599	2019-01-19 22:00:00	2019-01-19	39	2
1681	XBP1FLOX3	37.68	2019-02-01 22:31:19	3144.62	3052.32	0.573562	0.970649	2019-01-19 22:00:00	2019-01-19	39	2
1682	XBP1FLOX3	37.68	2019-02-01 22:53:19	3016.96	2959.48	0.551671	0.980947	2019-01-19 23:00:00	2019-01-19	40	2
1683	XBP1FLOX3	37.68	2019-02-01 23:15:19	2878.82	2790.89	0.524927	0.969456	2019-01-19 23:00:00	2019-01-19	40	2
1684	XBP1FLOX3	37.68	2019-02-01 23:37:19	3366.07	3241.49	0.612796	0.96299	2019-01-19 23:00:00	2019-01-19	40	2
1685	XBP1FLOX3	37.68	2019-02-01 23:59:19	3621.43	3506.42	0.660138	0.968244	2019-01-20	2019-01-20	41	2
1686	XBP1FLOX3	37.68	2019-02-02 00:21:19	2770.75	2678.63	0.504886	0.966752	2019-01-20	2019-01-20	41	2
1687	XBP1FLOX3	37.68	2019-02-02 00:43:19	2943.64	2892.46	0.538484	0.982612	2019-01-20 01:00:00	2019-01-20	42	2
1688	XBP1FLOX3	37.68	2019-02-02 01:05:19	3247.92	3164.7	0.592946	0.974375	2019-01-20 01:00:00	2019-01-20	42	2
1689	XBP1FLOX3	37.68	2019-02-02 01:27:19	2974.7	2880.55	0.542262	0.968353	2019-01-20 01:00:00	2019-01-20	42	2
1690	XBP1FLOX3	37.68	2019-02-02 01:49:19	2695.75	2585.27	0.490285	0.959016	2019-01-20 02:00:00	2019-01-20	43	2
1691	XBP1FLOX3	37.68	2019-02-02 02:11:19	2862.47	2795.4	0.522859	0.976568	2019-01-20 02:00:00	2019-01-20	43	2
1692	XBP1FLOX3	37.68	2019-02-02 02:33:19	2716.27	2679.95	0.497379	0.986627	2019-01-20 02:00:00	2019-01-20	43	2
1693	XBP1FLOX3	37.68	2019-02-02 02:55:19	2482.92	2478.57	0.455944	0.998248	2019-01-20 03:00:00	2019-01-20	44	2
1694	XBP1FLOX3	37.68	2019-02-02 03:17:19	2692.61	2586.31	0.489895	0.960522	2019-01-20 03:00:00	2019-01-20	44	2
1695	XBP1FLOX3	37.68	2019-02-02 03:39:19	3129.97	2966.23	0.567666	0.947685	2019-01-20 03:00:00	2019-01-20	44	2
1696	XBP1FLOX3	37.68	2019-02-02 04:01:19	2874.73	2699.5	0.520261	0.939044	2019-01-20 04:00:00	2019-01-20	45	2
1697	XBP1FLOX3	37.68	2019-02-02 04:23:19	2826.65	2752.09	0.515943	0.973623	2019-01-20 04:00:00	2019-01-20	45	2
1698	XBP1FLOX3	37.68	2019-02-02 04:45:19	3226.31	3182.35	0.590736	0.986375	2019-01-20 05:00:00	2019-01-20	46	2
1699	XBP1FLOX3	37.68	2019-02-02 05:07:19	3010.25	3001.18	0.552609	0.996989	2019-01-20 05:00:00	2019-01-20	46	2
1700	XBP1FLOX3	37.68	2019-02-02 05:29:19	3791.7	3728.69	0.693751	0.983382	2019-01-20 05:00:00	2019-01-20	46	2
1701	XBP1FLOX3	37.68	2019-02-02 05:51:19	3759.96	3660.83	0.686299	0.973636	2019-01-20 06:00:00	2019-01-20	47	2
1702	XBP1FLOX3	37.68	2019-02-02 06:13:19	3615.49	3469.01	0.657636	0.959484	2019-01-20 06:00:00	2019-01-20	47	2
1703	XBP1FLOX3	37.68	2019-02-02 06:35:19	3425.8	3252.99	0.621607	0.949557	2019-01-20 06:00:00	2019-01-20	47	2
1704	XBP1FLOX3	37.68	2019-02-02 06:57:19	2212.08	2093.33	0.401058	0.946317	2019-01-20 07:00:00	2019-01-20	48	3
1705	XBP1FLOX3	37.68	2019-02-02 07:19:19	2518.77	2352.67	0.455276	0.934056	2019-01-20 07:00:00	2019-01-20	48	3
1706	XBP1FLOX3	37.68	2019-02-02 07:41:19	2691.81	2424.55	0.482529	0.900716	2019-01-20 07:00:00	2019-01-20	48	3
1707	XBP1FLOX3	37.68	2019-02-02 08:03:19	2563.6	2285.36	0.458483	0.891465	2019-01-20 08:00:00	2019-01-20	49	3
1708	XBP1FLOX3	37.68	2019-02-02 08:25:19	2514.54	2174.69	0.446708	0.864846	2019-01-20 08:00:00	2019-01-20	49	3
1709	XBP1FLOX3	37.68	2019-02-02 08:47:19	2994.27	2489.96	0.527465	0.831575	2019-01-20 09:00:00	2019-01-20	50	3
1710	XBP1FLOX3	37.68	2019-02-02 09:09:19	3038.72	2586.5	0.537967	0.85118	2019-01-20 09:00:00	2019-01-20	50	3
1711	XBP1FLOX3	37.68	2019-02-02 09:31:19	3453.83	3011.25	0.614658	0.871857	2019-01-20 09:00:00	2019-01-20	50	3
1712	XBP1FLOX3	37.68	2019-02-02 09:53:19	2627.65	2401.14	0.47257	0.913797	2019-01-20 10:00:00	2019-01-20	51	3
1713	XBP1FLOX3	37.68	2019-02-02 10:15:19	2657.71	2196.22	0.467554	0.826357	2019-01-20 10:00:00	2019-01-20	51	3
1714	XBP1FLOX3	37.68	2019-02-02 10:37:19	2779.54	2193.97	0.484372	0.789329	2019-01-20 10:00:00	2019-01-20	51	3
1715	XBP1FLOX3	37.68	2019-02-02 10:59:19	2802.67	2200.78	0.487889	0.785244	2019-01-20 11:00:00	2019-01-20	52	3
1716	XBP1FLOX3	37.68	2019-02-02 11:21:19	2597.61	1974.82	0.44928	0.760245	2019-01-20 11:00:00	2019-01-20	52	3
1717	XBP1FLOX3	37.68	2019-02-02 11:43:19	3120.71	2691.32	0.554052	0.862406	2019-01-20 12:00:00	2019-01-20	53	3
1718	XBP1FLOX3	37.68	2019-02-02 12:05:19	2694.3	2344.07	0.479266	0.870009	2019-01-20 12:00:00	2019-01-20	53	3
1719	XBP1FLOX3	37.68	2019-02-02 12:27:19	2343.47	1886.76	0.41004	0.805115	2019-01-20 12:00:00	2019-01-20	53	3
1720	XBP1FLOX3	37.68	2019-02-02 12:49:19	2234.15	1746.71	0.388578	0.781825	2019-01-20 13:00:00	2019-01-20	54	3
1721	XBP1FLOX3	37.68	2019-02-02 13:11:19	2072.87	1620.6	0.360527	0.781811	2019-01-20 13:00:00	2019-01-20	54	3
1722	XBP1FLOX3	37.68	2019-02-02 13:33:19	2635.98	2267.53	0.467735	0.860223	2019-01-20 13:00:00	2019-01-20	54	3
1723	XBP1FLOX3	37.68	2019-02-02 13:55:19	2605.4	2271.61	0.463672	0.871883	2019-01-20 14:00:00	2019-01-20	55	3
1724	XBP1FLOX3	37.68	2019-02-02 14:17:19	2235.76	1798.75	0.391136	0.804536	2019-01-20 14:00:00	2019-01-20	55	3
1725	XBP1FLOX3	37.68	2019-02-02 14:39:19	2207.46	1752.78	0.385144	0.794025	2019-01-20 14:00:00	2019-01-20	55	3
1726	XBP1FLOX3	37.68	2019-02-02 15:01:19	2628.37	2175.77	0.462564	0.827802	2019-01-20 15:00:00	2019-01-20	56	3
1727	XBP1FLOX3	37.68	2019-02-02 15:23:19	2521.87	2328.95	0.454643	0.923501	2019-01-20 15:00:00	2019-01-20	56	3
1728	XBP1FLOX3	37.68	2019-02-02 15:45:19	2248.21	2074.46	0.405229	0.922713	2019-01-20 16:00:00	2019-01-20	57	3
1729	XBP1FLOX3	37.68	2019-02-02 16:07:19	2183.94	1875.39	0.387377	0.858716	2019-01-20 16:00:00	2019-01-20	57	3
1730	XBP1FLOX3	37.68	2019-02-02 16:29:19	2152.68	1836.6	0.381296	0.853172	2019-01-20 16:00:00	2019-01-20	57	3
1731	XBP1FLOX3	37.68	2019-02-02 16:51:19	2532.19	2230.15	0.451646	0.880718	2019-01-20 17:00:00	2019-01-20	58	3
1732	XBP1FLOX3	37.68	2019-02-02 17:13:19	2422.24	2193.02	0.434712	0.905371	2019-01-20 17:00:00	2019-01-20	58	3
1733	XBP1FLOX3	37.68	2019-02-02 17:35:19	2129.84	1819.14	0.377341	0.854124	2019-01-20 17:00:00	2019-01-20	58	3
1734	XBP1FLOX3	37.68	2019-02-02 17:57:19	2569.57	2316.4	0.460705	0.901474	2019-01-20 18:00:00	2019-01-20	59	3
1735	XBP1FLOX3	37.68	2019-02-02 18:19:19	2717.4	2476.99	0.488435	0.911529	2019-01-20 18:00:00	2019-01-20	59	3
1736	XBP1FLOX3	37.68	2019-02-02 18:41:19	2240.1	2156.83	0.407797	0.962827	2019-01-20 18:00:00	2019-01-20	59	3
1737	XBP1FLOX3	37.68	2019-02-02 19:03:19	2953.5	2900.5	0.540213	0.982057	2019-01-20 19:00:00	2019-01-20	60	3
1738	XBP1FLOX3	37.68	2019-02-02 19:25:19	3483.02	3338.85	0.633403	0.958607	2019-01-20 19:00:00	2019-01-20	60	3
1739	XBP1FLOX3	37.68	2019-02-02 19:47:19	3024.09	2942	0.551876	0.972856	2019-01-20 20:00:00	2019-01-20	61	3
1740	XBP1FLOX3	37.68	2019-02-02 20:09:19	3636.66	3497.34	0.661846	0.961688	2019-01-20 20:00:00	2019-01-20	61	3
1741	XBP1FLOX3	37.68	2019-02-02 20:31:19	3562.03	3449.86	0.649353	0.968511	2019-01-20 20:00:00	2019-01-20	61	3
1742	XBP1FLOX3	37.68	2019-02-02 20:53:19	3765.04	3711.95	0.689297	0.9859	2019-01-20 21:00:00	2019-01-20	62	3
1743	XBP1FLOX3	37.68	2019-02-02 21:15:19	3174.15	2987.7	0.574765	0.941259	2019-01-20 21:00:00	2019-01-20	62	3
1744	XBP1FLOX3	37.68	2019-02-02 21:37:19	3498.88	3469.07	0.641444	0.991481	2019-01-20 21:00:00	2019-01-20	62	3
1745	XBP1FLOX3	37.68	2019-02-02 21:59:19	3023.89	3003.57	0.55461	0.993283	2019-01-20 22:00:00	2019-01-20	63	3
1746	XBP1FLOX3	37.68	2019-02-02 22:21:19	2627.08	2586.78	0.480816	0.984658	2019-01-20 22:00:00	2019-01-20	63	3
1747	XBP1FLOX3	37.68	2019-02-02 22:43:19	3733.65	3724.09	0.685483	0.99744	2019-01-20 23:00:00	2019-01-20	64	3
1748	XBP1FLOX3	37.68	2019-02-02 23:05:19	3327.74	3296.66	0.609948	0.990661	2019-01-20 23:00:00	2019-01-20	64	3
1749	XBP1FLOX3	37.68	2019-02-02 23:27:19	3010.19	2954.04	0.550487	0.981348	2019-01-20 23:00:00	2019-01-20	64	3
1750	XBP1FLOX3	37.68	2019-02-02 23:49:19	3290.66	3227.46	0.601696	0.980796	2019-01-21	2019-01-21	65	3
1751	XBP1FLOX3	37.68	2019-02-03 00:11:19	2902.44	2913.97	0.533727	1.00397	2019-01-21	2019-01-21	65	3
1752	XBP1FLOX3	37.68	2019-02-03 00:33:19	3354.02	3379.2	0.617298	1.00751	2019-01-21	2019-01-21	65	3
1753	XBP1FLOX3	37.68	2019-02-03 00:55:19	3966.4	3777.3	0.72019	0.952325	2019-01-21 01:00:00	2019-01-21	66	3
1754	XBP1FLOX3	37.68	2019-02-03 01:17:19	3013.56	2935.03	0.550101	0.97394	2019-01-21 01:00:00	2019-01-21	66	3
1755	XBP1FLOX3	37.68	2019-02-03 01:39:19	2967.92	2898.89	0.542143	0.976742	2019-01-21 01:00:00	2019-01-21	66	3
1756	XBP1FLOX3	37.68	2019-02-03 02:01:19	2978.77	2961.99	0.54648	0.994366	2019-01-21 02:00:00	2019-01-21	67	3
1757	XBP1FLOX3	37.68	2019-02-03 02:23:19	3009.34	2996.29	0.552263	0.995662	2019-01-21 02:00:00	2019-01-21	67	3
1758	XBP1FLOX3	37.68	2019-02-03 02:45:19	2976.4	2905.66	0.543625	0.976231	2019-01-21 03:00:00	2019-01-21	68	3
1759	XBP1FLOX3	37.68	2019-02-03 03:07:19	3137.25	3007.69	0.570536	0.958702	2019-01-21 03:00:00	2019-01-21	68	3
1760	XBP1FLOX3	37.68	2019-02-03 03:29:19	3308.69	3191.63	0.602593	0.96462	2019-01-21 03:00:00	2019-01-21	68	3
1761	XBP1FLOX3	37.68	2019-02-03 03:51:19	2982.16	3002.71	0.548777	1.00689	2019-01-21 04:00:00	2019-01-21	69	3
1762	XBP1FLOX3	37.68	2019-02-03 04:13:19	3161.27	3202.03	0.582587	1.01289	2019-01-21 04:00:00	2019-01-21	69	3
1763	XBP1FLOX3	37.68	2019-02-03 04:35:19	3624.86	3578.79	0.66386	0.987291	2019-01-21 04:00:00	2019-01-21	69	3
1764	XBP1FLOX3	37.68	2019-02-03 04:57:19	3984.91	3892.2	0.727914	0.976733	2019-01-21 05:00:00	2019-01-21	70	3
1765	XBP1FLOX3	37.68	2019-02-03 05:19:19	3606.86	3583.53	0.661574	0.993532	2019-01-21 05:00:00	2019-01-21	70	3
1766	XBP1FLOX3	37.68	2019-02-03 05:41:19	3472.58	3438.56	0.636425	0.990202	2019-01-21 05:00:00	2019-01-21	70	3
1767	XBP1FLOX3	37.68	2019-02-03 06:03:19	3756.55	3656.98	0.685654	0.973495	2019-01-21 06:00:00	2019-01-21	71	3
1768	XBP1FLOX3	37.68	2019-02-03 06:25:19	3368.23	3228.13	0.612498	0.958406	2019-01-21 06:00:00	2019-01-21	71	3
1769	XBP1FLOX3	37.68	2019-02-03 06:47:19	2490.98	2311.88	0.449588	0.9281	2019-01-21 07:00:00	2019-01-21	72	4
1770	XBP1FLOX3	37.68	2019-02-03 07:09:19	2744.72	2514.18	0.493897	0.916007	2019-01-21 07:00:00	2019-01-21	72	4
1771	XBP1FLOX3	37.68	2019-02-03 07:31:19	2602.88	2333.09	0.466079	0.896348	2019-01-21 07:00:00	2019-01-21	72	4
1772	XBP1FLOX3	37.68	2019-02-03 07:53:19	2931.32	2634.4	0.5252	0.898705	2019-01-21 08:00:00	2019-01-21	73	4
1773	XBP1FLOX3	37.68	2019-02-03 08:15:19	2841.07	2498.99	0.506595	0.879592	2019-01-21 08:00:00	2019-01-21	73	4
1774	XBP1FLOX3	37.68	2019-02-03 08:37:19	2398.95	2058.47	0.425445	0.858072	2019-01-21 08:00:00	2019-01-21	73	4
1775	XBP1FLOX3	37.68	2019-02-03 08:59:19	3097.37	2631.8	0.548142	0.849689	2019-01-21 09:00:00	2019-01-21	74	4
1776	XBP1FLOX3	37.68	2019-02-03 09:21:19	3544.91	3073.11	0.63008	0.866909	2019-01-21 09:00:00	2019-01-21	74	4
1777	XBP1FLOX3	37.68	2019-02-03 09:43:19	2798.95	2491.8	0.500424	0.890262	2019-01-21 10:00:00	2019-01-21	75	4
1778	XBP1FLOX3	37.68	2019-02-03 10:05:19	2539.29	2081.55	0.445968	0.819736	2019-01-21 10:00:00	2019-01-21	75	4
1779	XBP1FLOX3	37.68	2019-02-03 10:27:19	2597.41	2035.64	0.45198	0.783721	2019-01-21 10:00:00	2019-01-21	75	4
1780	XBP1FLOX3	37.68	2019-02-03 10:49:19	2234.46	1765.24	0.389453	0.790007	2019-01-21 11:00:00	2019-01-21	76	4
1781	XBP1FLOX3	37.68	2019-02-03 11:11:19	2189.91	1683.3	0.379592	0.768659	2019-01-21 11:00:00	2019-01-21	76	4
1782	XBP1FLOX3	37.68	2019-02-03 11:33:19	2563.71	2098.7	0.450128	0.818619	2019-01-21 11:00:00	2019-01-21	76	4
1783	XBP1FLOX3	37.68	2019-02-03 11:55:19	2588.48	2338.82	0.464336	0.903547	2019-01-21 12:00:00	2019-01-21	77	4
1784	XBP1FLOX3	37.68	2019-02-03 12:17:19	2394.14	2067.73	0.425192	0.863661	2019-01-21 12:00:00	2019-01-21	77	4
1785	XBP1FLOX3	37.68	2019-02-03 12:39:19	2300.55	1844.38	0.402179	0.801711	2019-01-21 12:00:00	2019-01-21	77	4
1786	XBP1FLOX3	37.68	2019-02-03 13:01:19	2259.24	1761.68	0.392734	0.779768	2019-01-21 13:00:00	2019-01-21	78	4
1787	XBP1FLOX3	37.68	2019-02-03 13:23:19	2148.93	1675.4	0.373547	0.779644	2019-01-21 13:00:00	2019-01-21	78	4
1788	XBP1FLOX3	37.68	2019-02-03 13:45:19	2855.88	2221.85	0.496223	0.777993	2019-01-21 14:00:00	2019-01-21	79	4
1789	XBP1FLOX3	37.68	2019-02-03 14:07:19	2573.31	2259.1	0.458654	0.877895	2019-01-21 14:00:00	2019-01-21	79	4
1790	XBP1FLOX3	37.68	2019-02-03 14:29:19	2197.31	1789.73	0.385392	0.814509	2019-01-21 14:00:00	2019-01-21	79	4
1791	XBP1FLOX3	37.68	2019-02-03 14:51:19	2254.91	1870.6	0.397017	0.829565	2019-01-21 15:00:00	2019-01-21	80	4
1792	XBP1FLOX3	37.68	2019-02-03 15:13:19	2413.95	2018.31	0.425726	0.836105	2019-01-21 15:00:00	2019-01-21	80	4
1793	XBP1FLOX3	37.68	2019-02-03 15:35:19	2353.35	2143.83	0.42294	0.91097	2019-01-21 15:00:00	2019-01-21	80	4
1794	XBP1FLOX3	37.68	2019-02-03 15:57:19	2204.26	2072.96	0.399059	0.940433	2019-01-21 16:00:00	2019-01-21	81	4
1795	XBP1FLOX3	37.68	2019-02-03 16:19:19	2040.81	1943.19	0.370541	0.952164	2019-01-21 16:00:00	2019-01-21	81	4
1796	XBP1FLOX3	37.68	2019-02-03 16:41:19	2674.28	2430.95	0.480382	0.909012	2019-01-21 16:00:00	2019-01-21	81	4
1797	XBP1FLOX3	37.68	2019-02-03 17:03:19	2279.29	1914.6	0.402375	0.839999	2019-01-21 17:00:00	2019-01-21	82	4
1798	XBP1FLOX3	37.68	2019-02-03 17:25:19	2361.7	2021.55	0.418616	0.855973	2019-01-21 17:00:00	2019-01-21	82	4
1799	XBP1FLOX3	37.68	2019-02-03 17:47:19	2019.48	1938.58	0.367373	0.959938	2019-01-21 18:00:00	2019-01-21	83	4
1800	XBP1FLOX3	37.68	2019-02-03 18:09:19	2263.82	2003.12	0.404198	0.884842	2019-01-21 18:00:00	2019-01-21	83	4
1801	XBP1FLOX3	37.68	2019-02-03 18:31:19	2465.47	2085.8	0.435906	0.846005	2019-01-21 18:00:00	2019-01-21	83	4
1802	XBP1FLOX3	37.68	2019-02-03 18:53:19	2337.24	2222.74	0.424241	0.951011	2019-01-21 19:00:00	2019-01-21	84	4
1803	XBP1FLOX3	37.68	2019-02-03 19:15:19	3214.74	3117.01	0.5862	0.9696	2019-01-21 19:00:00	2019-01-21	84	4
1804	XBP1FLOX3	37.68	2019-02-03 19:37:19	3484.49	3163.18	0.62573	0.907789	2019-01-21 19:00:00	2019-01-21	84	4
1805	XBP1FLOX3	37.68	2019-02-03 19:59:19	3302.48	3108.16	0.597987	0.941159	2019-01-21 20:00:00	2019-01-21	85	4
1806	XBP1FLOX3	37.68	2019-02-03 20:21:19	3062.68	3146.66	0.566413	1.02742	2019-01-21 20:00:00	2019-01-21	85	4
1807	XBP1FLOX3	37.68	2019-02-03 20:43:19	3537.11	3499.17	0.648104	0.989274	2019-01-21 21:00:00	2019-01-21	86	4
1808	XBP1FLOX3	37.68	2019-02-03 21:05:19	3333.31	3226.8	0.607588	0.968046	2019-01-21 21:00:00	2019-01-21	86	4
1809	XBP1FLOX3	37.68	2019-02-03 21:27:19	3654.36	3506.54	0.664717	0.959548	2019-01-21 21:00:00	2019-01-21	86	4
1810	XBP1FLOX3	37.68	2019-02-03 21:49:19	3382.04	3291.73	0.617268	0.973297	2019-01-21 22:00:00	2019-01-21	87	4
1811	XBP1FLOX3	37.68	2019-02-03 22:11:19	2928.04	2922.72	0.537674	0.998181	2019-01-21 22:00:00	2019-01-21	87	4
1812	XBP1FLOX3	37.68	2019-02-03 22:33:19	3238.55	3200.99	0.593272	0.988403	2019-01-21 22:00:00	2019-01-21	87	4
1813	XBP1FLOX3	37.68	2019-02-03 22:55:19	3829.92	3731.14	0.699168	0.974208	2019-01-21 23:00:00	2019-01-21	88	4
1814	XBP1FLOX3	37.68	2019-02-03 23:17:19	3060.4	2958.98	0.55768	0.966862	2019-01-21 23:00:00	2019-01-21	88	4
1815	XBP1FLOX3	37.68	2019-02-03 23:39:19	2802.19	2772.27	0.513451	0.989324	2019-01-21 23:00:00	2019-01-21	88	4
1816	XBP1FLOX3	37.68	2019-02-04 00:01:19	3394.62	3271.23	0.618095	0.96365	2019-01-22	2019-01-22	89	4
1817	XBP1FLOX3	37.68	2019-02-04 00:23:19	3012.45	2874.63	0.547239	0.95425	2019-01-22	2019-01-22	89	4
1818	XBP1FLOX3	37.68	2019-02-04 00:45:19	3222.82	3207.8	0.591393	0.995341	2019-01-22 01:00:00	2019-01-22	90	4
1819	XBP1FLOX3	37.68	2019-02-04 01:07:19	3859.43	3793.34	0.706056	0.982874	2019-01-22 01:00:00	2019-01-22	90	4
1820	XBP1FLOX3	37.68	2019-02-04 01:29:19	3165.07	3104.21	0.578728	0.980772	2019-01-22 01:00:00	2019-01-22	90	4
1821	XBP1FLOX3	37.68	2019-02-04 01:51:19	3310.59	3213.09	0.603819	0.970551	2019-01-22 02:00:00	2019-01-22	91	4
1822	XBP1FLOX3	37.68	2019-02-04 02:13:19	2952	2916.38	0.540717	0.987932	2019-01-22 02:00:00	2019-01-22	91	4
1823	XBP1FLOX3	37.68	2019-02-04 02:35:19	3206.31	3178.61	0.587792	0.991361	2019-01-22 02:00:00	2019-01-22	91	4
1824	XBP1FLOX3	37.68	2019-02-04 02:57:19	2904.83	2811.06	0.529444	0.967718	2019-01-22 03:00:00	2019-01-22	92	4
1825	XBP1FLOX3	37.68	2019-02-04 03:19:19	3203.35	3127.65	0.585096	0.976369	2019-01-22 03:00:00	2019-01-22	92	4
1826	XBP1FLOX3	37.68	2019-02-04 03:41:19	3007.34	3007.17	0.552473	0.999946	2019-01-22 03:00:00	2019-01-22	92	4
1827	XBP1FLOX3	37.68	2019-02-04 04:03:19	3303.48	3265.77	0.605193	0.988584	2019-01-22 04:00:00	2019-01-22	93	4
1828	XBP1FLOX3	37.68	2019-02-04 04:25:19	3928.48	3820.46	0.71686	0.972503	2019-01-22 04:00:00	2019-01-22	93	4
1829	XBP1FLOX3	37.68	2019-02-04 04:47:19	3121.71	3137.95	0.57422	1.0052	2019-01-22 05:00:00	2019-01-22	94	4
1830	XBP1FLOX3	37.68	2019-02-04 05:09:19	3328.51	3347.26	0.612325	1.00563	2019-01-22 05:00:00	2019-01-22	94	4
1831	XBP1FLOX3	37.68	2019-02-04 05:31:19	4117.95	4067.79	0.754262	0.987819	2019-01-22 05:00:00	2019-01-22	94	4
1832	XBP1FLOX3	37.68	2019-02-04 05:53:19	3975.48	3896.66	0.726804	0.980174	2019-01-22 06:00:00	2019-01-22	95	4
1833	XBP1FLOX3	37.68	2019-02-04 06:15:19	3757.07	3724.37	0.688748	0.991297	2019-01-22 06:00:00	2019-01-22	95	4
1834	XBP1FLOX3	37.68	2019-02-04 06:37:19	2610.76	2490.83	0.474247	0.954062	2019-01-22 06:00:00	2019-01-22	95	4
1835	XBP1FLOX4	41.01	2019-01-31 06:59:19	2057.7	1776.35	0.432664	0.863268	2019-01-18 07:00:00	2019-01-18	0	1
1836	XBP1FLOX4	41.01	2019-01-31 07:21:19	2178.84	1782.04	0.452883	0.817885	2019-01-18 07:00:00	2019-01-18	0	1
1837	XBP1FLOX4	41.01	2019-01-31 07:43:19	2254.67	1815.74	0.467142	0.805325	2019-01-18 07:00:00	2019-01-18	0	1
1838	XBP1FLOX4	41.01	2019-01-31 08:05:19	2158.55	1713.41	0.445903	0.79378	2019-01-18 08:00:00	2019-01-18	1	1
1839	XBP1FLOX4	41.01	2019-01-31 08:27:19	2144.19	1737.19	0.444805	0.810188	2019-01-18 08:00:00	2019-01-18	1	1
1840	XBP1FLOX4	41.01	2019-01-31 08:49:19	2125.12	1691.16	0.439226	0.795791	2019-01-18 09:00:00	2019-01-18	2	1
1841	XBP1FLOX4	41.01	2019-01-31 09:11:19	2164.45	1704.21	0.446386	0.787364	2019-01-18 09:00:00	2019-01-18	2	1
1842	XBP1FLOX4	41.01	2019-01-31 09:33:19	2901.92	2398.98	0.604537	0.826685	2019-01-18 09:00:00	2019-01-18	2	1
1843	XBP1FLOX4	41.01	2019-01-31 09:55:19	3070.01	2425.66	0.633592	0.790114	2019-01-18 10:00:00	2019-01-18	3	1
1844	XBP1FLOX4	41.01	2019-01-31 10:17:19	2286.3	1945.8	0.479248	0.851068	2019-01-18 10:00:00	2019-01-18	3	1
1845	XBP1FLOX4	41.01	2019-01-31 10:39:19	2182.99	1765.71	0.452699	0.808849	2019-01-18 10:00:00	2019-01-18	3	1
1846	XBP1FLOX4	41.01	2019-01-31 11:01:19	2228.99	1733.3	0.458541	0.777619	2019-01-18 11:00:00	2019-01-18	4	1
1847	XBP1FLOX4	41.01	2019-01-31 11:23:19	2095.46	1651.57	0.432245	0.788165	2019-01-18 11:00:00	2019-01-18	4	1
1848	XBP1FLOX4	41.01	2019-01-31 11:45:19	2042.08	1556.83	0.418439	0.762371	2019-01-18 11:00:00	2019-01-18	4	1
1849	XBP1FLOX4	41.01	2019-01-31 12:07:19	1980.94	1554.09	0.40824	0.78452	2019-01-18 12:00:00	2019-01-18	5	1
1850	XBP1FLOX4	41.01	2019-01-31 12:29:19	2228.39	1754.63	0.459576	0.787398	2019-01-18 12:00:00	2019-01-18	5	1
1851	XBP1FLOX4	41.01	2019-01-31 12:51:19	2103.82	1568.05	0.429187	0.745334	2019-01-18 13:00:00	2019-01-18	6	1
1852	XBP1FLOX4	41.01	2019-01-31 13:13:19	2105.16	1572.88	0.429663	0.747152	2019-01-18 13:00:00	2019-01-18	6	1
1853	XBP1FLOX4	41.01	2019-01-31 13:35:19	2245.46	1722.89	0.460697	0.767275	2019-01-18 13:00:00	2019-01-18	6	1
1854	XBP1FLOX4	41.01	2019-01-31 13:57:19	2071.2	1517.03	0.421114	0.732438	2019-01-18 14:00:00	2019-01-18	7	1
1855	XBP1FLOX4	41.01	2019-01-31 14:19:19	2041.58	1489.44	0.414779	0.729551	2019-01-18 14:00:00	2019-01-18	7	1
1856	XBP1FLOX4	41.01	2019-01-31 14:41:19	1993.94	1489.5	0.406948	0.747015	2019-01-18 14:00:00	2019-01-18	7	1
1857	XBP1FLOX4	41.01	2019-01-31 15:03:19	2918.13	2268.23	0.600259	0.777288	2019-01-18 15:00:00	2019-01-18	8	1
1858	XBP1FLOX4	41.01	2019-01-31 15:25:19	2199.61	1726.26	0.453337	0.784801	2019-01-18 15:00:00	2019-01-18	8	1
1859	XBP1FLOX4	41.01	2019-01-31 15:47:19	2093.22	1591.51	0.428689	0.760313	2019-01-18 16:00:00	2019-01-18	9	1
1860	XBP1FLOX4	41.01	2019-01-31 16:09:19	2166.24	1607.48	0.441543	0.74206	2019-01-18 16:00:00	2019-01-18	9	1
1861	XBP1FLOX4	41.01	2019-01-31 16:31:19	2096.06	1595.71	0.429379	0.761288	2019-01-18 16:00:00	2019-01-18	9	1
1862	XBP1FLOX4	41.01	2019-01-31 16:53:19	2378.28	1822.68	0.487836	0.766387	2019-01-18 17:00:00	2019-01-18	10	1
1863	XBP1FLOX4	41.01	2019-01-31 17:15:19	2128.03	1684.17	0.439333	0.791423	2019-01-18 17:00:00	2019-01-18	10	1
1864	XBP1FLOX4	41.01	2019-01-31 17:37:19	2059.23	1599.83	0.423542	0.776908	2019-01-18 17:00:00	2019-01-18	10	1
1865	XBP1FLOX4	41.01	2019-01-31 17:59:19	2871.95	2235.14	0.590909	0.778265	2019-01-18 18:00:00	2019-01-18	11	1
1866	XBP1FLOX4	41.01	2019-01-31 18:21:19	2742.32	2416.6	0.57923	0.881225	2019-01-18 18:00:00	2019-01-18	11	1
1867	XBP1FLOX4	41.01	2019-01-31 18:43:19	2605.41	2064.95	0.538046	0.792561	2019-01-18 18:00:00	2019-01-18	11	1
1868	XBP1FLOX4	41.01	2019-01-31 19:05:19	2580.79	2157.01	0.538886	0.835796	2019-01-18 19:00:00	2019-01-18	12	1
1869	XBP1FLOX4	41.01	2019-01-31 19:27:19	2947.38	2634.91	0.624538	0.893986	2019-01-18 19:00:00	2019-01-18	12	1
1870	XBP1FLOX4	41.01	2019-01-31 19:49:19	3508.63	3122.86	0.742734	0.890049	2019-01-18 20:00:00	2019-01-18	13	1
1871	XBP1FLOX4	41.01	2019-01-31 20:11:19	3350.15	3000.23	0.710163	0.895552	2019-01-18 20:00:00	2019-01-18	13	1
1872	XBP1FLOX4	41.01	2019-01-31 20:33:19	3264.79	2882.28	0.689865	0.882838	2019-01-18 20:00:00	2019-01-18	13	1
1873	XBP1FLOX4	41.01	2019-01-31 20:55:19	3497.19	3123.7	0.740896	0.893204	2019-01-18 21:00:00	2019-01-18	14	1
1874	XBP1FLOX4	41.01	2019-01-31 21:17:19	3330.84	3042.64	0.709241	0.913475	2019-01-18 21:00:00	2019-01-18	14	1
1875	XBP1FLOX4	41.01	2019-01-31 21:39:19	2640.59	2403.13	0.561787	0.910074	2019-01-18 21:00:00	2019-01-18	14	1
1876	XBP1FLOX4	41.01	2019-01-31 22:01:19	2606.79	2415.93	0.55691	0.926781	2019-01-18 22:00:00	2019-01-18	15	1
1877	XBP1FLOX4	41.01	2019-01-31 22:23:19	3504.91	3292.92	0.751152	0.939514	2019-01-18 22:00:00	2019-01-18	15	1
1878	XBP1FLOX4	41.01	2019-01-31 22:45:19	3513.28	3166.09	0.745792	0.901178	2019-01-18 22:00:00	2019-01-18	15	1
1879	XBP1FLOX4	41.01	2019-01-31 23:07:19	3140.41	2824.95	0.666369	0.89955	2019-01-18 23:00:00	2019-01-18	16	1
1880	XBP1FLOX4	41.01	2019-01-31 23:29:19	2213.95	1938.23	0.46695	0.875465	2019-01-18 23:00:00	2019-01-18	16	1
1881	XBP1FLOX4	41.01	2019-01-31 23:51:19	2275.7	1886.78	0.474372	0.829098	2019-01-19	2019-01-19	17	1
1882	XBP1FLOX4	41.01	2019-02-01 00:13:19	2955.91	2516.28	0.619641	0.851272	2019-01-19	2019-01-19	17	1
1883	XBP1FLOX4	41.01	2019-02-01 00:35:19	3405.55	3101.6	0.724655	0.91075	2019-01-19	2019-01-19	17	1
1884	XBP1FLOX4	41.01	2019-02-01 00:57:19	2376.49	2173.69	0.506178	0.914666	2019-01-19 01:00:00	2019-01-19	18	1
1885	XBP1FLOX4	41.01	2019-02-01 01:19:19	2155.14	1916.74	0.45614	0.889382	2019-01-19 01:00:00	2019-01-19	18	1
1886	XBP1FLOX4	41.01	2019-02-01 01:41:19	2126.15	1823.96	0.446447	0.857872	2019-01-19 01:00:00	2019-01-19	18	1
1887	XBP1FLOX4	41.01	2019-02-01 02:03:19	3213.02	2745.71	0.674101	0.854556	2019-01-19 02:00:00	2019-01-19	19	1
1888	XBP1FLOX4	41.01	2019-02-01 02:25:19	3623.28	2924.46	0.75105	0.807128	2019-01-19 02:00:00	2019-01-19	19	1
1889	XBP1FLOX4	41.01	2019-02-01 02:47:19	3510.1	2873.23	0.729719	0.818561	2019-01-19 03:00:00	2019-01-19	20	1
1890	XBP1FLOX4	41.01	2019-02-01 03:09:19	3407.67	2742.37	0.705929	0.804764	2019-01-19 03:00:00	2019-01-19	20	1
1891	XBP1FLOX4	41.01	2019-02-01 03:31:19	3668.09	2926.84	0.758544	0.797919	2019-01-19 03:00:00	2019-01-19	20	1
1892	XBP1FLOX4	41.01	2019-02-01 03:53:19	3157.81	2745.26	0.664998	0.869356	2019-01-19 04:00:00	2019-01-19	21	1
1893	XBP1FLOX4	41.01	2019-02-01 04:15:19	2380.52	2066.71	0.501161	0.868174	2019-01-19 04:00:00	2019-01-19	21	1
1894	XBP1FLOX4	41.01	2019-02-01 04:37:19	2090.43	1772.55	0.437842	0.847939	2019-01-19 04:00:00	2019-01-19	21	1
1895	XBP1FLOX4	41.01	2019-02-01 04:59:19	2160.03	1775.91	0.449466	0.822166	2019-01-19 05:00:00	2019-01-19	22	1
1896	XBP1FLOX4	41.01	2019-02-01 05:21:19	3556.74	3184.43	0.753912	0.895324	2019-01-19 05:00:00	2019-01-19	22	1
1897	XBP1FLOX4	41.01	2019-02-01 05:43:19	3500.37	3221.66	0.746621	0.920378	2019-01-19 05:00:00	2019-01-19	22	1
1898	XBP1FLOX4	41.01	2019-02-01 06:05:19	2508.49	2251.58	0.53202	0.897582	2019-01-19 06:00:00	2019-01-19	23	1
1899	XBP1FLOX4	41.01	2019-02-01 06:27:19	2204.01	1989.85	0.468057	0.902829	2019-01-19 06:00:00	2019-01-19	23	1
1900	XBP1FLOX4	41.01	2019-02-01 06:49:19	1998.38	1729.07	0.420399	0.865235	2019-01-19 07:00:00	2019-01-19	24	2
1901	XBP1FLOX4	41.01	2019-02-01 07:11:19	2391.51	2072.19	0.50326	0.866477	2019-01-19 07:00:00	2019-01-19	24	2
1902	XBP1FLOX4	41.01	2019-02-01 07:33:19	2082.77	1823.88	0.439309	0.875696	2019-01-19 07:00:00	2019-01-19	24	2
1903	XBP1FLOX4	41.01	2019-02-01 07:55:19	2103.76	1813.14	0.442189	0.861858	2019-01-19 08:00:00	2019-01-19	25	2
1904	XBP1FLOX4	41.01	2019-02-01 08:17:19	2460.34	2099.41	0.516022	0.853298	2019-01-19 08:00:00	2019-01-19	25	2
1905	XBP1FLOX4	41.01	2019-02-01 08:39:19	3041.43	2719.35	0.644487	0.894103	2019-01-19 08:00:00	2019-01-19	25	2
1906	XBP1FLOX4	41.01	2019-02-01 09:01:19	2067.26	1770.06	0.433901	0.856234	2019-01-19 09:00:00	2019-01-19	26	2
1907	XBP1FLOX4	41.01	2019-02-01 09:23:19	1961.62	1626.13	0.40889	0.828972	2019-01-19 09:00:00	2019-01-19	26	2
1908	XBP1FLOX4	41.01	2019-02-01 09:45:19	2131.43	1721.48	0.441874	0.807664	2019-01-19 09:00:00	2019-01-19	26	2
1909	XBP1FLOX4	41.01	2019-02-01 10:07:19	2031.92	1628.9	0.420595	0.801658	2019-01-19 10:00:00	2019-01-19	27	2
1910	XBP1FLOX4	41.01	2019-02-01 10:29:19	2040.27	1635.52	0.422319	0.801619	2019-01-19 10:00:00	2019-01-19	27	2
1911	XBP1FLOX4	41.01	2019-02-01 10:51:19	2354.75	1933.74	0.489864	0.821208	2019-01-19 11:00:00	2019-01-19	28	2
1912	XBP1FLOX4	41.01	2019-02-01 11:13:19	2176.83	1691.13	0.447727	0.776876	2019-01-19 11:00:00	2019-01-19	28	2
1913	XBP1FLOX4	41.01	2019-02-01 11:35:19	2797.82	2275.36	0.580856	0.813262	2019-01-19 11:00:00	2019-01-19	28	2
1914	XBP1FLOX4	41.01	2019-02-01 11:57:19	2266.11	1958.68	0.476613	0.864335	2019-01-19 12:00:00	2019-01-19	29	2
1915	XBP1FLOX4	41.01	2019-02-01 12:19:19	2030.32	1714.36	0.42487	0.84438	2019-01-19 12:00:00	2019-01-19	29	2
1916	XBP1FLOX4	41.01	2019-02-01 12:41:19	1922.78	1579.01	0.4	0.82121	2019-01-19 12:00:00	2019-01-19	29	2
1917	XBP1FLOX4	41.01	2019-02-01 13:03:19	2032.64	1601.21	0.419242	0.787751	2019-01-19 13:00:00	2019-01-19	30	2
1918	XBP1FLOX4	41.01	2019-02-01 13:25:19	1953.71	1538.9	0.402956	0.787679	2019-01-19 13:00:00	2019-01-19	30	2
1919	XBP1FLOX4	41.01	2019-02-01 13:47:19	2177.98	1767.58	0.451975	0.811571	2019-01-19 14:00:00	2019-01-19	31	2
1920	XBP1FLOX4	41.01	2019-02-01 14:09:19	2599.04	2081.79	0.537892	0.800987	2019-01-19 14:00:00	2019-01-19	31	2
1921	XBP1FLOX4	41.01	2019-02-01 14:31:19	2173.52	1879.84	0.457202	0.86488	2019-01-19 14:00:00	2019-01-19	31	2
1922	XBP1FLOX4	41.01	2019-02-01 14:53:19	2058.89	1753.23	0.431631	0.851543	2019-01-19 15:00:00	2019-01-19	32	2
1923	XBP1FLOX4	41.01	2019-02-01 15:15:19	2031.11	1692.64	0.423846	0.833359	2019-01-19 15:00:00	2019-01-19	32	2
1924	XBP1FLOX4	41.01	2019-02-01 15:37:19	2344.59	1987.91	0.491069	0.847873	2019-01-19 15:00:00	2019-01-19	32	2
1925	XBP1FLOX4	41.01	2019-02-01 15:59:19	2553.89	2236.28	0.538671	0.875636	2019-01-19 16:00:00	2019-01-19	33	2
1926	XBP1FLOX4	41.01	2019-02-01 16:21:19	2145.45	1892.31	0.453249	0.882009	2019-01-19 16:00:00	2019-01-19	33	2
1927	XBP1FLOX4	41.01	2019-02-01 16:43:19	2094.51	1764.45	0.438083	0.842417	2019-01-19 16:00:00	2019-01-19	33	2
1928	XBP1FLOX4	41.01	2019-02-01 17:05:19	2338.27	1970.29	0.489094	0.842626	2019-01-19 17:00:00	2019-01-19	34	2
1929	XBP1FLOX4	41.01	2019-02-01 17:27:19	2135.7	1688.55	0.440826	0.790628	2019-01-19 17:00:00	2019-01-19	34	2
1930	XBP1FLOX4	41.01	2019-02-01 17:49:19	2916.92	2402.83	0.607208	0.823754	2019-01-19 18:00:00	2019-01-19	35	2
1931	XBP1FLOX4	41.01	2019-02-01 18:11:19	2383.33	2102.59	0.503529	0.882208	2019-01-19 18:00:00	2019-01-19	35	2
1932	XBP1FLOX4	41.01	2019-02-01 18:33:19	2221.93	1783.66	0.460055	0.802755	2019-01-19 18:00:00	2019-01-19	35	2
1933	XBP1FLOX4	41.01	2019-02-01 18:55:19	2223.65	1930.29	0.468124	0.868073	2019-01-19 19:00:00	2019-01-19	36	2
1934	XBP1FLOX4	41.01	2019-02-01 19:17:19	3044.68	2803.54	0.649492	0.920798	2019-01-19 19:00:00	2019-01-19	36	2
1935	XBP1FLOX4	41.01	2019-02-01 19:39:19	3407.67	3122.78	0.726128	0.916397	2019-01-19 19:00:00	2019-01-19	36	2
1936	XBP1FLOX4	41.01	2019-02-01 20:01:19	3077.64	2704.53	0.649655	0.878767	2019-01-19 20:00:00	2019-01-19	37	2
1937	XBP1FLOX4	41.01	2019-02-01 20:23:19	3300.64	2923.36	0.697941	0.885693	2019-01-19 20:00:00	2019-01-19	37	2
1938	XBP1FLOX4	41.01	2019-02-01 20:45:19	3626.9	3262.72	0.769607	0.899589	2019-01-19 20:00:00	2019-01-19	37	2
1939	XBP1FLOX4	41.01	2019-02-01 21:07:19	2872.24	2572.3	0.608859	0.895573	2019-01-19 21:00:00	2019-01-19	38	2
1940	XBP1FLOX4	41.01	2019-02-01 21:29:19	2946.82	2696.01	0.627692	0.914886	2019-01-19 21:00:00	2019-01-19	38	2
1941	XBP1FLOX4	41.01	2019-02-01 21:51:19	3717.55	3465.87	0.7953	0.932298	2019-01-19 22:00:00	2019-01-19	39	2
1942	XBP1FLOX4	41.01	2019-02-01 22:13:19	3381.86	3127.53	0.722136	0.924795	2019-01-19 22:00:00	2019-01-19	39	2
1943	XBP1FLOX4	41.01	2019-02-01 22:35:19	2251.1	2079.82	0.480576	0.923912	2019-01-19 22:00:00	2019-01-19	39	2
1944	XBP1FLOX4	41.01	2019-02-01 22:57:19	2154.93	1948.44	0.457789	0.904178	2019-01-19 23:00:00	2019-01-19	40	2
1945	XBP1FLOX4	41.01	2019-02-01 23:19:19	3387.95	3115.72	0.722511	0.919648	2019-01-19 23:00:00	2019-01-19	40	2
1946	XBP1FLOX4	41.01	2019-02-01 23:41:19	3499.08	3228.3	0.746762	0.922615	2019-01-19 23:00:00	2019-01-19	40	2
1947	XBP1FLOX4	41.01	2019-02-02 00:03:19	3136.49	2859.39	0.667554	0.911653	2019-01-20	2019-01-20	41	2
1948	XBP1FLOX4	41.01	2019-02-02 00:25:19	2450	2127.42	0.515809	0.868335	2019-01-20	2019-01-20	41	2
1949	XBP1FLOX4	41.01	2019-02-02 00:47:19	2158.51	1816.89	0.451391	0.841736	2019-01-20 01:00:00	2019-01-20	42	2
1950	XBP1FLOX4	41.01	2019-02-02 01:09:19	2429.83	1974.66	0.504382	0.812673	2019-01-20 01:00:00	2019-01-20	42	2
1951	XBP1FLOX4	41.01	2019-02-02 01:31:19	3269.12	3029.5	0.698394	0.9267	2019-01-20 01:00:00	2019-01-20	42	2
1952	XBP1FLOX4	41.01	2019-02-02 01:53:19	2952.2	2788.87	0.633507	0.944675	2019-01-20 02:00:00	2019-01-20	43	2
1953	XBP1FLOX4	41.01	2019-02-02 02:15:19	2493.03	2321.51	0.53319	0.931203	2019-01-20 02:00:00	2019-01-20	43	2
1954	XBP1FLOX4	41.01	2019-02-02 02:37:19	2155.75	2019.18	0.461679	0.936648	2019-01-20 02:00:00	2019-01-20	43	2
1955	XBP1FLOX4	41.01	2019-02-02 02:59:19	2068.54	1914.32	0.441772	0.925441	2019-01-20 03:00:00	2019-01-20	44	2
1956	XBP1FLOX4	41.01	2019-02-02 03:21:19	2438.26	2258.32	0.520829	0.926202	2019-01-20 03:00:00	2019-01-20	44	2
1957	XBP1FLOX4	41.01	2019-02-02 03:43:19	3040.36	2857.33	0.651638	0.9398	2019-01-20 03:00:00	2019-01-20	44	2
1958	XBP1FLOX4	41.01	2019-02-02 04:05:19	3012.38	2888.49	0.648692	0.958875	2019-01-20 04:00:00	2019-01-20	45	2
1959	XBP1FLOX4	41.01	2019-02-02 04:27:19	3377.93	3216.73	0.726227	0.95228	2019-01-20 04:00:00	2019-01-20	45	2
1960	XBP1FLOX4	41.01	2019-02-02 04:49:19	3001.53	2886.31	0.646792	0.961614	2019-01-20 05:00:00	2019-01-20	46	2
1961	XBP1FLOX4	41.01	2019-02-02 05:11:19	3587.19	3402.64	0.770507	0.948554	2019-01-20 05:00:00	2019-01-20	46	2
1962	XBP1FLOX4	41.01	2019-02-02 05:33:19	2766.71	2550.23	0.590336	0.921757	2019-01-20 05:00:00	2019-01-20	46	2
1963	XBP1FLOX4	41.01	2019-02-02 05:55:19	2242.79	2119.51	0.481319	0.945029	2019-01-20 06:00:00	2019-01-20	47	2
1964	XBP1FLOX4	41.01	2019-02-02 06:17:19	3019.86	2865.24	0.648686	0.948799	2019-01-20 06:00:00	2019-01-20	47	2
1965	XBP1FLOX4	41.01	2019-02-02 06:39:19	3298.69	3019.15	0.702707	0.915257	2019-01-20 06:00:00	2019-01-20	47	2
1966	XBP1FLOX4	41.01	2019-02-02 07:01:19	2397.93	2093.1	0.505425	0.872881	2019-01-20 07:00:00	2019-01-20	48	3
1967	XBP1FLOX4	41.01	2019-02-02 07:23:19	2205.16	1814.51	0.458935	0.82285	2019-01-20 07:00:00	2019-01-20	48	3
1968	XBP1FLOX4	41.01	2019-02-02 07:45:19	2245.15	1834.54	0.466574	0.817111	2019-01-20 07:00:00	2019-01-20	48	3
1969	XBP1FLOX4	41.01	2019-02-02 08:07:19	2028.39	1607.44	0.418875	0.792469	2019-01-20 08:00:00	2019-01-20	49	3
1970	XBP1FLOX4	41.01	2019-02-02 08:29:19	2944.72	2442.81	0.613902	0.829555	2019-01-20 08:00:00	2019-01-20	49	3
1971	XBP1FLOX4	41.01	2019-02-02 08:51:19	2074.72	1619.05	0.42711	0.780368	2019-01-20 09:00:00	2019-01-20	50	3
1972	XBP1FLOX4	41.01	2019-02-02 09:13:19	1996.39	1551.91	0.410665	0.777357	2019-01-20 09:00:00	2019-01-20	50	3
1973	XBP1FLOX4	41.01	2019-02-02 09:35:19	2349.02	1863.34	0.485183	0.793241	2019-01-20 09:00:00	2019-01-20	50	3
1974	XBP1FLOX4	41.01	2019-02-02 09:57:19	2026.54	1532.57	0.414596	0.756249	2019-01-20 10:00:00	2019-01-20	51	3
1975	XBP1FLOX4	41.01	2019-02-02 10:19:19	2548.21	2034.86	0.527043	0.798542	2019-01-20 10:00:00	2019-01-20	51	3
1976	XBP1FLOX4	41.01	2019-02-02 10:41:19	2141.12	1646.73	0.439497	0.769095	2019-01-20 10:00:00	2019-01-20	51	3
1977	XBP1FLOX4	41.01	2019-02-02 11:03:19	2096.82	1600.01	0.429733	0.763065	2019-01-20 11:00:00	2019-01-20	52	3
1978	XBP1FLOX4	41.01	2019-02-02 11:25:19	2141.85	1672.53	0.440986	0.780881	2019-01-20 11:00:00	2019-01-20	52	3
1979	XBP1FLOX4	41.01	2019-02-02 11:47:19	2041.99	1555.01	0.418327	0.761516	2019-01-20 12:00:00	2019-01-20	53	3
1980	XBP1FLOX4	41.01	2019-02-02 12:09:19	2092.72	1592.71	0.42867	0.761073	2019-01-20 12:00:00	2019-01-20	53	3
1981	XBP1FLOX4	41.01	2019-02-02 12:31:19	1887.93	1432.52	0.386491	0.75878	2019-01-20 12:00:00	2019-01-20	53	3
1982	XBP1FLOX4	41.01	2019-02-02 12:53:19	1977.02	1490.68	0.404228	0.754005	2019-01-20 13:00:00	2019-01-20	54	3
1983	XBP1FLOX4	41.01	2019-02-02 13:15:19	2654.95	2055.25	0.545676	0.774122	2019-01-20 13:00:00	2019-01-20	54	3
1984	XBP1FLOX4	41.01	2019-02-02 13:37:19	2578.77	2016.9	0.531114	0.782119	2019-01-20 13:00:00	2019-01-20	54	3
1985	XBP1FLOX4	41.01	2019-02-02 13:59:19	2104.96	1569.02	0.429425	0.745392	2019-01-20 14:00:00	2019-01-20	55	3
1986	XBP1FLOX4	41.01	2019-02-02 14:21:19	1948.04	1454.8	0.397557	0.746806	2019-01-20 14:00:00	2019-01-20	55	3
1987	XBP1FLOX4	41.01	2019-02-02 14:43:19	1918.87	1444.59	0.39222	0.752831	2019-01-20 14:00:00	2019-01-20	55	3
1988	XBP1FLOX4	41.01	2019-02-02 15:05:19	2412.35	1869.88	0.495944	0.775129	2019-01-20 15:00:00	2019-01-20	56	3
1989	XBP1FLOX4	41.01	2019-02-02 15:27:19	1959.16	1466.08	0.399985	0.748321	2019-01-20 15:00:00	2019-01-20	56	3
1990	XBP1FLOX4	41.01	2019-02-02 15:49:19	1990.27	1513.1	0.407597	0.760252	2019-01-20 16:00:00	2019-01-20	57	3
1991	XBP1FLOX4	41.01	2019-02-02 16:11:19	2086.98	1564.02	0.426204	0.749418	2019-01-20 16:00:00	2019-01-20	57	3
1992	XBP1FLOX4	41.01	2019-02-02 16:33:19	3113.78	2457.83	0.642497	0.789338	2019-01-20 16:00:00	2019-01-20	57	3
1993	XBP1FLOX4	41.01	2019-02-02 16:55:19	2542.95	2175.05	0.533622	0.855323	2019-01-20 17:00:00	2019-01-20	58	3
1994	XBP1FLOX4	41.01	2019-02-02 17:17:19	2038.59	1688.85	0.424874	0.828443	2019-01-20 17:00:00	2019-01-20	58	3
1995	XBP1FLOX4	41.01	2019-02-02 17:39:19	2071.25	1684.5	0.430014	0.813276	2019-01-20 17:00:00	2019-01-20	58	3
1996	XBP1FLOX4	41.01	2019-02-02 18:01:19	2834.62	2385	0.592728	0.841381	2019-01-20 18:00:00	2019-01-20	59	3
1997	XBP1FLOX4	41.01	2019-02-02 18:23:19	2138.59	1908.36	0.452973	0.892344	2019-01-20 18:00:00	2019-01-20	59	3
1998	XBP1FLOX4	41.01	2019-02-02 18:45:19	2515.95	2175.73	0.529218	0.864777	2019-01-20 18:00:00	2019-01-20	59	3
1999	XBP1FLOX4	41.01	2019-02-02 19:07:19	2750.45	2364.21	0.577785	0.859572	2019-01-20 19:00:00	2019-01-20	60	3
[truncated: 97 more rows]
