# Supplementary material for: XBP1 links the 12-hour clock to NAFLD and regulation of membrane fluidity and lipid homeostasis
Source: Nat Commun. 2020 Dec 4;11:6215. doi: 10.1038/s41467-020-20028-z (PMC7718229; doi:10.1038/s41467-020-20028-z)
Supplement: Supplementary file 10 — Source Data [file 41467_2020_20028_MOESM10_ESM.zip]

Archive with 46 entries (45 files):
- Source Data/
- __MACOSX/._Source Data
- Source Data/.DS_Store
- __MACOSX/Source Data/._.DS_Store
- Source Data/Source Data Support Figure 1.xlsx
- __MACOSX/Source Data/._Source Data Support Figure 1.xlsx
- Source Data/Source Data Support Figure 2.xlsx
- __MACOSX/Source Data/._Source Data Support Figure 2.xlsx
- Source Data/Source Data Support Figure 3.xlsx
- __MACOSX/Source Data/._Source Data Support Figure 3.xlsx
- Source Data/Source Data Support Figure 4.xlsx
- __MACOSX/Source Data/._Source Data Support Figure 4.xlsx
- Source Data/Source Data Support Figure 5.xlsx
- __MACOSX/Source Data/._Source Data Support Figure 5.xlsx
- Source Data/Source Data Support Figure 6.xlsx
- __MACOSX/Source Data/._Source Data Support Figure 6.xlsx
- Source Data/Source Data Support Figure 7.xlsx
- __MACOSX/Source Data/._Source Data Support Figure 7.xlsx
- Source Data/Source Data Support Supplementary Figure 1.pdf
- __MACOSX/Source Data/._Source Data Support Supplementary Figure 1.pdf
- Source Data/Source Data Support Supplementary Figure 10 high resolution.pdf
- __MACOSX/Source Data/._Source Data Support Supplementary Figure 10 high resolution.pdf
- Source Data/Source Data Support Supplementary Figure 10.xlsx
- __MACOSX/Source Data/._Source Data Support Supplementary Figure 10.xlsx
- Source Data/Source Data Support Supplementary Figure 11.xlsx
- __MACOSX/Source Data/._Source Data Support Supplementary Figure 11.xlsx
- Source Data/Source Data Support Supplementary Figure 12.pdf
- __MACOSX/Source Data/._Source Data Support Supplementary Figure 12.pdf
- Source Data/Source Data Support Supplementary Figure 2.xlsx
- __MACOSX/Source Data/._Source Data Support Supplementary Figure 2.xlsx
- Source Data/Source Data Support Supplementary Figure 3.pdf
- __MACOSX/Source Data/._Source Data Support Supplementary Figure 3.pdf
- Source Data/Source Data Support Supplementary Figure 4.xlsx
- __MACOSX/Source Data/._Source Data Support Supplementary Figure 4.xlsx
- Source Data/Source Data Support Supplementary Figure 5.xlsx
- __MACOSX/Source Data/._Source Data Support Supplementary Figure 5.xlsx
- Source Data/Source Data Support Supplementary Figure 6.xlsx
- __MACOSX/Source Data/._Source Data Support Supplementary Figure 6.xlsx
- Source Data/Source Data Support Supplementary Figure 7.xlsx
- __MACOSX/Source Data/._Source Data Support Supplementary Figure 7.xlsx
- Source Data/Source Data Support Supplementary Figure 8.xlsx
- __MACOSX/Source Data/._Source Data Support Supplementary Figure 8.xlsx
- Source Data/Source Data Support Supplementary Figure 9 high resolution.pdf
- __MACOSX/Source Data/._Source Data Support Supplementary Figure 9 high resolution.pdf
- Source Data/Source Data Support Supplementary Figure 9.xlsx
- __MACOSX/Source Data/._Source Data Support Supplementary Figure 9.xlsx
