# Supplementary material for: XBP1 links the 12-hour clock to NAFLD and regulation of membrane fluidity and lipid homeostasis
Source: Nat Commun. 2020 Dec 4;11:6215. doi: 10.1038/s41467-020-20028-z (PMC7718229; doi:10.1038/s41467-020-20028-z)
Supplement: Supplementary file 10 — Source Data [file 41467_2020_20028_MOESM10_ESM.zip › Source Data/Source Data Support Figure 1.xlsx]

## Sheet: 1c. 15-week Plasma TG n=9
Xbp1flx/flx	AlbCre;Xbp1flx/flx	(mg/dl)
40.355	34.114
66.706	38.275
94.443	32.727
90.976	29.954
63.845	37.034
92.031	38.409
71.407	37.034
72.095	47.346
59.72	33.596
Column B	AlbCre;Xbp1flx/flx
vs.	vs.
Column A	Xbp1flx/flx
Unpaired t test
P value	<0.0001
P value summary	****
Significantly different (P < 0.05)?	Yes
One- or two-tailed P value?	Two-tailed
t, df	t=5.855, df=16
How big is the difference?
Mean of column A	72.4
Mean of column B	36.5
Difference between means (B - A) ± SEM	-35.90 ± 6.132
95% confidence interval	-48.90 to -22.90
R squared (eta squared)	0.6818
F test to compare variances
F, DFn, Dfd	12.80, 8, 8
P value	0.0016
P value summary	**
Significantly different (P < 0.05)?	Yes
Data analyzed
Sample size, column A	9
Sample size, column B	9

## Sheet: 1c. 15-week Plasma TC n=9
Xbp1flx/flx	AlbCre;Xbp1flx/flx	(mg/dl)
65.017	23.136
117.052	35.565
127.206	34.558
123.398	33.289
141.102	54.401
116.877	45.476
123.252	40.376
132.177	55.676
105.402	36.551
Column B	AlbCre;Xbp1flx/flx
vs.	vs.
Column A	Xbp1flx/flx
Unpaired t test
P value	<0.0001
P value summary	****
Significantly different (P < 0.05)?	Yes
One- or two-tailed P value?	Two-tailed
t, df	t=9.517, df=16
How big is the difference?
Mean of column A	116.8
Mean of column B	39.89
Difference between means (B - A) ± SEM	-76.94 ± 8.084
95% confidence interval	-94.08 to -59.80
R squared (eta squared)	0.8499
F test to compare variances
F, DFn, Dfd	4.386, 8, 8
P value	0.0516
P value summary	ns
Significantly different (P < 0.05)?	No
Data analyzed
Sample size, column A	9
Sample size, column B	9

## Sheet: 1c. 15-week Plasma Insulin n=9
Xbp1flx/flx	AlbCre;Xbp1flx/flx	(ng/ml)
0.64	1.682
2.132	0.684
1.112	1.215
3.488	1.82
1.134	4.684
3.049	2.748
1.911	2.131
2.512	2.41
3.782	1.477
Column B	AlbCre;Xbp1flx/flx
vs.	vs.
Column A	Xbp1flx/flx
Unpaired t test
P value	0.8521
P value summary	ns
Significantly different (P < 0.05)?	No
One- or two-tailed P value?	Two-tailed
t, df	t=0.1895, df=16
How big is the difference?
Mean of column A	2.196
Mean of column B	2.095
Difference between means (B - A) ± SEM	-0.1010 ± 0.5329
95% confidence interval	-1.231 to 1.029
R squared (eta squared)	0.00224
F test to compare variances
F, DFn, Dfd	1.082, 8, 8
P value	0.9143
P value summary	ns
Significantly different (P < 0.05)?	No
Data analyzed
Sample size, column A	9
Sample size, column B	9

## Sheet: 1c. 15-week Plasma Glucose n=9
Xbp1flx/flx	AlbCre;Xbp1flx/flx	(mg/dl)
109.946	117.695
133.788	115.311
111.138	93.852
168.36	130.212
172.814	164.209
177.117	134.089
161.34	120.463
148.432	138.392
149.149	165.643
Column B	AlbCre;Xbp1flx/flx
vs.	vs.
Column A	Xbp1flx/flx
Unpaired t test
P value	0.1572
P value summary	ns
Significantly different (P < 0.05)?	No
One- or two-tailed P value?	Two-tailed
t, df	t=1.484, df=16
How big is the difference?
Mean of column A	148
Mean of column B	131.1
Difference between means (B - A) ± SEM	-16.91 ± 11.39
95% confidence interval	-41.07 to 7.242
R squared (eta squared)	0.121
F test to compare variances
F, DFn, Dfd	1.183, 8, 8
P value	0.8177
P value summary	ns
Significantly different (P < 0.05)?	No
Data analyzed
Sample size, column A	9
Sample size, column B	9

## Sheet: 1c. 15-week Liver TG n=9
Xbp1flx/flx	AlbCre;Xbp1flx/flx	(mg/dl)
139.843	33.417
296.484	45.409
115.86	34.916
23.674	26.672
41.661	80.814
59.649	19.762
45.409	49.544
35.665	16.784
47.657	16.04
Column B	AlbCre;Xbp1flx/flx
vs.	vs.
Column A	Xbp1flx/flx
Unpaired t test
P value	0.0901
P value summary	ns
Significantly different (P < 0.05)?	No
One- or two-tailed P value?	Two-tailed
t, df	t=1.804, df=16
How big is the difference?
Mean of column A	89.54
Mean of column B	35.93
Difference between means (B - A) ± SEM	-53.62 ± 29.72
95% confidence interval	-116.6 to 9.382
R squared (eta squared)	0.1691
F test to compare variances
F, DFn, Dfd	17.67, 8, 8
P value	0.0005
P value summary	***
Significantly different (P < 0.05)?	Yes
Data analyzed
Sample size, column A	9
Sample size, column B	9

## Sheet: 1c. 15-week Body Weight
Xbp1flx/flx	AlbCre;Xbp1flx/flx	(g)
34.1	30.728
32.04	32.367
32.42	28.347
29.708	27.673
31.48	27.46
29.81	26.67
29.05	35.56
30.36	32.27
31	30.1
Column B	AlbCre;Xbp1flx/flx
vs.	vs.
Column A	Xbp1flx/flx
Unpaired t test
P value	0.3896
P value summary	ns
Significantly different (P < 0.05)?	No
One- or two-tailed P value?	Two-tailed
t, df	t=0.8844, df=16
How big is the difference?
Mean of column A	31.11
Mean of column B	30.13
Difference between means (B - A) ± SEM	-0.9770 ± 1.105
95% confidence interval	-3.319 to 1.365
R squared (eta squared)	0.0466
F test to compare variances
F, DFn, Dfd	3.365, 8, 8
P value	0.1057
P value summary	ns
Significantly different (P < 0.05)?	No
Data analyzed
Sample size, column A	9
Sample size, column B	9

## Sheet: 1f. 30-week Plasma TG n=9
Xbp1flx/flx	AlbCre;Xbp1flx/flx	(mg/dl)
41.846	45.971
66.595	27.409
92.031	27.409
88.594	28.784
68.657	48.721
53.533	62.47
73.47	56.97
95.469	41.159
61.095	45.283
Column B	AlbCre;Xbp1flx/flx
vs.	vs.
Column A	Xbp1flx/flx
Unpaired t test
P value	0.0014
P value summary	**
Significantly different (P < 0.05)?	Yes
One- or two-tailed P value?	Two-tailed
t, df	t=3.859, df=16
How big is the difference?
Mean of column A	71.25
Mean of column B	42.69
Difference between means (B - A) ± SEM	-28.57 ± 7.403
95% confidence interval	-44.26 to -12.87
R squared (eta squared)	0.4821
F test to compare variances
F, DFn, Dfd	2.008, 8, 8
P value	0.3438
P value summary	ns
Significantly different (P < 0.05)?	No
Data analyzed
Sample size, column A	9
Sample size, column B	9

## Sheet: 1f. 30-week Plasma TC n=9
Xbp1flx/flx	AlbCre;Xbp1flx/flx	(mg/dl)
147.477	64.601
134.727	60.776
157.678	46.751
113.052	49.301
60.776	62.051
136.002	58.226
134.727	60.776
146.202	69.701
113.052	68.426
Column B	AlbCre;Xbp1flx/flx
vs.	vs.
Column A	Xbp1flx/flx
Unpaired t test
P value	<0.0001
P value summary	****
Significantly different (P < 0.05)?	Yes
One- or two-tailed P value?	Two-tailed
t, df	t=6.706, df=16
How big is the difference?
Mean of column A	127.1
Mean of column B	60.07
Difference between means (B - A) ± SEM	-67.01 ± 9.992
95% confidence interval	-88.19 to -45.83
R squared (eta squared)	0.7376
F test to compare variances
F, DFn, Dfd	13.83, 8, 8
P value	0.0012
P value summary	**
Significantly different (P < 0.05)?	Yes
Data analyzed
Sample size, column A	9
Sample size, column B	9

## Sheet: 1f. 30-week Plasma Insulin
Xbp1flx/flx	AlbCre;Xbp1flx/flx	(ng/ml)
1.161	High
3.386	8.034
4.658	6.161
0.426	7.181
2.339	6.557
5.38	High
6.574	High
6.416	8.593
2.839	High
	"High" means >10 ng/ml
	Here we treat the "high" value as 10 ng/ml for statistics
Column B	AlbCre;Xbp1flx/flx
vs.	vs.
Column A	Xbp1flx/flx
Unpaired t test
P value	<0.0001
P value summary	****
Significantly different (P < 0.05)?	Yes
One- or two-tailed P value?	Two-tailed
t, df	t=5.301, df=16
How big is the difference?
Mean of column A	3.687
Mean of column B	8.503
Difference between means (B - A) ± SEM	4.816 ± 0.9086
95% confidence interval	2.890 to 6.743
R squared (eta squared)	0.6372
F test to compare variances
F, DFn, Dfd	1.941, 8, 8
P value	0.3674
P value summary	ns
Significantly different (P < 0.05)?	No
Data analyzed
Sample size, column A	9
Sample size, column B	9

## Sheet: 1f. 30-week Plasma Glucose
Xbp1flx/flx	AlbCre;Xbp1flx/flx	(mg/dl)
182	209
204	159
137	167
138	187
192	196
151	221
180	167
170	158
165	190
Column B	AlbCre;Xbp1flx/flx
vs.	vs.
Column A	Xbp1flx/flx
Unpaired t test
P value	0.1847
P value summary	ns
Significantly different (P < 0.05)?	No
One- or two-tailed P value?	Two-tailed
t, df	t=1.386, df=16
How big is the difference?
Mean of column A	168.8
Mean of column B	183.8
Difference between means (B - A) ± SEM	15.00 ± 10.82
95% confidence interval	-7.940 to 37.94
R squared (eta squared)	0.1072
F test to compare variances
F, DFn, Dfd	1.076, 8, 8
P value	0.9202
P value summary	ns
Significantly different (P < 0.05)?	No
Data analyzed
Sample size, column A	9
Sample size, column B	9

[truncated: 12 more sheets: 1f. 30-week Liver TG n=9, 1f. 30-week Body Weight, 1g. 30-week GTT glucose levels, 1g. 30-week GTT insulin levels, 1g. 30-week ITT Glucose levels, 1g. 30-week fasting glucose, 1g. 30-week fasting insulin, 1h. 50-week GTT glucose levels, 1h. 50-week GTT insulin levels, 1h. 50-week ITT Glucose levels, 1h. 50-week fasting glucose, 1h. 50-week fasting insulin]
