# Supplementary material for: XBP1 links the 12-hour clock to NAFLD and regulation of membrane fluidity and lipid homeostasis
Source: Nat Commun. 2020 Dec 4;11:6215. doi: 10.1038/s41467-020-20028-z (PMC7718229; doi:10.1038/s41467-020-20028-z)
Supplement: Supplementary file 10 — Source Data [file 41467_2020_20028_MOESM10_ESM.zip › Source Data/Source Data Support Figure 2.xlsx]

## Sheet: 2a. 12h genes heatmap
GeneName	WT_CT0	WT_CT2	WT_CT4	WT_CT6	WT_CT8	WT_CT10	WT_CT12	WT_CT14	WT_CT16	WT_CT18	WT_CT20	WT_CT22	WT_CT24	WT_CT26	WT_CT28	WT_CT30	WT_CT32	WT_CT34	WT_CT36	WT_CT38	WT_CT40	WT_CT42	WT_CT44	WT_CT46	LKO_CT0	LKO_CT2	LKO_CT4	LKO_CT6	LKO_CT8	LKO_CT10	LKO_CT12	LKO_CT14	LKO_CT16	LKO_CT18	LKO_CT20	LKO_CT22	LKO_CT24	LKO_CT26	LKO_CT28	LKO_CT30	LKO_CT32	LKO_CT34	LKO_CT36	LKO_CT38	LKO_CT40	LKO_CT42	LKO_CT44	LKO_CT46
Ttc27	6.67275	18.3752	-18.3558	-8.02385	-17.5686	-5.85249	4.45073	14.8403	9.97743	-5.36923	5.54172	-8.90586	-1.34508	11.7216	10.6835	0.374911	-7.02398	-6.28192	-4.93335	3.81685	-0.661063	-22.0268	15.3243	4.56885	-8.38437	-12.1581	8.59647	22.0756	11.2395	-5.5824	-6.42288	4.97608	-13.2414	0.173586	-7.13973	2.0911	-2.44397	9.78636	-11.2516	-5.62273	3.70413	6.00846	2.13779	-9.45116	16.9409	5.23943	-2.19965	-9.07141
Mfsd5	13.2006	0.651703	-3.89295	-28.3848	-22.32	36.7717	2.37019	2.23105	0.264791	-0.185107	-10.789	8.50501	36.5124	17.5299	-39.2782	-23.3879	-23.6776	18.2835	1.15225	-8.84405	45.0406	-8.57943	-14.1216	0.946891	-0.969458	5.82745	8.39622	-24.4586	14.1644	-14.1054	-21.5309	25.5067	29.776	-3.97416	-11.5222	-5.10564	4.62211	3.52387	-11.1438	0.838087	-17.1219	19.1092	-21.3044	10.567	9.04999	17.6828	-15.8639	-1.96336
Ttyh1	-0.0483009	0.66653	0.64027	-2.4819	-3.05443	4.40218	0.950699	0.0679023	1.80277	-0.491286	-2.63123	-4.75413	1.60047	6.12584	1.05027	-0.552882	-4.41127	-1.0634	-0.239023	-1.37083	4.05698	2.12536	-1.09867	-1.29192	10.5063	-3.14276	-3.94854	-0.720912	-6.6803	-4.97298	-8.44533	-4.62461	14.8904	3.72817	4.2522	1.35428	18.2078	-4.2295	-6.13923	-6.27932	-1.92608	0.366275	-1.08808	-6.11349	-9.87585	14.829	0.401849	-0.349336
Slc25a45	72.026	-1.55293	-72.7612	-36.574	-81.1516	37.5317	38.3332	90.8827	-21.8547	-57.0702	8.87419	31.9606	90.0802	-35.2922	-6.3631	-88.7512	7.80235	5.08613	-28.9482	66.7671	21.5043	-0.982037	-115.225	75.6783	2.51325	9.39867	-4.94105	6.36212	-27.8388	6.38214	27.2089	2.8054	-63.0963	-1.15652	-36.3018	78.9105	67.2417	-45.6067	21.4268	-64.5425	-61.0589	119.387	43.9646	-63.2724	-4.25614	-43.4034	-9.96522	39.8383
Bak1	8.03899	2.0959	-34.9031	3.90451	-11.6711	-2.60067	67.9217	39.11	-34.2451	-21.2426	-26.6901	18.0415	-6.24598	-2.81108	-11.9145	-13.3159	-10.7236	-7.09842	33.0318	23.4069	34.3194	-17.4372	-45.0885	16.1174	-17.8627	-3.00672	-0.0619977	-4.37208	2.56698	30.7838	35.4191	23.9523	39.1264	-46.2776	-59.2491	-18.4636	-6.80171	-52.027	44.8563	17.3637	-59.49	10.3438	65.1386	23.0835	33.0692	-20.2679	-39.5763	1.75298
Med29	19.6161	6.18606	-9.39801	-52.5323	-25.8519	28.4818	46.2311	6.52761	-4.6154	8.45914	-16.1134	-24.7418	30.1101	14.2269	-19.9078	-22.428	-13.2073	34.7209	-12.7607	13.5975	2.72794	2.51357	-28.493	16.651	5.10373	6.42458	-17.3878	1.8167	-8.04242	-9.03096	11.9444	13.5301	8.19533	5.83351	-15.8145	11.0879	-3.86165	1.34465	-3.71338	-21.336	-23.5014	26.0262	6.06363	6.74841	13.7146	-5.92217	-11.2758	2.05219
Pgp	71.5642	42.5715	-39.193	-112.51	-102.554	40.9782	8.17107	14.752	23.4967	1.42515	7.03882	45.8247	146.628	34.7105	-47.0923	-78.3479	-70.2818	-27.711	-23.5613	22.6236	46.8445	-3.47694	-44.536	42.6361	9.80645	25.5637	-5.715	-24.1699	-13.3254	-32.7269	17.0337	-13.2282	-41.8117	14.689	41.0769	51.6357	89.9	-3.82602	-72.2037	-84.0467	4.18736	43.6665	-18.3412	-9.62459	30.6085	-8.8852	-15.8869	15.6234
Alg3	30.7505	8.9018	-28.8201	-46.5291	-20.295	14.4744	3.11413	45.3957	11.3393	-9.81744	12.6299	-17.2901	6.5056	47.1841	-23.6973	-25.7744	-37.9308	10.4936	-12.0338	9.59234	25.5997	19.031	-25.292	2.46813	38.6792	-2.58939	-21.6876	-12.7375	-41.6652	-18.1871	-1.54215	2.75617	67.8841	4.23114	-17.776	16.1623	32.235	9.10297	-11.7651	-29.4512	-38.88	3.00596	18.8958	-0.928607	14.2583	-8.98906	-27.2536	26.2415
Rbm42	24.7671	48.7884	1.85267	-87.2137	-64.5082	58.7527	-20.3542	23.0199	-35.3621	-59.2297	-8.42031	20.2628	85.7753	154.943	28.4747	-62.6818	-49.1343	3.86535	-97.7355	7.76392	39.4097	-58.4781	-36.5323	81.9747	-6.73898	18.0132	-1.60685	16.9715	22.2689	-19.8852	-45.0141	-40.3562	-7.72391	-11.1623	-11.515	41.4596	109.154	44.2185	-62.6073	-27.1925	-2.766	43.1197	-70.1911	-1.57266	-1.90352	-5.2425	-4.70035	24.9725
Nploc4	114.832	13.7349	-124.847	-84.0023	-207.289	69.0359	210.773	132.808	14.3691	-54.5187	-1.94407	-88.6055	-12.81	-48.4849	89.6132	-5.6759	-68.0439	-37.0545	56.0997	177.237	54.1807	-295.797	-14.5179	110.908	62.3719	-18.4189	-78.8469	114.244	-138.752	78.397	-81.1381	-43.8227	37.6237	-141.439	187.07	147.025	10.3658	-65.2946	-16.6645	20.5997	-57.2598	9.43583	-44.6721	-42.0839	44.5522	-5.48697	4.10973	18.0839
Plekha7	33.3376	-20.1704	-42.8873	-36.7583	-18.3361	28.1472	35.2663	93.3322	43.9238	-14.1919	-29.6517	-40.2122	11.7043	-29.5507	-60.9479	-6.7234	-11.3363	-33.7787	-9.76154	82.4987	-22.8964	179.01	-49.8875	-80.1293	30.2449	-34.9532	-21.391	4.72002	-36.1707	21.6281	45.8463	69.2388	-4.78598	-41.3734	-47.2057	27.5649	13.8039	-30.832	-33.6568	-30.3623	4.81236	35.786	35.7283	44.8885	-12.1654	-57.8138	20.6022	-4.15409
Alkbh6	-4.06132	7.40493	-4.54233	-18.568	-5.52978	26.5887	22.9448	19.6974	-7.69854	-25.2705	-16.4673	-35.4764	-1.97996	43.1357	14.1054	-5.99022	-18.2512	11.5646	0.422409	-19.252	23.8354	3.28554	-5.85881	-4.03854	10.5546	0.0215559	-18.6614	4.71942	-2.14955	8.85691	-13.3789	-5.8462	30.9171	-12.5979	-19.3528	4.53382	16.9066	2.00066	-8.37789	10.5731	1.10915	9.36973	-7.79492	-16.0145	-5.05777	1.89598	1.73336	6.03997
Cdk2ap1	25.9075	-2.5927	-3.18543	-27.771	-32.8347	4.2063	22.4049	4.26295	-13.7366	-0.00787968	9.8844	18.3547	37.0767	9.72543	-4.13096	-41.1402	-4.95942	-6.99188	-20.0369	3.90246	20.5512	11.087	-21.4398	11.4639	37.8745	-14.8299	-21.7282	-15.817	-11.8593	-15.965	6.92644	11.1445	12.0809	16.7287	-2.30965	28.9708	36.8687	-16.0779	-44.875	-34.5928	2.06426	29.3411	-13.8335	-5.74914	16.2246	0.642892	-1.07889	-0.15105
Fxr2	18.9209	-26.8423	0.441171	-27.5643	-32.3861	87.5175	19.7214	36.2397	-51.2963	-29.4702	-12.6222	23.9164	1.5029	17.4475	-52.0743	-52.4886	29.1118	55.7971	11.218	20.3322	-13.3489	-16.808	-23.3397	16.0742	84.6639	-41.6608	-46.5123	-13.5732	-66.326	-49.3054	69.8029	75.122	8.67188	8.72467	-14.9221	42.4566	82.5528	-107.123	-91.2235	-62.5879	95.7218	75.8846	-15.2555	17.5826	-57.2166	-27.9646	1.89792	30.5896
Dcaf12	-2.86754	11.5381	-18.9584	-9.90235	-11.6674	49.5915	25.53	-2.80706	-43.6878	-4.17903	-2.59357	10.6508	-0.117038	-6.3818	-23.6124	6.79904	7.8845	58.3291	-31.198	-15.5898	-19.0552	37.6022	-13.676	-1.6318	-2.91313	-2.05484	-14.1691	39.1934	14.6549	-5.41237	-41.5764	-14.4069	15.4315	-44.7718	43.2646	27.5482	10.1269	10.0873	-37.0596	4.85061	2.73926	-17.1674	13.4145	-10.6215	0.880851	21.2414	-18.9237	5.64334
0610037L13Rik	-0.249829	3.71922	-8.71705	0.0666522	-3.7437	8.39735	7.22212	3.37946	2.89469	-0.328233	-34.5933	6.11208	20.2026	18.0366	-2.77605	-21.9437	-22.1742	16.0249	-5.96057	4.16629	18.5709	6.17318	-11.5909	-2.88859	-5.24874	8.87261	-17.4766	0.972585	-5.9641	14.9981	10.0621	16.7685	-9.56904	31.9767	-16.4093	-10.8868	-5.64277	-13.2673	-23.189	-21.6742	-8.32018	33.6157	14.731	5.26036	12.733	3.91775	9.55641	-25.8169
Zfp790	38.0465	-16.2708	-16.8368	-16.6773	-30.5448	9.48984	21.9675	10.0877	-14.261	-6.5755	10.8274	17.1749	51.0398	-29.4541	-24.5143	-17.7597	-6.54405	29.3832	10.6911	22.5436	-32.8785	-20.8005	-34.2659	46.1318	16.1437	-12.1343	-3.348	2.23463	-20.2607	-6.65621	11.7948	19.5785	-5.00807	-6.38831	8.0724	18.713	-10.5196	-24.979	13.1716	-18.4313	21.9391	10.1582	-3.85631	3.7316	-28.6299	2.61843	12.2202	-0.164418
Cyp51	147.819	459.398	-124.295	-515.927	-645.041	1301.16	-557.389	-413.968	-656.093	-565.209	-109.808	1298.04	1223.27	-118.533	358.577	357.238	-258.223	-439.97	-992.784	-310.747	-288.203	354.026	416.535	80.1231	-95.9851	875.917	-166.474	225.049	-597.531	-792.754	-258.291	-232.113	-116.865	-281.019	162.561	1163.86	555.627	649.629	519.656	-24.7883	-912.59	-249.939	-199.974	-671.099	96.8744	-210.38	-117.153	677.78
Msantd2	7.34058	2.7924	-5.7888	-21.0221	0.0407827	24.1616	-8.45536	5.647	-3.25567	-15.5996	9.33162	-1.76569	16.2818	-2.53327	-7.29505	3.50454	3.57497	7.42655	-12.7838	-7.90206	-5.22083	13.7363	-5.46231	3.24641	7.36575	-0.430149	-11.7291	-8.24668	2.7213	4.31778	14.7131	7.28319	-14.806	-4.95924	-8.61419	14.733	6.09095	5.36144	-11.1065	-14.6817	-2.04052	14.8448	1.02158	0.601044	7.81288	-12.0929	-2.828	4.66806
Psen1	8.14164	-9.72537	-40.1039	-57.8382	3.75477	35.0098	109.032	116.699	20.1466	-58.533	-37.1515	-62.2754	-59.4023	-21.1887	3.22174	-56.3464	-47.0189	23.9614	66.0122	79.3019	14.9425	115.542	-99.8048	-46.3782	14.5532	-44.1228	-10.6739	-40.6183	27.5921	16.106	116.719	71.2562	-4.41743	-62.1192	-50.0414	-31.8429	-23.2953	-38.8807	-10.7744	-59.4561	-14.5866	93.1806	58.4147	59.4548	32.2646	-61.6302	-40.1355	3.05326
Ptbp1	80.3486	-59.2816	-9.89331	-76.402	-55.8573	248.048	-56.1309	10.5184	-40.8806	-193.964	9.80056	-61.1314	63.5117	12.6763	154.837	70.7236	141.641	11.8282	-69.2875	-49.2682	-171.936	-120.458	-37.7284	198.286	108.461	-90.665	-38.2252	179.658	-129.797	-83.6719	-94.9073	-119.587	258.677	-30.4808	-8.77448	-30.4083	-52.3207	129.086	154.657	186.263	-217.067	-48.6528	76.2598	-163.044	-98.0997	38.2506	-63.0749	137.465
Ddx52	6.84919	15.9536	-17.6737	0.0726513	-7.00571	15.7179	6.13224	-30.4116	-32.9216	-15.7486	-14.508	15.8386	70.942	4.82809	28.3763	13.7215	6.99135	-10.6795	-35.104	-44.4228	-14.518	13.9454	-3.23616	26.8608	-26.1435	20.02	23.1269	18.0404	10.3248	9.40626	-45.0252	-49.8816	-12.7254	-29.7272	19.5514	10.1481	33.4734	56.3369	14.4071	57.6393	-49.5895	-37.2484	-32.6832	-30.4651	9.33073	29.4242	-9.74735	12.007
Ciapin1	24.4174	16.0304	-42.2892	-69.8962	-54.3413	79.3105	112.445	2.99418	22.1679	-56.2834	-44.979	-6.42689	40.3903	2.16266	-34.1026	-39.5904	1.29852	18.9711	33.8415	-31.3928	-5.24777	84.3526	-27.3435	-26.4894	-50.0083	3.14552	-0.744088	20.8055	52.2202	52.8566	32.9197	6.70945	-84.7592	-24.4409	-24.47	-1.75058	8.93489	-51.262	4.66219	-17.3681	2.91113	25.7288	53.5994	11.8962	20.5605	-4.46327	-9.17046	-28.513
Acsm2	-290.942	-176.12	-73.2353	43.2259	125.143	204.812	275.182	319.155	290.745	282.779	240.384	150.861	37.8915	-119.035	-343.817	-606.742	-921.365	-1270.03	-1693.22	-2159.92	-2683.88	17012.3	-3940.35	-4703.87	19.1184	-9.70224	-18.6518	25.4995	-28.8855	24.6404	-18.9767	-6.42929	-21.8943	2.3612	-3.88524	22.0036	48.4793	-3.5631	-11.1423	15.9986	-20.2709	-15.279	11.0162	-8.88419	-9.98387	7.97228	-29.2995	29.7585
Gripap1	22.8466	21.4663	-15.436	-41.9993	-22.8667	21.2902	-13.2553	27.9934	-22.202	-51.6732	-9.84282	34.3389	72.7219	74.9472	0.98052	-34.1222	-33.2566	-28.5759	-32.2345	20.2976	-3.95805	0.983503	-23.6684	35.2252	14.3578	29.994	-28.3512	-18.3709	-10.2798	-37.2456	24.8969	5.55868	-2.28129	13.4469	-48.7653	51.6627	40.7449	6.65921	-5.85553	8.61166	-51.3451	22.2851	-2.79536	-20.6957	16.4198	-27.8096	-15.9493	35.107
Polr3d	20.9654	13.8919	-24.1132	-38.1059	-3.69941	-0.018064	18.2163	29.2016	-18.5878	-26.263	-3.96326	17.9775	55.2609	12.5705	-16.1531	-39.712	-2.51739	7.19823	-6.16491	4.85054	-16.1175	22.8764	-25.3732	17.7795	20.0688	-14.6422	-18.5184	3.48304	-7.64041	3.19935	7.93653	16.879	5.59202	5.6644	-11.272	-14.842	9.36312	-18.7215	-13.8989	1.96204	17.7726	36.31	-6.34531	-5.73078	-9.98131	-16.8199	-6.59692	16.7786
Zfp207	104.188	20.4851	-72.7705	-40.8802	-90.0836	-14.4542	-52.5623	69.134	-46.313	-37.906	-12.2193	144.696	202.007	42.3462	-39.7762	-35.6971	-16.8441	-72.35	-142.034	90.7751	-9.29029	-100.826	32.4753	77.9005	166.7	-37.1397	-21.0206	-87.8496	-193.89	-108.663	72.8276	96.4691	51.8329	72.5756	-66.5077	40.9695	122.668	21.8077	94.3594	-37.8575	-96.0657	-104.709	-2.99293	-19.4003	-14.7293	-40.0165	22.7819	67.8502
Thumpd1	31.6411	2.14232	-29.9042	-25.8921	-14.1	0.0766057	29.6731	11.9658	-14.8649	-12.1886	12.9274	-2.95827	26.1206	22.8314	-27.479	-5.81192	17.7526	-6.57543	-10.7718	8.92739	-4.07678	-35.7041	-2.22302	28.4919	14.7091	-19.3703	-26.7814	11.2467	6.13581	31.4149	-2.13687	1.20804	13.0068	-2.35573	-8.90323	-4.12931	-30.9619	-19.2306	4.31566	14.7377	-16.2127	44.4779	18.8426	-27.038	-4.78307	7.6596	-0.830852	-5.02083
Trim28	58.9973	2.69732	-100.02	-107.712	-49.5131	232.684	79.1013	-9.87463	-72.5121	-19.244	10.9324	0.123644	44.3135	-75.3256	-72.0219	-3.17227	49.3687	5.84963	-44.5186	97.0586	40.6134	-31.9336	-47.3171	11.4256	68.6268	-32.0881	-45.8157	70.2315	-99.3247	-27.8478	-44.9304	50.1897	-34.3314	5.49499	57.5426	96.8979	101.899	-13.9161	-12.321	-30.0659	-123.969	-113.521	-2.68886	37.1638	72.99	79.4995	-33.144	-26.5724
Ankle1	0.994011	0.0180788	-0.836922	-2.16009	0.204596	1.60288	-0.139134	0.89652	-0.932113	0.200512	1.47242	0.270803	-0.737896	-0.601811	-1.39708	0.71781	0.85772	-0.512704	0.434947	-3.02126	3.25376	0.0818264	-0.394088	-0.272802	-0.359581	1.81579	0.545387	-1.80576	0.092654	2.0205	-4.01914	-1.25372	0.285014	-0.747129	-0.787925	0.783416	7.62268	-1.08987	0.500492	-0.749865	-0.180881	-2.1199	-1.78396	1.31574	-0.145795	-1.27201	-0.565318	1.89919
Prmt5	23.7107	-3.3512	-12.7158	-28.1052	-36.0099	6.18258	30.7376	12.5349	23.7197	3.23911	11.4678	6.60411	47.4517	-39.988	-14.8457	-59.804	-30.1001	-11.9115	2.45431	39.7322	17.8625	90.0261	-54.8698	-24.0223	24.06	-17.641	-8.8124	3.03315	-3.49658	-48.2478	15.8826	12.0196	45.1256	14.9212	-24.6128	5.83473	8.58728	-0.578217	-19.4216	-32.7366	-39.0412	52.2828	23.2454	12.2872	-4.67386	-8.68335	-30.5213	21.1871
Hgs	83.6457	-9.74508	-28.1515	-45.0861	-48.6489	27.9463	-63.1276	85.7753	-103.127	-60.6936	-7.15691	79.3888	146.892	-21.5415	54.5173	77.5383	-52.7201	25.3463	-77.4815	39.3145	-81.6005	-160.26	-56.4273	195.403	45.917	13.0029	-32.0498	26.7411	-26.7439	-22.1324	-59.3967	-90.4276	-6.3268	27.9829	-27.5617	95.4219	97.4324	16.1653	99.2053	107.971	-139.667	-77.4578	-44.9872	-21.6671	-36.8834	-7.83177	-34.1352	97.4288
Nxt1	12.7235	-7.06518	-4.50841	-10.4527	0.0222488	1.76339	4.58744	-6.20431	8.25735	-4.27522	-7.42037	23.2918	12.1037	-0.280559	-9.25676	-18.5131	-18.5822	23.6345	-4.18931	5.68488	-1.40661	2.60465	-4.83565	2.31685	6.80986	-1.14677	-7.93431	0.194073	0.240661	-9.72746	2.48719	1.02072	11.1819	-3.07805	11.3943	-5.95636	5.65564	-4.8061	-7.46503	-6.68769	7.24647	1.03677	-10.4881	6.39898	13.0062	-10.9328	1.24568	0.304263
Rpl13	132.992	10.0579	-52.2888	-346.394	-238.426	651.576	-30.8742	-39.3968	-0.156018	-261.666	84.4672	-134.345	235.499	363.215	-224.109	-115.018	13.9591	168.963	-470.319	-28.8467	310.035	47.5614	-72.7323	-3.75385	148.987	-53.046	-309.672	348.454	-196.299	-47.2472	-15.5908	80.5018	-211.887	102.992	56.7796	406.169	150.113	119.193	-473.128	-346.14	-145.61	265.885	-60.4379	92.9564	138.29	86.6463	-94.0005	-43.9085
Gng5	19.917	-33.1472	-4.50211	-58.6601	0.96358	130.189	-6.5084	-2.25573	51.9418	-58.5728	-54.9569	7.6434	36.4665	-19.2372	-45.9672	-51.4294	29.4586	48.7149	-10.1232	-15.968	70.7245	29.8049	-51.8826	-12.6132	33.6346	-13.4643	-64.6675	-7.16422	35.4766	-45.181	-0.840112	48.4525	97.6235	40.1967	-40.7313	-11.6	23.9133	-42.4493	-130.336	-99.5842	76.1665	89.6393	-44.5893	0.238807	82.1345	51.9008	-24.3055	-54.4644
Cdk7	30.122	-16.3617	-9.45922	-10.761	-8.10524	-10.5665	40.6752	0.453863	-43.0675	-34.1498	1.36348	33.1584	61.712	0.822604	2.13598	-10.0674	-4.85824	-0.939959	-2.77119	-15.6416	-14.0527	-5.32905	-21.9004	37.5881	-31.2668	-1.98256	9.89081	49.001	22.1739	21.3307	-21.1114	-31.3635	-34.0778	-4.90842	-13.2581	-1.77907	-2.5709	3.30332	29.2447	24.3095	3.65235	1.86098	2.03504	-11.3023	-17.2443	-9.09614	9.86428	3.29471
Rcc2	42.3795	-8.98488	-25.45	-102.385	-64.1077	135.264	76.7371	30.4138	8.27087	-42.0495	-15.9037	-80.2475	11.6759	60.5138	-8.77907	-17.1814	-55.5685	-16.0495	-0.528797	73.8757	115.115	-116.594	-5.26376	4.84833	59.1638	-42.7007	-59.885	55.8303	-72.9941	33.9619	-1.90997	-28.1341	13.1865	68.2493	6.00409	26.6676	62.9183	-3.56435	-44.1178	-68.8649	-111.938	-33.2665	77.2508	-12.5953	95.608	43.8141	-9.17235	-53.5112
Tagln2	-42.849	61.0267	-38.4879	-11.7802	0.126248	9.21253	6.51973	88.3108	-2.01212	9.59274	-8.66714	-32.9981	16.5721	-32.3731	-32.9382	-25.4272	-55.9642	-32.5738	2.3498	30.5145	-36.6501	351.747	-99.5706	-123.68	-20.0582	8.99081	8.04034	-45.8802	16.6431	11.9196	60.2469	10.7941	71.0804	-13.5233	-81.4727	-23.4533	-27.7064	19.8719	-52.7895	-85.7469	9.68275	79.4175	33.7222	173.02	-70.9345	-88.1679	-0.379199	6.68206
Sdccag3	83.553	2.65361	-35.4195	-114.341	-80.9953	32.6467	28.0982	61.6445	19.7301	-8.26661	9.41179	71.8612	66.7839	-6.48015	-62.8239	-71.7144	-66.7251	36.1989	-37.597	41.6262	17.5131	71.219	-81.3976	22.8201	67.1358	18.6806	-70.1834	-40.463	-67.6238	-58.4712	19.8265	83.5467	49.3799	50.3951	25.0274	38.6876	31.1115	-21.5426	-100.611	-99.3031	-48.9337	56.5827	21.4556	19.8626	48.0849	-1.06925	3.02817	-24.6044
Impa1	36.989	0.953973	5.0213	-62.4588	-31.5582	32.0704	9.71536	-16.5618	-32.8199	23.1417	-30.9908	12.7454	58.2556	69.3876	16.952	-36.3802	10.5212	53.7054	-133.147	-74.6486	57.8424	-32.6185	76.3561	-12.4734	7.0961	41.9243	-19.1051	-13.0391	-49.8247	-9.18986	-30.3636	34.1051	-15.4602	29.2128	44.1167	0.745558	36.279	57.1112	-74.8653	-11.5101	-38.4349	4.68128	-65.8763	5.90564	71.2963	45.6618	-63.3198	12.8531
Klhl42	42.0665	-20.0585	-29.4202	-16.8413	-7.07343	-31.7997	50.2714	20.8969	-8.11274	0.967452	3.87704	48.4751	38.1042	-82.9828	-25.6378	-33.7212	-14.2741	51.1468	27.7937	38.1388	-41.053	15.7994	-73.454	46.8917	30.5455	-23.2929	-14.4684	-17.1961	-8.83482	22.0114	16.477	-7.32878	3.16519	-17.0116	43.5787	31.0257	-40.9093	-25.5571	-11.9041	-1.86564	3.86408	12.0889	6.17193	18.8571	-9.21329	-20.1216	7.96193	1.95596
Sf3a2	61.4663	18.0021	-19.8062	-83.9713	-29.0575	13.9641	-5.89236	-2.66272	-30.0268	-64.6231	-22.1334	99.2262	204.271	19.8215	-9.12874	-104.137	0.996408	25.1342	-54.6118	0.434802	-42.9632	-39.2927	-27.6754	92.6663	20.4373	1.63682	2.57898	8.38874	-51.4913	-59.2753	47.439	23.3528	-13.5905	10.8585	-15.6864	1.94181	33.6311	3.71879	45.9713	-35.2963	-37.1164	44.6228	16.302	-24.4232	-29.62	-31.0959	-9.54963	46.2649
Eif2b4	94.1517	15.3878	-32.6963	-136.038	-93.6732	29.6893	27.6751	66.3162	9.74449	-33.0959	-0.694274	26.8546	140.442	76.8604	-35.2806	-93.1577	-93.1591	-45.2285	22.8305	76.1807	36.1331	-100.864	-31.5862	73.2079	89.2112	-2.54539	-49.7626	-40.8412	-59.0665	-56.2942	4.41942	46.6424	0.425026	-11.2347	13.9081	111.757	150.099	-41.5067	-98.5825	-78.9574	-16.9516	93.9156	-22.2572	-25.8477	6.43668	-62.5567	-32.3236	81.9132
Nup214	40.3823	-11.3323	-16.3198	-36.3746	-26.6136	2.4627	17.6339	32.1198	-5.05556	3.6626	16.1584	0.573753	13.6594	-16.1143	-15.1529	5.02533	-16.7247	12.352	10.2449	17.6443	-35.7763	3.8691	-26.2108	29.8864	18.1883	-29.2449	17.1879	39.9298	-32.4941	-4.76312	-14.5433	-55.6351	-6.80931	24.3559	28.4876	12.9893	-2.91363	18.8485	36.7459	22.0553	-35.9506	-46.7141	19.7209	-1.76298	-8.60047	-17.0869	-22.2483	40.2572
Sac3d1	18.4175	-8.40136	2.03111	-25.3774	-15.5921	7.10748	16.9317	-5.56732	14.5232	-8.64297	7.51802	5.05174	18.0919	6.30211	-17.7678	-23.7982	-13.1067	10.7273	0.0553112	13.2505	13.5583	-16.8834	-4.06686	5.6379	4.65493	15.2824	-19.2304	-14.3243	5.73534	-11.463	4.96825	17.6746	-10.4996	7.74017	-1.6901	20.8914	14.6386	-1.182	-38.2167	-14.6795	2.52166	6.94252	-2.72226	12.0249	5.25047	-3.26066	6.71828	-7.77505
Khsrp	156.2	69.0215	-139.562	-179.123	-135.668	109.456	-57.8955	91.1649	42.5111	-133.939	12.0173	111.048	298.211	18.8347	-48.8122	-90.9279	-93.0599	17.9786	-64.252	47.2635	-20.5281	-117.267	-46.1267	153.455	157.58	-50.6952	-60.2258	-85.3856	-94.0877	-73.359	65.6943	62.0497	48.5485	32.692	-41.8306	39.874	121.429	80.1796	-63.4402	-39.8824	-164.438	23.1714	40.7212	8.23515	6.20985	-51.2443	-46.8215	85.025
Ppia	193.807	-139.626	-38.291	-359.337	-120.246	539.471	68.653	-40.3443	212.525	-219.534	-150.504	-50.3532	183.557	120.806	-259.094	-17.1213	-27.6544	70.1677	-51.0543	-64.0767	184.469	-67.3292	211.066	-179.958	231.205	-24.704	-277.523	93.8717	-107.042	-329.235	-75.1165	234.986	286.291	131.227	-17.071	79.7424	29.5996	174.535	-120.089	-184.084	-424.875	73.3219	25.1506	-149.236	165.317	382.861	13.2561	-212.389
Cops3	13.7766	3.04228	-23.3301	-26.5787	-8.43909	27.5335	15.935	40.1754	11.2961	-31.7424	-48.1044	28.4691	-8.65731	7.84462	-1.24927	-6.71837	-30.4315	17.1113	3.81595	37.0376	35.4421	-49.1503	-35.6949	28.6169	-19.3625	7.64744	-9.06313	4.67388	4.5259	16.8213	36.2866	13.6569	-15.4445	-22.0964	3.91653	-7.78569	13.1613	-32.3101	-28.7796	-63.1697	36.1541	23.3529	33.7054	0.113319	58.8279	-22.056	-18.5331	-14.2427
2310061I04Rik	-13.7411	-6.20136	-29.7021	-16.7573	31.1231	42.2795	67.1421	23.8733	27.0972	-62.1892	-27.7308	-8.73987	-22.785	-4.96495	-69.1765	-27.205	-12.3722	40.8408	16.4675	24.1324	14.6666	119.661	-14.9417	-90.7768	58.232	-45.2027	-57.4015	-27.6706	-43.0568	-15.9747	115.817	106.739	104.554	40.7654	-122.77	-106.678	-45.1491	-77.358	32.2964	-19.9338	24.2876	23.3249	56.7303	-7.93674	54.2022	14.4516	-34.3599	-27.9088
Eppk1	58.7181	-29.399	-47.0869	-66.8906	-93.4816	-24.5756	201.053	286.268	-52.4654	-115.702	-36.971	-108.385	29.585	-91.0522	24.0228	-53.6987	5.3967	-62.3869	111.342	305.325	-59.4119	-177.844	-77.7968	75.4374	69.798	-43.9582	6.97428	-17.4117	-121.709	87.0773	5.1883	-86.3044	110.828	-74.6524	44.7105	37.7494	21.3485	-0.495395	7.73804	-7.83019	-139.64	88.9295	177.208	-66.7839	-75.817	-99.6649	-35.362	112.08
Srp19	39.3292	11.2277	-32.0106	-44.3563	-36.2686	5.87921	18.5218	23.4463	18.3986	-22.5825	-1.21087	16.0797	64.4933	14.7122	-7.89567	-56.7064	-25.0506	-13.5413	1.13263	2.43101	35.5636	-8.31768	-16.6829	13.4081	40.6133	-18.4327	-31.0524	1.09238	-13.5503	-15.5824	-0.865386	18.5446	17.0989	2.92505	-15.1736	24.2616	43.8718	-11.8592	-17.1589	-21.3953	-22.0917	26.2979	-17.3763	-14.4662	23.5951	7.24388	-15.7905	9.25035
Mrpl3	-7.26751	22.1858	-14.8544	-26.4324	24.7582	-0.791819	10.0319	10.0963	10.7231	-27.7975	-19.3344	8.12921	23.8042	-7.86981	-16.577	-18.5821	35.1319	-0.453981	-2.97599	5.7839	-9.82646	-2.27948	10.8215	-6.4231	12.5966	3.84739	5.81377	-15.7961	-34.1718	-15.337	27.5698	28.8988	-26.467	6.62116	-28.6959	9.11148	53.4448	28.5332	-15.6816	-38.7061	-19.0254	21.7628	14.3296	-24.404	0.673759	-10.2385	6.33329	8.98705
Yrdc	50.3408	6.67294	-54.7157	-57.0061	-39.5947	64.7781	41.6279	17.7714	-17.0003	-33.9667	-21.3527	8.3807	85.4131	-1.47257	-37.1074	-47.4306	21.9114	55.6608	-1.32302	-13.0608	-17.5359	-20.5323	-59.8803	69.4221	18.9025	-5.31987	-25.3566	-16.4441	-17.6807	15.9973	38.1621	38.6179	-15.4275	-22.227	9.81213	-0.181986	6.76868	-9.18293	-41.9196	-31.1979	10.2044	27.7948	41.0257	-4.04285	-20.3626	4.12962	12.112	-14.1835
Ppan	77.0306	-12.9492	-36.6802	-76.0034	-52.6611	46.4026	25.5099	26.9872	-14.1293	-33.9407	2.29859	27.5037	115.823	-25.9703	-18.3443	-77.768	26.7722	21.8686	29.8463	-11.2161	2.21386	-70.4754	-85.2212	113.102	41.559	-15.0578	-38.7841	-6.22218	-55.8336	-0.378726	68.5771	23.9237	-27.9357	62.732	-1.91358	13.8952	28.1233	-55.2784	-61.6648	-66.6791	-75.6736	142.236	69.7315	23.4345	-67.352	3.21304	-6.30915	1.65774
Gm11974	4.09008	-4.42313	-0.905626	-4.68277	-2.91693	13.5951	2.84317	-1.32103	-0.603882	-8.81818	-1.28507	-1.43358	5.93781	-1.49461	-2.81902	-1.26632	7.19022	4.63235	-1.51023	-1.33727	1.25741	-5.32911	-7.36209	7.96275	0.178915	1.30683	-3.09605	-2.30398	0.31512	1.35371	11.8453	-1.11272	-6.48975	-5.19829	-2.47654	2.39617	7.39721	-0.714812	-7.43032	-3.46696	2.43803	10.8146	-0.488936	-2.86812	-2.3451	-2.56342	2.38661	0.122504
Nhp2l1	29.1895	7.62396	-10.8598	-46.767	-55.6083	20.503	34.0172	13.6589	32.8714	-10.2948	-25.4833	11.0933	26.5389	28.0374	3.21878	-30.5736	-47.897	-4.79154	-39.8854	42.4519	33.786	7.07289	-14.3425	-3.56019	34.3188	-25.2939	-18.57	-5.86003	-6.78535	-39.2212	34.4101	56.4738	-1.78125	-22.7058	-12.3396	23.5735	55.3487	-19.4584	-47.0544	-42.1901	-30.9935	55.7838	2.84251	-10.7588	27.516	12.1507	-6.2304	-13.1753
Raver1	41.4661	5.11309	-35.8383	-61.7757	-33.8502	66.6602	-3.8656	29.3489	-15.1115	9.30775	-0.151904	10.9984	51.1856	-15.4738	-22.2824	-34.9354	-15.7405	26.6005	-26.5746	1.10548	9.08251	35.1473	-19.1181	-1.29784	20.1649	15.3991	-28.9198	-14.9067	-15.6349	-42.5372	-1.40655	6.29424	93.0454	53.3548	-26.7261	-9.07528	-35.4467	-12.1056	7.78197	-28.6152	-44.567	35.0335	29.8285	1.68987	10.3211	9.23402	-31.2026	8.99637
Bag5	22.7448	-13.8301	-0.566963	-19.983	-15.9541	6.69387	26.9641	7.46485	-8.54575	-34.1328	2.81307	24.0928	30.9681	-16.5221	-8.97906	-18.5816	13.0876	13.9356	23.4204	-11.5676	-15.8961	-26.1242	-14.2156	32.7136	-3.26128	-14.174	-6.5009	25.6088	1.47116	11.5634	13.1783	-10.1135	1.05515	2.54596	-24.2416	2.77286	12.5297	-36.6738	3.7737	-15.6231	-12.8733	43.6025	30.6109	-0.606978	-20.6829	3.44378	-3.76665	-3.63812
Ost4	32.8224	12.0621	-24.2316	-70.7709	-37.5693	78.0154	-19.8809	21.1104	17.2746	7.49347	-34.4563	17.5528	39.1462	49.0507	-14.9534	-52.4629	-56.7171	27.365	-75.1919	3.57986	73.7296	73.4426	-53.4119	-12.9986	-4.52249	54.8302	-18.9608	-42.3245	-23.6596	-48.388	22.139	40.2772	35.6985	11.9359	-2.43579	17.7518	38.1229	6.45157	-28.5985	-105.195	-46.1339	51.4942	-31.977	27.0495	68.2776	27.6196	-21.1356	-28.3169
Supt7l	30.0571	8.46228	-25.67	-27.5052	7.77531	-27.5699	1.66376	15.0269	-13.6796	-26.8578	15.1261	23.6464	91.553	-7.67419	-14.1579	-17.3061	-22.167	5.08707	-21.4759	-1.46827	-9.73528	2.63746	-10.3313	24.5631	22.6488	-11.7509	-17.2835	8.46533	-12.4142	-14.188	19.7733	4.59932	-12.1637	6.77579	-7.99523	9.93645	20.5325	-16.0218	-11.6281	33.579	-7.62032	6.86917	-15.5038	-2.25438	0.515005	-19.5336	-8.37369	23.0366
Ik	136.732	4.35983	-71.5012	-155.343	-117.408	112.233	47.357	109.043	-37.6852	-220.496	-77.8897	101.854	241.585	148.423	-37.3881	-78.5156	-40.5058	71.9091	-28.4164	-88.0449	-2.96657	-143.904	-63.0196	189.589	84.4406	-19.4056	-84.1959	2.65981	-28.1742	-24.8037	48.7384	20.3693	-48.8868	15.1593	-71.4761	97.9106	3.79511	19.3559	75.3044	0.0756105	-48.7011	29.7366	-1.74066	-44.3216	-66.4159	-31.8868	0.205967	72.2567
Rnpep	53.3637	104.521	-108.667	-94.3139	-64.7455	9.65751	-25.0678	96.4789	3.58002	-32.6676	-26.8153	23.9623	159.96	62.0316	16.8442	-75.88	-72.5172	-35.282	-111.055	106.511	34.9842	-25.6311	-84.6224	85.3698	12.1935	88.6804	-4.70179	-55.1832	-24.3367	-94.2337	-42.997	26.7418	-66.8453	-6.59217	3.228	84.1123	252.855	52.4999	-3.93736	-42.8635	-122.586	-83.5707	-26.4929	12.3429	13.0395	-12.5562	-23.1196	64.3232
Nkiras1	26.7238	10.5418	-24.4903	-27.7982	-14.6938	-1.95104	5.61623	5.29894	9.52396	-14.0985	-3.20781	9.62584	70.5159	10.9813	-25.4092	-7.96299	-26.0453	4.68632	-16.1359	-16.1928	13.4223	-2.25635	9.24177	4.06402	-4.72566	0.995096	22.2416	-22.6388	21.0741	-11.6956	-6.49673	12.6322	-30.1835	1.00885	-23.243	14.131	38.6767	0.932339	2.05008	-21.7463	24.7261	14.9435	-6.48255	-22.6963	-21.4878	-4.42903	16.6874	5.72634
Blzf1	23.4922	-11.0624	-12.7074	-18.3554	8.50909	1.47135	13.7023	14.4174	-28.2935	-21.1487	-16.9916	23.0605	45.0883	-2.58988	0.265716	-17.275	9.69615	14.2807	4.58006	-14.6227	-17.6939	-19.0694	-11.1181	32.3643	12.7999	-13.4119	-26.8909	32.0692	-1.86988	0.602954	11.3049	-7.80936	-4.81096	-0.771791	-11.2486	-1.91811	1.9584	-5.98703	12.0944	4.63657	9.51076	6.43067	1.12209	-7.32367	-17.1524	4.71464	-13.4125	15.3627
Pigf	10.5557	-2.12786	-1.92435	-13.0489	-5.16534	0.105622	0.193849	8.52266	-2.88119	-2.63924	10.0564	0.35357	14.5655	2.06264	-8.61894	-6.04156	-7.20781	4.58056	-6.82137	-0.928844	-5.88209	16.9394	-3.18962	-1.45888	2.51818	1.10231	2.123	-0.912015	-3.14902	-7.89618	-8.4656	3.89939	7.54543	-2.49049	-3.02657	1.98639	20.6456	6.462	-1.39448	-7.91781	-17.7023	3.69856	-5.15533	-0.922386	7.86811	0.402962	3.12208	-2.3418
Ppcs	34.0921	12.9608	-17.1314	-80.3837	-23.9593	32.1991	53.0064	-25.7476	32.4599	-37.4855	-25.8468	45.0086	95.7682	-61.1386	-19.7005	-18.6609	-13.9734	29.9872	-15.9772	11.406	5.79578	-15.6694	-30.8927	33.8828	-7.65304	2.23351	-12.4055	6.45704	6.02263	31.4224	6.96941	-3.44958	-16.2367	-22.3896	-4.45171	7.40574	5.6679	6.48109	-16.8092	2.57021	-28.4152	38.5291	-9.8557	0.20987	26.4942	-5.63281	-7.53524	-5.62871
Polr1b	52.7384	1.41957	-52.5023	-48.8719	-67.4034	18.1922	60.5508	65.5434	28.3423	-27.0542	11.2406	21.9807	26.0828	-42.0832	-46.4388	-65.6143	-42.5334	30.6705	22.79	97.2254	27.7952	-51.9511	-37.1926	17.0733	13.1229	-28.6281	-10.6475	6.35375	-13.315	30.9514	17.0963	21.1803	9.46073	-10.6162	4.00534	-9.84323	23.6152	-37.3225	-68.7871	-41.8247	-41.0704	91.5257	72.6423	27.2704	-22.3418	0.955887	-38.0828	4.29919
Mob4	-3.34174	10.688	-28.5249	-2.05296	-2.25313	30.0481	20.1164	15.5782	-3.79049	-15.3608	-25.176	-4.1207	28.0475	2.19055	-47.3493	-24.055	4.54346	24.7963	18.7405	3.16437	-0.0465356	34.3932	-26.267	-9.96789	30.4678	-19.4723	-40.4853	-0.0193576	-23.4799	27.6975	37.5115	28.9108	-14.8456	16.0933	-5.5189	12.9298	-36.438	-40.4762	-32.0492	-9.65152	20.1218	70.3595	-0.236753	-4.93182	-7.32831	-1.24416	-6.91949	-0.995136
Med7	21.4988	1.15785	-15.1852	-13.9232	-9.4768	-12.5194	5.8601	15.0141	-6.74209	-4.69461	7.01345	11.8574	28.1194	-3.69447	14.0652	-38.7503	6.68338	2.82424	-14.8925	8.96598	-5.86542	-1.18944	-17.748	21.6215	11.5899	-5.22162	5.9637	-11.8415	-5.0351	-9.13333	-14.2507	21.0394	-20.9444	19.4431	16.5075	13.7831	-1.31969	-6.60156	-2.03872	-14.7841	-8.02794	20.2155	-5.67022	-8.93513	0.478351	7.01241	-11.7476	9.5186
1110004E09Rik	2.64103	7.48385	12.0409	-34.364	-13.1226	17.1385	4.74852	11.4053	-2.61981	-18.0945	-9.4221	6.22403	30.5829	21.4045	-3.54922	-33.5338	-1.91833	-14.3984	6.65232	5.10544	6.22722	18.6431	-32.999	13.7241	-7.51202	-7.75811	3.47775	6.1572	12.764	-3.91174	4.09285	6.10606	0.0204518	38.7777	-28.1488	-33.2535	6.81299	4.9783	-14.9546	-21.1755	-7.98425	12.281	17.2462	7.51373	21.503	12.3248	-14.2918	-15.0657
Mocs3	12.3722	15.166	2.33694	-30.736	-16.6323	-2.76773	2.44875	-5.8602	-13.1369	-9.45763	13.0636	30.872	39.6734	8.09727	-9.48913	-14.4343	-3.8832	-18.2939	11.4766	10.4895	-19.6196	-26.6723	-12.1262	37.1131	-9.10535	13.5213	2.92368	5.33301	0.875401	-5.27204	-16.5214	0.128445	-28.231	19.2948	4.74188	5.84007	16.1949	15.1211	-7.84029	-4.44111	-15.6968	2.75472	7.57192	-4.90215	-9.41665	0.220366	2.22624	4.67891
Ccdc94	1.03146	4.81895	-7.68579	2.09214	-11.0959	5.62771	8.40714	-0.142754	-0.213921	-5.83857	0.999488	3.11399	15.1678	-13.2757	-2.17435	-7.59476	0.958653	-1.93199	4.26801	5.07891	4.07447	0.363881	-10.1942	4.14544	-3.74448	-3.12311	6.04765	17.3135	-5.99939	1.73687	-12.0936	-6.25436	-8.32274	-0.937341	-5.53295	16.7685	6.05607	8.50997	0.24944	4.01546	-14.2423	1.94105	0.859132	-0.0947691	-10.8891	5.83804	-2.34367	4.24214
Lrrc47	74.1755	-23.4683	-54.8918	-47.3728	-53.8468	42.2168	49.7392	60.0314	-30.6719	-60.9657	39.1105	28.2609	45.0998	-9.09852	-45.9201	-51.3102	10.3596	33.8687	9.25641	26.4181	-37.0836	-30.8413	-2.50184	29.4359	18.5191	-2.61322	-35.9908	23.9558	-15.3889	-18.7794	30.0067	4.15261	-48.7424	45.4846	8.70246	18.6209	70.7314	-70.2484	-59.5876	-13.1212	-11.8247	51.4096	16.5339	17.596	-23.917	-17.104	12.7903	-1.18576
Vprbp	24.3093	19.9699	-46.0537	-33.1857	-22.9907	-4.48104	45.4294	58.8353	-16.8304	-4.84661	8.29996	20.3983	2.84137	-74.0779	-37.788	-27.3516	36.4483	62.7599	48.7813	16.4128	-24.8797	-108.834	23.3167	33.5163	19.9654	-9.89333	-22.9707	-8.55638	-28.2924	35.4021	21.068	11.8248	22.7322	-9.06045	4.33372	-16.7882	-41.3439	-7.41813	8.09414	-8.37449	6.18284	-4.79545	57.9515	-6.50356	-2.82669	-10.5602	-29.6279	19.457
Srp72	79.7626	50.3776	-67.7106	-112.785	-163.11	-84.8309	124.717	324.969	85.9852	-63.8093	-82.5443	-208.759	-5.96515	33.1822	114.258	59.6048	-22.5787	-92.0247	10.8395	114.322	44.4405	-281.315	79.5268	63.4478	60.3367	-63.7234	-88.1325	55.3144	-61.9994	75.3185	50.7754	136.445	25.7268	-152.219	-128.923	61.307	-8.53226	1.6709	50.0242	-59.5342	-17.3757	24.6353	84.7069	-64.0723	66.9152	4.82165	-80.5152	27.0291
Elp3	28.9853	8.98943	-48.8507	-32.0395	-11.9965	7.40912	64.0201	50.2403	3.07021	-57.1323	-49.7182	-41.5831	45.1576	28.0162	23.2811	21.5058	-41.2879	19.1296	7.01278	8.24053	-16.304	-57.5193	15.4307	25.9426	-27.3059	2.41814	30.3343	-7.96712	27.7984	23.6032	2.55977	-11.3004	-63.0525	-4.08977	-15.5856	16.3435	-6.39328	8.28025	16.7839	25.3777	3.42805	3.99453	-10.8631	-14.1432	-1.49097	-3.57569	-1.04672	5.89257
Tspan31	191.541	-58.2037	-130.216	-361.279	-319.757	765.644	147.721	112.053	-129.949	-303.591	106.259	71.4873	-41.5458	70.7385	-109.926	-301.353	-34.6824	310.711	-45.4087	50.5066	583.284	-797.011	182.611	40.366	263.839	167.825	-480.791	-95.1427	-247.915	-125.712	39.7389	95.3863	533.956	260.327	-265.727	248.679	61.6341	84.6338	-313.405	-168.249	-605.898	316.614	-157.115	-141.225	589.77	278.77	-165.578	-174.414
Gtf2f2	7.45161	15.6755	-21.3585	-6.76291	-16.1547	0.103633	17.4146	11.3218	-7.399	-12.3359	-4.46775	3.92898	34.9494	3.7569	-5.81743	-21.6204	-10.1905	9.57412	10.4908	-4.33125	-3.59643	-2.05253	-13.0028	14.4226	9.79983	-11.9358	-3.90658	2.1659	5.84639	-10.5532	0.424576	8.66799	4.36579	4.81993	-7.53541	2.23636	4.57518	-5.88596	-1.44341	-6.80287	-8.48598	13.9881	-4.14865	-5.33956	11.6874	9.34334	-13.1872	1.30391
Mrps11	5.38192	0.118049	2.71405	-29.2307	-11.7227	29.1387	19.3311	-2.34402	-0.54862	-4.87787	-4.66735	0.730445	-7.92892	8.9903	-7.23202	-6.2961	-2.04264	21.9645	-21.0976	-4.85656	1.16164	29.1583	-4.82688	-11.0171	-10.2894	-0.488653	2.12475	-7.22477	30.0998	0.301297	0.711099	11.7167	-16.9062	3.52558	-12.4817	-11.1433	9.56417	6.06406	-8.89171	-43.7565	15.2819	39.8336	-5.18684	-12.1386	18.6735	6.72553	-6.10107	-10.013
Ajuba	32.4392	10.8441	-19.6903	-17.3939	-35.5126	-20.1875	8.45687	24.3013	-28.2074	-6.41941	-8.87696	23.6666	100.701	20.0285	14.2733	-21.4919	-76.1281	-16.0464	-32.5209	42.8334	20.5568	-6.91124	-65.3148	56.5998	80.3881	-8.55814	-21.1931	-15.8888	-73.7656	-25.3756	-56.4998	6.38749	-15.5961	7.49694	-0.507588	100.314	236.189	-26.1331	-36.2494	-48.9152	-71.4425	-39.7918	-33.314	42.8941	-9.24163	-42.8834	-21.2474	72.9333
Nol9	79.7848	1.97467	-68.366	-80.9961	-62.5609	-18.1037	112.039	68.8462	4.47424	-42.0356	21.7968	63.8438	102.156	-130.269	-63.6188	-93.4516	10.1639	32.8647	68.2716	55.2758	-1.56545	-50.7511	-68.1105	58.3371	2.57526	-16.9592	-18.8213	11.555	-13.5837	34.3584	22.7731	17.3064	6.53637	-2.64368	33.2112	-0.839621	-9.255	-89.2915	-47.1411	-68.1576	-41.43	110.446	124.256	23.8139	-38.4899	10.3296	-59.2312	8.68265
Zscan29	32.4743	13.8128	-37.4223	-40.8935	-1.82394	-10.8645	19.1034	28.4233	-18.2408	1.38594	14.6889	-4.15019	43.1282	-24.7731	-10.0594	1.32942	18.3479	8.38513	-40.3532	20.7631	-23.0182	8.93265	-38.9332	39.7573	47.2287	-16.5483	-7.85695	-35.0285	-28.1914	-20.8326	4.68493	25.5791	34.2174	-20.1142	16.6753	19.1961	38.3039	-26.7737	-5.18428	-6.49326	-10.0424	-0.728844	-14.8206	-1.68215	4.69783	-16.8092	6.31538	14.2079
Maml1	13.6492	12.5645	-13.9792	-22.7403	-13.4171	8.82719	0.036075	8.21788	0.206155	-23.2191	34.3843	-5.49446	27.1312	-25.9911	-8.62972	14.4208	19.4756	-9.94044	-13.6446	33.4042	-21.5481	-49.6162	8.43451	27.4687	37.4531	-2.79934	-4.70135	15.9717	-62.9944	-17.7176	-30.7856	-29.3773	2.30592	39.99	44.1098	19.4003	46.2323	-25.7012	30.8514	14.4153	-21.8489	-33.4866	2.49989	-13.8667	-55.8109	2.68895	2.33625	40.8349
Fkbp1a	28.4645	52.4044	-44.8294	-82.4574	-49.8171	36.3801	-4.80882	72.33	-22.2019	1.57949	26.081	-24.5547	73.6089	57.4544	-12.8227	-59.2694	-84.0927	1.71514	-19.2518	-55.8116	13.7864	188.365	-49.2483	-43.0031	66.0225	22.6036	-59.3882	-52.1607	-29.1399	-44.7807	-4.21405	-36.5406	169.576	-27.8074	-28.1276	28.5858	119.293	-22.5399	-41.9563	-84.0967	-9.8782	48.2827	20.0047	6.98362	-52.4012	-1.67838	-65.5297	78.8876
Apex2	29.5854	-0.217157	-36.1264	-31.226	-7.57539	4.74812	34.8488	23.6667	1.57494	3.10849	-8.27659	10.2933	4.94995	-12.4007	-28.0934	-24.7333	6.02792	25.3496	3.91177	0.710934	10.8132	-0.966964	-15.1465	5.17326	33.9465	-19.82	-31.3233	-23.1568	-9.68389	20.1668	25.5731	19.5118	13.9043	9.72093	2.60121	5.1945	-9.85636	-18.6533	-42.9481	-35.8788	-14.7315	52.3253	27.5422	-0.860952	0.541782	13.2425	4.7538	-22.1119
Sgsh	24.2335	22.359	-16.7224	-39.8266	-20.3719	-19.2424	18.8579	-0.363173	-3.22712	10.3777	-5.80935	19.3773	63.9416	-5.75992	-1.88209	-5.69085	-20.7718	-23.1347	-2.2409	9.90179	-5.54786	-9.55918	-28.5184	39.6199	-26.7134	23.7522	23.4159	13.3934	0.630848	12.2865	-15.1033	-59.2639	-44.7547	-14.2123	7.3138	32.2042	63.4488	23.1372	4.19424	22.7995	-18.5334	-25.506	-18.3104	-5.41831	-10.5714	-16.8363	4.78728	23.8597
Fam96a	28.983	9.05131	-9.88681	-40.925	-15.465	-11.1485	-17.1876	18.6163	0.323332	15.8468	5.15766	27.1736	36.7434	39.2362	-5.71463	-25.3597	-23.9739	-52.3915	-42.6741	-17.9484	27.2669	81.7009	9.28176	-36.706	43.8539	1.2543	-24.1143	-24.7095	-16.7703	-32.8401	-26.5947	5.39689	39.1093	5.57483	23.9932	17.7949	89.6291	-8.325	-26.2343	-20.1621	-54.2696	4.36174	-49.7573	-8.21593	38.8455	34.404	-5.50381	-6.72051
Tspyl2	65.8871	40.9818	-63.4914	-61.4244	-56.8413	3.16807	-32.4226	77.6941	-43.6992	-20.3099	7.0714	-6.11675	173.584	69.3297	12.34	-36.5011	-53.8295	-57.0294	-63.0025	4.93442	-17.0775	26.0624	-11.2588	41.9517	35.6983	-3.52932	-24.092	2.13703	-17.9693	-18.4711	-11.8026	-7.99113	7.53237	-6.38073	-12.4819	34.3369	60.8917	33.377	-1.6995	-16.6972	-25.8133	-6.28498	-17.5929	-10.5626	-11.0862	-16.4827	8.87733	26.0869
Ppp2r5b	23.7795	19.8249	-26.3777	-32.6016	-42.6555	-2.76092	5.2144	42.7853	9.76208	18.4042	12.1135	21.5619	20.4745	-17.2925	-6.39892	-51.0542	-44.9325	-8.90598	2.83477	35.0564	11.5055	59.1582	-36.018	-13.4773	16.2613	19.9763	-22.0922	-36.2129	3.41911	-29.9637	8.26017	20.6532	2.02536	34.6992	18.2998	-2.35059	34.1409	-22.8796	-69.8437	-48.1072	50.0771	38.0565	-10.0603	11.6864	2.29591	-38.9891	14.8219	5.82618
Skiv2l	49.7459	40.8717	-2.08096	-136.997	-44.2914	-63.0776	-21.3328	225.564	25.6431	-31.4339	2.95719	-84.6334	-27.4405	90.9976	-2.66455	37.8741	8.58927	24.5049	-119.492	34.6461	6.55736	-110.023	68.4149	27.1012	80.6855	-88.6734	-57.165	33.4613	-37.0504	111.932	-28.2032	63.4988	-71.2587	-73.1914	10.2996	92.5033	5.55133	12.8479	-89.5858	-46.6714	12.5322	171.551	-56.1983	-29.7644	-9.03501	-43.4877	15.7585	19.6627
Ccnj	7.0502	3.7999	-9.78274	1.63223	-7.93488	-7.23484	4.06793	-0.00136172	-4.64612	-2.7145	6.58104	19.5152	25.2534	-17.8921	-8.91778	-7.84555	-12.9884	10.3971	-3.78012	3.24832	6.31637	0.111942	-13.7161	9.4808	6.9787	11.0663	-5.86599	-3.94797	-15.0046	-11.1136	-0.701423	-6.81227	0.974223	2.87107	13.0889	12.9593	20.8684	6.71841	-2.63096	-14.8029	-9.47668	-6.10778	2.80963	-14.0328	0.676053	3.08766	5.98321	2.41518
Ranbp1	40.7671	6.07466	-15.5254	-77.5512	-47.666	32.2266	16.0848	40.9998	61.6759	-31.2789	-26.4326	-3.26513	46.2133	9.26887	7.6249	-39.8328	-49.9963	-11.7864	-26.8158	31.5164	78.9144	-10.8843	-39.7866	9.45467	41.0801	-22.7985	-21.4901	-19.0656	-11.4708	-71.9295	43.0554	49.0619	94.9268	19.2835	-65.0323	-0.526264	-0.0739764	-31.0327	22.0859	-37.3935	-65.4265	10.297	17.2115	12.4599	72.1747	26.0826	-53.9263	-7.55315
Tsen15	11.5363	1.78973	-10.6233	-12.4086	-1.11305	-5.8702	-0.963245	11.7429	10.6759	-3.5209	-7.56294	17.1272	9.60951	-3.84018	-4.29365	-9.87968	-5.87429	-6.20962	-7.90058	12.281	3.40093	12.7972	-12.8649	1.96434	2.99269	6.32715	-6.77808	5.09269	-7.26786	-9.58163	-3.09807	3.48252	-3.45181	5.57247	-2.80677	0.945057	26.173	0.775377	-8.26887	-6.21825	-0.767019	1.22082	-3.84045	-3.91282	7.663	-4.73935	-13.2314	13.7176
Sart3	28.2088	25.5005	-31.9523	-46.312	-21.0582	14.1831	-12.2728	16.2009	16.6454	-18.0336	16.1581	12.9517	50.0979	-1.33407	-4.4616	-27.5246	-10.6099	0.322233	-16.3228	8.59965	-7.57004	4.16142	-24.475	28.8973	47.7792	-24.2669	-7.09628	-20.3319	-20.9509	-17.0272	-2.96041	1.45233	11.6049	8.94505	10.9895	30.2004	20.9158	12.8532	-21.5539	6.5801	-29.7676	1.56131	-11.5309	9.65169	-21.4514	-9.61737	2.06659	21.9548
Magoh	6.90426	-3.34552	9.27154	-29.0907	10.3819	8.5219	3.44927	-1.15278	3.49266	-27.7365	-26.4811	14.3301	39.3269	21.4985	5.18245	-21.7516	-1.49369	-4.76824	-22.2434	12.0424	6.87623	-2.1326	-15.1748	14.0928	-7.4424	-7.77539	7.05451	23.1944	7.68672	-8.70613	-9.73089	-9.8717	7.39571	-1.40674	-5.77924	-12.9251	0.319469	21.5496	8.62784	-5.00616	-8.3867	1.86172	-7.85663	8.04213	-5.56028	9.03165	-0.11653	-4.19985
Zfp330	30.2301	-5.47604	-34.9152	0.368369	-12.2798	11.5114	3.05344	23.5643	-15.4755	-44.8064	-9.13371	1.90205	90.915	6.92923	-17.8859	-12.885	1.02521	9.34142	-10.5903	-3.09374	-21.9279	-15.1005	-3.67719	28.4065	-5.74137	-4.76847	-7.56967	18.199	25.1929	8.06933	-5.19639	-21.8072	-21.4718	-13.6271	10.9163	9.54857	1.5702	6.28333	-5.31379	0.811151	2.65632	27.1865	-14.9867	-1.26393	-5.37128	-10.7173	-1.30133	8.70277
H2afx	123.394	-2.98762	-72.5609	-106.775	-80.8367	-26.2432	22.6833	98.1204	12.2351	-3.04289	2.25252	74.901	201.584	-42.4167	-90.7174	-115.981	-78.454	35.6934	-36.3151	97.45	39.4647	-44.5385	-80.8319	73.9218	77.3795	-2.0227	-56.1255	-51.3493	-31.2209	-55.356	13.9731	56.5664	43.9287	7.60911	-27.2876	70.4262	104.928	-37.2737	-67.3505	-55.9143	-46.3812	25.0334	-3.42027	33.2156	31.0392	-35.0036	-30.8525	35.4584
Slc10a3	12.5189	7.40937	-20.4285	-20.2073	-9.15188	0.96806	16.7306	20.686	10.4186	-2.91109	0.0748919	2.11102	6.72933	-10.9606	-9.43419	-23.0259	-7.98305	-2.3491	12.9055	11.753	12.5762	8.53511	-10.2263	-6.7388	-8.02408	-2.01802	2.38208	9.43972	-3.69276	2.28225	10.7536	5.06887	-8.61988	5.21186	6.8974	-5.9743	1.61301	-14.9735	-26.7001	-2.39758	-11.5947	20.8144	19.0033	6.59087	1.38676	12.0698	-8.27154	-11.2475
Gpatch11	20.1994	-0.326746	-10.0012	-20.7272	-1.23705	-14.7077	7.59329	8.47928	-3.84831	-4.75602	4.50103	7.87078	46.1471	-0.346805	-5.70469	-13.2736	-26.5101	6.32629	-17.4264	9.1197	1.32653	13.3202	-16.9657	10.948	12.4963	2.66688	-11.0069	-8.37466	0.730053	-25.3637	9.92058	18.9224	2.06031	-4.85029	-5.56766	6.13912	3.002	5.65698	23.3467	-29.6353	5.45465	2.07034	-2.35527	-5.19071	1.22645	-9.87599	-5.0943	13.622
Hspa4	114.9	135.732	-169.025	-221.454	-131.503	-53.8271	6.27788	308.416	218.113	-19.4249	-99.5243	1.57432	136.654	-103.935	-24.4613	-177.138	-138.284	0.0595052	24.8786	364.534	89.4047	-268.36	-121.953	128.344	134.958	-62.8923	-20.5409	-113.844	-53.9272	-9.23322	-17.2116	173.625	-128.194	-38.7404	113.549	126.203	162.173	4.33624	-190.874	-218.238	-32.5672	169.277	-2.79167	-0.699249	158.753	-164.836	-113.088	124.803
Dnm2	44.4515	39.1725	-43.8771	-111.442	-53.0936	46.862	28.7349	109.343	-13.889	-52.5356	-15.6745	-20.1898	18.4163	91.2066	53.4868	-31.5921	-68.041	-25.1672	-62.5962	-9.52155	-2.72882	106.993	12.5263	-40.8434	56.8576	-7.20205	-40.36	-12.6598	-77.3312	33.6249	26.0605	71.9789	-109.6	-44.0477	-11.097	124.708	79.1609	22.2228	-9.86252	-34.7811	-83.9751	-55.2908	50.7517	46.466	13.0146	-49.2437	-57.322	67.9278
Syne4	6.44237	-1.31077	-7.74274	-10.6728	-8.5347	8.86797	0.228418	32.9049	-1.91878	-2.68676	2.99054	-14.8369	10.5343	-3.18194	-6.82226	-5.93518	-13.0134	-6.73206	-4.06109	-5.80718	-11.2499	100.662	-33.2767	-24.8475	-2.63508	1.0437	1.28727	0.912494	1.24554	1.40003	2.41335	-3.46699	-2.87756	-1.1801	-6.36007	0.362493	15.5845	-2.78087	-4.67696	-3.08521	2.03547	-1.77341	2.03909	1.73209	1.09157	-3.24656	1.59847	-0.663216
Gtpbp4	98.4859	9.78978	-50.3544	-128.842	-78.907	17.3016	67.2416	74.511	-25.3955	-53.0243	32.7584	60.7646	114.646	1.54838	-85.8317	-140.246	59.6675	32.2859	68.6489	-25.5543	10.64	-98.7964	-94.3844	133.047	74.9457	-49.5603	-78.9648	-8.87662	-50.6857	52.5707	48.9685	62.6146	-29.4041	14.1283	86.8003	19.4727	33.2767	-121.43	-129.002	-142.759	-43.0267	194.49	117.353	31.8136	-55.2204	15.8455	-28.4426	-14.9076
Gcn1l1	39.9531	80.3397	-60.413	-77.0171	-156.523	-57.4403	140.889	188.942	-16.7725	-7.11216	-20.5578	-127.524	82.5224	-95.664	151.269	69.8952	-35.803	-88.6621	-135.505	96.855	-9.38093	48.8896	-7.63339	-3.54674	24.8289	-69.2653	17.1586	115.386	-71.3522	175.192	-38.2718	-159.133	-175.991	-217.84	125.281	175.169	148.503	123.212	-50.608	42.1363	-45.698	-40.143	2.69927	-72.5652	-70.6517	-28.8209	2.48886	88.2857
Ccdc134	49.1722	-5.86748	-36.795	-26.0856	-22.2095	-13.9618	-0.250078	44.3175	2.35045	-12.3673	4.31987	20.5704	79.3196	-16.581	-25.6181	-25.7592	-26.4905	4.74954	-19.3949	20.9451	3.0067	3.34835	-19.7778	19.0586	24.2857	-9.315	-5.64023	-17.8887	-12.0396	-12.1426	6.43572	4.3456	12.8119	18.3109	-11.4576	22.0712	28.0361	-7.82129	-23.3341	-29.531	-18.3748	22.4449	0.308737	8.40342	5.30482	-7.24505	-0.0320035	2.06301
Fnbp1l	51.31	33.7609	-50.6908	-36.7153	-50.5101	-56.5484	-18.6165	53.2537	44.5645	15.1213	39.8376	-6.7354	79.3985	6.10616	9.14335	-34.3448	-91.5612	-37.9895	-20.1936	47.5857	-57.6964	126.13	-40.9603	-3.64955	86.2011	-31.5295	8.20717	-62.446	-65.1524	-24.7385	-13.1101	14.6958	35.5886	-23.4833	26.6879	51.4186	79.1009	41.0191	-7.45193	-11.8926	-45.2754	-66.2079	-29.641	22.9542	12.2938	-43.3654	-8.19022	54.3169
Tbccd1	67.1515	28.5827	-80.4073	-66.3122	-44.8	-41.1387	4.2422	157.157	26.9543	-1.91438	-22.9397	-9.12055	76.0873	-15.0846	-76.2946	-20.4596	-48.6904	63.3542	-24.7721	34.692	38.8579	-43.9227	-42.0042	40.782	83.882	-43.2585	-63.8954	-28.6377	7.20376	-15.7617	-32.1042	104.527	34.5171	-18.4904	-45.3958	21.5533	70.1625	-26.7297	-46.2166	4.93734	-32.1965	39.4483	-28.8192	-15.4952	58.9717	-32.8343	-14.7744	19.4065
Dnajc10	-9.01808	-10.5934	20.0552	-2.16482	7.83544	-12.2615	26.4682	54.0211	-38.9148	-17.6767	-29.9332	-57.2041	-28.0133	51.2058	50.8952	48.7577	-7.09293	-29.4626	-9.18606	-15.0209	-10.3156	30.0652	-21.8518	9.40611	-13.5543	0.419667	-0.546248	16.4249	24.9791	4.84099	-3.60115	-16.245	3.17556	-64.5845	3.93539	41.6735	7.83314	-2.23252	-27.9104	13.9905	41.4005	-10.4475	-17.9397	0.871201	-6.03764	1.94593	-1.05734	2.66597
Sars2	-15.3542	5.79946	13.3864	-10.423	15.3526	24.9717	1.78824	-18.675	-4.75152	-28.4053	-23.2541	-4.61523	7.72204	23.19	21.8099	7.92414	-2.66292	26.2217	-15.9591	-25.1037	-8.5915	-8.49308	14.504	3.61849	-22.3588	21.1868	-0.871776	6.88582	19.936	3.56321	-8.89245	-6.57585	-7.53042	-29.0607	-19.102	11.8206	-0.521169	11.2694	24.3026	25.8895	12.2119	-15.2554	-12.2569	-27.6876	3.67979	-1.56689	5.8603	5.07409
1110008P14Rik	30.3874	20.5083	-35.08	-37.6907	-41.8728	25.428	7.31511	59.4363	-45.0437	-20.2111	16.122	9.20817	16.1597	62.4654	5.27044	-54.9162	-21.6918	35.296	-36.9664	-23.8765	-4.23263	48.6136	-33.1679	18.5396	36.1073	-2.89101	-8.8776	-46.5519	-8.53154	-4.00272	-14.6762	-5.92192	51.1836	-16.453	-0.562067	41.8336	72.7241	-13.4568	-44.6971	-35.8616	-46.9633	60.8763	-28.16	-21.2048	40.299	5.46526	-22.0661	12.3885
Pdik1l	16.131	-7.93261	-18.7243	-20.4609	-2.6765	12.8076	23.7403	30.8334	-0.763587	1.27546	-23.3824	10.774	14.5974	-36.4515	-43.8484	-13.5703	6.45433	35.9051	13.8999	29.2459	18.5012	-30.8719	-36.1011	20.6179	17.9653	-6.80117	-6.61634	-22.3276	-10.0234	-5.33704	33.1184	13.206	-10.1812	-9.53264	23.834	15.9374	11.4834	-39.795	-36.7804	-0.714127	8.58466	9.25536	41.0831	-8.0111	-12.3177	-16.7951	9.12234	1.64288
Ptcd2	33.5463	45.8064	-61.6384	-40.9647	-62.998	3.45675	14.7898	32.3635	44.8248	13.2201	-14.9617	32.0127	55.2211	4.44574	-40.2566	-69.7287	-47.5394	-1.83136	-10.1468	47.0102	54.4815	-1.65448	-32.6387	3.17999	24.2541	-25.3846	-9.54942	4.75375	-18.7856	5.48787	-5.52183	48.8173	10.778	-25.9842	-11.3651	3.81445	14.9339	12.1941	-39.9258	7.90918	-22.693	22.1638	-18.1902	-1.2109	48.8115	-4.47785	-24.8685	4.03922
BC068281	6.39655	-6.36403	-7.60831	-5.5031	2.84577	9.97925	6.41425	12.336	-11.2621	-12.5354	10.1214	15.1842	-4.13863	-18.0634	-7.37657	-10.1474	-12.2302	23.9082	7.79106	16.0099	-7.37832	-2.86419	-5.99415	0.479199	30.5012	-10.8811	-25.6133	-1.16531	-15.5477	8.85361	4.15838	-10.4398	4.30523	-6.3883	8.47689	23.8724	25.7457	-8.91592	-7.14609	-15.5498	-5.42864	11.8432	-7.34606	4.8433	-16.455	-11.2814	10.5137	9.04482
Arfgap3	43.8237	54.8634	-76.6743	-67.7396	-59.8476	9.91935	26.3385	113.473	-12.7947	-54.0303	-2.44592	-25.6139	131.013	20.7948	-38.4212	-40.9213	-42.9444	25.2801	-18.0556	-6.53271	-24.8308	74.5574	-52.4687	23.2572	2.6721	3.4018	-9.07779	-0.264847	9.31251	-4.28834	7.49665	-14.4547	-2.65467	-15.5516	-7.70787	22.1572	30.7734	15.0434	-22.1388	-14.1314	-10.3902	12.2426	-5.42161	3.8291	1.09922	-8.05042	2.80439	3.29984
Zfp322a	52.4628	5.28845	-30.3737	-37.6329	-35.6321	-22.4569	-5.60706	48.3955	-8.97075	-9.25696	11.8503	16.9881	89.9223	6.68216	-9.28417	-16.133	-33.0784	-23.5364	-26.9285	12.4512	23.1767	-30.8663	-17.5508	40.0903	37.8642	2.28696	-22.1293	-19.8456	-34.6791	-6.91658	1.85567	3.19851	9.24475	-12.0606	9.75104	41.3325	68.5366	-11.3593	-25.2747	-21.3276	-15.3116	4.3745	-19.8098	-7.88256	23.2058	-19.2453	-13.2911	27.4825
Mapre1	49.0396	29.6806	-48.6172	-48.8515	-49.8105	-32.2938	20.5421	30.797	14.8382	22.832	26.8937	29.4578	42.3242	13.1443	-32.4459	-33.6519	-28.8117	-39.8681	-24.8926	18.3364	-6.58012	72.3925	-11.3214	-13.1335	-14.055	43.9866	10.611	-31.6845	1.45431	-48.5841	-19.8753	17.005	18.5614	25.6487	14.0497	-7.90873	-1.7617	8.13595	23.2919	7.277	-32.0517	-19.5236	-22.4751	1.74561	7.98232	21.7622	3.456	-7.04808
Ruvbl2	12.721	27.5283	-32.772	-23.3002	-19.6981	6.57904	-3.82603	23.6107	14.8278	-13.2368	-12.5817	33.8456	32.0467	31.2625	-39.7373	-41.8082	-14.1998	-19.7869	-5.51521	25.6244	34.4544	0.574647	-14.9149	-1.69788	28.5387	-11.5158	-1.43916	-9.55482	-9.95875	-27.7964	-7.22332	-14.4824	3.66931	38.1783	11.619	9.4809	50.0083	15.2608	-40.6773	-31.3547	-20.3111	3.96765	8.20555	1.79746	9.8832	-8.32306	-20.6273	22.6548
Cmas	26.4549	-10.5704	14.4983	-82.3137	4.5298	25.6236	51.233	-40.1047	-1.84727	-18.8302	10.3806	45.6579	40.4977	15.8868	-27.6106	-79.3181	-48.0718	13.3865	26.0363	78.2879	-1.47628	-66.4446	26.6734	-2.55914	-75.5438	11.7738	-2.5657	-25.2379	115.101	77.6287	60.887	33.4508	-127.352	-10.0292	-9.93375	-27.5652	-74.3248	7.7657	-52.3264	-53.0413	27.281	7.71239	75.2945	17.9148	91.2631	35.8786	-2.53265	-101.499
Snrpd1	16.7249	17.5742	-17.1126	-26.6022	-26.4101	-4.42575	1.01454	13.8959	29.6459	-3.64471	-16.1309	28.0546	49.4909	0.682162	-22.2215	-26.3151	-29.0915	-23.3763	-10.9119	14.6865	41.2401	13.226	-9.8046	-10.1885	8.7891	14.0752	-3.91659	-21.3488	-10.8405	-34.2611	-8.72886	29.9374	50.1486	15.5713	-21.65	-0.409424	-9.90932	4.10546	-0.499122	-10.2467	-25.5005	15.9513	0.966556	13.2614	2.8116	-9.11731	-5.25346	6.0636
Lsg1	27.6055	45.808	-42.8277	-67.7123	-57.4416	22.4937	37.5424	52.9656	-1.64827	-30.7982	-7.59866	30.0115	58.1582	-2.01367	-11.6486	-59.5228	-26.135	-0.428418	5.30497	41.2588	29.4099	-55.3691	-15.8168	28.4027	12.897	-9.16995	-1.06149	5.31661	-5.48815	-27.4393	21.9051	10.4248	-39.7426	11.4087	7.126	-1.13946	52.6824	8.13111	-22.8598	-28.4081	-53.6704	65.8062	19.7459	-10.0044	-2.4972	-6.16682	-48.3292	40.5328
Zfp428	9.24557	-0.899162	-5.74102	-6.24271	-7.40561	-7.56444	0.572586	13.1058	-1.60866	12.1456	8.2317	10.1444	-2.79444	-3.47636	-9.186	-14.1464	-12.3025	-7.17261	3.88863	18.4329	11.4538	4.53471	-10.7696	-2.44619	6.83613	-2.93726	3.44774	-7.89505	-5.5456	-12.5442	1.45298	7.60581	15.3466	1.01105	-0.219154	5.56327	2.03363	-2.96181	-7.90203	-13.8083	1.72026	1.70728	2.53401	3.64681	4.59485	-1.42362	-2.25555	-0.0078635
Cnot4	6.6944	-10.3868	9.64206	-24.1516	-6.83702	20.0814	17.4371	29.4975	-21.4384	-21.6985	-14.8041	19.0753	14.2696	-29.7486	-1.29859	-36.3861	26.1375	35.8082	5.6484	26.3048	-28.793	-17.9903	-21.5748	24.5118	45.0336	-7.7783	-9.97239	-43.0133	-41.6754	-23.7812	30.2087	15.5767	44.1996	25.5336	-16.4292	28.6549	-0.348919	-69.917	33.9979	-13.8764	4.33157	17.3407	-4.94175	-9.66802	-5.25694	-14.6217	-6.52019	22.9235
Ddx10	4.56432	17.6134	8.12862	-36.1416	-12.7499	5.03192	-2.98934	1.51458	4.38967	-15.3899	-3.78285	22.9461	13.3464	6.02656	24.5476	-2.53122	-3.38696	-13.625	-15.8951	-7.54739	-11.5283	-12.0067	27.3199	2.14505	6.28047	-0.11237	4.05005	4.98654	-14.3331	-21.6952	-3.70386	7.91236	11.0732	2.85222	6.47815	-8.61186	-5.21054	4.84882	17.6648	28.4865	-26.2852	-12.7774	4.56503	-11.259	-2.10107	11.1421	-25.6102	21.3595
Ythdf3	96.9312	27.635	-164.626	-55.5109	-70.0182	-29.7808	108.942	152.059	65.3252	-18.3662	29.8645	-34.8243	-17.1922	-139.398	-58.3663	-31.1919	25.0191	37.566	114.458	133.479	-81.4534	-138.075	-9.96842	57.4936	130.264	-124.404	-34.5887	-32.9218	-87.64	43.4301	80.6459	72.9814	63.7477	-54.9846	64.7153	-16.5304	-133.067	-100.026	65.3106	53.1673	-53.6895	26.9987	123.732	-5.29559	-49.4912	-85.8709	28.4264	25.0903
Ythdf1	85.975	-5.66246	-67.2767	-73.996	-77.8969	39.5815	55.5359	91.2256	-17.6018	-47.7022	8.59188	8.14789	75.5106	-9.09462	-32.4442	-97.558	48.8877	47.0772	-23.73	38.5095	-1.2362	-77.7332	-41.9734	74.8632	36.4261	-11.6093	-23.4851	21.4016	-63.0971	18.1653	-9.3363	-13.2767	6.56097	-14.9232	55.0664	45.9332	17.149	-49.0495	14.1503	-20.4591	-11.2013	16.9533	13.1547	-31.7585	-38.7236	30.6773	0.163253	11.1183
Sh3gl1	18.4404	46.1773	-35.0307	-46.5141	-17.772	-23.1464	-2.07041	26.1475	15.2215	-13.8046	-0.111266	50.0288	67.5922	11.9743	-30.8707	-36.2586	-54.6022	-7.39674	-30.4963	54.9535	22.6801	-14.2123	-12.6194	11.6904	6.37556	19.4855	-2.45036	-29.3148	-29.1199	-8.20486	14.5183	38.4076	-34.4153	32.3364	7.11756	8.89382	19.3871	7.04857	-28.5145	-44.2306	-30.5857	26.0705	-2.18679	47.3867	15.6924	-26.306	-22.3389	14.9475
Hes6	141.91	411.166	-496.754	-503.98	-349.47	278.314	437.099	517.193	80.8049	-169.254	-369.414	-233.537	623.486	-5.46106	-384.814	-280.044	-78.9516	259.744	-45.4359	195.22	279.538	-139.312	-330.897	162.848	94.4146	42.633	-225.054	86.0057	-238.57	79.4663	98.3312	192.166	-108.996	-84.5655	34.9007	126.38	257.775	34.8807	-295.104	-366.167	-62.9203	18.1757	243.08	193.135	65.0226	-140.773	-67.8388	23.6217
Ninj1	175.141	72.0659	-70.4018	-196.315	-221.1	-23.0907	-67.7047	109.291	72.3397	82.0671	34.9795	47.9448	63.3606	308.827	-17.177	-169.986	-51.856	-72.2393	-237.048	-53.7756	154.908	0.410143	6.24695	53.1116	65.4915	84.0641	-44.5105	-99.2346	-74.3709	-153.043	-155.221	158.095	147.523	145.179	15.183	109.967	125.073	-7.05645	-148.147	-140.882	-175.304	-18.4899	-80.4458	-19.8852	277.366	108.879	3.5427	-123.773
Srfbp1	0.0832172	-6.2905	2.861	-5.57233	2.06284	14.4651	8.35598	2.16816	-1.7444	-16.0739	-14.0743	4.07353	15.0313	-1.01428	-11.2756	-15.6879	9.53865	4.82857	19.5505	3.1691	-9.01517	6.20691	-22.9386	11.2921	1.95853	-1.59963	-1.07949	-3.84221	-6.23685	-2.64292	14.0665	15.2016	6.25546	-11.5126	-2.50282	-7.7318	2.89371	-20.422	6.57001	-6.52086	-5.05311	26.6418	16.5327	-5.74703	-17.9845	-3.8154	8.89316	-2.3224
Sbf1	34.3219	-29.3151	-15.9341	-7.58158	-44.2107	56.7954	99.9572	0.111738	-73.5079	-84.0679	-35.6621	-30.2228	60.8171	64.0759	70.616	4.5414	6.13672	12.8326	-67.9632	-19.0016	-72.3191	74.1759	-52.8933	48.2976	23.0923	-17.6186	-37.8269	112.373	-44.7589	53.6038	-31.8162	-125.284	-67.2373	-79.2516	43.5955	143.659	52.8342	55.08	-24.7786	22.0731	36.5109	4.22409	-35.0384	-43.1686	-89.1142	-40.2899	-8.90378	98.0404
Sgsm1	25.741	45.5229	-32.5071	-36.1881	-33.7752	-18.5914	-27.7094	2.05101	3.20802	25.9028	26.4018	25.4588	72.1905	14.6093	13.5998	-28.0812	-42.0015	-52.1504	-42.5563	9.06574	16.6947	36.8999	-10.3968	6.61106	10.3402	28.7917	-20.5256	-10.6331	-13.86	-10.0637	-16.083	-17.722	5.76695	-7.75571	19.5187	40.3983	21.5683	34.5661	-9.71808	-17.5655	-8.93845	-13.9919	-27.3794	-15.5541	23.3357	-6.3966	-9.04376	20.945
Nop56	70.3774	11.6901	-70.6867	-101.605	-74.8636	41.7234	94.9141	102.279	13.1491	-64.3659	0.276956	20.2919	107.324	-71.3242	-85.0141	-129.699	-5.21794	49.4865	84.5056	93.377	12.7104	-82.0601	-76.2135	58.9451	51.2377	-22.3526	-40.8122	-26.6327	-72.4727	2.52423	62.8654	94.543	1.56144	38.7484	10.8751	17.9105	-3.86762	-72.7353	-82.462	-108.31	-66.544	122.944	99.3579	38.1592	13.1573	0.815811	-52.9045	-5.60571
Bub3	37.6566	-1.91819	-3.64526	-49.4342	-50.6959	-3.55645	44.2908	27.5232	12.3904	-24.4675	-14.786	25.8164	34.0719	34.5203	12.2753	-64.5975	-42.1986	2.28163	-8.8164	21.6041	35.7036	-21.4348	-24.2032	21.6196	11.7233	-2.66203	15.9047	-36.7513	-1.95758	-35.4343	42.4204	18.3779	-7.09745	11.0982	-43.5968	18.3686	34.9003	-10.745	1.52598	-30.0159	-0.742527	23.1941	-2.14579	12.1428	-9.52712	-8.70805	-28.6726	28.4003
Rpn2	216.65	101.659	-183.859	-272.459	-171.687	-110.543	63.7354	309.037	-0.243476	95.0697	124.982	-118.922	54.7975	45.6252	47.1351	-32.5017	-185.111	135.778	-204.876	16.2492	74.4394	-199.904	183.205	11.7415	146.713	62.6556	-130.555	-24.2527	-191.543	-70.0324	-65.4696	-56.6005	200.904	-44.7851	73.3094	273.332	75.9966	220.621	-200.664	-117.93	-221.714	80.2431	-169.481	-54.6997	240.577	-8.2725	-88.403	70.0499
Rrp1b	18.8557	10.763	-19.5379	-21.3703	-10.7123	-25.2736	23.7741	29.7204	-7.67317	-16.7522	6.16813	11.5842	33.8557	4.92018	0.464471	-27.144	-16.922	-20.381	6.06095	20.6124	10.5187	-4.9553	-25.8646	19.2882	-1.47348	-11.9336	3.86346	12.0975	1.82301	-7.47875	4.86573	2.8766	21.7241	-16.4487	-9.44346	23.6101	-9.55842	-3.87252	-18.5524	-26.9184	-24.7261	42.7996	13.715	14.31	6.50281	-4.37148	-5.65962	-7.75087
Cacfd1	14.7945	14.5133	-19.4925	-31.0362	-41.7574	6.26242	50.5593	78.4121	-12.2394	-53.273	-37.9563	-37.1578	81.8355	25.2853	3.76617	-53.7446	-14.8256	29.0124	-7.40055	-16.3722	41.4197	-7.82152	-27.5959	14.8124	-6.79164	-6.54069	-20.5589	10.4872	28.3914	29.9728	17.0347	-12.8329	12.3849	-44.7706	-12.8909	-21.8688	-7.98671	11.3085	-10.6172	-11.1511	27.4245	36.2984	4.49764	6.47035	2.06988	-26.5754	-21.7511	17.9956
Fam216a	3.26279	-3.3351	0.557881	-5.38367	0.10026	3.20152	3.51003	6.03991	-9.49581	-6.81138	4.28155	5.04824	8.75894	2.33399	-3.71586	-6.7356	-3.08772	-9.51524	-3.87259	11.9921	-7.75525	24.4912	-7.97533	-5.89486	1.45323	-1.22936	-10.6348	6.11947	5.14823	0.607193	0.692478	-0.420703	8.40175	3.30927	-13.0663	-1.43118	6.63887	-9.22115	-2.36025	-0.44805	2.59355	-4.28504	-2.98247	11.4123	6.27207	-0.039245	-2.45193	-4.07789
Gtf2e2	22.8091	6.33493	-19.0648	-19.5769	-18.6509	-8.05553	10.894	23.4954	-14.2482	-3.78166	15.1336	13.914	21.0525	7.27193	-12.2648	-15.7631	-2.72171	-13.7664	1.398	-0.332833	-1.40098	5.00663	-8.50316	10.8208	18.096	10.0314	-13.698	-17.6523	-17.6935	-21.2139	6.08819	14.8713	12.9013	5.77778	2.15893	12.1356	32.174	-13.7249	-6.00338	-20.1734	-16.8665	0.793341	10.5724	6.2356	-11.2144	5.80555	-11.4244	12.0233
Pofut2	40.236	-27.2068	-15.7658	-38.3075	-3.33541	-5.2208	35.347	68.5867	-21.6559	-31.2459	-6.96733	1.2649	73.7074	-24.3198	-48.1637	-53.7394	10.2023	21.18	19.758	27.872	-9.36815	13.4855	-44.744	18.4006	30.1179	5.08841	-43.1942	-17.6491	4.39397	-26.5825	25.4474	11.8596	13.7248	12.3858	-28.4535	52.5581	27.1869	-38.1811	-48.9327	-18.227	-4.993	45.5962	12.771	22.52	-24.9293	-29.3675	-2.10173	18.9617
Srpr	67.5924	-50.3413	-185.974	-210.233	-174.057	302.767	688.659	584.657	-130.364	-330.733	-303.22	-842.899	-230.6	157.143	232.232	136.953	235.878	265.472	59.3637	110.134	13.6703	-596.5	51.0214	149.377	-61.7252	-50.8231	-257.53	402.342	-157.999	242.434	238.302	114.871	68.0173	-309.547	-255.365	-12.6042	-188.789	-260.142	-34.9518	160.348	223.276	238.424	235.247	-173.719	-52.3011	-57.9696	-59.5386	9.74306
Mapk8ip3	115.526	-9.27738	-64.5374	-104.622	-53.8862	4.49052	-58.7232	135.621	-4.40879	10.7796	6.96913	22.1182	177.936	19.3671	-52.054	-96.4436	-82.0904	-7.64892	-47.2338	34.6666	1.86865	77.5426	-28.3112	2.35079	116.388	-40.55	-52.0334	-15.7635	-85.5575	-58.3994	29.2624	13.0105	-23.3705	58.8493	36.4978	97.0208	103.46	-9.34426	-59.6183	-88.846	-57.2008	11.4315	-4.13896	41.5024	-14.9927	-52.9707	22.3731	32.9896
Lmo4	17.7116	26.3094	-28.4874	-43.6315	-40.3099	14.7329	48.8254	-10.7265	20.0696	11.1255	-16.3885	28.0322	41.6891	2.39661	-22.9011	-51.157	-36.447	-5.75228	8.81701	-31.3734	-22.7801	184.252	-49.4479	-44.5586	32.3863	17.8558	-28.1215	-28.8901	-53.2862	-52.7276	18.6914	60.0776	87.1255	24.2335	-35.1172	-3.97257	15.8231	-19.2368	4.28963	-60.8192	-50.1576	9.24631	48.162	15.2031	14.4297	-5.57319	-0.655607	-8.96645
Arfgap1	23.1731	25.2557	-5.17527	-43.3283	-39.6678	15.0165	-8.81252	12.5729	-3.2541	-52.3505	-0.448169	0.972807	89.029	66.4378	27.4195	-9.17627	-54.5622	-9.47038	-40.004	-5.2107	-0.948243	-20.3669	-19.3134	52.2115	-38.3122	5.79928	37.8963	54.8238	9.91019	7.76328	-41.0566	-57.0343	-76.9239	-1.233	10.1498	52.3501	29.0947	62.961	6.27933	-3.64726	-44.2522	-8.2598	2.37629	-0.149375	-20.3093	0.286444	-13.8437	25.3312
E2f4	51.7892	32.0516	-56.7313	-69.7863	-59.7755	22.2273	22.2862	72.9061	-11.6331	-31.0625	-15.0635	39.7072	100.77	15.3435	-47.1383	-80.1303	-7.6115	8.37426	-15.398	35.5821	-4.50084	6.05551	-47.74	39.4784	47.8345	-5.83817	-23.9255	-6.39225	-57.3951	-52.9135	33.5369	36.4388	16.2332	14.2719	-10.8893	28.6503	70.7617	-31.6554	-19.7186	-46.2421	-50.1903	55.1691	15.4858	20.3377	-17.5053	-43.4297	-10.7266	38.102
Mydgf	109.369	60.6839	-11.0791	-175.485	-121.9	-36.8028	-20.8326	32.2615	3.12861	45.8527	29.7458	15.4957	177.744	205.628	10.5416	-124.985	-101.647	-42.2228	-160.716	-20.3633	65.2343	-33.5044	61.5881	32.2651	29.545	75.1373	-62.9359	-32.6457	-44.4009	-0.10755	-44.6274	-36.1697	-16.1747	7.30219	56.9604	115.491	60.0078	95.8525	-53.6827	-81.7247	-74.1283	33.5928	-67.821	-41.1415	49.8157	10.3748	8.11112	13.3698
Sec11c	21.3793	5.39778	-16.471	-20.2171	-15.512	0.775617	4.19724	38.5493	-34.8257	-18.2019	25.8836	-15.2089	11.3306	53.4402	2.63872	-9.66437	-34.8927	40.6853	-33.6938	-16.0952	-4.40141	-3.80667	3.94861	14.7646	11.7891	5.56134	-18.2387	-9.78105	7.02881	-1.27189	-12.5403	-3.76373	12.5784	-8.69255	10.0742	25.6324	3.23755	24.1632	-19.4866	-37.8347	0.321541	10.99	-19.4544	3.01332	20.7558	1.8519	-5.77861	-0.155042
Naa15	72.5403	-0.545435	-63.2336	-54.2628	-66.4413	-19.6805	58.2493	109.247	10.136	-22.5216	-8.8353	35.6894	41.5057	-34.1397	-25.076	-77.9269	-23.7708	10.6913	18.0042	102.865	-9.2294	-70.4375	-11.7152	28.8874	67.18	-45.5161	-25.3602	-0.216538	-48.4374	-28.5202	13.1273	54.5105	34.3636	-29.7347	59.9832	8.56514	12.0868	-54.0323	-27.5354	-37.4633	-9.91923	33.2914	46.5502	28.8815	0.13392	-65.3508	-43.6756	57.0884
Tpd52	7.5699	9.27614	-9.68388	-20.5286	-40.756	13.2454	6.88245	39.1711	15.9464	26.8454	8.09424	-26.6428	-5.88206	26.5761	-7.2138	-37.3561	-46.2051	-22.6524	-24.6056	2.23637	-35.1952	273.601	-78.0553	-74.6682	14.7816	1.05841	-4.55262	-6.09774	-12.7679	-14.4509	-5.64602	-6.01944	6.47236	-2.98398	36.3507	17.8633	36.9248	0.955445	-47.5129	-35.329	-8.25574	14.9923	4.74418	22.8917	-0.213893	-17.3669	-10.4861	14.6483
1500011B03Rik	-0.209492	4.99549	-0.650483	-6.63418	-0.840192	-1.29299	0.74439	2.6754	1.41215	0.709532	-2.88351	-0.871225	6.2381	2.22817	3.49015	-4.38714	-4.71393	-4.39936	0.123339	-2.04302	2.17996	8.22323	-1.39014	-2.70426	0.976942	-2.49761	-1.62375	3.2379	2.61063	-0.161887	-0.125117	-5.08305	4.66421	-1.44632	1.18703	-6.61066	-0.0588436	5.2174	0.831191	-0.496067	-2.05916	0.146165	5.14493	-0.128572	-2.58141	-2.97359	-0.252506	2.08215
Sf3a3	24.7932	1.24758	5.4008	-38.7308	-26.9028	5.22915	9.64352	21.2828	-16.04	-45.3665	0.929583	30.748	67.3274	23.1782	-4.73101	-21.2883	-21.8794	-13.5945	-7.89997	16.1188	-1.58778	-19.8507	-34.5433	46.516	15.1535	-1.4449	6.04984	-5.81674	3.48606	-28.1018	-17.6525	-10.9684	-12.8246	12.6458	-15.1395	35.9976	41.0873	30.757	4.56391	-10.4044	-16.2197	-4.84749	-18.9562	-23.4671	-8.12309	7.13271	-8.09435	25.1871
Nifk	60.1891	2.85655	-55.2239	-50.6635	-70.3606	27.9145	46.8508	59.9238	26.5595	-37.2365	-30.8553	11.3756	110.861	-17.7682	-41.3184	-76.3328	-41.5727	26.5578	26.4371	53.5595	17.9648	-48.6874	-38.0854	37.0547	-4.84629	2.21696	-1.97787	-5.45688	-23.3893	3.75597	28.9185	18.6826	21.9126	14.0689	10.028	-15.9249	-8.73026	-34.9084	-44.8696	-33.9039	-45.9039	69.4777	45.7931	20.2485	12.0343	25.9382	-38.6058	-14.5583
Nol10	26.4122	13.1365	-31.7956	-21.4572	-35.6843	-11.5737	34.6819	32.0396	-1.33509	-1.71628	-12.3521	37.4276	25.1794	-17.5125	-10.9384	-37.5817	-19.1529	9.16312	11.4319	32.2919	-15.7848	-8.65418	-5.35197	9.12649	14.1371	-23.8464	4.77008	2.08015	-11.3111	-0.598352	8.70812	16.7156	-4.24147	18.8722	-10.1087	2.60103	17.0721	-34.1143	-12.4198	-29.0412	-30.186	63.5342	22.2261	7.70753	-4.00172	-3.898	-27.1051	12.448
Dpagt1	47.8528	23.9003	-37.1418	-44.5217	-83.5229	1.54151	26.0914	108.139	-23.0776	-44.4801	0.908957	-74.2858	76.361	55.7311	83.1915	-17.1814	-44.5622	-29.1968	-51.1356	10.9884	46.8892	-87.6768	2.86515	52.322	31.1976	-6.04323	-38.5716	15.1678	-14.6418	-5.07715	-22.4729	-4.42407	49.4693	3.06586	-18.4813	12.6826	14.8874	12.6769	1.71864	5.03852	-33.9214	-5.35895	-0.212772	-25.723	20.6499	15.1389	-17.4109	10.6457
Fam207a	58.6562	10.8564	-35.7212	-79.3873	-75.571	15.1295	29.7513	90.3546	25.5079	-30.3395	-18.4645	50.275	97.2583	-38.3828	-55.5395	-93.6109	-35.5253	31.2858	-17.7021	87.8925	31.5851	-8.87973	-75.4624	36.0335	-15.8553	31.6903	-5.05597	6.17022	-27.0233	-27.7738	25.2965	39.0939	-13.5108	-16.7353	-10.9269	19.8766	14.6392	-22.8455	1.60201	10.4523	-43.5987	57.6696	-42.2328	31.9908	-13.6477	-4.44629	10.1713	-5.00017
Helq	5.18218	-0.0986755	4.16406	-8.7044	-9.93488	-1.32296	1.43644	2.16936	-8.88026	10.9144	5.14238	6.76676	20.8745	2.45851	-22.1009	-11.5069	-3.91582	-6.83889	-5.943	16.3821	11.5036	-1.27129	-7.15805	0.681729	4.91058	4.25176	-1.86617	-0.772822	-16.8378	0.105281	-0.366032	-1.87508	6.52455	2.22312	-4.6183	8.49261	10.4227	3.00456	-11.5182	2.48918	3.78178	1.96194	-10.0441	-1.12082	3.31423	-10.6355	-1.61084	9.7834
Nme1	65.6131	39.3916	-31.1651	-103.999	-76.4111	2.18124	-3.96075	58.908	-11.3253	-32.0187	45.6005	11.3569	139.348	144.494	-47.3227	-89.9506	-115.884	46.5443	-158.861	-78.3663	86.8225	193.192	-54.2848	-29.9024	81.6197	2.18572	-61.731	-24.7352	-8.3546	-23.5884	-82.9649	-16.3241	-28.9467	-0.0933774	90.6893	144.597	153.327	38.0853	-148.252	-77.6013	-91.3598	88.9039	-74.359	-63.6407	90.8378	20.0284	-50.4736	42.1504
Gm6548	10.608	9.79178	-16.4588	-18.2097	-11.6122	8.62281	18.5403	6.36375	-13.4972	3.45617	-3.63961	-3.16867	23.2736	-9.72914	22.2257	-2.51527	-10.3007	-18.8321	-29.164	11.5255	33.1682	-2.71903	-9.62725	1.89782	1.57498	5.96223	-1.93898	-5.54048	-15.3583	3.42779	8.6003	2.20606	1.7356	-8.84905	-3.79121	25.5852	12.511	5.91499	-14.5448	-11.337	-27.6222	-18.7488	14.0491	18.0617	23.8543	9.34811	-29.2182	4.11768
1700123O20Rik	25.7545	-5.82766	-1.1878	-60.2817	-8.67004	20.405	29.0688	16.9851	-0.735196	-11.5661	-11.2107	8.32935	24.5305	17.7247	-32.3809	-33.264	10.7797	3.26295	4.0088	-8.3322	13.9588	-0.265741	4.04431	-5.1304	-1.13646	22.838	-7.10956	-5.20561	-0.903183	-35.9873	-16.1076	17.1939	1.88822	20.0552	-3.9072	22.9741	21.8113	6.77198	-3.12284	-29.7935	-17.0131	-1.05651	-11.3355	-13.1833	3.53445	44.3293	1.1722	-16.7069
Fam118b	13.2263	1.01374	-7.95521	-16.8714	-16.6996	-0.39356	16.0355	12.9703	5.73627	-2.02388	4.21037	4.18148	13.6229	-7.26619	-8.99692	-20.9962	-14.331	8.50134	1.07022	3.45996	29.6919	-5.81938	-15.9615	3.59451	3.0409	2.26197	-8.71425	-5.32139	-1.31957	-1.46561	14.6253	10.756	-11.0562	5.02409	-3.04283	-3.11981	19.2534	-5.26902	-24.5772	-21.2617	15.8112	10.6297	-7.30609	17.0128	1.54372	-0.577973	-4.3111	-2.61626
Ap5b1	7.52359	16.7659	-15.5484	-2.83832	-16.5673	-14.2105	1.06452	5.1683	5.86087	-6.37129	9.94417	10.1105	18.8568	10.7931	10.2709	-11.7774	-24.7492	-14.4759	-8.67277	5.7402	-3.42456	28.3963	-17.7374	5.87785	-4.08543	11.4738	3.22816	2.48496	-10.3772	-1.62714	-12.1555	-9.14706	-7.5383	13.4902	9.83767	2.04861	17.3193	-3.67073	6.0347	7.77917	-22.1056	-1.93536	-12.2611	9.44865	3.37682	-4.68381	-6.0104	9.07553
Zc3h15	65.2465	6.35725	-43.8041	-49.7103	-67.1529	9.03372	-6.33386	64.1165	2.75141	-5.16024	2.23946	15.1259	100.971	37.5535	-49.345	-56.9196	-29.7293	-15.1335	-19.2851	1.06933	44.8731	-25.9696	10.6393	8.56624	141.635	-17.1288	-67.8916	-49.0796	-137.237	-94.9936	-30.4286	63.8618	186.332	51.9764	-0.794904	91.7685	59.0166	-46.749	-47.7887	-63.1328	-93.4796	26.2488	-22.2583	-28.1939	57.5464	26.8248	-25.9948	19.941
Tut1	70.309	6.20127	-15.441	-81.6455	-63.4799	-2.24369	11.453	52.6215	-33.5314	-34.7667	18.3298	50.0476	144.263	-12.3857	-8.3921	-71.4678	-15.0342	14.4008	-4.74575	-6.73742	-6.3528	-54.8127	-53.2279	96.6384	33.294	-1.02219	-16.4729	-16.5332	-29.1851	-15.7336	4.07063	22.4915	-34.486	27.1079	26.9735	30.8584	34.2268	-13.555	-10.8146	-44.1709	-31.0453	49.2428	1.60868	-24.3296	-12.1986	5.71024	4.86665	9.09592
Ambra1	24.803	24.971	-25.3741	-28.8152	-31.7126	-4.23745	17.3312	-0.273477	-8.14635	-14.1537	33.9531	6.19367	18.3611	-23.8431	46.2834	21.4243	-3.16225	-33.115	9.7283	9.43212	-62.0294	-14.4797	-19.4617	56.3229	17.0744	-24.954	-7.35637	44.6121	-12.8204	11.0504	-16.9529	-18.384	-20.2765	-50.0586	31.5499	15.3467	-10.2358	35.3126	69.8322	-20.2564	17.8802	-10.6162	-14.0984	-31.3394	-34.3147	-20.2291	27.0173	22.2169
Eme2	24.3123	15.2745	-0.250512	-43.8975	-21.9545	-13.7999	-2.19387	6.97466	4.34695	5.50399	3.01203	5.05555	15.866	30.643	42.2549	-13.0212	-11.0046	-22.1822	-37.8269	16.0539	-10.2981	-16.6615	-20.6787	44.4716	8.23655	9.52848	-11.7546	18.5769	-16.6889	-13.4617	-19.3818	-9.27409	-16.6936	3.77964	0.776287	40.7235	54.7287	12.0383	-3.03194	-13.3716	-33.6284	-29.6787	7.01072	-2.93033	3.97812	-4.57441	11.4456	3.64714
Ppp4r2	17.6372	12.5979	-17.1459	-15.6196	-56.6255	13.5532	13.6645	43.1261	7.86004	-1.76355	-2.10278	8.86058	-1.96704	-17.6349	-18.7427	-26.5694	39.1608	-8.79357	34.1778	12.3531	-22.8265	-31.1946	-4.51307	22.5078	37.0875	-18.4944	-35.4649	23.7935	-33.3919	-3.4422	12.7927	15.7509	-23.5162	-3.45574	38.1386	21.7279	2.25837	-16.3044	-22.9979	-12.0525	9.1075	29.8856	12.611	-19.1597	-16.1909	-29.738	14.4282	16.627
Slc7a4	0.302806	4.66755	-8.63831	-3.69276	-4.56761	11.4129	4.43519	3.95433	1.2489	-0.505649	-0.832983	-5.06114	-3.90536	-2.34221	-4.25541	-2.29769	2.21574	7.91845	1.16853	-2.63317	-0.907262	11.1708	-6.68826	-2.16744	-5.00673	-3.82317	4.28787	4.095	-1.33783	15.0053	1.10416	1.05977	-6.15748	-5.15257	-11.4204	-2.74999	3.51208	-1.72765	-3.42677	7.06931	1.45882	2.81739	4.07297	2.49251	1.26266	-7.6849	-0.0601781	0.309844
Slc30a6	15.9216	11.5426	-15.3294	-14.1475	-11.3805	-3.40338	-7.80855	1.67019	8.39038	-10.6714	2.79616	2.2042	31.426	16.9168	14.1849	4.00158	-14.062	-21.7656	-17.2332	-2.88399	-14.5285	10.1726	4.42897	9.55805	-7.37716	10.5215	16.7212	-2.54978	-6.10186	-11.9611	-9.27468	-11.9393	-2.29331	5.06668	-12.5641	16.345	9.93406	29.796	20.3425	-2.4287	-30.1061	-15.0243	-5.50028	2.90032	2.00656	-4.88199	-1.70968	10.0785
Kdelc1	16.6474	14.6287	-13.4564	-25.112	-16.5772	-8.37866	-5.32255	17.4223	11.2749	-2.70592	-1.15571	10.3906	33.5769	16.4553	3.75518	-24.0456	-22.8671	-21.9095	-6.22132	-7.3944	23.0719	19.7343	-15.0985	3.28725	34.4228	-8.60014	-12.2173	-6.1104	-16.3695	-26.7236	-28.8852	2.64856	40.3031	11.4834	8.69225	16.2199	22.7221	17.783	-16.931	-21.6165	-6.97686	-9.76827	-2.15507	-13.8427	17.5249	-12.6839	-12.06	23.1404
Ptpn2	18.08	7.89129	-20.8807	-28.3316	-11.1553	13.2613	-3.81887	37.5245	5.16237	-8.45227	-16.9884	-5.9493	29.1875	16.0514	-10.4351	-32.7454	5.29407	18.8404	-25.6889	7.98985	-5.29545	6.64187	9.88063	-6.06388	36.1843	0.907514	-26.464	-22.8412	-26.4461	-11.6774	-3.41368	31.6802	14.063	31.9529	-12.6329	-5.83869	33.0681	-3.99096	-7.41696	-43.0927	-18.9759	61.9437	-12.4985	-6.52577	-5.20975	-25.4851	4.20699	18.5028
Nktr	205.672	80.4601	-193.705	-214.334	-164.976	-21.7802	-14.6501	306.518	-21.5615	-29.7864	-2.80909	69.117	461.978	-149.346	-111.316	-145.23	-166.311	82.5306	-151.705	207.817	45.8155	-61.5301	-169.947	159.079	279.89	-120.685	-125.275	-102.181	-133.004	-46.3849	44.0857	69.1988	27.5857	24.7053	8.15792	81.7283	265.894	24.475	-88.1911	-102.34	-142.885	33.3231	5.09027	7.46347	0.290414	-126.531	-9.0692	124.659
Fbxo42	23.9868	6.96871	-18.453	-38.9941	-14.6058	-19.1801	40.005	37.1542	-3.70405	-4.69595	8.8834	3.64519	28.5254	-44.1359	-2.09299	-49.0124	6.07671	32.4767	20.7937	22.0289	-18.47	-13.2309	-36.4281	32.4587	25.9873	-16.5493	-16.2365	10.199	-41.1522	-9.06866	47.3689	3.40132	-0.162294	-6.44686	31.3395	10.0649	-10.0646	-19.0425	-21.6878	-34.1309	39.2279	4.88026	3.76893	1.12921	0.194173	-6.04973	6.94807	-3.91809
Ficd	126.328	-4.89623	-82.2879	-88.4611	-70.2294	-51.5973	19.9132	138.25	-22.6236	-22.8842	11.6543	50.5231	208.614	-40.5115	-69.1407	-96.2057	-51.9631	50.9607	-29.5164	54.3644	-15.7776	-46.9277	-54.463	86.8777	37.2044	-2.54465	-30.8871	-16.1457	-24.2586	1.36286	16.9336	-9.57209	13.2571	-13.2702	5.36583	37.5073	36.7569	-0.64711	-20.8491	-27.4084	2.67517	12.7698	-26.61	-5.39801	5.5962	-4.48218	1.09951	11.5445
Polb	15.8229	9.29149	-3.88998	-35.386	-15.3824	10.9622	-4.72111	32.6534	-24.6663	-17.8256	17.353	20.1864	21.4349	0.483949	-6.38695	-11.1402	-9.50675	20.1124	-15.8732	12.1245	-18.7942	-24.7298	14.1102	13.7671	29.3938	1.58347	-15.5222	-34.4789	-10.64	-37.8585	5.0318	37.0214	41.1879	36.1304	-25.9556	10.9666	-4.56564	3.25644	-29.076	-32.691	3.75026	2.006	6.01691	-0.0463101	27.5528	-3.45904	-10.4981	0.893501
Sec16a	275.027	200.534	-221.669	-269.567	-462.057	-376.326	184.898	594.405	193.954	-3.8398	150.789	-136.28	234.716	-325.938	121.586	-47.5762	-185.548	-10.5629	71.0868	335.331	-56.1438	-591.163	7.86311	316.482	48.042	-69.8609	118.127	54.2074	-255.82	182.137	2.02045	-225.008	-37.723	-246.025	225.882	222.724	31.0869	112.52	104.102	86.1673	-223.496	-263.326	194.425	-115.213	14.1484	-73.3425	60.0899	54.1359
Syvn1	1628.75	779.685	-1346.04	-1650.51	-1354.15	-886.799	-348.748	2462.14	129.509	-234.511	163.944	303.971	2849.15	1057.87	-561.045	-1554.55	-1499.84	-525.89	-1150.02	985.905	1085.51	-682.487	-414.639	762.784	1544.38	-518.552	-828.115	-738.195	-626.455	-563.76	147.282	750.413	1009.7	-72.974	-274.109	353.362	1075.8	462.991	-567.779	-693.405	-846.138	352.638	-315.127	-142.067	623.003	-337.138	-269.422	473.663
Scfd2	6.91902	6.61373	0.601647	-17.8731	-11.991	-17.9805	20.2702	25.2756	1.77557	-3.7454	-11.8065	-14.683	-23.018	30.0895	42.1419	10.4013	-27.9517	-8.89597	-9.5181	-11.0898	12.7072	-5.05302	0.933641	5.87681	-4.70733	1.93588	0.197807	-2.11845	17.3669	-6.07535	-2.95668	8.91665	-15.5717	-7.57921	2.97768	15.3331	-2.21482	-6.19374	-15.0045	-7.21637	24.8628	10.5193	0.711133	-10.5283	0.219523	-4.6313	-3.0684	4.82529
Qrsl1	8.05838	18.9483	-17.2023	-21.7185	-11.2074	2.16231	8.22529	12.1875	3.85208	-15.4751	-6.37151	9.91026	31.2671	3.66067	4.51402	-16.006	-18.3623	0.214276	-7.70427	5.36737	-1.30678	6.71982	-2.9621	3.2288	-12.1109	7.39951	-4.41099	10.3537	-6.21728	23.0971	6.56948	-1.3564	-4.60465	-20.3382	-7.59306	-10.9188	4.27481	12.6193	-18.1599	1.30654	16.2794	17.7938	-4.11049	-0.26003	7.19015	-13.8476	-15.9725	13.0168
Rbm8a	38.33	4.57533	-13.801	-76.1486	-46.3894	20.216	16.5774	93.0186	20.3406	-31.3821	-39.2308	16.9495	69.0885	28.9753	-63.1181	-61.033	-41.2425	10.4486	-17.279	38.1535	85.4551	-29.5216	-12.1433	-10.8389	94.3732	-18.8586	-77.2005	-52.398	-49.262	-67.4478	67.4658	121.398	55.935	35.3601	-74.6551	-27.677	49.1938	-4.644	-12.9348	-48.796	-75.8252	41.8648	33.3261	8.65506	57.0117	-49.9792	-37.8564	32.9505
Rsl1d1	45.1495	19.278	-47.0141	-83.5567	-72.9093	63.5397	89.671	49.383	38.4553	-109.539	-44.6047	0.0406796	128.04	13.9328	-82.9095	-58.3953	-12.453	47.5108	17.1319	39.0953	22.1607	-68.8302	-44.1935	51.0159	30.3344	-20.6385	-53.2334	-0.872783	5.59221	6.87304	26.0175	55.9371	43.2553	-30.0947	-30.2158	-22.0131	0.253972	-18.7854	-29.0121	-22.2089	-46.7196	97.4235	16.2847	-11.7407	34.3033	7.66715	-32.4549	-5.95233
Trim14	43.8398	150.808	-107.031	-69.8569	-81.7995	-148.253	22.6145	211.926	-66.1145	-100.974	-80.8138	95.065	285.36	22.7386	12.7249	108.908	-220.642	-64.4124	-137.553	170.613	42.644	-257.293	52.1209	115.379	43.2742	-31.7623	11.3745	29.6729	13.1662	53.6789	-84.8864	-115.476	-74.5109	-122.977	-68.7028	98.5969	207.125	201.452	134.01	153.873	-189.552	-254.177	-85.4379	5.83628	98.3806	-106.999	-60.5827	144.623
Atg13	-6.74685	59.6783	-13.7262	-46.2525	-64.9368	64.352	100.5	16.3125	-68.9029	-166.492	6.09033	-123.94	45.3715	199.556	102.776	16.1559	-20.8614	103.96	-10.9461	-175.097	-65.8093	-76.4192	12.8353	112.543	-55.6019	-26.3139	26.7006	162.614	4.94522	75.4468	-68.629	-124.506	-66.7281	-54.019	-25.9695	13.7094	-8.55837	109.878	80.9564	58.795	80.5664	-55.2667	-46.5828	-114.675	-83.1354	76.2135	34.4529	5.70808
Smco4	9.82129	8.98237	-3.11424	-22.6136	-12.8962	3.29975	-3.90709	6.54992	6.2256	-1.14036	3.53034	9.14011	16.4522	6.24147	-6.89485	-1.9329	-12.605	-10.8186	-8.7195	5.26788	-2.7413	15.497	-4.53993	0.915711	11.8053	3.79801	-7.95941	-12.0684	-2.56996	2.03856	-12.4681	-0.606865	1.31532	-1.93042	5.34111	10.7896	14.1467	30.5112	-14.8749	-15.6056	-15.4732	14.2203	-19.6863	1.80795	10.3868	-6.86078	-9.62955	13.5727
Zswim5	2.76248	3.51582	1.50259	-9.67277	-14.5553	1.0047	3.1265	13.9552	2.9857	1.3538	8.41076	-3.99529	-4.6206	2.72174	-5.80037	-4.26582	2.81616	-8.85582	-5.17039	-2.32716	-11.1662	50.366	-10.7981	-13.2937	12.1079	9.45386	-5.75447	-21.0554	-7.01092	-6.8175	-6.99254	0.616571	8.99896	-0.647267	10.2322	19.1322	23.5557	-9.07104	-11.1764	8.12643	-21.5763	0.771437	-12.2256	-9.43541	11.6794	6.72909	-4.16104	4.52003
U2af1	80.728	46.4503	-29.6789	-126.016	-92.5427	-19.2473	-8.56079	52.2214	27.8793	16.5222	0.650485	55.8915	135.617	82.9222	-35.4316	-114.036	-57.9811	-67.9767	-45.6342	51.4509	78.8664	-55.1919	-28.9231	52.0209	36.7155	35.3242	-8.49189	-11.8892	-108.983	-87.0562	-8.35731	67.5224	21.1317	88.4663	-7.89869	46.9486	21.2949	16.0523	8.09744	-33.1909	-126.519	3.66813	13.769	1.37832	1.7601	25.9842	7.61533	-3.34303
Vta1	8.75267	-3.77181	5.38121	-11.3952	-14.6783	12.6684	14.6814	-9.54472	-1.65667	-15.54	-17.2681	-8.75738	31.1932	24.086	4.16058	4.63822	14.451	-15.8535	-6.00243	-28.0282	1.2638	4.88292	-13.4663	19.8032	-21.9779	3.02585	22.5719	-1.5362	19.7399	-13.9759	10.9418	6.3233	-8.51478	-25.5949	2.35801	9.258	-27.8895	20.2702	6.40881	-19.8811	17.0258	4.04512	-17.2688	-2.19423	17.3531	20.676	-7.02531	-14.1391
Ccdc149	9.37351	29.1381	-23.4066	-21.4946	-26.0167	6.75342	-12.7562	48.4097	-8.72617	-14.6355	-3.97119	-11.6852	37.5713	26.6519	6.28269	-12.375	-13.107	-6.82783	-20.0831	-2.35101	3.31855	4.51183	-6.29414	11.7193	4.61201	4.29654	-7.70228	-1.12055	-2.61146	-0.998382	2.92617	-9.21815	3.66433	-3.58973	-7.61406	10.454	16.4332	7.21545	-7.00706	-0.799694	-3.62892	0.464763	-4.57262	-2.97188	2.99668	-5.64928	-6.06591	10.4869
Tpp2	31.6198	35.3163	-37.0612	-34.003	-73.2015	27.7754	-8.99838	50.2868	14.9282	-48.8912	19.2356	3.56846	38.5583	8.78878	45.9827	-29.4517	-25.1788	-7.46854	-11.9254	30.8444	8.88427	-110.148	21.751	48.7877	53.8049	-10.0408	-11.3543	-19.1288	-61.6858	33.7002	-39.1617	-11.2211	-32.9718	11.6983	55.2668	47.4424	27.1642	23.4461	22.1396	-20.5693	-15.8497	-24.6139	-5.53003	-20.1667	-49.8247	3.43482	-0.280548	44.3016
Pdcd11	87.8341	-12.7036	-102.743	-78.753	-55.5	11.4071	129.653	149.321	9.41396	-70.9172	-28.808	-17.8762	133.077	-109.016	-118.246	-113.75	31.5222	118.329	32.3133	115.849	-3.27085	-79.577	-97.5511	69.9925	67.3222	-45.3473	-77.2227	-5.49059	-27.2283	37.4964	70.4479	35.933	-3.10323	-5.47339	-9.8876	42.2819	20.4554	-69.9624	-130.043	-56.9481	-24.0284	169.655	67.786	53.5006	-47.9755	-62.3651	-38.5131	38.7098
Mthfd1l	1.95754	-7.413	-7.54093	-2.14352	-10.8128	25.7709	19.3458	19.137	-3.05946	-10.4774	-9.65831	-11.084	-15.6118	-3.57234	-9.96042	-7.39089	6.85667	10.5279	17.1841	9.36098	0.945435	-1.65794	-0.893237	-9.81021	14.0023	-12.0766	-19.0923	-16.4074	-4.66839	23.4586	13.3186	-9.77429	111.395	-28.279	-29.0326	-19.4393	-17.3636	-25.7882	-26.9314	-17.8912	6.01607	22.2898	38.6163	14.2135	8.4474	-2.48368	-6.95863	-15.5711
Prr15l	-3.24243	-2.6184	-1.90156	-3.82148	1.2429	4.88528	7.02095	6.15108	4.68498	9.69691	3.3008	-1.4136	-0.814002	-4.11763	-5.95718	-8.47317	-17.882	-21.1895	-23.8332	-27.0506	-44.217	267.549	-63.9951	-74.0045	0.151737	0.403414	1.47736	-5.62387	-1.29833	-0.284453	1.79519	-0.0709209	12.3295	5.8132	-6.79264	-6.66981	1.0507	2.60039	-5.74967	-6.34791	-6.68209	2.24744	2.40004	17.2954	-1.58384	-3.44254	0.220451	-3.23877
Sys1	30.2746	5.07052	-17.2648	-32.3647	-35.6788	-2.61228	27.9422	12.0488	4.32186	11.0549	-7.48386	14.481	24.1399	-1.10283	2.53364	-16.7578	-11.6139	1.62379	-42.2478	-7.95105	56.8544	-13.7763	-8.63176	7.1404	-12.5996	21.0252	-39.1374	44.2085	-14.7104	-15.1907	6.04474	42.334	-9.31203	-24.5995	17.7415	34.1153	-1.25511	-32.0753	-44.7498	-32.1134	-19.9117	64.9794	2.55096	-6.24021	44.7042	12.3498	-21.0569	-17.1014
Pgap2	12.3445	9.24611	-35.384	0.768699	-16.0297	-37.6476	57.2794	83.002	-12.0405	-29.8177	-25.113	-36.7291	6.87054	-8.39518	17.5139	2.48887	11.9962	33.6292	-40.8633	15.4709	17.7843	-57.0799	34.3968	-3.69149	40.2186	-17.2547	-68.5137	-20.2352	15.2922	63.9447	9.92394	5.60381	16.8904	-64.108	11.1208	40.6154	25.461	-21.0431	-63.2561	8.94367	-4.94801	-17.0279	-33.4331	22.3954	82.5396	19.823	-34.4182	-18.5346
Urgcp	40.3152	-69.3545	6.47353	19.5739	0.83836	-36.7231	47.7595	33.8718	3.16513	-49.9284	-27.9668	50.6212	59.4085	-82.7792	-77.7393	-38.8011	72.2374	102.563	-15.2563	66.361	-70.0053	-38.7844	-68.2682	72.418	-29.4671	-4.96947	-26.9321	0.751219	73.3463	55.6066	23.8197	26.4007	-76.4497	-9.24798	2.34741	-21.5943	-3.44519	-48.1529	-74.7807	-23.9508	62.0947	70.0847	-25.6646	67.5431	-15.5343	31.2685	-8.28687	-44.7868
Pask	0.517196	2.28314	-0.267724	-1.47608	-1.81843	-3.7028	-0.0510027	1.92392	-1.61656	2.50206	-0.113862	3.95841	5.43464	-1.96291	0.64816	-1.05086	-7.55305	-4.16379	1.0162	3.00863	2.8191	1.56134	-0.916844	-0.978877	3.4569	1.29619	-6.9158	-3.81924	3.47668	0.215596	4.95205	-1.98707	-3.07851	1.5782	-0.917887	-1.7377	8.80233	2.34707	-7.26936	1.72477	-1.22613	-2.80695	-3.62972	4.02286	4.51083	-2.5226	-1.54557	1.07308
Srsf3	23.5256	108.919	-71.0421	-86.3478	-75.5522	-32.1866	45.3304	30.7274	47.9527	26.6004	-64.9869	-3.76455	120.896	97.8546	-9.77323	-51.4431	-73.9693	-119.421	-35.3859	32.2708	92.3171	33.5762	-38.4172	2.31873	2.61722	16.12	4.65985	9.42902	-52.9828	-16.1205	13.8991	11.5203	-15.8662	6.85873	-29.6894	18.997	59.0806	44.9688	16.2531	-72.0229	-37.9862	-0.854112	-12.6331	47.7203	25.2538	-65.1212	3.05375	22.845
Fam129c	2.9486	1.76803	-4.06545	-1.27147	-2.51149	-2.20842	0.424821	6.10404	-0.881464	-2.54549	-3.61292	3.73287	7.4003	1.55757	-3.02343	-4.59951	3.266	-0.0706211	-2.89341	0.183482	-1.07639	1.69556	-4.13418	3.81296	7.64729	-2.6917	-6.51156	0.787253	-3.93641	-4.72311	1.43116	0.734101	3.73254	7.37967	0.339154	3.17683	3.59727	-3.87055	-1.31601	-8.33394	-2.63735	-1.7765	2.82828	2.68377	5.50108	-3.49718	-1.38841	0.844319
Ints5	73.3893	11.9644	-63.533	-59.7512	-78.9137	2.86999	20.6477	98.1921	-0.452319	-12.7601	32.1942	26.1282	61.729	-28.3411	-35.5634	-79.088	-26.4021	31.2046	-12.2946	60.6153	22.327	-45.8937	-44.4012	46.1326	62.6835	1.15491	-40.6071	-50.453	-48.1934	-5.46437	5.28189	43.5944	6.77238	7.07138	25.3364	44.667	48.1423	-11.8518	-44.9309	-61.0078	-36.2685	48.4591	14.9903	-0.443401	-20.2791	-3.96466	-4.44418	19.7546
Ppme1	43.6504	24.3826	-83.6213	-44.0769	-41.807	7.28147	50.5189	95.3443	12.1289	-6.66497	1.72993	-10.334	12.0911	-12.9034	-73.4901	-51.5103	-13.4466	33.1632	42.6336	20.1677	31.2994	9.56836	-53.1594	7.05422	74.2534	-37.1298	-49.8788	-26.423	-28.5101	-9.19802	14.0756	67.6261	21.0552	-17.7153	16.7931	15.786	61.1315	-9.81353	-74.1711	-99.2366	2.6201	48.5066	9.32579	23.9355	48.2311	-47.5564	-18.8697	15.1624
Fndc3b	60.2985	163.093	-111.82	-176.511	-256.454	0.706536	68.1424	348.719	37.762	-35.4061	70.9497	-153.523	9.90043	150.56	87.1077	-192.955	-208.254	-156.358	95.3661	152.893	127.185	-10.1919	-33.7913	-37.4201	181.799	-29.449	-93.9043	-84.7121	-112.688	-9.78676	-14.0909	-59.1677	138.4	-49.5322	-13.3313	189.566	152.364	102.763	-61.0122	-106.784	-90.1093	-64.7394	7.60794	-34.8568	57.5311	-83.9036	-32.2851	110.322
2610301B20Rik	12.4994	-2.18351	-0.339296	-11.3324	-11.9805	-0.729433	7.05754	1.81829	-13.6289	5.50406	-1.7741	13.7184	15.7405	-1.94528	13.0902	0.238327	-14.1896	-15.0094	2.82052	-7.94939	-5.81298	15.788	-8.63636	7.23596	0.729542	-1.96468	11.5811	-0.777897	2.27192	-10.2782	-12.2162	-12.9232	9.45176	-5.89417	-3.27688	20.4626	23.6963	5.93623	-12.7732	6.22947	-8.86314	-15.6681	-4.36579	-2.59616	6.95528	4.8024	-4.22741	3.70849
Kti12	50.5313	35.9999	-56.5525	-79.5647	-53.9813	-0.327374	33.8595	69.9544	26.1182	-34.8243	9.35069	28.4808	115.589	-58.214	-30.7295	-124.456	-23.2977	45.1618	41.2373	40.8809	16.4572	-50.085	-50.1603	48.5708	36.9593	-21.5969	-37.1571	6.01647	-25.9136	-21.6632	36.959	47.4471	-0.671652	25.377	-3.39502	-12.2335	58.4311	-50.5123	-71.0437	-27.0811	-56.7784	78.6227	40.2688	24.6702	-1.74943	-0.148468	-24.7311	-0.0760757
Jagn1	47.5358	1.71408	-23.6982	-78.3952	-48.5902	-0.591014	53.9652	57.87	54.1885	-30.6457	-0.175336	13.0885	45.7459	-15.3934	-66.6294	-51.3611	-51.4984	18.0336	11.6939	57.8303	61.8265	-11.3171	-52.5814	7.38407	22.2334	-9.27724	-14.3534	-8.29503	-40.8361	7.12286	16.6178	53.2812	-29.5075	13.4674	16.1491	18.6537	51.9685	-19.0395	-74.8207	-70.8432	-44.8711	43.5488	34.5468	38.7332	40.9154	-6.22284	-33.2754	-5.89591
Zfp324	43.1233	34.8993	-39.4705	-62.3179	-48.1326	-12.1101	3.92108	45.1001	23.0731	2.53779	0.484271	10.7047	79.3771	-7.78086	-12.0088	-17.8909	-53.9589	-5.23552	-21.752	37.3319	14.9231	-24.2812	-28.2993	37.7628	7.49658	22.3076	-9.36458	-3.40832	-34.2549	5.10206	-29.7506	3.26654	13.5866	-5.92378	2.14799	22.8167	46.5964	-0.688722	6.14879	-2.81894	-31.7238	-16.4095	-9.82598	12.1804	5.15878	-17.6386	-6.18238	21.1816
Aar2	9.35692	10.6085	9.11242	-35.603	-15.935	-12.0125	21.3342	-11.7405	19.4649	8.88467	18.1911	-20.4852	-19.5028	7.56625	41.4163	-31.7976	22.8578	-1.22149	0.518515	-21.503	0.832113	-24.7334	7.45564	16.9352	-32.8718	-18.3697	28.9647	26.4292	23.1213	43.6836	-7.11119	-16.8688	-38.6512	0.00753082	-1.04921	-14.7657	-37.5856	6.12079	-14.7354	7.54246	22.162	38.8181	-11.1424	13.6878	4.0032	4.61411	-24.7929	-1.21094
Tmem39a	115.876	10.8608	-84.0486	-88.4865	-74.7302	-33.881	28.2832	121.578	-29.9902	-46.1371	2.28593	28.144	245.677	-30.2423	-52.5857	-78.8059	-46.0961	32.6167	-24.56	58.7743	-50.2906	-53.4998	-61.0998	110.358	28.7939	11.5117	-21.7406	-12.997	-22.7699	-22.8074	-6.84089	9.07032	0.463301	5.81957	2.36793	30.3663	32.6918	12.1654	-1.29339	-13.2028	-16.7251	16.5597	-10.3449	-14.4338	-20.6879	-25.3977	7.74099	31.6906
Dcun1d5	9.39048	7.04583	-4.99899	-23.6499	-29.8945	17.8371	20.7622	22.5957	10.992	-23.7931	-13.2374	-14.3002	21.4071	20.6033	-4.53694	-22.8151	-4.81636	10.3972	-5.18748	4.2046	10.4047	13.2122	-44.0067	22.3843	12.3549	0.960148	-24.1834	2.2185	-2.76555	-6.11788	7.31461	31.307	-24.321	13.9426	-17.7911	9.38634	15.3427	0.423801	-15.6502	-27.8233	1.4426	43.3077	-11.0067	-17.1367	8.34328	7.3616	-11.8163	4.90652
Bet1l	39.7158	-14.4536	-15.4157	-46.759	-30.953	10.9528	56.4637	57.9627	-15.8216	-56.5335	-24.6536	4.04485	128.859	-35.1072	-60.8482	-70.872	-12.3152	102.654	18.1208	29.1408	-19.0941	-55.8274	-51.8707	62.61	-6.10868	-21.8429	-22.9189	18.9935	31.7183	33.9481	33.5928	17.0963	-40.9094	-15.8239	-30.52	1.34156	12.9723	-35.9805	-39.4357	-18.5348	2.82371	65.2759	26.1037	29.0545	-14.2966	-1.79706	-11.3906	-13.3616
Taf6	2.26639	42.5896	-22.7467	-23.4741	-14.0446	2.54142	-30.4106	21.7252	-13.0128	-11.0702	15.7866	1.92563	59.167	58.1481	3.66555	-45.6206	-39.8535	-9.50675	-42.613	-11.6643	36.5929	22.641	10.7207	-13.7529	50.8555	-7.89893	-6.53872	-25.8528	-42.6389	-36.7858	-9.13759	13.0939	19.2532	18.899	1.62408	25.7968	45.2754	23.721	14.6312	-23.3933	-17.7306	-29.896	-20.8037	-27.2976	3.81896	15.4847	-12.9706	28.4908
Vasn	77.6258	-10.9633	-67.9276	-48.849	-45.2847	-15.4047	49.4474	86.113	-4.86147	-5.54989	-2.0613	6.82964	121.539	-72.3407	-73.9168	-36.1521	-25.6257	40.9331	12.9037	40.8439	8.74396	-25.2256	-54.9461	44.1296	29.7988	-17.8379	-12.9891	-9.31389	-20.8325	7.29265	17.8077	-2.13288	10.4138	-5.98934	-9.51593	29.7349	7.77319	10.7273	-14.4708	-31.214	-16.7564	20.5114	-0.220809	26.5036	-1.05964	-33.9201	4.09447	11.5955
Mppe1	-10.8042	14.8081	1.39902	-14.529	-1.30983	13.6869	19.0057	-4.31867	0.105647	-23.6542	-6.88235	-17.2792	22.0265	17.8206	-9.29981	7.57486	-12.4687	-13.0014	28.5222	-9.24181	-8.44047	23.2697	-24.1328	7.14318	-13.5025	3.65733	4.4626	-0.828307	10.5514	30.0928	4.50728	-6.84964	-21.7588	-31.642	-20.7885	5.25081	15.588	18.8567	6.16839	-1.00299	-2.68913	14.5098	-3.30872	11.531	-17.2172	-14.453	-4.40287	13.2675
Yod1	20.4796	-3.70345	-32.5165	-18.2749	-18.2041	11.0175	49.6146	42.3756	-8.21885	1.01047	4.11054	-7.39592	-22.3905	-57.9465	-35.1145	-28.5138	84.9039	8.72319	61.1567	-9.21054	-7.57564	-37.862	-17.9102	21.4453	37.7319	-16.1716	-28.0347	-15.8436	-54.0339	18.8655	51.4285	4.05391	54.3127	-11.9085	5.42939	11.3881	-26.3786	-36.3137	-25.0633	-42.2703	30.4895	6.42788	83.3303	-30.7918	-7.01466	-28.0087	34.867	-16.4913
Dph2	18.2482	-12.096	1.29356	-19.2266	-12.0234	3.83123	9.25032	9.46168	3.29637	1.65909	3.24051	10.0741	12.7186	-15.8176	-17.16	-18.3326	4.08923	12.2315	5.96638	1.31351	11.8065	-8.56178	-17.1019	11.8392	7.74757	-16.3076	-3.45353	10.7361	-5.58091	1.10962	23.6581	0.223465	-21.1258	1.56431	12.8186	6.17938	-3.88049	-12.4954	-24.2241	-9.87757	-2.64259	36.4259	12.3458	7.85867	-9.32692	-8.43835	-10.8167	7.50254
Ubiad1	3.85058	14.6956	-29.7963	-22.7253	-11.7639	15.4154	48.4989	38.28	-9.0439	-22.6905	-5.8491	-26.4822	29.1791	-21.8354	-14.621	-13.5568	-4.04793	16.8944	3.15286	-10.3732	-30.5252	125.819	-45.3527	-27.1229	-25.754	-16.889	19.3359	27.8946	26.9125	20.5749	-1.59162	-17.1711	-9.12526	-22.3184	-15.1399	3.32687	-8.38985	2.7923	-15.7642	-27.3426	26.5398	30.0216	19.8235	-7.76973	15.6637	-3.31881	-23.0215	0.710239
Polr1e	16.8317	20.1164	-19.2872	-30.0091	-27.2658	-10.404	18.3584	18.4838	17.4276	-2.04711	4.82229	4.9426	25.4359	2.99969	-9.38341	-28.8844	-12.9174	-10.258	-7.95356	18.3739	10.7563	14.9718	-19.983	4.87247	3.92085	6.08501	8.24082	-15.4496	-11.5019	-3.29277	1.59048	-11.3545	0.286995	15.1964	-1.11376	2.19311	31.1777	3.88307	-6.8578	-16.525	-23.5377	10.1668	15.7756	-6.81925	1.8697	-7.3823	-11.1165	14.5645
D17H6S56E-5	-15.0966	35.2044	-17.9849	-6.65278	-2.69142	-10.5127	10.3959	20.4508	-6.80594	2.81159	0.234832	1.6501	-11.7103	8.11837	4.49153	-5.46244	-13.1962	-13.6835	-7.52235	6.22567	5.69554	33.5219	13.7182	-31.1996	29.0165	-8.66542	-21.4639	-39.5598	18.1816	28.8181	2.39022	-27.0659	22.7401	-28.4505	-6.24008	41.8392	19.8515	1.79939	-35.1736	0.113769	-20.4853	37.6443	0.504742	6.43778	-20.9299	-9.5419	-19.8804	28.1194
Nubp2	57.8194	1.48808	-1.90738	-71.6213	-50.0935	4.96906	-33.8216	24.0346	28.6373	12.2863	2.94082	8.08574	65.6436	29.5796	50.9205	-59.1391	-23.3795	-22.8369	-68.232	-7.40351	39.0573	-5.78349	-11.3821	30.1382	7.98503	22.9729	-1.18674	2.01159	-21.6906	-56.4858	-25.267	35.199	-0.239468	1.10999	-23.0522	38.2579	82.6818	39.8065	-36.3236	-28.9603	-48.5196	12.9041	0.850997	-27.05	20.8221	-2.46302	-20.8635	27.5001
Smim11	11.9917	-1.68021	-1.18462	-15.452	-9.64221	4.91709	-0.429794	-3.38958	14.7939	-5.89805	-3.12465	4.18374	34.4516	4.30267	-23.9297	-13.8791	4.87742	-4.73043	-6.4774	3.82121	11.2792	-10.2781	4.85513	0.6222	21.9598	5.1913	-29.7932	-10.3949	-6.98592	-12.6656	0.511773	7.64262	24.0081	29.2498	-7.6278	-3.27497	2.86101	-7.98247	-6.14986	-11.9708	12.299	-12.4313	-15.6314	8.07441	12.7262	7.14146	-5.79387	-0.963348
Nip7	27.3888	-7.06875	-21.4153	-9.80506	-22.4131	-5.64591	23.4425	26.7658	1.15155	-22.602	6.6918	4.27684	40.236	-15.1266	-16.1666	-27.6912	-2.34022	17.8949	6.865	6.24025	-0.169166	-8.07188	-24.9903	22.5528	13.4268	-17.6167	-6.53504	-1.70586	-5.82811	5.74345	13.8491	7.58086	16.1162	-2.07514	-11.6374	8.44612	16.712	-35.7279	-20.9011	-11.1272	-29.8285	44.1233	22.8964	5.11004	-1.49515	2.51418	-2.86487	-9.17568
Ccdc71	-16.3271	16.2977	24.3927	-14.5681	-4.49354	18.862	-14.5038	-4.2796	-40.5421	-10.8685	-7.18554	22.625	31.6324	35.1887	6.61543	-7.13325	-15.5293	-5.96017	-23.6561	-0.740121	-11.5443	22.6521	-8.09062	7.15605	-29.6873	21.9991	4.00729	13.9497	16.7057	16.0886	-23.8518	-15.261	-12.2101	-3.95175	-18.7982	4.81554	8.68916	18.4756	-1.31865	24.5029	-19.4789	7.36629	-15.1327	3.65568	-15.5416	10.8422	17.046	-12.9117
D19Bwg1357e	53.963	34.4068	-79.9134	-70.6159	-20.2894	-8.10704	69.3239	1.68975	53.6007	-42.0153	-30.6717	40.0716	100.209	-43.3455	-13.4754	-36.1615	-36.8113	13.0275	1.72074	36.1116	-26.9647	-18.4016	6.25132	16.3971	6.83569	-17.3064	-12.0547	23.626	-8.65616	-13.9705	4.43331	52.4704	1.59726	23.0784	-15.1475	-51.8941	-12.2412	2.70087	-6.92448	9.36502	-47.3312	36.9811	38.7065	-22.6349	29.534	6.04111	-21.4184	-5.79007
Nle1	8.0524	4.53042	-3.64316	-15.1488	-6.57791	-5.11483	7.27955	10.2332	9.53192	-15.3909	-2.54798	-1.02929	8.96987	18.3199	2.675	-13.0016	-5.48555	1.17051	-6.86525	6.73681	0.169692	-9.27989	-2.9815	9.39753	4.8181	2.674	-2.5468	-3.71578	-13.5852	4.27396	3.12756	-4.84282	6.45493	-5.37585	10.2305	4.70926	21.7172	-15.0617	-13.9093	-8.46597	-2.44192	11.2338	-0.625018	3.92837	9.88978	-11.3623	-12.6147	11.4899
Prss53	10.6436	10.0928	-6.27683	-35.0452	-10.4525	-0.179814	-0.811078	39.6299	-1.41928	-1.13742	8.55729	15.6542	28.1283	-14.9916	-40.305	-35.1172	1.99697	16.1547	-27.4974	13.7374	46.5246	4.495	-7.21112	-15.1703	32.8172	-8.71464	-9.21046	-19.1574	-17.0521	-24.4372	6.43502	9.3178	2.06153	24.5313	3.03158	-0.519573	69.1114	-19.4233	-18.5164	-26.3825	-7.1691	-9.80753	-1.73846	17.0495	-2.56361	-6.3816	-6.97068	13.6893
Sdhaf1	34.5646	5.69331	-21.0056	-45.6318	-50.6806	-7.051	45.5657	33.8458	25.6067	0.518228	-6.14075	20.1387	59.3425	5.32254	-50.8542	-62.1808	-63.101	-22.8491	7.15251	61.6476	58.0331	42.7501	-59.9845	-10.7019	2.96802	15.1632	-25.5307	-2.83019	-21.0003	-4.11323	26.8027	1.50064	33.8346	25.7589	-23.6246	-16.3355	44.4482	-36.1018	-13.4327	-44.4669	-24.9338	-14.6024	40.9707	32.7572	34.296	6.97184	-22.5603	-15.9393
Sf3a1	69.4577	46.5457	-80.9198	-88.4362	-95.5429	-39.9898	53.0905	203.396	-14.0205	-19.1675	-45.957	76.1093	145.523	-110.025	-62.8413	-112.476	-57.4476	35.5297	8.1193	167.914	32.3737	-75.905	-116.186	80.8557	129.656	-16.9083	-80.3651	-56.1513	-112.965	-55.8502	36.4054	67.3673	88.0722	42.1307	-22.8636	65.2993	84.2642	-73.505	-62.9614	-44.7812	-85.8961	86.5315	38.2634	76.3005	-61.2571	-89.7015	-60.0205	108.936
Gm20257	4.0691	9.30525	-4.58009	-5.94826	-8.36241	-4.40299	-1.03891	4.79712	-7.1103	-3.86168	1.23699	5.71255	21.3924	13.3527	-5.87276	-0.882076	-10.2142	-5.19874	-7.10152	6.92737	-2.11931	-6.30617	-7.49571	13.7016	-5.20004	-0.361739	5.11505	5.78858	3.59898	0.164231	-1.81115	-5.91992	-4.50364	-4.45313	-1.73839	-2.70903	4.13304	6.21059	6.88863	4.38738	-3.85132	-2.812	0.969776	-4.15782	-0.677031	-3.453	3.43326	0.958681
Apcs	86.9801	119.718	27.0255	-229.754	-320.139	412.195	-150.221	82.5019	-225.727	-271.399	75.5367	63.1489	181.26	343.139	177.799	-73.1584	26.6208	188.819	-217.773	-225.916	-169.849	-247.657	-26.2601	373.108	558.095	101.343	-266.655	-211.119	-362.662	-310.511	-272.367	-311.393	387.23	-214.563	-170.824	1011	871.331	198.012	-107.445	15.1765	-280.406	-79.7486	-283.763	-385.081	36.0171	-367.363	-559.204	1004.9
Mina	2.81203	17.4772	-6.6034	-13.1028	-27.5694	-23.9495	44.9937	0.332143	42.7673	-12.0253	-26.7102	0.527229	-0.937315	-6.26092	1.44356	12.211	-13.5554	16.3939	-0.607635	2.1115	-13.1952	10.7011	-24.4561	17.2025	-10.0489	-17.1628	16.5497	9.32381	-2.61562	5.91611	29.1909	11.0018	1.7339	-1.10693	-16.1864	-41.7628	-20.9388	-19.5452	-4.32012	33.4379	17.425	14.0274	9.9241	3.11723	3.05425	-3.49075	-26.5669	9.04317
Eif1a	212.869	141.267	-128.383	-227.047	-257.256	-146.233	-6.02555	179.886	-11.1221	-31.5038	143.564	119.858	387.7	122.267	-26.8964	-196.326	-188.894	-96.9772	-77.3531	10.2122	2.72359	-100.235	48.3373	125.569	159.936	-31.9823	-74.2779	-49.6373	-117.97	-74.3381	-11.3839	-5.58175	121.478	36.3962	42.9102	82.0488	53.5593	122.049	-65.151	-89.5625	-197.504	140.442	-8.25579	-111.641	16.1578	48.7976	-59.2617	72.7711
Srp68	122.373	100.766	-122.209	-181.902	-202.031	21.2981	77.2738	237.82	47.1421	-128.729	-65.0726	-51.6793	284.686	83.6146	4.88155	-111.741	-159.229	41.7033	-42.3612	-1.18669	64.6694	-32.221	-95.6847	107.82	-0.103311	31.135	-29.6892	26.9722	-14.9144	-29.9659	6.29497	12.7346	-31.0267	-55.619	-8.53069	56.1644	65.4689	59.0482	-37.2935	-38.5856	-5.91963	50.949	-47.5082	-14.252	37.3473	-53.8424	-45.9581	67.0941
Trappc12	28.6653	-11.7059	3.56292	-28.1516	-28.0785	-5.87732	38.7747	-22.7644	34.5958	-11.8835	2.84606	-9.0913	-8.4642	19.3819	15.3666	27.0166	-13.0254	-33.1146	18.4831	0.00822304	-28.7962	-6.32461	-8.37851	26.9549	-34.4683	-0.303798	28.8555	6.64195	18.4566	44.825	3.16429	-30.4836	-33.2771	-11.0942	-8.42275	-14.1752	-41.7479	39.917	0.986244	56.936	-3.81967	-3.68436	-24.1053	-2.06372	9.56349	8.98337	-2.19978	-8.48401
Sptlc1	20.1523	-3.65597	16.7631	-57.2449	-19.4311	2.5207	3.92957	16.7687	30.6873	28.466	-17.3362	-10.2203	19.7865	7.71623	-29.1174	-0.27888	-33.9762	-7.70621	8.65991	6.8541	-3.67717	39.8085	1.94287	-21.4113	6.60993	32.2273	-22.8088	-5.48254	-44.3678	-5.54209	0.635471	23.3555	10.5779	2.45033	-5.20252	4.47807	28.1792	9.35381	-5.49466	-3.64868	-32.428	7.39765	-12.7413	18.9862	-16.5861	-0.472239	2.99233	7.53119
Jmjd6	42.5627	-7.723	-68.5484	-33.3165	1.71045	4.59139	48.4526	105.631	-9.38264	-36.853	-44.8096	16.2453	37.9891	-60.5075	-38.419	-56.4584	25.2976	71.3318	-6.69479	57.8594	-9.98594	-11.6802	-52.9499	25.6574	61.0144	-20.3811	-67.3578	-52.3423	12.6677	-16.2104	72.7184	77.267	-27.0478	22.7674	-36.1951	9.00908	52.2068	-74.8305	-78.8033	-60.3188	43.6934	83.0241	26.5294	33.7989	-16.9897	-47.5545	-25.5234	28.8581
Cyb5rl	5.08354	6.49182	-2.9492	-6.56312	-15.2134	3.60805	6.82664	-8.39206	-6.34974	0.814698	16.5509	1.27991	14.287	-3.13388	7.3987	-9.51565	4.83114	-10.9082	-17.651	-5.53232	14.4161	9.76585	-7.94063	2.79493	-5.54998	6.96902	4.52192	-7.01451	8.34333	1.17437	-16.0488	5.16618	-4.70135	-3.35253	6.213	-0.255849	7.80265	9.80122	-11.439	7.02324	1.77327	-3.42293	-15.9869	-11.7566	12.3207	17.2548	-3.53665	-5.29869
Trmt1l	86.6457	-4.68494	-63.1004	-79.1324	-30.8666	-29.805	-26.0567	186.368	-21.6585	-21.7504	1.31762	79.5698	75.7459	-63.1152	-59.1909	-112.579	12.4239	69.3667	-44.6462	90.7445	-14.2151	-35.4916	-38.5699	42.6806	123.633	-62.3812	-31.7583	-79.4494	-61.5706	-35.5636	45.3374	99.1548	8.60278	-16.0788	-4.79221	54.8094	86.0685	-39.9488	-19.6663	-55.7174	-41.1248	15.9668	-26.5554	58.3078	18.3785	-66.058	-17.7595	48.1657
Akap17b	34.6346	16.4831	-34.5745	-41.2932	-29.2554	-10.2572	0.360215	67.6026	-0.594879	-5.90904	3.12058	19.5164	66.7846	-22.9529	-45.5956	-31.6424	-33.1007	31.6606	-10.489	36.8673	7.43866	-15.6631	-23.5705	20.4296	9.4234	11.3655	-11.8338	-14.201	-6.77572	-4.07462	1.75087	1.03826	5.26708	-20.1472	17.5351	25.2115	8.48711	4.11196	-8.87513	-15.9528	1.00294	-3.122	-0.0695166	2.13425	-5.11895	-14.8975	15.7093	2.03096
Piga	38.0863	4.33382	-20.1368	-34.2424	-26.541	-17.9536	-7.18571	42.5244	-0.713713	1.10178	7.96453	20.6001	75.6142	-12.2656	-21.9235	-35.4442	-27.5385	18.0814	-36.5623	8.87254	2.34609	38.6837	-30.8981	13.1964	67.0115	-22.9921	-37.3284	-34.433	-34.0741	-11.9066	9.873	40.7809	35.9071	-9.60475	-2.40686	23.1849	35.8285	3.44327	-27.4666	-33.9953	-31.7866	38.7505	-21.5445	-7.96725	30.536	-15.1721	-13.6129	18.9753
Dynll1	77.7204	32.3397	-74.1783	-70.4989	-71.6972	-48.2494	-30.102	153.835	27.1889	17.7411	28.7579	-2.35079	121.4	6.07884	-23.1886	-114.396	-83.4987	-42.2873	-84.6081	82.8138	87.9071	117.875	-93.8595	-14.7432	227.791	-76.0388	-102.71	-108.145	-99.9941	-107.168	12.7501	106.802	80.3486	52.3333	-14.6682	103.536	225.084	12.0589	-127.887	-174.859	-102.351	33.9557	-36.23	103.758	43.9794	-66.7125	-99.1753	113.542
Mss51	0.717418	-2.66514	0.127289	-1.62877	3.18671	5.45241	-2.99566	2.8025	-3.3249	-2.52274	0.440252	-0.854259	0.350407	-0.101905	-2.95581	-4.35225	10.7207	2.53636	-2.81003	-1.26442	-1.39299	-0.161583	1.08194	-0.3855	1.3474	-3.80681	0.9828	2.87586	-0.110814	-3.09316	-1.61243	6.77297	-2.00081	2.36432	-2.32795	-2.32809	0.318348	2.72474	-3.05355	-5.66364	9.01797	-2.45523	-3.12231	2.68233	1.49694	1.0603	-1.5397	-0.529462
Cptp	50.2403	7.05966	-36.1185	-47.6029	-33.1552	-1.26773	19.572	17.9003	9.74796	-1.81851	-19.72	24.591	80.0532	-16.9121	-1.98073	-25.2571	-35.1595	15.2376	-3.11733	32.0494	-27.1543	-34.6358	-24.9147	52.3628	-17.0351	14.8331	15.8671	-3.17214	3.43297	1.39902	1.9918	-12.5949	-32.0937	-18.2801	-0.403233	-8.48789	97.6698	5.46305	-8.56378	7.20023	-42.2428	-38.9184	6.43809	6.25586	21.512	11.8825	-8.44496	-3.70844
Frrs1	14.6382	6.86764	-37.0185	-22.661	-37.1016	56.8154	6.39876	66.2253	1.24349	-20.486	3.54663	1.09536	-4.78857	-34.2656	-18.6742	-8.15628	-7.20895	-20.9563	-21.7712	35.7836	29.6375	94.4573	-41.6457	-41.9755	56.3091	-1.55361	-36.2493	-9.76212	-69.638	11.5014	-22.7204	-10.6459	63.2684	-21.8817	39.6824	35.0666	18.7419	-4.24246	6.64004	20.4501	-77.0965	-4.07642	22.0484	-24.0331	-1.74195	-8.32427	-26.3291	44.5863
Ccdc137	29.5143	-4.36849	-21.6814	-32.3324	-23.0998	-5.34738	32.5086	39.6517	16.4141	-0.370941	-5.6158	-1.88028	29.5303	-33.9801	-18.8082	-38.8207	-6.466	15.9781	-3.39216	37.4491	25.406	-2.36974	-38.2531	10.3343	30.3891	-10.9578	-32.5408	-17.9804	-12.5599	-3.62305	54.954	13.2719	5.73924	-6.73893	-4.05363	24.5552	-3.7428	-45.1777	-7.3403	-9.12491	-27.0486	26.2516	25.6283	24.8564	-10.0559	-7.91069	-9.07658	2.28612
Kif3b	7.54795	-8.77589	16.1439	-17.0454	-44.2759	23.0913	54.1837	9.86082	-28.6465	-14.5074	-11.5116	-5.06377	9.96738	-6.88976	10.1528	10.2148	7.80231	-4.6054	20.5353	-16.0738	-41.787	44.1169	-30.8011	16.3665	8.17713	-11.6526	-12.7069	29.5139	-22.7952	36.4594	-9.01254	-31.7445	12.774	-32.2623	13.132	11.3336	30.1474	-34.0669	2.46656	33.6713	6.98273	-36.1758	21.5376	-16.6215	-6.00228	2.42441	-6.23359	10.654
Cog8	47.6705	51.0832	-49.2513	-69.9667	-61.1514	-21.831	27.4682	50.1641	15.0457	-28.6066	-34.4611	50.8092	92.3226	37.2926	-6.16984	-61.7683	-21.7135	-14.8294	-10.7483	38.3192	-2.15509	-66.6006	-45.9971	85.0749	26.5275	-3.13705	-3.44664	-12.8597	-34.4636	-11.5574	10.2741	12.5862	4.01577	-12.8845	-18.8009	30.2875	45.281	32.2325	-35.6386	0.833426	-33.2066	9.6991	-2.15941	16.2562	-4.41639	-39.4812	-17.7312	41.79
Tram1	186.065	150.644	-253.034	-234.754	-118.777	-94.7264	-31.3476	454.782	25.6524	-60.2197	105.985	-331.416	118.874	306.458	124.357	-3.24106	-222.201	-109.911	-308.975	159.936	291.592	-390.772	252.142	-17.1119	188.127	-19.7704	-219.867	81.423	-191.283	-67.1351	83.7544	-71.1028	144.465	-41.1801	76.1908	276.706	-89.0314	227.218	-74.5355	-216.838	-201.559	1.01458	-79.9129	-25.0571	227.907	78.3116	-71.0439	-16.8014
Mtpap	11.5082	12.4145	-16.4015	-8.84066	-13.8223	-22.5713	15.5858	16.2499	10.5336	-9.59019	0.977768	7.42595	10.7862	9.54595	-3.09972	-23.5713	-9.58521	12.3192	-10.8441	38.1098	-8.35911	-37.4742	-0.827305	19.53	16.8549	-24.6744	-1.39057	14.0497	-9.19786	-13.2941	-0.538313	16.7286	-0.201478	22.9766	-5.36616	0.0395998	14.9735	-13.219	-22.5075	-18.6405	-13.7527	20.0905	9.16602	4.13987	15.7782	4.05295	-13.3662	-2.70151
Gtf2f1	66.058	62.3353	-65.2749	-108.335	-68.0428	-49.9596	32.476	90.9913	33.5203	-4.63638	-26.162	52.5787	137.997	43.4412	-68.4153	-103.736	-82.9922	-10.306	-38.704	88.1296	64.4338	-19.2747	-75.5571	49.4347	59.0249	3.26231	-53.9817	-32.1396	-49.6619	-42.431	32.3964	69.7929	65.1564	-17.8032	-38.0137	32.5684	74.6494	-42.6676	-36.1474	-46.3546	-53.4279	71.3391	-17.8498	18.2896	35.152	-18.1421	-43.1944	30.1835
Hsd17b7	-6.91823	223.741	-76.8661	-133.561	-254.079	330.35	-21.726	-236.813	-19.3688	-42.2919	-51.5152	277.516	194.667	-251.256	177.211	216.522	15.7294	-172.433	-232.868	107.127	-86.7535	-194.771	138.169	100.188	-155.533	183.938	34.643	230.366	-109.207	-142.061	5.59161	-20.2849	-275.512	-203.035	9.48767	224.223	227.787	104.598	148.681	114.525	-262.164	21.6988	73.0142	-264.73	45.2472	-126.532	-71.3385	206.597
Dapk3	14.3141	40.7611	-1.77554	-45.8759	-59.0717	5.16332	-13.0981	33.207	3.92601	-31.558	-14.7051	30.8198	72.3556	98.0741	-6.82529	-50.4906	-79.1478	-20.1128	-19.9815	5.01948	47.1486	-9.1734	-25.9926	27.0193	0.590446	32.6557	-11.5819	9.80112	-17.1775	-66.5675	-23.744	32.4621	0.793429	35.9548	-21.5919	51.1001	26.4814	52.6632	-40.6849	-28.8384	-56.1575	-37.9516	31.0681	5.34374	47.0291	-0.0284331	-41.7308	20.1113
Ltv1	10.2428	16.195	-11.3912	-13.3338	-38.4252	3.37405	15.7265	15.031	7.30137	-10.1523	-10.1771	3.68389	38.5856	3.71161	2.21768	-24.7863	-5.40027	-26.2649	11.2812	28.0145	-7.3502	-13.5627	-10.8982	16.3771	7.67086	-16.4474	-6.48558	37.5161	-18.4494	-5.13092	3.83576	-1.18428	15.0291	-25.8904	-12.3414	4.05276	12.9652	-6.74508	14.6181	6.23798	-18.1122	37.8433	5.84987	-33.783	-8.95771	-0.710461	-5.97209	14.591
Wdr74	58.7124	16.9165	-30.5709	-76.6111	-57.9981	1.85557	7.18381	49.9239	33.0422	-26.0065	2.22659	5.39958	91.0472	34.3959	-22.5266	-65.3869	-36.6846	11.7219	-24.2061	22.2891	21.9442	-29.5146	-34.0761	46.9225	0.578251	14.7117	-15.0717	17.6068	-24.3316	-15.1578	-13.4283	11.3919	13.0808	14.05	-4.22075	35.4815	26.508	-12.952	-39.537	-30.1694	-34.1002	23.8953	16.9629	10.0024	23.5625	-0.147327	-20.0235	1.30758
Rpl8	241.921	-52.8277	-71.5151	-520.528	-263.583	574.546	162.464	-4.40692	144.744	-72.4923	51.9022	-204.404	36.4217	297.98	-221.282	-234.58	65.7732	61.6021	-384.814	145.597	346.036	110.724	-153.043	-56.2353	76.0607	22.822	-411.217	469.692	-196.296	-41.7398	-33.5934	182.405	-304.441	79.9284	253.804	206.46	313.263	16.5418	-680.415	-384.368	-123.087	364.998	-80.0341	161.288	174.57	203.663	-122.602	-147.703
Golga5	23.2671	-0.498108	20.9904	-28.6639	-52.528	-0.715816	26.2422	-9.38665	-16.3181	-41.4136	38.617	21.9728	49.9197	38.7168	-9.68749	-54.3619	25.9096	-4.3698	15.8771	-31.0406	-41.6757	-7.37688	-2.643	39.167	6.62782	16.6237	21.2512	-22.4808	-5.96123	-30.9698	-34.1789	-22.3392	0.553699	20.3776	11.6214	24.3122	42.9552	50.5893	-3.03074	-15.4887	-34.0492	4.09301	-21.8103	-66.9852	42.7715	3.96756	-14.7339	26.2838
Zc3h7a	148.592	21.7569	-112.903	-139.932	-119.456	-18.6814	15.814	227.999	-2.42295	-60.0352	11.2561	1.25841	249.566	-15.6594	-60.0403	-111.005	-109.812	47.5377	-35.8262	51.6268	49.2652	-49.8533	-74.3832	85.3386	79.632	-46.8338	-59.5995	-6.18372	-29.4233	20.6864	16.5717	37.2223	-21.4491	8.68152	-43.8222	42.39	71.3656	9.90365	-26.9588	-55.5749	-59.9908	48.1869	19.0968	28.556	-19.2979	-20.595	-31.9546	39.3906
Exosc3	13.6329	31.6011	-13.6581	-34.527	-16.989	-12.862	-1.98376	7.50131	-3.3539	-13.5382	-4.14179	27.1261	68.6897	6.2077	4.06061	-17.791	-23.8026	2.52069	-9.75179	-9.79504	-10.9164	-15.3614	-4.21287	31.3448	20.1716	-0.185196	-15.3757	-7.32613	-12.868	-16.5205	1.41031	11.4963	17.1853	6.67783	-0.0274287	7.21331	11.3095	-1.02307	-14.9485	1.03454	-22.4152	16.3685	-0.476917	-0.328981	4.31161	-16.9336	1.42877	9.82169
Ube2n	15.0236	24.227	-3.09588	-48.855	-25.4027	-16.8016	-16.2598	31.3063	51.8391	-2.67904	-6.59724	27.4012	26.9384	20.9726	-7.74465	-58.9212	-46.8181	-16.9838	-21.2324	32.4288	42.6332	42.0461	-29.8518	-13.5731	36.8543	6.01839	-16.5978	-42.2279	-45.3072	-20.1133	6.24849	50.0287	51.2459	4.54211	-14.6413	11.5815	38.6536	2.04201	-27.7332	-45.8247	-52.8442	23.4791	-7.2032	19.4412	43.928	-5.66231	-14.2575	-1.65079
Mlec	397.433	344.538	-448.864	-506.197	-694.586	-472.726	49.4551	1249.69	406.774	140.197	100.783	17.2981	572.565	61.6892	-187.442	-805.474	-1073.95	-288.504	-298.906	375.362	30.0697	2801.55	-1118.36	-652.398	462.869	65.0557	-389.953	-303.934	-251.1	-177.6	-0.812613	79.8788	494.684	-98.7806	-135.967	473.856	417.43	170.512	-336.554	-269.807	-364.441	173.872	-227.082	1.00552	352.939	-192.172	-206.755	262.855
Sec11a	66.0416	19.2225	-28.9609	-81.0228	-54.8719	-37.348	-12.2831	98.5829	14.5679	-2.1947	0.843971	-4.81612	82.9962	49.1557	40.9018	-63.5107	-70.4227	-4.18833	-66.5219	-45.3773	26.2635	116.636	-52.2735	8.57957	40.1614	15.4906	-29.2908	-55.8688	-13.05	-62.7435	9.40202	78.4729	43.6512	39.6216	-43.3836	-24.1185	29.6476	32.3496	-9.2105	-8.37732	-94.4943	11.6087	5.02034	16.3315	30.7629	-0.753977	-15.2567	4.02771
Mrps12	27.8679	16.2931	-11.0983	-37.815	-45.3101	-22.1246	27.8601	39.0511	-15.1279	35.7874	-14.525	-43.735	41.0708	52.3367	28.7536	-34.6277	-20.442	-3.56779	-50.6039	-18.4193	35.7381	22.9565	-28.6478	18.3291	7.59192	38.8732	-36.4419	6.19812	-28.3582	-40.5358	7.81061	13.1873	-12.4725	33.5538	25.151	-16.0798	53.8465	21.2627	-44.1556	-26.9455	-15.5245	13.4127	-21.0799	-4.4848	43.5948	-5.63002	-40.4673	27.6933
Ticam1	52.5946	49.2268	-58.5126	-27.4545	-83.1486	-39.0783	-14.8401	76.1108	-13.6262	-49.0364	38.1191	67.9598	203.434	-40.1974	-67.4025	-31.2034	-92.8559	23.0326	-56.6871	85.2127	-28.5652	8.96932	-74.638	72.5871	82.6746	-32.8246	-44.9488	-16.2714	-32.4815	-14.9071	-16.1871	7.67425	37.5381	-18.6409	1.6463	42.6474	124.18	-7.59537	-38.1654	-13.2932	-117.395	61.0555	-14.2049	14.6605	7.97421	-38.408	-26.9134	52.1854
Alpl	-41.1609	23.9226	-74.9275	-98.5029	-77.7353	131.259	97.6394	322.663	169.022	-11.766	-76.5309	-114.009	-57.1317	-154.119	-163.837	-155.323	-159.367	-54.9214	53.6352	20.2723	-78.5609	1439.79	-413.154	-527.16	64.2927	-52.9783	-65.9745	-124.901	-11.0355	59.7686	102.413	141.366	259.913	-32.3311	-171.675	-118.033	123.996	-146.032	-201.992	-199.114	-31.349	165.876	179.569	143.18	141.802	-71.1717	-118.888	-36.7019
Mrps2	13.1182	72.1877	-7.7626	-107.345	-67.3129	-28.1387	48.6296	76.1975	64.6476	-68.6391	-49.5057	41.521	86.7182	39.3917	-0.999664	-83.8985	-56.3192	-74.8309	12.5193	92.2879	58.614	-37.5925	-60.6243	37.1359	39.8865	-25.6353	16.649	19.0298	-81.1301	-67.7248	-5.32163	66.9844	61.9606	9.293	-54.9255	-30.9829	98.8022	23.7945	20.1067	-18.0508	-123.973	0.00111656	43.3778	-10.6236	50.401	-24.2897	-48.6203	40.9915
Mst1	112.358	323.048	-94.968	-401.563	-247.432	50.1077	-138.822	131.821	62.7596	-66.868	128.975	-71.7488	251.225	223.991	317.835	14.6765	-123.568	-317.45	-395.435	74.4854	222.821	-488.622	339.834	92.5389	217.009	196.395	-239.941	15.564	-361.561	-186.031	-192.513	-59.1265	205.241	118.163	10.5464	474.164	140.333	398.147	-116.3	-69.247	-430.572	-155.331	-167.165	-171.126	299.156	-30.4437	-2.15369	106.792
Cflar	257.723	78.6839	-338.63	-197.189	-219.4	-50.2288	84.2852	483.274	-0.964136	69.1013	92.306	-0.399078	245.139	-329.358	-240.368	-227.193	-2.41937	146.558	6.8372	313.429	5.93739	-176.537	-81.4636	80.8752	224.103	-151.844	-131.868	-75.271	-67.8704	34.1608	68.9769	148.411	67.7827	-16.0165	9.57812	-23.8926	-63.9983	-55.1993	-20.0761	-8.77127	106.999	-74.1713	80.11	-59.3583	66.516	-75.6657	-50.4615	67.8273
Gtpbp3	14.6729	17.7382	-20.4994	-12.6652	-26.6275	-2.98394	9.52755	14.1385	-3.0891	-19.288	8.76792	-6.37336	54.3845	17.4045	-0.730571	2.45013	-23.2829	-21.8612	-36.4179	3.20781	27.2747	-1.39251	5.45673	0.188173	36.3936	-8.79965	-33.3227	22.6495	-16.0706	-12.0093	-18.4168	-30.7072	13.0204	-11.1474	8.38721	44.9415	48.1705	20.0057	-9.11992	13.0005	-27.427	-27.2921	-21.456	-17.5535	15.9586	-6.49356	-11.8477	29.136
Plekha5	-38.134	34.4085	33.9822	19.3942	-9.16596	5.37305	-119.181	42.1144	-0.528677	16.6021	22.5307	-36.6604	-18.9425	5.47314	48.3544	111.933	-10.7329	-112.379	-28.3569	6.72507	34.303	-42.5091	40.1689	-4.77301	-2.17094	-3.08995	68.2047	26.8412	-18.258	-66.1949	-52.1485	-97.1318	18.2794	76.5355	-52.0601	25.1776	-2.67543	114.173	110.079	101.717	-80.7983	-128.622	-67.5446	-26.8191	8.94192	-12.8549	21.2545	39.1654
Gga3	14.3074	14.4216	-3.80222	-35.5204	-25.4393	13.5833	-19.1047	40.9194	-14.5348	-5.62189	3.77097	22.7629	53.3707	-14.6939	6.56224	-53.3165	4.32255	-20.8461	-24.7258	23.097	31.0975	16.9934	-46.5085	18.9052	39.2963	14.7287	-26.0004	-36.8112	-44.796	-1.88007	15.6863	7.15689	-29.799	29.4001	9.81177	44.9305	68.7081	0.265898	-47.3723	-47.0508	-14.437	19.5568	1.9068	13.1381	-9.80097	-38.4815	-0.854988	32.698
Rrbp1	300.754	171.576	233.259	-556.116	-482.203	478.691	-635.078	456.642	-406.168	-763.757	-487.258	-329.859	1050.64	1705.13	1244.44	331.93	-664.598	-804.743	-683.495	-156.52	113.631	-1479.67	323.973	1038.8	1261.8	-113.764	-750.787	-231.655	-734.27	-560.04	-77.0073	-420.637	483.599	-235.84	-72.4424	1543.37	938.982	978.724	-193.305	-273.165	-833.257	254.768	-764.659	-595.42	-163.322	-302.562	-165.477	1026.37
Tmed10	42.6817	39.6327	2.06099	-95.2546	-108.854	-46.6142	47.6893	162.168	47.8099	-53.1362	-59.4526	-98.2557	45.9595	160.77	47.7927	-35.4489	-89.5942	35.9322	-73.6716	-42.3495	124.809	-82.0214	-32.0726	59.4188	7.31679	-17.4134	-65.6866	66.8452	-14.9553	70.8714	-10.4478	10.477	43.6205	-76.2022	-41.231	20.7925	-17.6168	37.1929	-28.4254	-26.4678	-39.0027	117.03	-53.8919	-44.6052	79.6385	31.4963	-18.977	-30.3581
Slc16a6	83.671	16.1272	-43.9557	-55.0011	-92.3486	-53.9566	6.87261	67.605	18.481	-9.87519	40.0331	16.6583	101.503	110.256	-8.64346	-80.7669	-97.566	-94.5398	-47.7665	62.5434	1.98722	114.43	-79.2318	23.4842	82.8454	-4.92662	8.78255	-63.4818	-75.0332	-74.5307	-16.0209	15.1141	23.0879	26.736	21.6485	80.4905	85.1732	74.2475	-43.4797	-65.5779	-78.4395	36.4259	-6.73949	-48.8417	15.5736	-73.409	14.1611	66.1942
Alg12	71.3401	43.777	-48.0748	-94.2959	-73.4002	-45.8253	18.9362	90.9386	10.9133	-31.4768	-6.32382	36.1337	191.675	24.9236	-48.156	-89.8029	-73.6971	2.1578	-41.9245	35.4514	14.5832	14.5283	-48.2116	45.8307	46.8802	-14.9038	-17.8082	-29.2958	-20.4318	-24.7525	19.9126	19.4927	11.3441	3.83289	-19.2865	27.4419	50.2342	12.3924	-23.8472	-21.3623	-44.4602	21.0133	-0.31966	8.09194	1.46355	-20.1745	-10.1673	24.71
Stat6	-86.197	-30.345	85.5642	23.8051	-11.076	77.6624	77.6694	137.527	-12.9002	-165.76	-101.355	-132.447	-95.5736	63.8184	29.3182	77.5486	5.90803	33.6312	39.6281	75.6012	38.0428	-77.2755	-84.3859	31.5909	44.509	-32.9417	-12.1369	35.2112	-49.9624	29.7358	-57.2249	15.7058	-33.7426	-34.9006	58.8984	-21.9306	125.9	-23.6462	25.4235	38.5978	-155.533	36.7126	65.572	28.6232	-84.3677	-43.721	-39.9162	85.1344
Tmed3	48.1102	118.159	-74.9865	-111.006	-125.349	-64.1803	29.8382	164.74	20.8596	-9.80718	-4.31507	-42.8393	151.187	78.4485	1.28748	-82.3359	-104.079	-32.4001	-48.1081	-4.99332	71.7342	46.2059	-47.4453	21.2741	12.3231	9.29904	-14.3733	-3.95627	-6.46597	-9.88641	-7.86615	-12.6281	5.7454	11.0399	-0.123285	24.1571	9.20359	31.7394	-16.4979	-30.0117	1.95309	5.40621	-9.96902	-7.87275	17.3354	-12.3253	-21.6722	25.446
Tssc4	26.553	34.2379	-13.3267	-46.7087	-36.2331	-30.2829	-8.01563	38.4783	-16.0749	-7.03113	21.5676	27.5317	79.7851	45.8101	-11.1969	-54.2985	-41.7558	-20.1182	-29.17	14.6284	8.72938	6.78598	-6.98667	17.0915	8.24416	5.03728	-5.45411	13.1143	-10.9715	-17.9747	-17.8965	-7.36367	-5.45108	-7.51461	17.1748	23.3191	42.5368	22.4634	-13.7912	-11.0324	-25.1732	-7.45403	-20.2784	-0.208541	7.01935	4.00658	3.67712	3.97093
Gon4l	43.6395	33.11	-58.0319	-44.8956	-52.54	-8.25033	-12.6006	97.9884	4.09509	4.02589	8.02201	17.1378	66.9315	-11.0791	-41.7334	-48.3825	-47.3057	2.87353	-12.6826	55.3949	37.8204	-18.0385	-34.5616	19.0628	60.1486	-25.9899	-28.5408	-4.669	-27.9334	-33.5316	6.67727	-1.63009	7.53833	44.0008	-7.74475	26.4163	53.1188	-4.40849	-25.1158	-8.25038	-42.9632	18.3158	1.90083	-0.254911	-2.43302	-44.4385	12.9313	26.8558
Golga3	55.8912	33.3498	-65.4615	-58.5641	-87.1423	-24.716	73.0558	123.076	-6.82716	-39.7629	27.2067	-17.7011	110.989	-75.1492	-46.7349	-49.7479	-32.1836	54.0065	52.1427	43.133	-44.651	-38.4007	-38.018	52.2092	24.4159	-23.6784	-41.214	40.6879	-22.0631	48.2277	17.6139	-23.8376	-23.2386	-42.1148	29.2444	49.8612	-36.6181	-42.947	-6.66278	0.699256	70.1987	42.0317	20.9075	-29.7342	-49.9465	-42.2707	-4.32353	44.7613
Pcnxl3	-10.9935	41.3664	40.0951	-15.4144	-71.8745	-24.6562	-20.9772	87.2756	-39.1525	-44.8816	12.4156	-70.3021	18.8356	0.938632	168.009	108.382	-10.945	-39.3593	-61.8631	-77.0172	-71.6383	-1.33479	28.5845	54.5069	-5.1783	54.9933	-21.1383	12.0019	-32.2234	45.8016	-43.2756	-81.5019	-55.0492	-59.7962	61.6038	100.65	34.0731	51.3972	6.72093	92.1657	-19.1894	-33.5996	-103.132	-63.7656	-2.35072	25.6656	-29.346	64.4726
Hsf1	53.9638	6.54211	-42.0746	-58.7358	-35.0157	10.9161	-5.93583	78.4987	-10.7589	-20.0026	22.7106	16.5627	64.5594	11.183	-35.7992	-90.1862	-0.380007	28.7225	-11.5095	5.99232	3.49536	27.4794	-45.4859	25.2583	65.8403	-5.19979	-46.7643	-24.8108	-53.1444	-39.5471	35.8246	32.0365	14.5536	23.1917	-13.1525	27.9702	81.3397	-0.125505	-46.8874	-61.1292	-16.7389	30.6734	-29.5632	30.372	-1.65305	-17.4249	-12.5161	26.8552
Unc13b	24.0398	58.2809	-55.2078	-46.8142	-56.2778	56.4517	-8.46251	38.2526	-64.6607	-27.914	64.1675	-41.4371	68.3678	39.1142	44.4414	-2.99701	-37.3973	2.56707	-56.0626	-22.0156	-18.7041	9.01225	2.95203	30.3034	111.675	-8.10535	-75.2636	-9.57657	-87.8439	-46.1588	-2.94801	-41.387	91.2418	-23.4758	-3.02973	81.2786	178.522	29.8011	-27.485	-78.8715	-58.3855	-12.7885	-17.3309	-21.1341	-42.0245	4.61136	8.20477	50.4747
Krit1	33.1147	25.3934	-23.9027	-51.3868	-36.0991	-34.2912	10.6082	44.0681	14.0411	-0.734703	32.4061	50.438	51.6236	-30.797	-41.6418	-52.9113	-43.2052	10.825	1.83381	28.8353	4.38448	31.3422	-24.4576	0.51323	57.1138	-10.5954	-18.5055	-24.3222	-55.3192	-23.228	-3.98132	23.8421	23.2077	-3.26593	31.8948	26.8959	68.5902	3.25038	-37.0289	-65.5859	5.14398	-7.77405	4.94809	2.94982	2.41841	-18.6582	-14.7473	32.7567
Zfp180	23.8704	-12.6978	-9.76744	-9.56172	-32.0855	8.94257	27.6421	26.0733	-26.551	7.37186	1.13737	18.4265	8.28954	-14.1909	-33.9471	-42.3691	41.1672	28.7002	10.3357	13.4469	-27.2616	-1.8719	-37.7002	32.6008	51.5431	-19.3319	-29.4106	-7.79295	-28.2232	-29.572	10.1865	17.2783	13.9447	7.2276	31.2556	19.3805	32.8082	-16.5445	-29.7171	-36.0105	-7.17509	32.3114	-0.48806	-29.207	-2.42252	6.66032	12.6224	0.676606
Mlx	92.7719	52.3348	-70.3589	-142.143	-86.7346	-62.583	46.7985	115.489	87.4549	-16.4553	-15.669	58.2813	154.343	-14.1253	-87.7386	-99.582	-97.8956	-11.2795	-44.2746	98.4434	75.9431	38.7125	-105.713	33.9811	49.5585	21.8898	-64.8701	-64.0029	13.5195	-52.5273	20.1997	80.3621	-17.3686	26.4615	-19.8636	84.1306	35.8882	-7.37901	-60.1759	-98.141	-43.2002	50.2055	17.1845	2.70847	68.1466	-30.8352	-13.5582	1.667
Eif4a3	13.0696	15.4582	-8.88224	-25.0296	-47.3029	30.9376	25.0552	33.4215	-19.2977	-45.8057	-58.1108	9.85735	64.6708	95.8566	-4.63155	-35.4033	-52.1045	2.52495	4.41104	17.9246	-6.68281	-30.3844	-12.8594	33.3074	9.02208	1.09906	-12.4738	-1.9343	-17.6028	23.6219	13.865	12.1642	-50.0502	-34.0601	20.8872	64.0936	-7.50294	36.2308	-74.2741	12.6868	-9.86138	42.1495	-24.5961	-19.9149	8.94869	10.8254	-7.7177	4.39388
Supt5	226.213	73.7813	-120.651	-172.026	-244.461	-71.8475	-80.5919	217.141	-17.6392	-79.3276	51.0697	99.6213	471.494	95.6644	-29.8702	-137.932	-111.395	-148.605	-101.685	74.4884	-30.4781	-111.87	-75.9905	224.898	181.088	-26.7179	-58.1169	-57.3731	-148.744	-44.2335	-96.1442	-61.1448	164.005	-6.52059	38.4105	163.914	150.505	32.2649	52.2246	-46.0363	-148.466	-44.7055	-69.7527	6.3189	-61.2953	-52.6009	30.8185	102.301
Manf	689.581	503.645	-426.279	-834.606	-860.242	-566.261	-92.5314	1110.98	85.9535	-149.338	-12.0557	-9.23718	1416.18	1114.84	150.17	-940.883	-1026.7	-380.948	-692.321	296.347	602.236	-97.3367	-306.958	425.77	1183.3	-260.43	-653.185	-585.882	-678.704	-608.334	-17.74	852.246	952.676	49.269	-345.759	242.054	1165.32	558.069	-674.028	-861.743	-996.35	407.27	-275.942	-192.959	1070.59	-265.593	-367.794	303.648
Zbtb8a	12.9684	10.4692	-16.2802	-16.6076	-11.1858	-6.42079	6.17647	20.4739	-2.1756	-4.04584	2.12975	12.7332	19.4385	-2.70182	-15.0953	-6.53945	-13.4305	10.6031	-4.15876	4.73289	-7.31844	0.420085	4.4937	1.32091	0.757007	2.82153	-0.503325	3.2044	-6.90102	-6.93742	-1.28215	-1.47528	7.21266	6.05237	0.607672	0.278685	-0.727052	-2.9588	3.36068	-3.95099	2.33591	-0.240025	-0.569823	0.283632	-1.71208	-0.958897	-2.97124	4.27357
Pigs	9.46339	10.9927	-19.1827	-12.4398	-38.8528	34.0765	64.4292	-5.44977	-40.7538	-22.5809	-21.0518	-19.0715	28.7432	60.0205	-0.897801	23.6681	-23.2664	19.6839	-65.3203	-17.6774	16.2945	6.40362	21.5692	-8.7998	38.7495	-52.2295	-3.46662	28.5197	-1.38991	23.9414	-9.94725	-48.1822	-33.636	-0.880455	-13.6052	33.6193	64.2995	7.98781	-4.90162	18.1396	-6.47664	-22.7545	16.554	-13.4076	-19.5787	-42.2257	-6.26648	47.1374
Vimp	76.7302	63.3115	32.5144	-132.967	-133.882	-36.7991	-17.7686	66.438	-53.7045	-89.1421	-18.3292	-20.835	244.448	347.913	77.042	-84.7972	-111.881	-89.3326	-164.547	-54.0871	52.6204	-76.7108	-23.329	147.093	94.9791	23.5105	-96.4561	-9.98941	-79.2874	-76.7635	-39.4715	22.9836	166.874	-7.5725	-31.7149	70.0078	43.6654	55.1679	30.2111	-27.1079	-129.613	-28.6228	-43.9065	-44.7355	78.5141	37.1832	-29.2402	21.3842
Arpin	-8.94572	4.83224	2.50691	3.3989	2.29234	-2.73238	-1.21272	13.844	1.80977	-8.34356	-8.8675	-7.73687	1.50011	3.44426	1.31704	-0.267198	0.121378	-2.53251	-1.30214	11.621	-19.0988	34.6277	-16.9036	-3.37267	1.32663	-12.2004	-1.81009	8.83263	1.93153	23.6715	-12.9032	5.63366	19.3905	-30.8157	-21.2437	-4.3981	15.3375	5.89655	-13.4688	6.02608	-9.37639	19.0966	11.6504	9.01587	-4.07439	-13.8365	-22.8393	19.1571
9030025P20Rik	9.33177	-7.12042	0.813613	-6.23323	-2.28095	-4.05614	-3.33083	10.6147	7.87646	0.281302	-5.43757	-6.11974	6.00706	4.20654	0.077203	0.0707713	7.07957	-5.83286	-9.21571	-5.33413	-5.29699	17.0302	0.056409	-3.187	-4.96674	1.95963	2.74872	2.96975	-1.42146	2.22556	4.32018	-0.803807	-7.28997	0.972602	-7.1261	0.506344	-6.3095	17.9163	-6.70012	5.74712	-3.41983	-1.2747	-4.56753	6.19282	-1.54071	-1.59123	4.69085	-3.23813
Stx5a	94.5061	100.609	-86.9576	-126.071	-178.814	21.8117	26.1672	153.74	-40.5306	-135.522	25.5176	-44.5062	337.044	121.814	-36.2473	-87.8145	-119.561	113.272	-118.585	-58.8414	-11.5541	-38.4583	-31.4311	120.414	1.01229	5.50887	-18.1703	87.9216	-4.55328	-2.23578	-57.6718	-75.1131	-61.9849	-24.4637	-3.16439	56.1309	58.2151	141.878	12.8701	21.2854	-23.8972	-21.4041	-53.2745	-59.6056	-28.0131	-11.9293	-9.38105	70.0395
Fdps	431.97	1669.67	-639.05	-1601.67	-1440.19	1172.41	-904.589	-480.161	419.855	-750.166	432.944	1218.74	2414	-524.189	361.359	376.331	-111.459	-751.591	-1254.08	-611.744	-443.641	-525.523	871.558	669.209	-149.989	1394.11	-412.844	256.992	-933.341	-1043.77	-132.564	-543.701	-297.72	-88.8451	411.195	1515.29	1168.26	1120.79	-12.8258	-554.269	-1224.39	-257.07	-236.188	-697.998	399.506	-177.762	-302.021	799.163
Dph3	9.86405	5.61871	-9.08927	-20.021	-22.1854	10.8097	16.2654	13.676	4.73335	-2.08276	7.14292	9.75686	3.46538	-1.48552	-18.2811	-30.6368	-0.662462	5.44092	-16.0403	19.877	16.578	13.145	3.66887	-19.5576	-2.9308	4.4683	2.26554	16.6799	-11.773	-34.7468	-2.95303	6.63095	33.0977	6.24921	-19.3268	8.44737	30.0627	-4.40221	-32.7072	-38.7662	28.6033	11.6751	-2.83464	-16.9354	19.7331	8.25938	0.840648	-9.63731
Cox10	10.1754	25.41	-51.0558	-31.8862	-24.2671	10.9928	86.0778	45.6417	8.12533	-37.1037	-29.0524	-10.5841	33.2355	-35.6113	-17.0418	-52.8864	12.5293	31.9803	-4.03504	30.454	23.9329	19.9709	-37.2626	-7.73956	3.50617	-12.9186	-26.6068	8.8085	10.7802	27.2667	24.0444	53.4684	-28.4823	-41.9681	-36.581	4.61025	0.452027	-13.3461	-23.0088	-36.7994	67.2999	36.4389	15.7	2.68691	-5.2434	-14.5746	-42.8515	27.3182
Amigo3	10.0394	-4.25579	-6.16673	-3.19225	-5.7711	-3.43817	4.99196	11.6346	-1.55956	-2.94061	-2.65473	4.5462	12.8053	-6.72433	-3.81612	-8.65286	1.80599	4.14193	-1.46205	2.16725	1.08269	-2.84142	-5.35537	5.61588	-1.70168	-1.09071	3.99905	3.05498	-3.81012	0.15796	1.34875	-2.32466	0.628927	-4.06489	-0.411378	3.43169	4.76701	-0.201781	-1.60737	-4.82145	-1.08824	4.37645	-0.67018	-1.85264	3.19471	-0.215325	-0.903197	-0.195931
Ecsit	-4.07985	-30.3225	29.1213	-37.2522	7.18936	22.777	39.777	17.3442	95.5746	-48.2997	-89.2664	-21.6744	8.23912	38.1	-6.41936	-117.012	7.12377	29.2414	-7.17848	20.0479	55.833	82.7296	-23.065	-68.5277	5.0236	-34.7797	7.10689	29.1351	-46.0814	-18.277	26.108	103.158	8.38563	52.5043	-37.0373	-95.0661	21.1548	-21.0628	-68.8778	-36.9166	37.543	-14.9969	36.8759	11.4031	84.7484	29.3145	-33.2556	-46.1097
Eogt	26.2017	-3.51948	-6.38053	-30.2418	-11.3387	-16.3444	-0.0600859	36.6175	3.90374	-10.7135	18.3299	-2.19056	29.8494	6.37375	-8.75358	-19.7879	-8.08879	-11.4009	-11.2071	-2.31161	-13.3569	50.9078	-8.61043	-7.87767	0.56335	5.03525	-1.7523	6.60116	-11.4993	-13.5179	-3.47128	11.9819	21.0305	-16.5649	-4.08724	6.34489	4.65774	-11.3576	2.05061	7.61213	10.5513	-13.5409	-6.93999	20.4697	-3.98028	-15.7631	-9.73781	15.3141
Gorasp2	44.0561	58.9932	40.98	-131.323	-156.626	-13.7117	50.7325	193.287	3.38191	-175.11	-100.492	-111.17	104.121	278.791	216.714	10.0872	-150.851	-44.3457	-98.4264	-95.8558	83.1834	-99.0422	-54.5837	147.211	-81.3702	53.9451	14.977	112.697	-5.9883	-60.5686	0.085868	-27.5044	60.9456	-91.3638	-167.202	57.6971	28.4249	74.7048	123.737	97.2872	-103.397	-40.5216	-106.675	-67.0978	128.712	54.9432	-73.9287	17.4619
Ibtk	13.4403	86.2265	-59.5234	-46.9174	-135.657	2.90144	81.5702	128.581	1.16498	-28.4768	32.5048	-132.698	-14.4069	33.3438	84.6451	18.2482	-70.0171	-47.0897	99.4736	12.1211	-2.43799	-132.182	30.253	44.9328	15.7352	-47.1156	-21.7812	-3.77825	53.5413	101.425	1.65763	-33.212	3.65647	-138.827	-26.114	21.5977	99.7686	-5.25772	-75.0725	23.9151	49.1082	-17.9493	40.1019	-84.5647	94.1041	-13.8756	-76.4978	39.4345
B3galt6	12.1782	7.87011	-12.6507	-16.324	-14.4268	-7.86058	13.9923	9.89442	8.78344	7.92324	3.23499	5.12313	3.38596	-10.4563	-8.27224	-5.94359	-1.34402	-7.91739	7.00627	-0.166219	12.3458	-5.8292	-1.40298	0.856136	6.26351	-2.55806	-3.37627	-4.29658	-0.577302	-6.02526	-2.30454	6.77119	3.23163	11.8707	9.14774	-0.288132	-3.51794	-8.4509	-11.8263	-7.35307	2.26582	0.243771	-1.04503	16.2647	3.27001	-3.77396	-1.76822	-2.1676
Sike1	4.33902	12.669	-13.0219	-4.43527	-3.50717	-11.1601	0.622126	13.5028	-7.95156	-2.25733	-3.31792	10.3024	22.2755	-8.47841	8.65435	1.27299	-13.6295	-8.25632	2.35254	-2.25759	-5.46422	0.0878465	5.03641	2.62227	-0.858345	-0.0473978	10.2978	-3.95891	-5.85475	-0.0351312	-4.9079	-4.39941	3.46451	4.12784	8.42064	-16.1352	10.9851	-9.50047	4.84229	22.7578	0.937764	-15.5671	-9.99134	-2.33393	9.84343	-1.58444	-7.90175	7.3989
Jak1	-7.14719	90.2078	-103.465	-6.55477	-180.539	-88.2709	107.442	417.352	45.0404	103.047	-18.2921	-206.555	-147.295	-212.408	-11.4444	30.426	-29.3499	-3.8696	53.339	288.175	152.81	-247.239	46.0877	-71.4969	228.786	-128.025	-10.3715	-48.8323	-206.299	-20.5987	-166.94	4.8836	317.1	-58.4015	174.474	88.5748	84.9786	-41.2053	-82.6609	32.09	-190.88	-40.3314	13.0802	-23.5103	50.9736	-13.6408	-25.0382	61.795
Cdk13	24.0609	25.1566	-42.0696	6.66183	-54.4347	-59.9097	39.613	88.3908	2.75668	-26.324	30.5468	4.39092	-42.0878	-60.3021	29.6858	4.23197	32.8666	38.0811	38.0156	14.4796	-71.6187	-88.2166	-4.57361	70.5988	49.9012	-20.255	-45.7569	28.381	-86.117	27.6778	50.7234	14.8083	-29.4178	-4.30948	10.4551	-2.66586	18.3168	-75.7131	55.5311	72.93	-7.50331	-21.4257	16.0236	-34.1542	-70.1307	20.3961	7.22392	25.0806
Alg2	138.281	51.5411	-126.937	-118.689	-139.332	-51.6163	76.2104	164.265	-7.27417	-66.8709	-0.999405	83.0629	271.574	-66.811	-87.7251	-90.5252	-69.7597	59.3767	-35.7341	34.7687	-35.6775	0.993179	-89.545	107.424	7.1033	5.98732	-6.86917	10.147	-15.5558	-4.62036	2.21755	-6.99588	-25.0926	-19.3961	0.89983	25.3762	54.6782	12.735	1.79061	6.50109	-29.7621	-13.5273	-8.72522	0.157333	-7.06954	2.56457	-17.4614	24.9173
Hars	29.0703	5.02359	-3.49868	-41.4857	-23.7743	-26.1275	13.2889	50.7372	4.43132	-10.7407	-13.7305	-39.4703	41.4147	51.6082	48.1578	-16.2044	-21.0495	-39.9722	-58.6871	9.83969	58.4612	-28.9861	-7.19099	18.8852	44.3091	-13.3031	-19.8732	-26.0768	-5.71532	2.54184	-17.3577	2.96349	5.08766	-23.2212	-17.7453	77.6185	26.2087	35.2901	-13.0135	-3.62392	-26.8628	7.41674	-36.5762	-55.404	34.5912	12.1473	-4.13273	14.7312
Arf6	60.7322	80.9408	-86.2989	-111.732	-179.733	-14.5711	162.267	196.695	-38.4734	-29.5915	28.1514	29.1016	82.4552	-92.9619	-60.1346	-194.779	8.48698	82.2322	47.5767	105.011	1.35253	-57.4527	-60.7098	41.4355	116.322	-30.2323	-76.046	-31.6321	-136.866	-19.9233	49.9224	104.635	24.5747	22.8929	62.1162	47.3114	128.039	-139.799	-147.937	-133.306	-160.612	349.503	56.9563	7.57385	-25.2598	-92.4736	-48.4746	72.7147
Bysl	85.2619	67.442	-96.2391	-136.49	-119.578	-25.9359	76.681	158.927	61.1602	5.29541	-24.5255	11.6785	101.866	-31.5856	-54.0584	-141.521	-63.4549	13.1588	27.9901	98.2923	52.5361	-17.0375	-91.7543	41.8908	83.2708	-35.7511	-62.3615	-16.4149	-64.2347	-17.4753	44.5673	56.4061	34.6757	30.6048	-0.112249	33.105	39.4856	-47.6847	-75.4795	-94.4195	-69.2928	115.434	54.1569	19.2133	12.6104	-4.3309	-67.5224	31.5503
Preb	175.943	227.674	-202.269	-388.763	-360.807	6.87813	244.095	507.336	83.9677	-177.826	-241.293	-186.77	442.694	242.228	9.84932	-275.105	-238.152	53.0068	-44.5916	172.492	31.6174	-61.0176	-230.49	209.304	80.174	35.9585	-181.93	103.622	-98.5307	5.60739	18.0027	-30.5314	-32.1332	-75.0165	46.2202	184.349	128.249	32.7937	-105.455	-32.4165	-149.458	68.5608	-17.5881	-15.5337	55.9482	-52.7453	-21.9039	53.7564
AI837181	6.63612	-3.636	-3.11736	-0.743183	-13.8908	32.0408	-4.48903	-0.407821	-20.8229	-26.7469	7.30105	6.26773	16.2658	11.0196	20.5428	0.39858	-23.2329	30.4286	-31.4332	-15.5788	6.46345	5.26787	-13.1853	14.6519	-17.4212	-0.694489	4.74897	26.2922	13.1301	-12.1058	-1.30984	0.186788	-22.5751	48.6021	-36.3372	-14.45	-7.64768	4.92061	-3.04081	10.6834	-4.2811	7.93733	4.92553	-2.69876	7.64195	-2.18071	8.84932	-13.1757
Vcpip1	13.654	19.5185	-10.8233	-9.0617	-67.5531	-32.4819	-4.4042	124.854	37.8008	0.265232	-8.40392	-35.0036	-78.4844	-73.5844	77.2341	46.9013	4.02535	16.4398	47.9741	23.1541	-41.1525	-150.324	62.6946	36.761	77.177	-71.2304	29.1384	-49.691	-68.1029	48.4948	-32.701	53.3795	23.4464	-37.8073	79.9134	-31.419	-62.1121	-34.6847	120.74	84.3291	-77.2067	-72.3334	77.3326	-57.0736	-27.2842	-36.2107	51.7075	12.1987
Entpd7	46.0638	30.9318	-51.1023	-43.0096	-43.8586	-31.7639	-0.149538	67.7417	0.305317	4.24021	23.9188	10.4007	87.2171	-2.45702	-23.8094	-47.4946	-44.4734	-12.6013	-15.8034	21.2044	1.7992	33.8813	-15.2017	4.02029	1.79145	6.50898	-4.74819	-2.46158	-0.66289	3.847	-7.73142	-15.9177	3.18308	1.83967	4.39795	19.9881	-3.89346	7.167	2.9969	-7.99662	-0.187675	-2.92669	-13.3467	-2.45495	13.0177	-4.88278	-2.22344	4.69633
Ccdc120	-0.844202	10.9446	-0.406668	-9.82839	-9.1599	-1.5017	-2.30848	8.08997	7.02868	-3.51792	6.58943	-1.96595	-1.08983	3.6884	0.00688192	6.76029	-7.15041	-10.3984	-4.42139	7.08553	-11.0749	20.8198	-4.88073	-2.46472	12.7828	7.66064	-8.29367	-19.3943	-8.73479	-5.86644	-3.36098	-0.450824	39.56	-8.62909	-26.286	24.1021	11.2433	22.9887	-18.0042	-17.4137	-31.4586	50.7902	-21.1465	6.34087	-5.12714	-13.2114	0.746919	11.162
Spata24	-2.42472	0.952955	4.91394	-4.66804	-3.69754	11.4232	3.93899	-0.768139	-7.82491	-12.1195	3.0698	-0.973151	-2.45292	6.43463	-4.62214	11.0837	11.0098	0.133358	-0.805395	-8.43213	-12.1852	2.01136	1.73851	4.2637	-7.78033	7.19173	-1.53194	9.24202	-1.60779	0.302	4.56567	-6.51383	-8.13233	-2.79267	-7.03176	4.86501	4.41211	1.4471	9.43877	4.78971	-1.39915	-9.29256	0.0934986	-3.51095	2.61112	-2.89809	4.70969	-1.17702
Mrs2	30.8018	-8.39286	-28.7067	-15.6897	-11.7488	-11.3112	14.1354	31.4631	11.2181	-0.949283	14.2758	18.1682	8.89103	-27.1353	-23.9364	-8.01708	-12.757	-17.7117	-4.07174	22.2117	-12.9062	90.8838	-45.4853	-13.2298	18.347	-5.14023	-23.2823	6.23223	-11.3188	-5.75736	11.2716	-0.284211	10.5103	-5.9381	26.987	7.86365	1.21484	-26.2335	-32.4232	-2.66042	21.929	19.8215	7.7099	-8.18515	-12.6558	-11.3108	11.7042	1.59866
Cherp	95.4374	26.2882	-14.4761	-102.571	-100.058	-96.4976	18.817	138.946	-36.78	-68.0838	1.31993	139.559	218.365	-44.4881	-24.1094	-95.2182	-41.7653	26.4212	-25.6336	34.0789	-70.9523	-33.3661	-83.0865	137.853	77.5024	-33.4013	18.6253	-25.8333	-112.045	-55.6547	41.6423	-13.2976	43.0937	56.6465	-18.5871	26.1641	82.8501	3.33306	31.4291	-20.6387	-119.158	-16.7452	13.1478	37.3863	-22.1181	-41.1467	7.00452	39.801
Ttpal	79.973	-15.6427	-54.9806	-74.3397	-97.1944	-12.9354	108.836	164.708	-3.32071	-18.0252	8.86506	-13.9918	-8.21111	-16.5628	-64.3988	-89.0725	-5.06225	23.0676	44.7982	109.272	6.14624	-48.0415	-43.3293	19.443	110.691	-40.4264	-87.705	-35.2952	-78.6612	31.564	39.9023	32.6566	41.1852	-41.706	65.9161	80.6441	38.9668	-49.3786	-92.267	-95.7012	-47.4458	70.171	98.4806	-24.6177	-23.6703	-1.33446	10.2295	-2.19871
Gmppa	14.7701	72.5972	-11.1957	-83.9336	-50.2417	-8.6475	4.87256	112.756	-46.4527	-82.7691	-71.4196	-62.4934	158.716	170.6	43.265	-15.345	-12.4674	-32.5141	-75.4771	-61.987	-6.23333	-21.799	-14.327	79.7266	-41.7015	18.205	1.6278	53.807	13.0378	28.7266	-10.7658	-43.3549	-18.041	-26.3682	-46.5266	-9.75384	2.51969	41.3649	55.4682	15.9277	-1.73482	26.9452	-18.1343	-27.6984	-19.8961	-14.6321	-5.24578	26.2235
Nme6	17.6543	50.2388	-28.3165	-31.0576	-58.3327	-18.7251	12.4113	35.8301	8.43494	-8.64008	-39.1866	-22.2771	97.8065	72.1651	30.3643	-14.8261	-63.2743	-32.8904	-52.0334	-0.603087	25.0132	21.6796	-30.9651	29.5299	-3.33113	13.9668	-3.99769	-5.21242	2.39071	3.05318	-0.958171	-13.0473	-0.902967	-23.4496	-18.8823	37.3616	15.4848	37.7813	-19.5506	-6.30219	-5.23759	17.3767	-30.1488	-12.0906	18.9955	-3.12721	-19.8158	19.6438
Pqlc1	-22.2239	10.1898	-24.5091	12.9987	51.333	76.6807	-94.163	203.568	-63.2665	-237.437	-175.302	-12.9329	323.983	-96.9243	-20.9749	72.5128	58.8434	135.216	-228.799	184.861	19.1352	-284.48	-55.955	167.647	-282.659	77.6374	173.737	130.783	150.06	89.6854	-49.8025	-28.8815	-272.694	-30.9525	-65.9946	-168.298	-68.3415	132.439	117.152	111.339	140.49	-44.349	-137.845	46.6051	25.1056	9.0838	-52.211	-2.08891
Tmem176b	-436.507	1269.22	-370.026	-629.582	-530.732	344.749	-38.7742	909.521	-396.204	-246.44	209.328	-201.242	-109.043	447	142.268	-220.094	-61.1152	298.869	-451.71	-365.877	-436.88	1440.32	-452.429	-114.617	420.348	73.0254	-200.497	-604.498	-5.61073	-34.6728	-62.5681	-269.483	779.381	-307.756	-424.551	534.899	453.125	261.031	-182.118	361.993	-651.624	96.5725	-255.707	-129.184	113.993	-186.087	-193.994	413.983
Mrps18b	-4.02832	40.8333	-23.4328	-43.1911	-23.2995	46.6209	39.505	45.5382	4.30111	-96.4896	-89.8343	-50.6202	93.3184	65.8703	40.4184	7.2365	-7.89862	24.2853	-50.656	4.41363	-4.1867	-55.3378	-23.2467	59.8808	-20.2613	4.45916	-8.64786	66.4128	-10.7732	4.52908	-18.7089	19.8433	-38.4176	-28.8272	-62.1727	22.6827	82.2256	-2.41595	15.9406	-5.53826	-31.0123	39.3991	6.63224	-40.3327	10.7599	-13.1117	-15.7938	23.129
Hivep1	-43.4928	42.4704	20.0063	8.08579	-11.9336	-34.933	-21.3043	77.3526	17.4627	-17.6077	15.0724	-34.6	-91.6716	-44.1568	71.9751	14.0826	56.7561	16.7738	33.3265	-68.4308	7.22072	-11.7166	-31.5276	30.7897	-5.79754	-6.24828	25.7041	-9.63508	-21.2833	-4.7829	44.6289	28.8127	-17.0374	-23.1404	-11.9761	-36.254	33.046	-38.337	7.04928	-34.3274	-36.8907	194.617	39.513	-25.8769	-107.599	-37.8844	-9.15793	52.8563
Vps37c	36.1466	74.2344	-71.0913	-76.945	-69.8044	1.29641	23.9258	93.6074	-3.97138	-22.811	1.62937	-0.336208	135.38	-21.9263	-64.0187	-46.6437	-35.8697	62.5352	-28.6116	37.6495	-33.4941	22.201	-68.6256	55.5432	6.79325	14.4906	-9.06806	-8.64109	-19.0479	0.1519	2.7351	2.56707	18.1507	-17.3094	-31.79	35.5216	-1.89194	4.72618	9.63281	-0.518594	17.7983	30.8945	-31.4042	-2.18043	-32.9326	-13.6176	-10.2765	35.2162
Sdhaf2	14.4911	2.27555	-14.4075	-13.4551	-32.7176	-16.6176	44.933	42.4298	39.2477	-46.9215	-14.3832	3.65152	17.1749	-2.04353	-21.6339	-29.8103	-22.3841	6.8958	18.6201	28.5623	55.9603	-43.3531	-30.8461	14.3316	20.6297	-21.1557	2.11361	-4.95956	-20.9661	-17.3279	12.4385	40.1905	15.1413	24.4957	-13.5284	-26.6354	-3.12962	-14.9728	-11.0521	-39.4767	22.3522	46.0155	-1.68273	13.1812	15.0922	-35.8452	-24.0821	23.1638
2410004B18Rik	9.93505	-4.07596	-3.43657	-17.0402	-5.31973	-4.09771	16.7434	23.8849	-3.83147	-0.725605	0.168889	2.46068	1.53871	1.43993	-16.5991	-22.7806	-3.44931	5.62634	1.52972	14.2223	13.1525	7.34269	-9.89991	-6.78888	17.0054	-8.9396	-13.8097	-13.8653	-3.04073	1.13212	15.7669	20.8546	-5.20099	12.1729	0.495645	-7.99165	-2.31818	-7.43669	-15.2382	-24.4746	17.6829	14.2174	-0.36773	5.58613	1.92999	-0.0205695	3.06122	-7.20125
Pcbp1	106.684	219.647	-137.189	-331.872	-248.088	27.1429	67.7212	315.839	244.908	-164.872	-315.642	-11.0939	447.457	185.188	32.862	-331.604	-263.266	-66.3873	-146.659	446.808	204.02	-207.84	-302.022	228.259	-9.62998	7.88846	-13.9133	142.066	-82.5829	-78.926	-48.0007	149.072	-100.37	-97.0812	-137.887	169.126	309.452	93.5033	-138.767	-142.066	-225.684	186.747	-51.2383	38.097	132.43	-83.104	-74.4453	55.3129
Nvl	11.427	8.67234	1.25491	-25.4018	-26.8027	-9.06185	9.68648	23.7994	27.1487	-20.2351	-0.934199	7.23175	20.8692	-27.341	25.1582	-4.38777	-22.8749	-35.1259	20.1092	24.8667	9.81548	-21.5267	-6.60163	10.254	24.8388	-2.4715	-19.0437	-1.94499	-19.1878	4.82446	-18.7896	3.81469	5.23619	-3.63564	20.9701	18.9678	22.0638	-2.23795	-13.696	-2.93436	-23.0637	0.492359	17.9018	-0.73537	-6.37562	-26.5864	0.785917	20.8067
6530402F18Rik	-4.19066	8.76053	0.197934	-1.42587	-2.05411	-11.4716	1.59605	9.77321	0.414697	0.764441	-0.399468	-0.49469	-0.252472	-0.154134	-1.76908	1.43711	0.607534	-2.27148	-1.13822	1.45824	-0.235922	2.08948	-1.25969	0.0181773	0.786426	-0.30781	0.466897	-0.668819	-1.97575	0.00371905	2.14363	1.7266	-2.25171	-7.50097	11.3252	-4.48034	7.10651	-6.92919	-2.92751	-2.88933	5.54863	2.77493	1.72277	4.09357	-5.48292	-5.16498	-2.13143	5.01182
Dimt1	5.87342	0.231471	-4.05017	-4.20333	-10.5574	-3.29535	19.5678	0.795669	0.690392	-10.9492	6.02059	-0.924815	15.7116	-11.0535	-5.06427	-6.15651	0.95083	13.9622	-8.3825	3.78665	0.918019	-5.24571	-4.16261	5.53671	11.7056	-5.55613	0.448239	-11.5145	-8.60803	4.90275	3.65146	2.30459	-4.86096	0.60073	-6.08167	12.4794	21.294	-3.61021	-10.139	0.00323374	-13.3472	7.61234	-2.35831	6.97396	-8.11336	-0.877639	-5.10922	8.19988
Gga1	8.36804	-23.4605	17.9626	-22.7416	-2.34485	98.4795	2.90434	-46.326	-61.3524	-46.6555	-30.3403	14.5294	79.8992	40.823	31.6904	-1.23924	-3.10528	-15.002	-69.5072	8.45334	-0.853594	43.5284	-62.863	39.1533	-2.24219	4.56752	0.511806	10.4971	16.04	-34.2187	11.5666	-12.6464	-26.2159	17.4174	-20.2008	18.4724	0.331871	4.91706	0.36285	37.2304	31.0866	-28.4147	-11.1635	5.55016	-2.75437	-63.4855	5.42092	37.3693
Brix1	28.0034	14.4728	-18.8377	-14.7227	-60.5045	-9.80159	21.6085	35.3317	3.90997	-37.9241	-5.84154	22.5856	95.67	-6.48894	-17.1177	-48.9725	-2.50035	7.25534	-17.7706	34.7458	-14.8759	-26.7936	-21.4556	40.0244	32.1705	-8.19356	-32.5993	3.85051	-40.4329	-24.557	37.9092	41.1423	3.16393	23.5942	-10.5584	16.686	5.62991	-21.2958	-15.8533	-41.4972	-41.1798	34.7368	29.1678	14.4108	12.0295	0.171061	-19.7062	1.21114
Nfxl1	88.0205	34.315	-78.3623	-74.5259	-78.6707	-44.3274	0.11706	129.566	-1.81745	-20.7734	41.2656	5.39109	161.449	-4.66913	-46.0087	-86.572	-52.4192	12.4687	-38.6729	58.2564	-8.229	-15.9594	-22.272	42.4299	46.0449	-2.09268	-23.9128	-28.2592	-22.3174	-22.8629	-9.85778	6.95605	21.5525	2.60706	22.3252	44.8333	31.2762	-1.63134	-6.81059	-19.0261	-34.4548	-5.73117	-18.9448	-9.89439	4.82025	19.5824	0.217506	5.58042
Slc25a35	5.23134	4.91823	-4.10321	-3.15525	-3.63914	-18.7578	0.764621	0.319754	4.07027	12.0532	2.19031	15.7821	5.06443	5.51457	3.85353	-13.5893	-19.9224	-10.5902	-10.5542	-7.76866	-3.03123	68.2714	-15.6655	-17.2568	2.24611	1.52291	0.727277	-5.96129	-4.53382	-0.846519	2.59886	5.07791	-2.50594	4.9844	-3.61347	-2.9696	10.5214	-2.99726	-3.56877	-2.49596	-2.01414	8.08144	-5.75383	6.1751	-3.8283	-3.13617	-1.08083	3.37049
Idi1	24.5927	202.905	-25.5238	-137.459	-229.158	248.548	-151.653	-75.8846	-182.692	-143.159	-32.8009	327.358	403.496	-84.1758	166.147	155.975	-28.8622	-177.935	-229.247	-26.8653	-119.841	-228.281	170.372	174.146	8.56934	232.975	-34.1741	151.064	-245.917	-266.379	-79.7237	-155.015	-60.0256	-247.245	143.811	451.896	202.508	219.793	291.51	36.3926	-284.49	-95.8155	-49.4243	-280.395	-103.416	-143.025	-62.8122	369.337
Ifngr1	-13.8053	49.6471	-9.19495	-18.7964	-6.25053	-4.66665	-26.6601	-3.36274	-19.5958	9.14703	20.2854	30.7363	24.7602	34.0442	-8.85169	-35.3949	-8.21807	-30.7241	6.38226	-16.8953	10.3932	8.71367	16.3802	-8.07301	18.6082	15.8822	-18.8149	-25.0059	3.55612	-5.72975	-13.9708	-17.2789	-2.56987	1.16417	31.4436	26.6254	29.002	11.7749	-35.6751	-24.2504	-18.0512	78.8433	-36.5328	5.50177	-27.4541	-28.8936	-6.2394	38.065
Ncdn	57.0581	-15.3591	-22.6825	-55.8934	-48.4838	-21.3165	58.9254	84.9145	14.3408	-43.2544	1.50134	9.31439	40.1977	-10.7156	-22.32	-61.5571	-40.939	37.0724	54.283	32.1524	-20.8512	-28.7414	-34.0852	36.439	20.0334	-11.2185	-19.0101	-10.8502	-18.2154	9.22604	13.9217	18.6852	35.3159	-1.51016	-1.70825	36.2814	-11.5407	-37.9181	-72.8745	-52.7095	1.75119	74.396	56.0029	13.5087	-6.26154	-22.3275	-20.6885	7.71038
St7l	34.7703	7.35922	-14.5116	-72.5175	-38.0267	14.9631	13.3071	67.9878	12.2777	6.59983	20.6248	-6.51492	9.59722	-22.9233	-15.495	-61.0337	-11.707	11.8586	-6.46183	49.6804	46.2621	-28.4747	-19.9478	2.32592	60.6952	-27.172	-17.9869	-44.3227	-24.9706	-19.1091	3.03976	40.5985	34.8879	23.6966	0.00540651	0.668234	16.4711	-5.49406	-14.1681	-7.59758	-24.9127	-23.143	1.42314	-1.89169	28.6844	9.18776	-8.71203	0.122469
Znfx1	43.5056	77.5018	-163.846	-61.3739	-82.4802	-89.9818	178.056	285.742	50.0691	-10.4885	-49.116	-76.4747	73.2453	-185.991	-98.4824	-126.699	-60.5199	19.3463	151.284	366.385	-3.58655	-184.611	-77.7235	26.24	-30.143	-35.8069	-39.7215	36.1009	-0.29023	204.025	149.914	-34.6134	-146.454	-162.457	22.6337	22.039	-46.0117	-84.3348	-68.1392	121.91	-16.4407	74.9127	128.009	82.3889	-36.1356	-159.115	-45.9153	63.6428
Ctps	20.0158	11.2878	-24.0289	-28.6401	-26.1502	-11.1587	31.1639	33.5309	16.5689	-5.53873	6.47751	10.6127	22.4947	-26.0746	-12.9693	-48.5734	-13.8688	-2.61578	24.0513	19.3219	-10.157	59.3759	-36.8424	-8.28349	0.438363	-15.1218	-1.12732	-8.13596	23.7924	7.53697	8.6054	2.1681	-1.75157	16.76	-8.47396	7.67034	-5.43029	-18.7783	-40.2904	-34.7587	-7.37678	42.0247	25.8952	16.0601	21.9882	-3.21994	-15.5126	-12.9621
Nif3l1	18.748	9.44956	-5.94859	-21.8476	-20.5184	-24.1227	12.505	17.6926	9.99209	-14.0385	-14.639	0.108235	58.9165	24.8991	10.7206	-27.0996	-15.2431	-23.6426	-21.4212	13.7574	18.2726	-23.5726	3.04059	13.992	7.36933	1.46085	11.3932	-8.24164	-15.207	-14.0371	-12.5506	2.30386	22.4835	-9.12387	-3.83377	1.94272	33.7253	15.9379	-0.938286	-5.77516	-26.5242	4.09138	-8.63371	-1.89709	1.52688	2.43285	-14.2283	16.3231
Ercc2	2.83828	14.7697	3.18869	-12.7073	-25.437	4.59173	-7.58755	5.29674	9.98235	-22.2491	16.9763	-5.31838	3.69665	49.6212	9.06652	-11.9466	-22.0514	-23.6647	-0.873255	7.05577	8.50294	-7.46212	-14.2504	17.961	-2.74675	5.66037	10.3757	6.63571	-22.4751	2.35932	5.11479	-27.2211	-7.56518	9.85027	-4.44537	-0.131417	46.3455	9.5335	-4.80768	-6.17165	-2.39296	-13.7471	-10.4745	-5.73744	3.78897	6.39625	-5.96833	7.82421
Derl1	-60.2478	68.7227	38.6519	-72.8205	-127.118	118.771	126.34	101.807	5.09863	-152.976	-13.8522	-195.07	28.1698	25.3271	78.0325	19.1742	-19.4828	82.8792	-23.7562	-19.5047	75.8613	-148.731	92.2534	-27.529	-141.048	43.9293	-5.9887	179.432	62.9421	35.8615	-21.3024	-33.7645	-40.23	-65.2336	-99.1435	6.40954	-91.5969	64.1722	-30.3805	109.316	-19.0862	159.981	-85.1691	-58.2792	87.4896	-4.63207	-51.3749	-2.30391
Morc2a	46.8474	4.22593	-31.5881	-47.4526	-27.723	-17.2493	2.23498	60.5413	15.0478	-12.2253	14.1774	41.6189	24.0642	-31.2867	-14.6478	-49.4847	-1.99973	13.5148	6.85265	14.7269	-0.43665	-7.46869	-33.9311	31.6414	58.8666	-50.2787	-12.5657	-8.12929	-29.2327	-8.89604	23.7818	-6.4362	11.0716	25.3595	27.1779	15.6663	48.1094	-52.134	-17.1885	-56.6884	-50.3857	43.1275	50.3215	16.1692	-43.9522	27.1941	-14.0527	3.09476
Pigm	17.3335	-3.56709	16.3241	-22.831	-40.2763	1.3059	-2.92867	32.6133	-13.4798	-8.62171	22.2139	-1.19045	19.5215	12.2506	12.9768	-7.63143	-35.6248	-22.7638	37.7195	-4.5506	-28.1297	12.0804	-5.44856	12.7044	-11.4669	-6.12725	18.8776	4.8091	10.3324	13.3863	-31.6454	-5.67666	0.490156	1.26779	22.2481	-2.72781	-35.8653	22.8316	-5.05846	21.705	-34.9234	-16.737	48.7431	-19.6868	5.07523	5.79798	7.04544	-12.6949
Champ1	7.20357	20.2518	-1.89279	-21.6961	-16.8967	-31.3032	9.24568	10.4086	11.1716	-3.43121	8.30753	13.5643	34.6751	-4.4754	8.33899	-0.982016	-35.6819	-35.9843	1.42392	8.03386	4.20665	22.9224	-2.9843	-4.42602	22.0093	-0.129242	-1.57728	-13.4983	-30.4494	10.6002	-12.0076	0.880903	-2.77473	-1.64628	-7.1574	6.37136	47.3571	31.5347	-16.6643	4.1531	-24.0127	8.9705	6.44262	-19.5717	-14.8498	-24.1246	-7.63537	37.7789
Txndc9	-16.1501	-3.74458	43.2382	-43.2155	-6.34148	48.5575	32.865	-1.59621	1.27899	-55.8544	-79.4837	16.8417	29.6167	41.2383	9.31507	-17.6157	14.6592	2.44953	-25.3796	-0.86144	35.2642	-22.5936	-11.253	8.76513	-28.5149	39.5252	3.47724	-17.6641	1.00198	5.96051	4.39861	16.6704	20.069	-45.1341	-41.4869	-33.9775	58.603	40.8601	7.96022	-25.8393	-4.79892	1.81231	3.75519	-24.7464	18.7967	9.59967	-14.2015	3.87355
Ino80e	9.85949	13.9939	-9.51592	-13.8481	-21.1756	-5.97215	11.31	3.41539	-2.83977	-1.27653	-2.9403	12.7402	42.6094	8.10447	-14.6762	-30.0557	-9.1924	20.3924	-17.8159	10.9532	-23.8124	24.7509	-17.1315	12.1231	32.2	7.36231	-31.7957	-23.95	-11.3136	-14.5895	9.31784	8.77959	-1.92983	20.97	-4.24052	19.2186	37.3446	-5.75426	-10.9809	-13.9164	-17.2702	-1.84942	-13.8082	24.0375	-14.1926	-0.140159	-12.648	19.1489
Trp53bp2	26.1255	27.4676	-28.9543	-50.2374	-69.526	-42.5109	87.5913	78.0448	0.163339	15.2255	32.2179	7.04736	21.1529	-53.5349	-16.6579	-76.0411	-84.182	23.8901	63.9949	21.7341	-44.0417	151.005	-32.9188	-57.0557	27.1717	-6.53411	-2.80814	-13.8665	-65.0871	-26.4403	61.6577	-7.68668	70.7776	28.1169	-43.0242	33.7009	-30.9716	-2.86538	-6.98623	-47.614	-34.4421	-1.39688	84.912	16.7127	-16.8991	-24.5742	13.1285	-4.9817
Gtf2h3	17.1253	4.77123	-3.30843	-13.0056	-29.7869	-14.9134	7.56732	30.0465	-6.44448	-10.5583	-5.89633	9.85873	44.3328	9.37111	3.68019	-9.3257	-31.8872	-10.0673	-8.01265	22.0418	-12.9107	-5.82671	4.58582	8.56305	40.7001	-4.93805	-20.2131	-5.65624	-35.7224	-18.0589	-12.5445	-3.61944	24.1466	5.46269	14.8203	35.2739	43.8313	-2.00527	-24.3985	-3.2497	-24.3695	14.6446	-40.8087	-1.4211	4.35623	2.88133	-12.429	23.3174
Fam173b	6.55113	2.44497	4.72631	-16.7208	-13.5154	-7.43059	9.66026	18.745	-3.02704	2.08682	-7.69167	-5.18865	20.9543	-0.508805	22.0956	-13.4395	-22.6574	-8.51117	-6.74853	-8.88209	27.4754	10.4587	-5.61546	-5.26148	19.8791	-3.03821	-1.57939	-17.8591	-18.8027	-9.6034	13.2308	-5.14306	-5.25214	26.6257	-0.0511664	10.2209	27.1734	15.0176	-28.2788	-15.3116	-25.3603	0.120559	16.4825	0.341561	2.40927	-9.2885	3.77359	4.29348
Pin1	0.253199	16.4247	-3.16444	-7.56384	-15.5867	-6.93974	15.2074	8.00346	-10.6328	-16.951	-20.61	-0.512631	37.6266	29.2516	19.3061	-14.2856	-3.53518	-3.46391	-25.2572	-8.4449	-13.2452	30.7402	-26.0971	19.4769	-6.34492	11.4709	-20.3511	14.3274	5.94273	6.42349	13.3302	-14.5733	-16.0478	-13.9483	-0.141096	-1.27318	43.6205	-3.03588	-10.8125	-21.3823	11.1424	5.98008	-11.6398	-10.8172	23.7677	4.97984	-9.24094	-1.37696
Jun	28.1231	48.905	-38.3205	-56.0942	-43.1649	-52.3555	42.2359	132.534	-29.6679	-79.3594	-19.3825	1.88847	105.222	108.035	-59.0038	-126.78	9.24573	-55.908	118.732	83.599	-79.8918	-19.1179	-158.723	139.249	375.374	-178.408	-161.378	-194.321	-61.8353	-117.462	125.354	49.1033	150.418	-54.4953	-178.051	269.883	495.9	-232.37	-238.029	-305.369	480.271	-35.701	-71.1895	13.3212	-189.422	-149.792	-1.20912	209.407
Tmem18	20.9344	-20	17.4037	-14.9686	-17.5914	-18.2583	27.1538	-2.07582	-14.0942	2.6816	-4.67971	35.7916	33.7346	-17.148	-15.9434	-19.575	-12.6544	18.7528	19.5838	0.714848	-17.549	-15.366	-8.74744	21.9003	-18.7102	0.65753	23.9473	24.2538	-23.4999	6.64624	2.6176	-6.85125	-14.3424	-11.5277	10.4691	-6.75177	-7.87611	9.76126	0.133759	30.437	2.24152	-21.3063	-2.82866	8.00341	-1.61149	-9.0803	2.93154	2.28613
Tfg	165.9	173.012	-158.54	-243.792	-181.701	-110.978	-18.2798	254.665	61.9169	-64.8704	-18.9167	46.3379	327.98	125.646	48.0935	-177.919	-164.581	-62.5246	-74.8505	22.5576	33.2725	-63.8197	-96.1127	177.504	59.6602	57.9826	-32.6511	-83.3113	-90.3467	-92.0671	12.9663	106.45	75.8318	-18.7159	-47.1991	46.9201	42.5503	66.2926	76.885	-60.0344	-148.537	25.1491	-20.235	-18.7634	79.4353	-70.0771	-46.3714	78.1864
Nol11	29.0164	17.1214	-30.4271	-33.4177	-43.4778	-15.5614	44.0763	27.6706	23.7594	3.98756	-6.74577	-1.95982	29.7202	-20.4534	0.188303	-38.9345	-3.67311	-11.0128	26.2976	14.9559	9.46007	-28.055	-7.97084	15.4357	1.56211	15.717	-2.77663	-16.8325	-5.31705	4.70404	4.16847	-9.2589	-21.6087	-19.2956	34.1768	28.9887	12.3752	-6.10657	-13.9397	8.85179	-11.5781	-0.301955	4.76402	3.15382	-3.95627	-24.0378	-5.05864	21.6064
Gmppb	101.898	72.8322	-102.907	-140.787	-109.185	-65.9346	64.0386	187.62	37.0994	-16.4796	-40.8239	-29.5727	172.899	48.3442	-25.6895	-93.1232	-119.161	9.65669	-29.0496	78.0169	30.3481	-32.7561	-63.8899	66.6072	14.9136	-4.83035	-23.6667	19.3152	-14.7987	2.643	4.96045	0.258817	-14.7606	-13.2058	-6.93692	50.4082	28.7976	19.0992	-37.425	-35.5168	-13.7592	-1.31945	12.6536	-3.5526	51.3126	-22.9368	-29.0395	17.3863
L3mbtl3	12.3622	1.73659	-6.79207	-11.419	-9.7557	-19.6788	-2.75854	35.975	10.1774	-7.6565	8.69869	7.79403	16.5957	-17.9385	-12.5728	-1.77646	-16.977	-16.7372	8.10374	19.2196	19.0077	-9.36305	-4.96491	-1.2802	6.98885	0.571733	-5.86398	1.34214	-7.47489	-17.2992	8.4521	5.02326	18.2287	-9.70474	-4.51865	12.3192	6.20935	-4.88033	-8.59548	-4.40636	21.2916	-30.0937	-3.06987	4.50624	30.0134	-13.7839	-14.838	9.58261
Tmem176a	-279.784	882.364	-229.931	-421.001	-499.502	215.925	-93.8978	672.22	-180.658	-131.898	214.971	-91.9168	-15.4086	199.544	-33.8271	-216.466	-18.096	232.228	-244.528	-279.515	-301.868	1058.71	-346.572	-91.0951	266.759	42.0096	-147.324	-458.562	161.544	-7.85244	18.0234	-173.801	311.432	-329.266	-285.971	483.064	341.3	314.238	-255.341	173.896	-363.812	143.547	-192.959	-89.8648	23.9827	-166.208	-108.775	299.939
Kctd17	-11.3841	11.3514	0.875186	-2.65836	-16.1085	5.3612	8.49172	17.9969	3.46447	0.323051	5.92387	-12.411	-1.24382	17.2218	0.593485	-16.4114	-20.5625	-36.8266	-19.2946	-11.9423	-24.6967	217.459	-44.7014	-70.8205	16.0343	10.7934	-19.9579	-15.5486	-0.552926	6.93118	7.56212	-27.7579	0.875323	-21.9898	-27.7244	33.1674	82.2687	11.9209	-12.0371	-10.9728	1.97411	-25.0575	-20.1177	4.28193	8.21701	-20.7591	-8.89832	27.3478
P3h1	80.4295	46.4331	-49.9207	-60.9484	-100.161	-82.9822	-14.7424	90.4437	9.7101	5.05132	34.067	28.0368	168.096	35.4748	14.3327	-61.0906	-122.658	-71.6035	-38.5401	52.4361	30.98	-41.897	18.4349	30.6175	23.2052	21.3168	11.7753	-23.4655	-49.6885	-39.3513	-25.2003	-5.03975	26.4086	-1.68677	11.3505	51.093	72.5677	19.2992	9.29357	-16.6701	-31.6223	-62.4283	-29.2791	-1.00041	9.57843	6.24552	11.1823	12.1165
Tmed9	167.299	151.341	-157.024	-221.01	-167.32	-133.338	-0.796039	276.136	-3.05624	-16.4819	-7.33105	-31.2538	273.697	310.44	75.579	-218.592	-253.096	-90.8296	-160.356	62.1607	155.002	-60.2747	-59.448	108.551	34.0067	2.89059	-32.045	-10.0315	8.72149	-25.7667	10.6172	-27.7937	-53.2519	-6.4487	2.5202	132.215	79.6176	67.2887	-105.254	-93.0557	-18.2744	73.7828	-102.508	4.69982	77.5631	-9.30649	-32.2214	22.0336
Pphln1	25.2748	13.3136	-12.8936	-42.1591	-20.887	-32.1365	39.3814	29.6695	15.0559	-5.69593	-33.2051	10.9244	26.1686	12.1218	9.8197	-7.25941	-22.3882	-14.9338	20.502	7.57653	-13.7946	-23.2205	-12.7259	31.4914	32.2337	-28.9562	-1.01984	-10.1451	-21.2094	-2.41451	10.3586	18.1483	11.6991	4.71698	7.9151	-2.64442	-25.6363	8.60972	8.53062	13.4697	-36.449	-9.04782	12.3326	22.1014	-7.47107	-9.4256	-0.743724	5.04706
Usp5	-15.8045	24.6407	-4.51185	34.0294	-44.9726	-14.5689	21.4828	1.07766	57.0819	-18.21	-47.355	-72.9761	-55.0247	32.8465	80.91	130.14	-9.12935	-19.7406	-17.7942	-71.0565	-10.5911	-54.0883	62.8725	10.7425	-67.9086	41.4565	5.16245	28.6509	50.3996	82.3237	-53.0663	-2.69217	-134.425	-39.7044	23.374	22.6379	-61.7706	60.3658	-2.42737	66.33	56.5307	34.0563	-47.4691	-76.8218	-14.8757	6.70765	13.7545	9.41169
Rpl7l1	157.553	110.631	-93.5604	-276.714	-201.21	-95.7993	85.9161	200.732	97.7016	35.9028	73.3173	46.0683	204.562	-39.5299	-93.4567	-221.279	-134.468	-6.36856	-61.9736	183.267	130.091	-49.1907	-136.714	84.5219	121.475	22.3769	-107.755	-14.4106	-121.472	-87.6986	-62.2627	108.75	20.908	66.0652	81.2761	80.0926	136.78	73.2522	-161.197	-123.517	-147.06	24.8316	-4.83534	44.3319	51.8183	23.9826	-60.6797	34.9492
Trmt61a	25.3149	13.2916	-19.8573	-40.1503	-35.4565	-14.3592	44.0815	41.1529	2.03433	-8.61201	0.757949	5.96671	46.7081	-28.6941	-18.4719	-42.7391	-3.23835	8.51592	8.82052	38.8605	-6.20115	-11.2063	-27.3848	20.8662	12.478	-11.6648	-25.5708	10.0546	-0.760507	17.3738	3.65057	18.5369	-16.4746	0.97051	15.0008	4.05135	-1.80476	-19.84	-32.145	-18.0503	-34.9659	73.1896	14.2181	19.9431	-2.13517	-12.1536	-24.0632	10.1613
Uba5	56.799	59.3325	-44.4377	-111.993	-10.2352	-76.7488	-41.58	147	-3.58744	-4.11187	-24.7648	-17.3109	171.109	22.4831	30.181	-59.9505	-38.3434	-23.3131	-120.89	51.0175	34.3323	-8.66542	-42.8475	56.5251	40.0889	-1.9473	-29.7359	-13.6953	-31.0707	-16.5004	-13.3782	12.6295	62.9051	13.8314	-23.7119	32.8704	-0.218271	28.3012	-25.9305	-37.9693	-27.1376	32.6462	-9.69895	-9.96054	31.0888	-9.2875	-27.2894	23.1706
Snx11	11.9523	13.3239	-6.36012	-23.2192	-3.48655	-33.6907	20.6862	8.89934	-2.64795	-6.09904	0.329334	29.5426	28.269	-6.0158	-12.6742	-20.3757	-3.57348	16.1295	-7.27177	12.9436	-19.8	2.95865	-32.5699	32.75	16.7054	-11.323	-11.3306	-3.81914	-1.00656	12.5677	-2.93663	8.08105	-19.7846	-5.61222	2.67211	11.3022	44.9616	-13.5918	-29.181	-2.79744	-3.34133	11.3299	-3.25927	0.202837	3.80628	-5.37425	-5.70971	7.43856
Rpn1	142.467	314.933	-192.095	-393.21	-154.846	-117.351	-160.288	508.21	-57.4837	-48.8922	94.7302	-81.0422	227.21	456.448	69.8319	-287.373	-198.935	47.8041	-504.247	12.3797	293.818	-8.61582	-51.4734	88.019	248.385	129.346	-231.861	-121.562	-252.827	-186.307	-115.848	88.1614	266.103	29.4809	37.8852	353.354	178.795	173.382	-200.497	-140.572	-265.339	-26.2197	-192.656	-55.6671	280.903	-17.2276	-58.2486	79.0358
Fam73a	-0.109856	3.43097	-1.51949	-6.39725	-4.95016	2.66054	5.36228	9.40861	-3.30865	-1.34456	3.86045	-4.1612	3.5092	-4.78591	-0.430614	-0.75475	3.41467	-11.8421	-4.37186	-3.67584	-9.09594	52.1908	-14.641	-12.4483	4.93342	0.518114	-6.76551	4.63378	-9.86683	3.19958	3.48858	-3.21544	6.12195	-14.4156	1.95845	5.31837	13.7284	-9.27231	-7.06948	0.23466	23.6565	-1.57284	-5.3172	-2.47791	-14.4674	-4.78887	4.03818	7.3994
Lmnb2	9.00047	2.70236	-29.932	-29.3216	4.9572	-0.59589	23.5148	75.5195	29.5749	-7.14752	-23.2775	-9.69589	9.72132	-72.7802	-35.9825	-40.668	-10.1388	25.3534	41.6496	73.7452	37.9738	-26.5146	-42.7963	-4.86162	17.7538	-12.3863	-22.7379	-19.9962	-10.4083	8.73144	48.8989	22.5985	35.1723	0.874263	-25.0513	-15.1909	6.098	-33.1311	-53.6512	-37.8205	-5.66277	56.4966	45.4612	25.5142	15.1287	-26.1511	-14.6817	-5.85875
U2af2	14.6049	46.1424	-7.6168	-69.2467	-72.7859	40.0901	13.8638	25.8461	21.3431	-7.95382	-44.5023	-11.9345	77.1701	42.9133	11.2615	-97.3734	37.6686	24.4242	-70.0688	26.8179	9.78166	-31.7217	-14.5481	35.8242	70.08	-13.5943	-50.7924	-4.95442	-39.9482	-41.7423	34.1095	33.5076	-28.3551	-17.5687	-23.8781	54.3464	89.032	45.2215	-53.6432	-15.7267	-5.49508	68.6137	-78.4345	-18.9703	-41.9787	-22.5512	19.8168	42.9057
Ddx24	57.9363	17.6389	-51.2629	-73.156	-12.2373	-45.8295	56.5805	107.009	-15.8323	-121.449	-14.5986	35.3282	162.914	18.4687	-46.758	-82.5748	-53.0901	66.6766	39.5127	27.8504	-49.6115	-72.5308	-32.7315	81.7466	2.95861	-29.3839	-12.4314	57.1435	-9.54499	55.5128	-2.63992	-31.7093	-56.9303	-17.2683	-41.9035	70.1675	62.0627	-39.564	-29.5658	-21.9756	-9.12486	116.233	-22.3061	34.0548	-55.837	-37.1452	-32.1787	51.3762
Rpl15	64.8766	-30.8087	60.4994	-147.66	-88.8083	91.792	26.6128	-8.87047	64.1392	-66.7512	-0.385765	-34.3807	102.48	98.9594	-61.6661	-9.33006	-45.6311	55.1557	-140.088	-18.1555	114.292	-30.8752	-23.8569	28.4609	51.2391	-57.891	-49.5915	101.177	-64.2673	-5.36555	-12.0433	84.5727	-88.692	-28.8221	-8.64676	128.04	57.374	104.819	-174.269	-83.4097	-84.3415	87.058	11.1296	-8.30131	52.332	42.5525	-48.076	-6.57729
Ubqln2	11.256	19.842	19.6943	-16.9829	-18.8653	-70.9092	-0.706852	35.1999	-40.2576	-17.7382	26.3155	25.4785	21.5474	38.0991	30.9694	42.8333	-19.9128	-43.1781	-34.6388	5.72865	-13.5822	-81.2288	31.1883	49.8488	49.6118	-43.9587	14.9905	-2.45145	-37.8176	19.6545	-25.8164	-53.2586	41.8728	-5.0204	-12.7647	8.07078	88.6294	-15.1261	26.1487	32.1584	-10.244	-38.6547	-26.4387	-16.3834	-15.7096	-25.5942	10.7183	37.3837
Smarcb1	11.7673	49.6755	2.41148	-55.6049	-65.4153	-13.4167	-16.5565	34.2915	44.4884	-8.69237	-0.686877	6.74638	51.3234	50.426	25.8412	-38.7575	-78.8402	-34.1422	-37.3259	33.8988	26.9192	29.7045	-26.2521	8.19676	40.9857	23.2404	-27.7603	-28.3506	-32.0215	-44.9312	-24.2328	22.0902	15.7942	28.051	-23.893	36.9848	84.0685	58.3594	-24.292	-57.86	-43.8425	17.9845	-46.1635	-5.74361	31.0447	-16.4766	-25.3701	42.3343
Snx6	-3.04631	8.13056	-0.6502	-7.25398	-13.3192	-1.78858	3.81852	15.7182	15.6393	3.59701	-13.2226	-3.35472	11.2305	1.52257	12.6064	-9.591	-21.9237	-9.6112	-38.8798	-22.2006	-50.6008	243.315	-69.9997	-50.1356	25.0294	-4.42704	-11.7383	-12.0621	-3.37534	-11.768	-16.4405	3.14078	19.4491	-10.287	-9.04934	27.1571	43.0503	2.65316	-7.63375	-9.60396	-2.26448	-15.6003	-21.573	3.37107	6.89701	4.11569	-20.9462	21.9055
Arg1	1809.74	-1261.57	-1086.83	-1304.96	480.244	-572.948	2966.12	-31.5635	1383.14	-2451.1	-223.352	1537.64	-648.106	-1044.88	-3486.99	405.218	2485.61	2503.72	3501.1	-1568.83	-999.074	-6074.8	1556.98	2125.49	3585.07	-1670.46	-2915.57	-1242.12	-1801.22	-1123.03	1715.76	1549.91	8314.07	-1828.26	-1361.3	93.018	-1452.17	-1158.64	-2313.02	-1168.5	295.208	392.311	1838.55	-1104.48	1853.44	-347.501	1964.21	-2115.29
Arcn1	17.4407	305.262	-33.7646	-222.895	-269.988	-291.116	36.4836	376.06	149.927	55.9281	-86.3347	-277.661	226.375	24.414	304.836	56.524	-144.96	-243.171	-84.9174	178.847	2.1477	-284.563	20.7454	184.379	-13.487	76.291	-27.7715	51.7202	-136.802	31.787	-72.701	28.257	74.5191	-115.92	-10.4434	150.626	-40.2427	76.6548	22.4786	50.9342	-123.755	40.6554	-53.9332	-153.015	116.76	42.5702	-40.1803	24.9974
Gtf3c2	0.865768	-28.3372	7.57672	-25.6107	0.385812	99.3022	86.3783	-6.54936	-57.4496	-121.937	-39.526	-17.5704	-1.12485	1.61791	57.7278	64.4789	66.6812	-4.16436	-15.4135	-11.8062	-72.133	-38.861	29.1805	26.2876	-9.85116	-53.3785	20.4893	80.0632	-6.82161	68.6139	-3.70442	-53.0983	-85.5414	16.2982	-41.7845	-4.74067	1.69859	37.737	25.6112	86.1314	-36.472	-40.2208	44.0606	-35.3788	-17.6691	-8.39613	3.54002	12.814
Cfap97	7.39148	-0.168816	7.15735	-31.9446	-7.85178	4.39468	16.7144	9.11468	16.2755	1.15371	-11.817	0.930165	1.24411	-27.4737	0.452858	-23.3617	28.5436	2.5816	28.6221	1.74379	-12.8997	-5.27649	-27.6892	22.1628	10.3276	-11.9353	1.05371	-0.789346	-18.4385	9.75068	14.0665	-9.39538	22.6105	-14.9633	20.4519	-9.34271	-8.13397	-30.7146	8.73792	14.9184	-0.780876	-13.0793	31.1291	4.59737	-22.0976	-5.41075	6.93608	0.501976
Klc1	11.1034	10.7535	-20.6698	-2.65274	-6.72964	2.12094	-29.7907	38.0657	-17.6106	-16.4303	14.4712	11.7098	45.2253	-5.4928	5.40422	-16.3579	-18.7777	-4.87924	-35.9557	17.5933	3.17108	39.2915	-30.516	6.95308	41.3802	-10.9867	-2.43671	-12.2736	-50.8128	-12.6066	-6.66297	24.4486	-25.0852	17.1373	22.6179	19.6892	46.5099	-2.16215	-17.932	-13.756	27.708	-13.0224	-32.0991	31.0329	-42.9441	-39.6021	17.1403	34.718
Sacm1l	32.0079	30.4445	-9.62922	-17.742	-109.38	-97.8594	57.2661	83.6256	57.8412	45.5542	-10.3763	-19.6897	-10.789	-79.6368	52.2163	40.9113	-34.0918	-27.6067	16.3092	48.5625	-19.5956	-108.199	66.5159	13.3404	64.4811	-27.3657	6.52505	-45.2827	-98.0973	12.3352	6.30262	39.9347	44.84	-9.9249	78	-42.1196	-30.2454	18.9905	74.6895	-7.36531	-74.0699	-87.9788	73.3753	-36.4721	15.7531	9.40442	29.9246	-15.6344
Ttll4	33.388	-2.99639	-29.1953	-29.358	-47.5557	-16.2721	37.1909	98.5134	10.7305	-4.52831	21.958	-0.788284	2.29303	-78.0724	-13.9283	-51.4532	-15.6969	16.3182	38.3633	56.7344	-2.17578	17.3954	-29.8682	-10.9961	33.3904	-15.7397	-33.7425	10.1972	-51.9083	29.4911	15.2811	7.22862	6.9275	8.98717	33.5879	16.8657	-11.2582	-26.3591	-37.6378	-20.5044	-42.2669	22.9544	76.8088	-4.10079	11.7511	-24.1554	-12.0762	6.27824
Scarb1	-295.354	273.027	189.623	76.8671	-170.196	68.8599	22.9973	139.804	-131.802	-397.685	-212.804	-331.387	88.5334	507.738	282.898	221.317	307.417	-128.6	-392.778	2.24552	116.47	-668.284	115.147	315.947	304.651	-107.927	-121.18	75.4535	-389.207	143.244	-203.908	-52.5119	125.617	-111.592	26.0448	111.106	298.951	59.2726	366.971	192.156	-284.819	-46.2268	-453.268	-208.081	-54.1247	154.924	33.5851	140.869
Ube2g2	168.455	85.3947	-103.594	-192.603	-239.951	-125.968	44.0331	256.545	110.225	11.2799	29.3415	76.3523	219.226	-11.8683	-64.342	-250.908	-174.116	-25.9597	33.2059	167.627	70.9904	-79.7777	-83.2167	79.6279	160.983	-30.2421	-62.2856	-93.3236	-161.05	-93.8831	41.6054	135.553	103.423	47.5212	57.1274	51.465	40.7462	-35.9139	-103.643	-135.497	-37.6631	124.242	-14.4513	1.68654	0.896953	-29.6733	2.06494	30.3114
Pigu	19.5439	25.7417	-12.0648	-36.724	-39.2755	-10.7294	6.42019	22.1541	-7.0967	15.6679	7.11445	41.0303	3.14189	12.6129	5.55501	-15.439	-24.5042	-14.4909	-33.9119	-2.27002	24.3541	6.30359	14.2894	-7.42297	25.1534	13.0128	3.88583	-35.632	-21.9631	-44.8354	-10.6087	2.91828	20.7267	35.3161	24.4928	0.846662	33.3999	10.567	3.68444	1.68842	-42.3463	-38.9586	-1.48181	-20.5356	11.7005	20.1325	14.9487	-6.11272
Dhx30	42.4913	44.3604	-27.7486	-83.7573	-92.7546	-28.4452	58.5749	60.3217	30.3918	9.85534	28.2594	17.8747	66.3503	-24.6895	-46.7405	-51.5421	-57.1458	-35.289	2.15055	101.177	-21.8605	33.9667	-13.6679	-12.1332	51.8158	0.649149	-46.7115	1.00004	-58.1883	9.94832	-42.0189	-3.0482	30.5629	40.6357	63.0616	41.9318	1.54507	-38.1678	-41.0408	-29.86	1.19295	-2.38023	17.1334	28.1235	-24.0716	-35.8276	18.7401	14.9746
Surf4	169.511	456.524	-104.771	-592.179	-533.724	-191.94	82.2133	524.101	284.001	-0.681068	-89.5609	-364.316	338.787	520.081	416.942	-393.906	-428.959	-70.2113	-335.345	134.879	328.589	-392.016	30.3091	211.673	-6.03517	134.365	-199.47	96.1962	-80.2752	-38.8284	88.1473	-4.00744	-67.43	-29.7737	42.3828	196.568	35.3001	223.278	-202.551	-205.978	-267.85	181.749	-139.262	19.9659	307.061	91.2463	-97.1061	-77.6922
Nol8	25.2592	23.7409	-26.1494	-43.9858	-45.0776	-33.186	71.3242	36.7885	22.8529	-24.3627	24.2454	-10.2042	50.5003	-37.4059	-21.7465	-78.2353	15.0521	19.636	44.6932	16.0759	-0.594974	-28.2716	-28.6347	27.686	-1.44379	-23.0644	5.45779	-0.462471	25.2552	11.088	-6.22476	15.4354	-3.97773	6.70539	11.9978	-15.0992	-3.00779	-14.806	-48.8025	-31.8934	-38.1557	80.0288	61.7047	-11.9015	-3.17983	28.6344	-40.5241	-3.76442
Pdcl	37.5808	41.5587	-28.663	-66.5832	-53.7188	-47.534	31.063	64.0565	9.76778	10.2833	10.0513	0.539314	47.531	18.1798	-5.73823	-31.7333	-38.03	-14.4753	-6.92643	14.6354	2.87671	-20.2829	12.5708	12.9909	3.95197	-8.20086	20.0946	11.0235	-18.4212	-4.87638	-19.9745	-22.2781	12.4556	-14.6957	22.5515	30.1461	-13.3104	9.29246	28.3946	17.5021	-13.2676	-41.3528	-17.3936	0.316202	5.50144	3.14811	6.65923	2.73375
Dcp1a	10.3192	2.16956	13.6575	-28.4792	-13.0354	-16.5246	4.70462	9.23013	2.26474	26.6245	0.259752	-4.45674	13.6736	-9.63431	1.85336	-8.09807	-8.81839	5.26886	3.31942	-1.76732	-7.88167	2.90844	-8.99701	11.439	12.7533	-11.6412	1.59829	-0.684024	-22.4168	15.3675	2.99566	4.65507	-11.7202	3.68846	14.3924	-12.4214	6.84477	9.04447	-10.5455	-8.90214	3.85242	-1.08071	22.517	-2.7684	-17.6273	-9.8783	3.94738	8.02923
Lbp	-128.228	562.8	-99.0845	-246.27	-419.772	225.905	-174.92	594.008	-418.524	-349.579	11.8013	20.6121	-0.804613	621.149	274.99	-118.295	-22.4123	154.705	-116.959	-60.1653	-383.403	-428.692	54.4133	446.725	594	-77.7927	-103.702	-227.577	-288.747	-309.455	-373.066	-231.762	541.896	-263.575	-123.743	407.828	707.722	208.526	214.984	564.819	-194.642	-147.093	-335.431	-521.094	-275.736	-463.423	-401.236	1098.3
Med21	13.3127	0.737019	-3.24305	-19.5109	-11.3239	-4.75577	-11.2154	17.8581	25.0819	3.7828	1.09525	4.3365	17.133	2.31184	-2.84968	-18.582	-35.7139	-13.684	-7.27596	4.34058	21.4769	60.6736	-25.7976	-18.1882	27.8813	6.55731	-23.6806	-33.5927	1.43671	-26.3331	-8.1543	28.0481	49.2076	6.21334	-15.6372	-9.7435	33.1785	-1.20961	-29.1684	-14.7331	-2.13718	18.6404	-19.3372	8.1761	21.753	-19.5714	-16.2317	18.4375
Uap1	111.529	92.2692	-136.824	-145.509	-167.042	-52.2908	73.0644	233.891	70.2154	-12.1076	-10.473	22.5587	217.502	-109.596	-139.158	-147.581	-70.9104	93.2806	-1.84468	121.927	-32.0144	50.5898	-109.663	48.185	60.0932	2.77202	-71.6615	-19.0782	-69.7374	-8.5243	56.8215	59.4505	29.8758	-24.0344	-9.14353	57.1699	62.1498	-44.5807	-91.9323	-103.145	26.5194	96.9854	-28.3472	32.3065	37.965	-62.8792	-2.68736	13.6426
E130310I04Rik	-0.824655	2.89408	-0.0726776	-1.13847	-1.73562	-0.676472	0.0444815	1.34897	-2.07262	0.583343	-1.02883	0.997088	5.40047	-0.988824	0.6707	-1.5792	-2.52417	-0.23399	-0.204142	1.616	0.106949	-0.891761	-1.0885	1.39784	3.32222	5.14022	-2.32688	-3.45833	-6.66724	-0.0661311	-3.84018	-3.76924	-0.963099	4.69	2.21471	-2.05182	14.5366	9.94939	0.0571669	-2.43156	-5.88132	-9.04906	-5.78107	0.00256555	6.84609	-5.09437	0.162257	4.45913
Traf5	7.00889	5.09602	-10.1311	-8.6088	-5.53324	-16.2627	5.69178	27.9339	6.43559	3.81436	-12.2228	11.0809	20.8215	-14.326	-24.4813	-3.76295	-21.2258	-0.592814	7.21138	29.8853	1.5367	4.96251	-11.5771	-2.75421	7.73703	11.5619	-10.4146	-15.2172	-9.0826	-15.7072	17.5668	8.89441	3.51624	6.9124	-5.42582	11.1281	-1.97759	15.9637	-14.8461	-17.6423	-6.12612	13.4266	-11.4963	20.0328	-2.73878	-10.4155	-1.83742	6.18761
Mmab	52.6108	127.333	-23.2836	-73.9514	-56.3003	-30.3516	-126.203	-167.652	-86.0469	8.11996	14.8043	285.983	233.307	36.8914	198.157	71.4663	-81.6572	-196.685	-249.923	-41.1409	-39.2896	-62.5212	71.6553	134.677	-40.9974	132.406	32.3939	47.6808	-96.1884	-163.177	-44.2046	-46.0384	-35.0799	9.10015	37.4362	123.603	45.1532	102.651	176.13	15.0502	-113.919	-125.139	-19.3916	-136.534	33.2215	-29.4546	-0.310859	95.6078
Tmem104	32.6213	27.3504	-42.3338	-66.8503	-40.4704	-15.8718	42.0588	101.074	40.3785	-24.4244	-13.4637	-14.9952	44.6911	-35.5431	-39.7479	-43.8075	-29.7149	32.1751	6.27608	61.4938	26.1391	-26.5476	-28.0005	7.51319	16.7057	-13.5262	-36.9678	15.2607	-23.206	37.174	34.794	-3.92775	22.6705	-23.3797	-5.26132	10.118	-54.9327	-15.8022	24.1963	21.375	-38.6671	-6.12159	29.1162	23.1994	3.12679	-1.6781	-1.66818	-12.5981
Abcf3	87.4924	32.9307	-59.4486	-64.5049	-94.9659	-65.632	24.2963	96.1445	44.8872	-60.3788	-52.7482	50.8478	201.604	21.2777	-14.3892	-106.085	-62.8865	74.6856	-56.4573	54.2046	-4.60824	-127.308	-42.5914	123.634	14.2396	26.8891	-9.37271	24.5715	-55.6801	-23.0176	-36.2107	28.9287	-45.0663	-50.7964	-4.76858	88.3344	113.628	47.0603	-39.9189	8.31445	-19.9804	-15.4442	-48.4111	-30.2709	16.6484	-17.7388	-46.1471	74.2093
Zfp574	26.9014	-38.7741	8.73926	14.814	-20.1531	-9.27326	12.0786	1.34867	-17.196	-0.903314	14.55	49.6966	9.66115	-28.4969	-30.4164	-66.6679	62.021	32.1404	8.22549	-8.12863	-5.78102	-53.7793	37.5698	1.8236	44.3818	-4.16246	-25.7712	-10.747	-38.1496	-52.6025	3.22212	25.8263	36.0556	46.2709	32.8948	-16.677	28.5112	-31.8324	24.3746	-44.8623	-51.879	-23.0094	48.0642	-5.29465	-15.9885	36.2882	16.1655	-21.0793
Synj1	22.3857	-2.03634	-17.4143	-30.7196	-13.5584	-14.9592	33.7639	40.1321	11.2653	1.08996	12.2039	-8.75989	6.99674	-26.1676	-27.8352	-24.9158	-9.912	12.0027	26.956	18.9439	-21.2819	45.4271	-22.6139	-10.993	32.1799	-4.36166	-16.3175	-11.7887	-40.1337	2.49074	9.70917	3.69273	7.60032	2.92889	13.7082	36.3913	2.89339	-38.3222	4.12945	-0.215188	19.0874	-10.4654	-8.37612	9.46355	-22.6493	-11.0748	-2.82965	22.259
1200014J11Rik	5.54999	3.32959	7.03771	-8.2727	-26.8127	7.27899	10.9996	-6.93685	-6.37323	3.29715	-6.13436	16.7741	11.7801	-0.0390212	-12.5017	-16.1662	41.9791	-5.50706	1.23053	-6.50724	-4.38806	-33.5881	-0.868983	24.8393	-1.16451	16.7389	-14.4114	7.25005	-18.6723	-3.01309	7.72547	-8.45057	14.4472	-6.56744	12.0316	-2.59802	1.65902	-3.58093	6.36304	6.39872	-13.0553	-14.7469	21.0268	-5.9553	-6.14881	8.81178	-12.4652	8.37719
Inhba	37.6867	-4.41752	-11.5759	-35.5191	-37.1396	0.659151	-19.3782	61.1924	22.459	3.17209	-8.17244	-11.1824	34.846	-2.34158	3.59503	-25.6785	-3.02328	-33.0962	-4.03927	43.5823	32.6334	-44.3555	-43.2551	43.3487	21.2471	26.1278	3.49044	-36.4486	-42.6648	-30.5273	-0.939916	-7.55886	-7.1377	52.2309	-2.50087	65.1527	24.4235	-5.60298	-6.99836	-18.2047	-16.0447	-17.7118	-11.7111	17.9369	-3.4564	-33.1143	-6.28319	36.2963
Rars2	14.7544	15.5915	-5.65827	-22.2762	-20.044	-22.5033	2.86027	13.2175	1.06525	-5.45093	10.0566	18.5888	46.3709	-3.29016	1.38081	-3.81252	-23.9475	-9.33074	-36.4975	0.0306428	-17.6916	69.9585	-25.6603	2.28779	-0.669714	-12.7829	5.56773	20.7312	-8.94265	11.4874	3.51903	-5.20967	-21.3726	-1.61111	-20.8133	0.856604	34.5813	-2.64998	9.6206	2.43668	-27.3061	11.9805	9.5045	7.41222	-16.7977	-2.74832	-6.81005	10.0162
Tomm5	-0.051818	2.96832	-7.35283	-27.4025	-2.65959	-12.2834	63.9227	20.2062	31.2099	-7.96411	-30.8294	-13.6327	0.99484	-9.93795	-31.6873	-31.3323	-8.55874	24.7582	3.43792	16.6726	19.0344	73.4384	-44.498	-28.4528	-9.02936	-10.6391	-9.06119	-6.19933	16.1327	16.0131	51.2521	24.9859	-2.06973	-2.43122	-26.0002	-34.0539	-23.9857	-33.3677	-42.7634	-11.077	42.161	58.2143	18.5003	9.88949	15.4138	-19.1386	-11.5066	-11.2396
Arl10	7.83704	0.535702	1.83622	-7.76565	-18.5729	-11.0787	8.45021	13.8493	6.23558	9.24347	2.79943	-8.66698	3.38867	-0.771604	3.06636	2.42702	-13.8145	-13.9024	4.4055	1.05992	-0.585592	20.9658	-6.45582	-4.48606	6.07516	5.33352	-0.517243	-9.83896	-11.4005	-4.05083	0.236774	-4.9163	9.56654	1.83927	9.16547	13.7562	1.41366	-0.398181	-2.17882	-9.41049	-0.813165	-17.7269	12.3156	-0.127772	-8.76017	10.2743	1.30457	-1.14188
Fubp1	53.8435	59.2652	-90.731	-43.1602	-78.3254	-46.2358	-6.15746	130.858	32.6256	2.09918	17.2967	41.3285	95.5659	-68.5676	-36.4502	-105.738	14.8992	-38.7719	-78.0619	136.2	66.9992	-16.6215	-67.3703	25.2107	186.394	-105.325	-50.9685	-61.4392	-116.076	-32.7304	38.3922	41.8551	72.8422	54.9644	-25.6155	-7.51322	134.867	9.26156	-26.2254	-78.6476	-59.7518	12.8552	43.1589	11.0956	-4.56196	-105.018	-43.7923	111.978
Hspa5	4977.95	3249.3	-2428.72	-6231.89	-6353.58	-4777.63	-796.796	8340.52	1836.68	-15.388	391.774	244.197	8040.41	5466.34	1882.14	-6530.86	-7063.48	-2915.53	-4373.42	3761.94	4341.46	-1999.89	-1949.97	2904.47	10808.6	-3014.39	-5336.57	-5622.1	-5939.8	-5219.58	-289.488	7730.37	8107.27	850.421	-2427.68	3543.31	10101.1	3972.74	-7083.26	-8581.33	-9471.99	4897.75	-3378.85	-1477.03	11464.8	-1855.83	-3604.68	1826.23
Shb	148.003	-47.421	-108.672	-148.941	-110.804	-88.1008	302.953	350.44	-100.439	-65.1933	-33.2039	28.2441	-16.1391	-29.1142	-155.846	-203.853	-16.949	282.607	9.71125	137.764	-84.5618	-30.6985	-13.4335	-6.3521	208.073	-139.56	-131.192	-49.9605	-115.48	-26.4741	97.0636	158	277.716	-96.5994	-14.334	53.8298	-52.9864	-95.4853	-212.444	-278.25	31.9386	586.316	-90.3871	-122.971	123.249	-72.1436	-88.9218	51.0028
Tcirg1	64.5124	54.6945	-122.724	-139.438	-57.6043	63.9812	22.1386	211.192	41.3026	36.1057	34.2045	-168.801	-29.1808	31.4992	-66.8325	-62.1097	-19.2823	11.264	-53.8171	97.5249	132.607	-9.28851	-6.27558	-65.6728	92.8252	-11.6052	-44.6335	-48.6489	-60.6887	24.2937	-58.7853	1.76065	-39.8556	79.1439	8.79186	40.5542	224.385	-20.626	-21.4504	-53.5403	-143.833	-54.108	38.0531	40.6202	-12.867	-18.0928	19.3906	18.9165
Arhgap1	19.3199	38.4745	-7.46675	-72.8977	-35.8033	-36.5849	4.58691	80.2198	9.23079	1.17718	18.4403	21.469	66.8046	-32.3686	-8.80194	-43.7431	-60.4382	4.39319	-48.7629	9.0366	-23.789	213.14	-83.5769	-32.0597	7.9286	14.3696	-12.7016	-4.31745	-29.2948	-12.3781	10.6471	8.29316	17.7139	-0.699055	21.6554	16.451	-16.4121	-6.33172	-11.0862	-11.3547	-28.9559	25.2484	4.32708	39.156	-27.2528	-11.2893	-2.80199	9.08543
Myo1c	-7.014	28.0568	-26.0672	-63.6187	-74.7053	41.86	79.9082	107.816	71.9415	44.6085	-6.89854	-95.0527	-40.5655	-99.3457	-38.8348	-70.9936	-52.1633	1.78051	133.857	38.5044	-9.97109	234.606	-78.0422	-119.666	93.7191	-35.3313	-101.985	-111.029	-17.6152	83.2388	48.5284	55.3853	86.8138	61.3684	-12.7393	-6.13792	121.074	-113.639	-181.009	-248.981	-66.8632	127.853	36.3978	285.823	15.9847	-5.82215	-48.0117	-67.0229
Prpf31	9.48717	23.6153	-1.48344	-22.3453	-40.3414	-8.22195	-4.2648	11.1174	20.2244	-6.58802	5.93894	-2.81297	47.7972	36.1753	2.01643	-25.5749	-37.401	-30.9515	-28.022	19.3951	33.7764	1.36233	-0.24161	-2.65718	4.98713	14.6267	1.95603	1.8287	-22.0602	-22.6999	-4.26067	-10.6711	-12.1206	13.8036	-1.14705	10.447	86.6494	-2.04962	-15.9258	5.64485	-43.1619	-6.28392	-8.99053	-18.1065	18.1738	9.60218	-16.1097	15.868
Pak1ip1	11.5722	22.9364	-1.46117	-52.795	-62.6752	22.2869	22.4331	28.4469	92.7498	-46.9717	-38.4128	40.4968	3.42115	-7.6481	-22.5384	-48.0759	-28.6558	2.95903	23.0944	67.1843	30.7599	-41.4737	-35.6675	18.0343	-16.8268	22.0736	-14.1613	-12.6979	12.4357	-9.66916	-20.221	81.9562	32.7596	-15.588	-53.8562	29.4964	7.83642	3.42738	-85.2848	-41.8919	-45.6731	78.6476	16.4023	29.4985	43.0041	13.0067	-29.0017	-25.6726
Slc30a7	21.5547	23.4024	-10.6723	-29.0761	-80.2478	-24.5939	41.2038	90.4733	5.13046	-27.1242	19.2874	-45.2043	17.8877	8.13273	19.4615	-0.25041	-30.9282	-23.0399	-3.23307	66.7125	1.2456	-80.2272	18.4174	21.6881	17.2419	-11.5941	-27.4736	8.39862	1.15429	14.5128	5.3772	13.6899	12.513	-54.3415	7.75416	18.2538	-16.3148	-22.8488	17.502	42.4715	-11.9792	-14.966	23.0299	-14.8079	-12.7927	-1.33647	-3.45391	10.0098
Ccdc66	-2.67647	22.6293	1.37726	0.44742	-12.7035	-24.6725	-6.2806	-2.67733	-10.1372	-9.40073	7.00204	16.5646	29.6475	25.2464	10.6791	10.3481	-12.248	-28.8377	-20.1957	-7.03708	-13.2683	11.4827	2.03235	12.6781	4.71033	-0.1019	10.2349	8.37518	-4.92722	-11.3389	-16.4878	-22.2554	-8.54516	-10.0959	-16.2329	40.0021	41.4157	22.1832	13.0066	1.8139	-6.21538	-19.8866	-28.729	-6.04114	-1.3708	-15.0704	1.99962	23.5568
Dpp3	31.418	63.2118	-14.1154	-7.14145	-55.5265	-80.4706	-16.0994	-1.83419	-63.4869	-45.9512	4.72356	8.2272	145.977	108.62	107.735	102.725	-40.7339	-48.5354	-108.366	-146.724	-33.166	-101.168	91.5161	99.1644	-33.2966	39.6171	42.7701	23.0423	-10.6122	78.4302	-87.0254	-145.373	-122.632	-33.0109	31.696	154.772	85.5003	103.478	-22.3773	109.795	-63.6553	-44.7669	-108.275	-52.4365	-3.47102	-10.7226	7.75847	60.7956
Rad17	9.89673	-6.4795	3.97045	-3.90125	-4.86018	-18.8328	14.3356	19.5284	-19.0444	-17.4773	-3.81503	17.5133	23.2478	1.91777	-6.10274	-14.7575	6.16956	16.0452	6.69154	-12.1816	-5.93435	-26.7082	-0.362127	21.1406	23.2465	-13.6911	-16.1155	1.60498	-3.19582	-5.55301	3.15508	1.80681	-4.62589	-7.24701	-2.02633	34.4155	44.2028	-32.1145	-12.5674	1.43658	-19.2685	-2.55186	-1.74431	4.29305	1.47552	-1.01364	11.0625	-4.98443
Prrc1	-2.07226	63.0662	1.4754	-54.0087	-90.8216	-1.77752	28.8134	96.7184	16.4173	-50.6048	-57.3985	-57.5879	121.132	0.159659	59.07	-29.7484	-70.2896	20.755	49.5221	41.7346	-26.7261	-119.187	-27.0713	88.4291	-47.0556	21.2791	9.21863	25.7967	-1.70176	67.4368	65.6215	-81.2038	-61.5566	-37.6604	-33.8972	14.5524	-28.9808	16.6137	47.039	35.3272	59.0956	-26.1496	-11.9785	2.82461	0.262061	-63.4578	-11.9537	40.5286
Serpina10	304.347	-203.315	-201.908	-436.67	-349.038	887.78	59.7738	985.989	-450.66	-366.363	9.12986	-375.005	-356.409	281.163	158.314	-309.579	53.3677	344.522	-217.654	456.339	432.063	-789.513	-157.809	241.136	1126.78	-527.96	-622.757	-404.132	-245.89	-47.6274	-245.013	-191.654	1485.89	-304.422	-222.31	622.315	510.252	-92.3816	-408.344	-154.64	-432.989	341.306	-200.952	-297.181	346.285	-97.9899	-426.817	490.223
Pknox1	19.4033	18.4276	-5.38942	-56.1359	-21.8365	-31.7097	-15.4143	81.5553	51.7271	8.86979	-5.82341	-13.2582	23.941	-4.79277	-24.3874	-20.8903	-49.9336	-17.0706	-34.4125	79.3295	43.5902	21.7296	-34.5834	-12.9355	71.9021	-19.2543	-43.328	-13.9596	-55.1469	-34.0224	-7.0236	43.693	55.4312	6.5625	1.1814	55.3538	29.339	-2.82353	-53.2794	-22.5012	-65.8267	42.6108	-17.8549	15.2325	37.8312	-29.2935	-19.9232	25.0997
Zmiz2	41.0767	-11.7874	-31.3438	-59.1536	-90.5344	-21.5623	57.5257	156.527	88.6677	82.6304	-0.903691	-12.3225	-34.0993	-94.6607	-82.1907	-135.961	-92.0516	-18.8322	9.89147	135.987	85.1799	325.962	-139.88	-158.165	96.0509	-38.4425	-13.7393	-56.3614	-131.898	-57.6598	46.5751	100.472	113.257	100.301	-37.5831	-73.5781	76.0911	-44.0843	-24.4549	-109.857	-94.8532	24.0173	99.6585	56.3232	-1.57547	-15.7629	0.706075	-13.6022
Meis1	8.72819	2.89717	-8.99668	-6.34947	-10.6002	-4.15808	-4.64224	19.3827	15.1216	-1.22887	1.83877	-11.5284	2.71986	9.60865	1.51148	-2.04686	-15.4283	-7.31013	-17.5978	16.3589	11.628	11.4801	-5.36982	-6.0184	5.95704	4.65965	-3.93042	-9.3418	-9.39855	-3.17256	5.11788	0.97272	17.3765	-4.61653	-16.587	14.7351	7.26934	11.6785	-3.62102	-12.3122	-7.96233	-19.1528	-0.885511	39.6604	3.46993	-21.8052	-10.2655	12.1544
Zfp53	-4.26185	8.54061	0.339551	1.69217	2.01301	-11.8884	-6.13431	5.81337	0.507267	-9.0663	-4.50721	14.4753	12.2581	-0.311384	4.03316	4.5631	-19.0476	-0.713921	-6.47005	4.16852	3.91471	-2.62128	2.64012	0.0632916	9.17921	4.85522	-7.68169	-4.78494	3.12844	-7.9001	-12.1076	-5.09939	0.609121	0.874821	-5.00088	7.58667	25.9767	8.15492	3.99162	11.3072	-10.086	-1.29411	-22.2493	-4.50814	-6.3302	0.248632	-5.69108	16.8208
Tango2	5.12816	16.7414	-30.9234	-36.8904	-37.5684	-45.0325	97.0064	77.4816	79.5544	0.783584	1.6717	-11.2541	-33.0922	-28.1306	-98.5396	-77.7197	-47.6802	13.8852	9.38516	79.957	74.1494	156.291	-51.8541	-113.35	6.47984	6.42596	-30.2726	-7.50946	-8.62616	-22.0975	46.3217	52.6254	-13.6029	30.1264	-1.7814	9.14338	-12.8802	-23.67	-82.4793	-63.4191	22.3788	54.0219	0.0361792	25.7477	72.5747	-10.5566	-29.1201	-19.8666
Tra2b	146.065	40.9915	-95.1387	-124.646	-109.478	-72.7646	5.22387	112.775	12.1207	-23.6025	-12.8321	131.87	207.784	-9.77733	-47.3483	-105.916	-16.8146	55.8775	-6.7527	-62.6788	-101.451	-33.7799	-16.4043	126.676	178.186	-28.5843	-96.5612	-93.7828	-125.251	-43.069	58.5528	32.2499	72.2954	5.55878	-13.933	94.938	75.5732	44.5784	-43.8869	-63.0557	-30.97	84.2921	-31.9086	-50.8754	-72.7361	-71.8059	15.485	104.71
Hcfc2	25.3555	2.83456	-18.8634	-12.8775	-27.0592	1.47889	-6.57463	34.757	-10.7643	-11.4932	9.80889	15.783	31.5551	-3.41906	-7.38624	-14.2276	-5.24144	13.5392	-9.13964	-12.5897	-1.71882	-6.47925	-6.2268	18.9488	12.5072	-0.288008	-9.31922	-3.22865	-3.09922	-0.12266	-13.7208	10.0276	-11.8971	-2.58091	7.75368	18.1509	10.7598	0.92261	-8.0936	-2.81228	12.4773	-4.01587	-9.42393	7.76886	-13.6416	-10.9735	-7.73928	20.5888
Cstf3	42.888	32.345	-50.051	-51.2218	-43.1775	-34.7402	-3.8956	83.4047	31.2172	19.1201	2.32084	13.9103	73.929	-39.7354	-46.4391	-23.4623	-45.4758	-6.40412	-32.1053	57.6785	31.4388	5.97504	-8.00741	-9.51201	57.9319	-10.4809	-24.6186	-32.1691	-44.265	-30.2118	4.48696	49.245	15.1891	-7.32204	29.4884	15.7834	31.9715	38.0671	-34.1588	-38.2301	-14.3988	-19.7401	-26.741	3.06184	44.9659	-10.577	-11.0523	13.7743
Fam53c	21.2727	13.1893	-21.4505	-25.4685	-37.7849	6.17056	5.40079	24.0138	23.7569	22.4781	-4.28525	-10.6108	-8.57918	14.2973	7.75513	-39.0118	-5.54009	-3.25922	7.54025	9.8973	-18.3378	37.5215	-22.0932	3.12776	29.8128	20.8164	-18.5027	-37.6821	-58.8545	-1.2526	27.7668	15.2653	-1.60096	8.34099	14.1608	22.7816	38.6973	-21.6682	1.48168	-19.8238	-7.40114	-49.8022	39.5151	10.3837	-17.8806	-10.3896	-4.98501	20.821
Copa	15.3394	140.547	1.37428	-20.6979	-298.418	-231.404	90.6866	255.829	101.275	161.533	145.99	-422.459	-116.675	-181.648	385.481	154.766	-64.9059	0.65212	-49.2351	55.5494	61.7573	-432.495	78.1605	168.997	19.11	69.8485	-78.1795	78.7354	-194.629	129	-59.8196	-68.4299	44.7045	-69.0661	33.5791	159.994	-167.663	83.5322	151.442	83.6308	-59.8216	-68.9394	-86.0595	-79.3416	23.9022	16.3578	-28.8829	66.9961
Golt1b	22.1356	8.92116	-18.2228	-19.1598	-17.2529	-17.2016	-1.97853	25.6149	8.46775	7.86955	-5.11027	8.08685	43.8642	-2.11858	-16.6389	-27.9483	-4.61978	6.01504	-14.9771	6.2833	3.95144	14.4375	-28.7891	18.3705	4.37809	1.56662	-0.497486	-4.62361	-4.58378	-9.51516	8.34287	-4.92089	9.6878	0.359687	-4.33578	6.05495	9.71556	-4.79744	-7.61808	-1.49751	0.162507	5.90785	-4.91035	11.499	-0.271872	-15.8449	-7.49603	13.238
Cldn14	45.4762	6.24021	-39.0872	-45.1936	-36.7027	-2.90342	2.20263	105.722	-5.12615	-27.8591	-14.2373	28.2513	33.6505	-7.85579	-34.187	-0.364652	-24.5851	-8.17651	7.89952	31.1105	23.0394	-50.5312	-16.7709	29.9881	96.2961	-27.0201	-58.6944	-52.0952	-40.7265	-4.05325	25.8313	10.0778	41.5542	-25.6244	7.87754	74.89	47.372	-9.88457	-80.4629	-28.7919	-27.2006	157.752	-47.7342	-44.9255	-28.6659	-43.9584	3.27716	54.91
Copb1	-36.5217	97.2677	-17.0685	-2.73846	-111.291	25.2534	17.8417	65.5601	87.5339	-97.1582	-58.5977	-149.224	13.8617	52.5594	140.021	77.7565	-5.04945	-30.6376	27.3538	19.7593	-48.8186	-206.637	23.4638	115.51	-13.5621	-25.8842	4.93915	38.0045	48.0509	83.1219	-18.7043	-22.3063	-100.346	-212.989	19.3817	68.8464	56.594	99.6361	67.2798	82.2932	-62.3771	-79.4603	-21.1132	-89.2566	89.7402	-42.084	0.374273	29.8206
Gna11	58.1954	16.0865	-62.7875	-84.0878	-111.375	-44.6067	135.493	187.999	122.417	-31.4495	-78.1375	-3.8045	5.38137	-126.505	-43.1135	-101.27	-52.2876	50.4434	113.786	144.844	58.544	-97.1544	-81.1834	24.5722	6.51855	19.4772	-94.7401	-47.4841	1.14744	8.52913	181.957	89.05	11.005	-9.88285	-53.4775	15.1986	-58.2578	-52.3686	-154.875	-142.598	24.8606	125.851	29.1966	135.266	139	-53.801	-72.8834	-46.6894
Senp5	51.0813	-17.606	-6.57545	-9.19752	-49.8257	-27.575	37.236	15.7239	-43.3944	-30.7891	-4.80093	29.2508	113.582	-3.6853	5.63163	-14.6854	21.6149	4.5707	-34.9779	5.84687	-46.2601	-79.5938	11.2946	73.1337	3.54137	10.8546	23.5025	17.0622	-63.3723	-15.8388	13.4411	-30.8569	-34.488	-46.2706	59.9157	94.1541	29.4237	-1.75234	-7.92935	23.1362	-14.0675	-50.3971	-26.0451	-8.56105	-19.4318	18.0585	23.3287	2.592
Nckap1	23.3975	10.2282	15.7784	15.7126	-131.709	-61.4712	46.7406	-1.39364	88.2391	67.3173	50.8915	-41.9384	-122.886	-185.376	194.844	170.749	-14.8793	-98.9064	-19.6133	20.6552	-78.3645	-27.1956	91.9836	-12.804	1.44119	10.754	31.0636	-6.37538	-43.9024	78.0549	-108.069	-51.7778	-4.85514	-69.1912	137.757	74.1505	-41.8079	28.3229	75.6757	31.2494	-101.87	-54.8325	21.976	-96.229	74.0905	4.70152	-7.9045	17.5775
Itpa	17.8059	33.761	-5.02761	-61.7385	-44.4578	-16.1527	15.253	32.9671	40.6031	11.0987	-24.3445	1.57482	40.3851	14.7878	1.73005	-28.9281	-45.6588	-13.9922	-8.99476	15.8108	11.9974	36.1338	-29.3268	4.71322	1.66516	-0.706913	-9.83817	4.74485	12.4412	-3.25382	1.23725	18.1236	-36.7107	-11.6127	-1.2985	24.8424	11.8257	16.1401	-32.188	-9.4507	15.1732	8.5962	-10.9972	2.56848	2.50241	-6.98861	-0.649978	3.83472
Nemf	59.0399	20.1348	-34.673	-62.844	-73.5665	-26.0333	12.2953	103.2	10.1199	-22.4188	0.0852003	-1.03528	110.942	11.5569	-34.9424	-62.8214	-34.4597	-1.46011	23.3725	26.386	-17.7692	-18.709	-36.9336	50.5334	33.1466	-4.59678	-10.9269	-36.2983	-48.7875	-3.12805	42.8543	25.1027	29.4199	20.5573	-9.17251	-44.9433	26.9355	-6.66803	20.5915	-31.9015	-38.2393	-9.39318	51.0385	1.03724	-15.4301	13.8982	0.214797	-5.31118
Fen1	-2.5737	16.7342	-2.88749	-10.8709	-4.68499	-8.80519	0.876828	9.24502	-2.07843	-7.25584	2.14836	4.49624	18.0224	7.01432	5.56842	-17.6185	-11.2372	7.5828	-7.025	-8.40594	4.00317	8.1409	0.716951	-1.1065	-10.669	3.61163	-2.43221	7.33181	19.5351	0.897398	-5.82215	-16.1154	9.21195	7.92399	-11.9715	-8.41388	-7.37925	7.57478	-9.10224	11.6947	10.6094	-14.1483	3.78098	3.63235	8.19889	1.77272	-9.80804	0.0864544
Vamp7	0.641584	-11.2221	-22.0197	16.8584	14.0508	2.89352	10.9443	44.6682	2.64166	-9.64931	-25.7504	-51.7205	-36.256	18.4401	8.3274	27.2695	-6.10102	24.8766	12.9092	-9.22466	0.868147	-40.6262	54.208	-27.0277	15.6495	-18.6243	3.66782	17.2079	-25.1292	-10.5471	-11.4733	12.2958	32.1092	1.13764	-22.758	3.59157	4.45718	-7.65581	17.273	-5.1344	-0.482883	9.58117	-2.84989	-23.8579	7.65821	-1.69955	-1.43438	7.01768
Ccnc	8.25672	5.79809	-2.31433	-7.44843	1.7453	-25.4088	-5.29281	8.53665	-2.88984	4.91623	-8.96787	18.9204	12.3199	21.0957	2.5197	-4.54545	-3.57071	-25.9779	-10.891	9.77301	-0.760471	-8.89322	5.2583	7.82085	11.7728	0.632969	-1.61674	-15.0333	-19.0788	-4.57326	0.56113	27.7859	19.921	2.48687	-12.3443	-3.55264	-30.9597	-0.284994	31.333	33.3073	-24.4042	-20.9217	5.59753	-13.0955	-1.56198	10.6059	9.27646	-5.85368
Srprb	84.6858	133.894	-88.097	-158.908	-196.954	-87.4017	33.7203	247.253	65.4344	-3.59723	-26.6906	-6.13433	230.713	35.2891	-68.0386	-143.973	-138.536	-17.9881	-23.8374	69.5356	89.2032	12.569	-90.3835	48.2411	53.1604	19.8548	-31.1874	-72.5687	-26.7593	-35.0573	-3.90556	45.5611	37.3767	-12.0205	-16.555	89.5991	84.7174	6.84836	-73.2998	-83.0506	-24.1585	25.4111	-18.6042	15.378	23.762	-2.93302	-22.1905	20.6212
Gar1	10.2794	-1.4534	1.51748	-14.8529	-17.7334	3.80708	9.46604	15.4944	-1.5603	-9.3204	2.45184	1.9227	12.2286	-5.82001	-1.86057	-7.22517	0.250137	8.18155	-6.25363	5.86326	-2.55591	1.15983	-20.1869	16.2003	14.1354	-13.0609	-7.70454	-5.17277	-1.57893	-2.80274	16.8368	9.97065	3.33661	5.08802	-8.84323	-6.06441	3.39117	-8.19304	-15.2331	-2.61574	-14.3714	36.5985	15.3551	-4.10416	-14.9845	3.42827	-9.98151	6.57022
Zfp217	3.0784	21.1972	-6.8556	-16.2333	-54.8765	25.1246	-24.2297	84.9698	4.57644	-4.27056	-3.06876	-49.2555	-8.40436	31.874	-13.1841	41.6227	-45.742	20.6614	-28.5808	18.9192	17.6073	-7.13379	-19.3243	11.5283	59.7412	-1.27131	-35.2742	-33.0949	-32.2048	-11.3781	-10.1315	15.2792	12.4218	-36.9936	12.0029	62.8494	79.486	7.93875	-22.7622	-27.198	7.12382	-24.8285	-20.5821	5.51923	-24.7605	-33.3443	12.0118	39.4499
Pcsk9	496.491	135.831	-467.556	-512.513	-509.646	354.071	-138.653	192.197	403.178	145.762	200.536	284.486	349.69	-584.191	-241.05	-121.338	-59.0518	-378.121	-120.342	709.401	224.604	-355.36	-237.279	228.854	330.603	207.646	-238.423	-254.156	-392.435	-347.352	-68.7622	223.644	96.0294	21.2145	349.511	711.187	346.208	-75.493	-394.283	-399.248	-467.946	34.9434	183.114	-3.37305	233.172	-177.035	-90.5143	171.749
Cog1	0.41063	12.5347	6.12771	-27.0887	-7.1679	0.323033	4.69763	6.02007	27.8624	-33.7233	-16.4099	13.7592	28.1533	1.24204	0.670303	-0.577189	-12.1143	-29.704	22.2827	21.6697	-28.6932	11.6452	-11.3157	9.39544	10.9006	-2.03759	-17.979	9.59581	5.36731	2.29855	4.15967	-25.2059	-31.9131	31.5152	4.0484	-17.3876	35.6101	1.35712	8.56095	8.78029	-11.8586	4.02073	-18.0529	2.72171	-12.7844	-12.882	12.2958	8.86876
Pdss1	4.68068	7.94887	-7.34856	-14.1767	-10.61	-4.34351	11.2145	10.5223	11.9643	2.9765	3.07861	0.900766	5.04612	-5.70645	-13.4495	-9.13084	-10.2278	-2.69337	3.02762	-5.8105	3.56255	48.8842	-12.8205	-17.4892	-0.515447	-3.91894	1.69321	-2.74187	-2.74405	7.93118	7.01711	6.13778	2.10648	-10.5968	3.16122	-2.22071	-0.920194	-3.54226	-15.4018	-2.08507	2.54639	3.9863	9.62562	-0.93671	9.42415	-0.234032	-1.54417	-6.22744
Srebf2	201.995	212.381	-106.172	-232.439	-362.019	-90.5821	-92.805	-31.0484	45.8085	108.362	129.34	452.506	323.251	-105.157	84.2315	-12.8175	-226.036	-382.974	-246.165	188.236	-28.3906	-29.5666	170.305	29.757	199.677	113.85	-19.1391	-82.2163	-279.222	-344.93	-26.2354	-54.7946	8.14794	-90.1831	160.205	486.369	378.384	213.882	41.7795	-66.2744	-443.831	-188.893	-112.101	-110.998	56.6377	-71.3775	77.5277	153.734
Ssr2	101.496	92.2102	-53.2825	-143.192	-134.015	-86.3348	-72.8245	164.836	57.1003	62.893	-65.267	-57.4533	221.941	221.161	84.8901	-151.492	-189.246	-63.6552	-188.534	29.855	162.201	5.68308	-51.5002	52.5304	38.534	24.9546	-27.7585	25.2054	-94.9808	-111.012	-22.7108	76.613	93.1349	4.60482	-18.1457	71.2019	41.0628	51.4462	-52.6877	-44.3414	-114.845	40.9322	-65.3986	-38.7596	115.995	67.2857	-52.7879	-7.54261
Stk3	-1.56495	7.06823	-3.32872	-16.838	-3.27166	20.2735	5.09435	22.5243	-12.8712	-13.4124	-14.8012	-2.79608	6.54438	-0.0174937	-3.82023	14.1635	2.70525	-1.98659	13.3507	-18.5726	-19.0087	24.0784	2.86392	-6.37651	2.49435	9.69928	-13.1002	0.486444	2.67108	-19.0037	1.60085	0.516112	24.448	5.5926	-17.0773	0.21122	0.504795	-0.30727	15.7753	2.96257	-17.7339	-12.9424	5.96825	-1.05796	20.2392	-11.9994	-3.77516	3.82731
Vkorc1l1	-32.3277	16.676	-13.8427	-71.8575	0.310349	94.4083	86.0608	90.3116	68.9963	-61.7186	-58.1559	-122.497	-60.5316	-112.611	-14.8535	5.41841	45.9122	75.9427	122.256	41.0463	53.0627	-111.347	-60.3482	19.6899	-56.3672	-14.2953	-22.0809	13.3588	77.8673	98.9302	87.7247	-18.085	-39.3616	-7.01678	-60.3574	-72.164	-67.0442	-33.6842	-61.3844	10.2871	29.3017	84.6624	74.7216	16.5664	28.105	0.937841	-10.1055	-60.5166
Vbp1	-1.85506	4.49767	3.14385	-11.4042	-5.50616	-3.31374	10.849	5.11077	13.4706	-3.83207	1.08353	-7.12065	4.17395	7.28587	-3.62279	-26.8925	-11.8397	4.40265	3.556	10.2867	-2.16335	34.2953	-8.8004	-15.8052	3.56933	-6.83104	-2.83484	0.868531	16.158	0.2346	-21.5428	11.3614	-4.94134	-10.3394	22.0571	-4.14354	7.78515	1.42273	-7.2319	-20.2688	9.41158	0.13586	-8.78113	19.1877	-1.80533	-0.403009	-0.525069	-2.54388
Mettl4	-1.57126	13.6892	-3.49268	-0.612685	-10.5252	-14.5785	-1.42107	1.82801	19.3796	1.54438	10.9619	-17.6117	6.80523	-20.8898	12.1092	14.8467	5.85499	-11.6481	-1.52708	8.9418	-14.8915	-6.45627	-0.957381	10.2223	-0.197289	-10.6979	12.9192	-2.86524	-2.66007	26.504	-11.4878	-16.7558	7.3962	-8.05222	2.60763	6.68014	-18.1562	-0.7328	4.06324	22.3057	8.85567	-26.6331	11.8253	-0.0564327	1.53564	-11.1136	-0.965426	5.68121
Ggh	3.73694	5.92973	-15.072	-3.3458	4.0857	9.90063	-7.73805	-0.617701	6.63443	6.56079	-19.7955	1.14617	3.23977	15.1628	-10.0571	-0.749113	7.10674	0.955721	-2.82776	-6.54249	1.7012	-5.21968	4.23922	1.56538	4.01774	-7.59661	-2.44849	11.7619	3.81262	-0.259643	-9.06487	-3.37079	0.81521	-14.8712	-4.20814	5.64641	6.72298	14.8854	28.8632	-5.80671	-13.74	-23.4642	-13.669	25.6225	-6.51597	-7.00294	14.3362	-4.46563
Men1	26.8748	47.1133	-16.9754	-74.5546	-39.6167	-21.1029	-20.3337	69.8882	6.55452	-21.2544	15.6936	56.5447	67.4285	6.17572	-38.4377	3.00195	-90.3637	15.9306	-56.5295	38.1341	-5.37866	44.1091	-16.8722	3.97038	45.097	-0.899457	-36.1581	-0.270814	-15.6499	-86.7188	16.612	17.9849	52.0311	27.9586	-19.5596	18.8501	7.49921	15.7391	28.3236	-4.29884	-110.75	29.0524	2.22474	20.2459	0.257133	-30.9297	1.11274	22.2463
Exosc10	9.25938	41.4608	-10.3317	-59.3443	-26.4141	-22.8193	-1.42649	48.3764	39.0266	-3.64629	-4.37925	7.37972	43.5012	-3.15463	-15.4127	-20.0076	-28.5733	-43.8579	-30.1905	47.0672	46.725	12.2616	-11.4293	-14.0704	63.9684	-37.101	-28.069	-15.8195	-35.3942	-6.94725	38.326	13.2638	2.44088	-13.5542	-12.1308	37.8035	50.9295	-2.46436	-24.8873	-10.385	-26.1367	12.1766	-8.68638	-6.74671	15.3151	-29.7102	7.04486	16.7639
Sec23b	217.763	268.378	-230.256	-266.8	-390.679	-287.604	84.6212	447.038	148.562	11.2456	-39.6325	-44.5425	428.249	135.13	142.282	-315.32	-379.89	-78.801	-41.6644	78.0135	53.2859	42.4262	-105.436	123.631	62.6152	16.7816	-27.3378	-49.7606	-43.4168	3.15577	-43.8005	-9.30943	-22.5071	-24.0332	2.2573	147.855	71.478	129.638	-21.9855	-99.0641	-92.7561	16.4719	-38.2905	-3.33475	16.7435	-37.8084	-19.5172	65.9256
Tspan8	-4.64515	3.19828	1.0883	0.688102	-2.44942	2.84809	-0.455214	3.33098	0.117171	1.74054	-2.02488	-1.39623	-0.200074	2.02807	0.654167	-3.69904	-2.93552	-5.47741	-5.41369	-4.8908	-9.77873	58.2112	-14.887	-15.6517	2.43203	1.12179	8.83768	-12.0382	-2.49026	2.24756	-7.73171	-4.53494	0.962786	4.17069	-7.99307	0.71597	27.0069	11.3037	-5.90796	-9.92872	-4.27596	-5.04656	-11.1533	24.4762	-12.8395	-4.51478	-3.99021	9.16982
Zfp282	2.48701	6.77016	-3.97973	3.01559	-17.8685	-0.693789	-2.98195	4.19956	10.2604	-13.9395	1.84304	12.4529	4.44634	18.1082	1.98122	-16.7564	-3.98146	-5.51942	-18.0144	5.40182	-6.25127	29.7551	-4.61554	-6.11932	1.05739	3.15579	5.76828	-6.49951	2.40915	-5.06474	-15.8499	-12.1305	5.87519	17.8158	7.2198	2.43285	9.07226	2.93855	-3.24343	-16.5485	0.710407	-3.4756	-2.95916	8.05806	7.80799	-16.6519	4.15851	3.9432
Frmd8	2.74441	10.0688	-46.4328	-82.3752	-36.272	70.8038	166.454	193.512	-30.0734	-114.28	-64.5423	-112.349	-16.0286	-83.7014	-49.2128	-5.2945	123.386	93.8135	48.6338	2.27915	-0.093934	-31.0904	-52.7862	12.8381	-73.4265	-46.854	22.3306	28.7729	101.975	170.778	84.3458	-70.2795	-139.4	-88.8537	-44.8746	-22.101	46.0968	-71.6293	-88.5769	-29.1704	60.5981	205.817	82.0574	16.6187	-69.2047	-57.7368	-35.1877	17.9044
Nsun5	7.0741	4.43712	-3.09395	-14.2258	-23.1325	22.0226	0.636239	0.977408	10.563	1.82372	-17.3677	12.8037	24.2296	-13.4713	3.87445	-26.9717	-2.91738	-1.21396	-7.27173	24.3494	21.5716	-14.4659	-26.044	15.8129	6.4183	6.2294	-8.25668	9.89416	-29.8751	-3.21792	9.46079	-1.83503	-21.005	14.6793	12.3507	17.9401	32.1324	-2.33025	-11.4031	-27.8423	-27.5279	-0.497259	3.83379	16.9824	7.84829	-2.54435	3.97631	-5.41109
Helb	7.19387	10.1387	-3.08089	-34.2426	-14.2824	27.1526	-8.06857	35.2325	-17.1454	-4.21107	24.4253	-28.2339	-12.2098	22.1598	11.9479	-17.3907	4.14958	1.03265	-0.108534	-9.56065	-21.132	40.5061	-15.2473	0.975023	11.9002	-17.5318	-19.5163	54.3087	-10.2953	-16.8292	-7.29254	-35.4671	31.2246	13.8419	-7.33107	-2.55575	-5.18837	12.2012	24.1666	12.2291	-31.2754	-20.8665	20.1599	-31.7979	25.6648	10.2301	-17.7457	7.76574
Ttc39a	-0.0526437	8.77141	-10.7133	-8.93292	-7.05776	-5.49366	14.1471	25.8898	16.7402	-4.02786	-7.78913	-9.50631	-13.4458	-10.0035	5.36602	-11.2065	-4.28922	-2.17672	11.4462	13.0894	12.0153	-1.45693	0.406311	-11.7194	3.0697	0.735031	-11.838	-14.2124	5.41486	14.4141	18.1409	-4.61465	22.4459	-14.4494	-21.0232	7.33009	-0.265187	-2.70968	-13.0938	-11.3685	-4.09262	10.4626	1.2	20.6212	9.36776	0.68818	-13.1676	-3.05526
Dapk2	11.2724	15.3159	-16.9429	-22.3857	-36.3713	22.6618	-24.898	51.3173	33.8489	-3.3724	-23.1605	7.54999	56.956	-38.3332	-40.2513	3.46765	-32.6903	-25.6099	-7.59588	81.1864	34.4385	-36.8109	-0.0353548	-9.55736	17.7841	9.0167	-17.9025	-24.725	-6.12764	-7.6197	4.53824	43.0342	-34.2503	20.5363	-20.8216	9.75988	19.6514	11.4144	-15.8537	10.0059	0.190128	-4.02348	-36.5445	25.3117	-0.668997	-17.1816	3.72372	10.7523
Spata2	11.7279	0.0550206	-20.0409	-14.4221	-25.2315	14.1469	41.9226	44.8904	0.124008	-26.1296	-11.0214	-2.40782	-7.53312	-23.1541	-23.8123	-34.9565	45.7951	47.6577	9.85086	-0.816452	-35.2152	41.8158	-53.82	20.5747	20.5211	-6.27584	-16.6488	-24.9201	-11.1357	5.53053	22.4571	37.5259	-10.127	18.3975	3.20791	-6.939	-14.0509	-51.5252	8.93306	-25.5328	16.2796	39.4953	29.8246	-18.4496	-17.1019	0.833305	-3.0807	2.7815
Btg2	-1.31148	56.1336	-28.9071	-29.3297	-42.1407	-44.8697	-11.3865	108.959	28.8389	19.0613	21.7481	-50.0173	-21.2642	46.0621	-43.2828	7.87149	-37.2314	-66.9099	41.0489	0.311465	62.1936	15.844	2.63521	-34.0572	223.337	-67.2323	-125.785	-123.544	-69.8172	-54.9139	-6.75712	-31.52	309.482	-37.3705	20.5449	135.984	-20.9569	61.9501	-133.873	-117.318	76.2235	-11.2731	-96.004	47.0871	15.023	-45.7875	-2.37028	54.8909
Arhgef11	-28.7791	77.4446	28.1114	-56.4501	-27.5854	-28.4459	-48.5004	-20.7923	44.3741	71.6434	62.0827	-0.82049	-83.8809	-10.0069	35.6325	39.3657	29.5287	-65.3804	-29.6674	-45.2415	-14.0764	56.5764	55.3873	-40.5196	37.4572	23.4	-2.45606	6.6728	-100.604	-52.399	-19.9649	-23.3047	52.9834	8.87127	61.9412	10.0129	35.6379	79.3283	23.8782	-16.557	-9.10054	-134.717	-55.7243	-10.2094	34.3096	36.6926	11.8006	2.05065
Dis3	5.9974	4.28989	-2.70839	7.97918	-39.3104	-13.2382	4.36353	24.0263	19.8286	4.62589	11.6347	-6.43916	10.1485	-34.6838	8.91727	-10.7554	-12.9771	-16.5152	9.70249	37.435	12.0724	-25.0196	1.87834	-1.25233	19.2261	-12.9021	16.2666	-14.812	-37.5832	4.19761	-8.48118	17.8499	-1.71752	7.94869	33.4437	2.31666	-2.89428	-12.1615	1.26267	3.43347	-16.575	-11.5583	14.1708	-15.051	16.9957	-10.1633	3.98995	2.79756
Sf3b3	39.1204	76.4402	-45.001	-55.8691	-109.4	-42.0862	7.95461	71.075	32.1915	-13.643	22.8534	45.666	39.9087	3.19174	15.5645	-32.2628	8.71259	-46.9324	-61.7594	47.6461	10.1949	-62.5824	-11.7775	60.7941	108.738	-58.3813	-14.1732	-28.3539	-90.8756	-7.99757	30.887	-10.4884	-10.4729	6.13843	2.13935	65.4259	108.893	27.7552	-49.4813	10.5621	-60.824	16.8227	-49.8664	23.3282	-49.0601	-5.24555	-56.321	90.8518
Fam175b	4.04108	28.2936	8.13216	-24.7197	-68.3411	18.507	8.33378	5.9419	-2.30605	12.2617	-4.07385	26.0359	3.61296	-5.53834	22.2557	1.72456	-37.861	5.13618	7.03662	7.05459	11.6986	-63.8967	5.33178	31.3387	12.885	22.527	-9.66292	6.71658	-22.4753	-49.3538	-38.2207	0.16121	47.1447	-7.44432	43.0533	2.33091	16.035	-14.7696	41.332	46.4211	-53.0716	-46.9839	-0.201666	-19.5953	0.631104	9.6888	-11.9212	24.7737
Hp	-6423.51	26380.8	-9778.24	-15423.5	-15662.9	12712.9	-3806.64	29774.8	-13510.5	-8621.96	10913.1	-7048.68	-7395.68	11154.4	-827.848	-13415.2	1224.1	23131	-3599.3	2402.09	-5648.38	-13635.5	-5837.8	12942.2	17836	-2798.8	-11610.6	-12377.4	-3014.26	-5315.95	-2583.92	-1432.59	28381.9	-8541.29	-4009.19	13993.6	9285.07	-396.865	-10890.8	569.558	-8921.58	6821.01	-5923.11	-4282.72	6857.44	-4960.46	-6517.66	9832.69
Armc1	20.1512	11.4464	-48.0495	-13.3294	-80.4253	11.5958	85.4112	71.1816	53.9221	-2.23267	-21.0418	-46.7587	6.5399	-38.7229	-69.1623	-59.0793	13.2408	14.6535	57.3471	56.0894	29.1061	1.84952	-26.4711	-27.2619	29.7272	-21.1843	-40.5599	6.49038	-41.434	65.1856	9.76051	22.3423	17.8329	-9.47262	-11.549	-9.82426	4.77195	-13.4495	-44.8028	-27.6424	7.01429	27.401	45.4892	4.5286	1.83903	-17.1291	3.97547	-9.31035
Mogat2	-4.77311	1.9402	-0.967273	-1.0495	1.91946	0.136787	3.94655	3.69334	5.25458	0.389848	0.876045	0.427131	-0.593861	-3.89781	-2.09412	-5.68514	-6.15909	-8.15267	-11.7522	-19.0307	-20.319	136.056	-31.911	-38.2549	-2.19947	-1.08558	-0.698349	-3.60932	7.49351	2.57745	4.85372	0.502039	2.44222	-2.0401	-4.18448	-2.15281	1.41691	-5.90805	-6.18907	-1.12515	-5.67687	7.82324	4.32362	5.37545	1.71117	4.7437	-2.57935	-5.81445
Pxk	30.2239	25.6244	-65.861	-27.8814	-71.4188	-19.6258	59.3447	144.815	18.1281	-8.80494	17.1936	-46.7814	8.74015	-14.1729	-57.4162	-47.8196	-76.0359	18.4713	10.2314	101.758	33.7191	42.0176	-21.7166	-52.7329	7.75856	-4.36727	-13.1449	33.6789	-46.2953	-24.6591	7.37065	22.2779	29.7224	40.3903	-5.29061	-10.0871	31.6906	-28.1306	-47.23	-11.7226	-103.253	41.0078	41.8853	44.8987	40.5229	-2.22449	-37.509	-7.29001
Tmem167	51.6563	64.742	-33.5979	-79.5808	-78.433	-93.6544	12.8715	82.6277	26.5684	36.3221	9.27824	-11.0607	99.1841	42.4399	-4.59137	-22.0145	-77.626	-28.386	-52.6632	4.78875	43.136	-20.6978	-3.1618	31.8525	0.904574	20.6705	9.02325	-3.98624	-29.802	5.28207	-19.6485	-28.746	-2.34577	-28.847	7.07759	69.3473	43.7869	23.0417	-19.4496	4.90921	-24.807	-10.0987	3.55578	-45.8737	9.74916	11.3076	-33.5363	38.4851
Slx4	8.70006	5.85304	-6.45534	-15.3894	-18.6918	-1.78126	1.63248	20.5976	8.5371	-3.12892	11.4193	7.08472	47.3297	-12.6149	-29.6727	-33.4457	-14.5865	-8.49775	-20.61	8.96129	-20.3396	147.936	-47.7604	-35.0774	19.8147	1.5218	-4.10038	-16.4775	-23.5445	-14.5881	13.3959	-3.66557	13.7663	-6.10707	20.5252	31.001	8.17413	-16.2506	-8.92734	-16.2268	-11.563	19.4967	2.99407	-2.67238	-11.1735	-6.06477	-4.46469	15.1362
Rab1	56.6886	195.95	-37.1767	-240.559	-300.114	-126.255	92.7644	270.993	199.597	122.792	-73.5571	-99.9217	102.194	45.6523	56.8291	-161.15	-220.809	-120.176	-81.2802	196.801	96.7192	181.244	-88.3745	-68.8517	10.0945	2.28968	-70.0433	1.85814	-20.2796	-26.4632	87.0045	123.639	77.3939	46.1311	-106.806	-107.182	-63.8412	-4.4542	-44.3084	-38.472	-10.0111	79.8007	31.101	-47.9515	180.493	33.7205	-104.523	-29.1901
Alg8	9.73369	22.7617	-24.4517	-31.3542	-0.479021	-1.12036	-6.12275	24.9305	9.83976	14.1265	-0.456366	-11.1727	18.302	-6.25355	-15.423	0.464631	-12.2818	3.10701	-14.9637	3.61292	26.2914	-2.3432	-5.14638	-1.60151	19.4056	-3.76462	-2.6638	-9.30869	-24.4215	1.86187	-12.1528	6.62615	20.5216	-16.2135	6.47496	15.0062	35.5777	2.78801	-14.7544	-12.1825	-18.0418	-0.954908	10.3691	-11.2613	3.11454	-0.125513	-8.26113	12.3606
Elmod2	-9.34479	37.4005	-1.41934	-31.4556	-19.4406	-13.2035	21.7267	27.7473	-4.64037	-2.91822	1.64491	-34.7183	45.0376	-3.28356	-6.32044	5.7303	-12.8298	-9.63037	16.4952	2.24346	-19.0802	5.6773	0.944706	3.63688	-7.22737	-20.1063	2.01679	27.8577	29.4036	-0.222959	-0.879391	-3.95868	12.5467	-52.4952	-9.89053	-15.9692	-3.41818	10.2329	18.66	15.5521	7.87251	8.43542	10.0539	-20.4675	4.17364	-19.3914	-5.30892	12.5304
Trf	-8872.62	47915.9	-9203.35	-27059.4	-25509.1	-2036.55	-8471.05	14114.5	-4703.16	17387	15759	-2559.44	-1940.43	21928.6	-9885.76	2901.23	-12731.8	639.057	-10087.9	-4202.97	21676.2	-53065.5	38324.2	-316.569	43403.3	4321.63	-25063.5	-34499.4	-24469.7	-14888.6	-11095.6	5943.81	40195.6	-15322.7	17185.3	42987.7	18769.8	23136.5	-24348.5	-3133.01	-32559	-3139.23	-29518.3	-11607.6	25300.9	3622.44	-14275.5	19053.5
Nt5m	14.8311	17.756	5.29906	-35.6653	-19.2742	-28.1285	0.846938	5.63814	1.96766	3.4693	12.2088	37.0467	36.9968	21.6175	-25.091	-26.4588	-22.9529	-3.88212	-11.7438	-1.84185	-6.77696	23.3708	-5.17932	5.94598	14.5412	-2.01005	23.0118	-23.4259	-14.1961	-24.3823	-5.3773	2.75992	-14.9456	-14.169	19.838	41.332	45.965	18.2284	-14.8154	-18.5713	-25.3405	3.54936	-23.1002	-18.089	29.0776	-18.4041	7.10855	11.4149
Trim37	35.3678	5.17586	-19.0878	-31.1372	-37.118	-34.8785	33.7671	16.5077	7.55221	30.8679	24.3825	24.2008	3.06631	-1.95533	-20.2101	-32.4332	-27.1645	-18.6602	1.05199	14.2349	27.7466	16.3653	-10.5399	-7.10212	54.4718	-13.8807	-28.1952	-37.8171	-26.9105	-0.865746	-8.1593	13.4155	39.7396	-16.686	27.7739	48.7	56.2768	-18.6972	-37.3097	-49.2407	-32.6274	-21.5451	1.3072	12.319	30.9315	27.0785	-3.50402	-16.5752
Usp39	65.4794	-6.81789	-16.2795	-71.4708	-77.2272	-25.9219	20.6517	86.8061	45.7591	19.4506	8.35256	33.4806	27.5409	-1.79039	-65.1152	-78.4244	-24.8071	-22.1918	-16.2796	67.4785	76.8072	4.56973	-52.7495	2.69882	39.3019	18.3011	-42.0358	-28.1554	-42.3838	-42.6406	12.8688	52.7084	31.0494	-3.68855	38.8624	28.8965	56.6423	-4.33345	-65.9146	-70.8729	-60.6081	5.38604	3.5591	30.8653	92.0123	-28.188	-4.55449	-17.0779
Armc7	0.939758	-0.519539	5.2219	-4.99322	-2.48139	1.19905	-3.50229	6.07682	-10.3022	0.488463	1.39023	12.5882	5.25474	-7.94291	-1.31916	-5.84246	4.77468	-1.96826	0.826102	5.40169	-3.30643	-1.64836	-7.43842	7.10305	8.69111	-2.43173	-5.84213	-10.7493	7.62416	-2.06522	4.06094	0.386649	-3.43698	-5.63322	2.37237	6.68917	7.37422	-0.00862845	6.36228	-2.76494	-11.8151	2.17772	-8.86023	4.97546	4.22533	-2.65156	-1.82946	3.14914
G3bp1	82.8767	95.3311	-112.672	-98.4683	-120.59	-105.283	62.42	117.535	118.168	-8.02308	-39.4958	87.3349	139.147	-42.4454	-20.2806	-160.677	-85.0644	-7.22691	-28.9741	119.572	25.5141	32.2451	-91.9957	41.0525	88.0095	-21.7513	-29.4017	-41.3503	-121.405	13.015	8.81724	51.0005	44.7157	-31.2138	46.5968	66.9744	88.7469	-11.0109	-102.75	-94.6569	-42.6079	53.6436	19.8447	24.953	25.6947	-42.1423	-37.4692	43.7467
Pdpr	-23.0906	9.46429	-13.1216	55.1993	-9.09465	-62.6219	42.3696	-5.06636	46.4025	37.9396	30.3116	-40.7099	-73.152	-93.6054	-3.17485	32.1378	52.4808	-36.079	71.7188	30.647	-40.3785	12.3509	-0.958949	-19.9685	-18.5061	-11.9709	8.4556	-9.16904	-17.5995	117.443	25.2869	-17.4616	-32.5275	-48.052	64.2524	-17.5935	-78.1792	-88.9038	-10.7605	1.45079	204.762	-61.4978	53.7835	-7.37528	-48.7265	-29.137	36.1615	-14.1352
Sec61a1	311.762	330.146	-263.947	-476.977	-427.321	-408.168	61.5337	876.126	9.28075	119.28	-25.2835	-529.143	462.611	384.886	421.908	-181.513	-406.325	-285.087	-432.576	238.303	417.737	-418.577	-14.2601	235.603	212.996	25.6826	-282.647	127.454	-258.234	-27.69	-15.3802	-33.228	157.011	-162.461	-16.329	381.052	165.613	212.504	-107.967	-173.78	-317.298	116.51	-86.5483	-71.2608	181.719	-40.4168	-129.833	142.532
Zgpat	27.2173	10.9013	-13.0183	-43.1406	-6.877	-34.8911	-0.778781	68.861	-5.96035	-42.3673	17.6165	31.2043	61.2761	-6.91711	-14.5266	-46.7286	-30.4987	29.6661	-21.3309	23.9092	-13.9943	10.749	-13.6821	13.311	37.0715	-2.40359	-17.496	-35.3607	-14.6041	-27.288	22.8796	33.2911	0.392247	-28.206	20.3468	42.9073	14.3434	4.76536	-27.4119	-42.4204	-20.6194	41.5834	32.6263	-1.67917	-14.1757	-51.8688	-3.15632	36.483
Stx18	14.9001	65.1702	1.67674	-73.2798	-67.9129	-44.6927	1.69457	34.6069	34.6551	18.8102	1.47479	1.74017	82.9332	35.578	2.85255	-41.8973	-63.1594	-27.5208	-27.3105	12.3347	21.81	15.3269	-17.1592	17.3686	39.5083	9.43593	-21.5955	-9.22382	-31.5799	-38.3997	-22.9364	7.68688	15.8774	3.5899	-8.89542	24.7155	95.9291	33.6068	1.12497	-11.6996	-61.2715	-11.1794	-37.771	-6.33076	10.2471	-8.63567	-0.654239	28.451
Zfp800	12.9084	-1.8049	-3.68887	-5.28777	-11.2231	-14.4524	2.11201	21.3806	-1.55773	-3.29635	-14.8084	29.0942	20.1541	-26.643	-9.29927	6.47086	-14.2722	23.3219	17.0273	11.9794	-39.413	-23.6956	3.53054	21.4634	35.582	-24.6667	-19.4202	-14.8418	-2.76345	7.77795	10.9876	16.1394	0.688432	-11.0845	11.9635	-12.7033	2.36989	-3.68305	0.710066	4.4774	0.470363	31.1488	-20.7413	-13.1052	-3.5062	-8.98787	1.18298	12.0052
Kcnq1	-6.0912	3.79938	2.53288	-2.8288	1.18215	-4.56801	2.19874	6.43647	5.54833	5.96137	0.398457	-3.96188	-2.24938	-1.65668	-2.35171	-7.27711	-6.36665	-6.1991	-8.26687	-9.42223	-19.6002	111.056	-26.859	-31.4152	3.92223	2.47379	-2.68428	-6.79013	-6.79401	0.216523	4.07986	3.83276	1.88041	6.21134	1.36602	-6.58361	6.1594	-8.32167	-0.832271	-1.0942	1.2263	1.66702	0.848174	4.9904	-9.018	3.38395	-2.67012	2.53013
Skiv2l2	14.8301	36.0239	-15.8659	-29.701	-82.1109	-7.65795	12.8405	59.4869	37.726	-7.09712	-10.9534	20.7375	45.0271	-24.1006	2.57405	-26.4661	-49.0327	-30.451	1.73462	7.56164	-15.478	126.275	-36.3594	-29.5429	29.4147	-3.4092	-10.7551	-7.10312	-44.8157	9.82443	-23.5878	37.6509	8.56425	-30.8647	9.42396	41.5128	16.4525	1.23306	-9.22658	-4.73016	-9.36407	-13.7207	24.058	-1.17586	-23.0881	-19.1118	-10.0573	32.8755
Cpsf3l	13.9558	19.5034	2.82475	-35.4821	-28.3982	-17.0404	2.83683	8.98282	4.26459	8.71896	18.7166	11.2718	18.5865	26.5612	-12.9382	-11.6292	-9.27112	-20.1645	-39.1234	6.85721	33.7822	-13.4341	9.0018	1.61671	20.6718	-23.4791	0.982918	20.6289	-13.1201	-10.4863	-3.698	-17.1706	-10.5976	-10.3205	7.68659	31.192	66.7055	12.7755	-20.7825	-50.9796	3.78514	-18.6918	-10.8046	8.52657	18.7407	6.31321	-17.1879	9.30996
Csf1	-7.31182	36.1085	-29.0102	-37.1238	-20.4944	-61.3031	46.1942	220.568	-26.4203	-34.5353	-17.9415	-36.0442	32.7875	-50.0494	-60.1232	-59.0827	-55.8641	26.1148	62.6098	146.659	27.3938	-56.1088	-32.1821	-14.8404	30.9192	-42.0468	-18.6011	-31.2977	-19.3668	29.7226	73.8474	63.7633	77.6009	-38.5623	-56.1851	-64.9855	-37.0445	-5.91472	-85.4052	-39.3173	-12.07	221.497	13.5095	47.1375	-37.0133	-51.8406	-62.1433	43.7972
Ubxn4	171.572	502.072	-199.423	-425.52	-492.327	-429.226	-74.3601	688.495	214.838	-98.8196	-48.7533	103.31	596.933	255.604	122.511	-333.275	-622.425	-190.797	-138.951	246.201	246.379	-193.055	-110.036	209.052	128.957	77.6096	-66.3164	-141.5	-108.446	-178.218	-17.6039	129.977	83.147	48.6783	-51.9875	94.8056	168.705	170.195	-93.1095	-64.5912	-257.161	173.494	-139.343	-64.9536	124.715	-66.5033	-81.7188	131.169
Ddx18	40.9256	10.8026	-4.91288	-35.6947	-63.7395	-48.6624	25.2745	44.9442	12.4868	-18.3576	19.4976	12.5246	82.0582	5.21338	-7.64538	-39.2482	-29.6276	-25.2745	7.81786	9.49169	-2.42096	-9.92555	-20.6238	35.0961	25.822	-11.5258	-7.41061	-19.7292	2.5824	0.172941	-19.2399	10.7494	-12.2763	12.2822	20.2678	7.17482	27.5199	22.2808	-41.3137	-6.25924	-39.0762	25.1994	0.733213	-3.38772	2.6373	3.8417	-11.6104	10.5652
Ints2	40.9575	39.0901	-47.6005	-59.0697	-49.0897	-55.8976	5.52512	111.595	33.011	13.2195	7.42687	18.4725	67.8293	-33.5866	-26.7664	-62.283	-62.8405	-26.4936	-8.67401	48.218	21.6805	101.277	-49.3904	-26.6106	35.0549	3.16397	-16.2124	-37.3519	-28.4235	-12.118	11.1775	33.9175	-2.08969	-7.88675	23.3513	19.3976	25.3741	7.99472	-26.2004	-32.9305	-27.8733	41.1834	-5.73806	-0.166954	9.60648	-31.505	-5.72875	24.0038
Shc1	20.3495	161.219	-62.4027	-78.0383	-112.117	-72.9028	-33.5179	97.2705	12.1856	-49.0706	25.0964	-28.0456	84.9644	105.099	108.6	62.6239	-46.357	-44.1991	-132.576	3.79775	-39.9971	-172.798	65.7851	125.03	-23.2518	7.6205	17.5896	73.2111	-19.9921	-7.17163	-19.0013	-85.8551	-2.33408	-61.9305	39.468	64.5262	-57.2087	103.926	50.2784	42.1708	-39.8721	-26.8008	-52.8859	-58.3647	10.9963	29.0543	0.684863	15.1428
Eif3l	53.5947	46.6003	-32.0021	-122.821	-162.493	-16.5088	126.207	133.732	104.889	42.4111	-36.9298	-29.626	-29.5645	-87.4421	-38.1311	-45.2272	15.9516	19.9888	-9.59309	64.6044	18.4719	13.6974	18.1603	-47.9695	40.3909	26.4211	-55.5004	-3.31256	-122.852	-96.4632	57.8537	145.235	151.956	42.3563	-40.1936	-57.652	-23.6608	-74.4683	-39.4992	-25.8526	-46.7837	14.6869	102.67	-9.02456	36.7373	40.5553	-35.1711	-28.428
Nudcd2	9.5523	17.7496	-11.3735	-22.0925	-11.493	-38.5198	49.0317	2.05735	14.486	-7.78588	-24.5297	-1.91315	62.861	10.125	-17.4344	-43.5116	-2.39702	4.40271	4.14864	16.0726	19.4399	-39.1176	-13.1495	23.391	7.50164	-6.81712	-10.4363	8.09825	-2.52279	0.029449	-13.305	20.4712	-3.66904	15.1368	-6.31307	27.8413	-16.0531	-7.16377	-27.2634	-16.9158	-3.75203	24.8742	4.7919	4.7853	17.9709	7.8657	-35.0275	9.87224
Slc25a17	34.2937	55.8974	23.1139	-73.0503	-64.344	-132.699	13.8991	-12.1813	40.5716	28.0778	75.9468	23.419	106.097	50.4166	50.6338	-57.875	-83.3861	-140.593	-91.0929	42.2554	72.0037	24.6159	41.3673	-27.3878	-9.82072	88.2124	-26.8093	-35.3402	-71.5581	-23.268	-8.19057	34.7835	-0.151478	22.1982	33.9493	63.8786	26.5782	99.3146	-93.8381	-83.3235	-102.931	10.8473	-40.678	5.18156	149.931	25.3473	-37.0195	-27.2938
Pls1	-11.2952	21.4735	-4.83121	-12.8878	-18.2818	-11.9313	22.9545	40.191	18.127	-9.46502	-4.4109	-10.8868	-2.15202	-17.8094	2.1081	-12.6991	-10.1142	-19.9317	8.0883	-7.14229	-32.1718	157.365	-31.3049	-52.9922	-24.7214	-12.6918	26.4661	-10.113	24.9714	40.8822	49.497	-57.6164	-14.39	32.5042	-65.3761	-17.4518	-39.8766	25.1034	6.42817	1.22088	5.57443	-9.90543	94.6105	2.2436	-34.2556	-15.8777	-22.6393	15.4134
Lhx6	-11.3638	20.6396	5.72715	-29.4875	-24.8375	28.6146	5.73563	46.8633	14.596	-35.152	-8.84322	-18.6189	-16.0283	-0.711732	0.665384	-9.27888	1.58335	15.5771	59.0957	-15.5537	-9.05927	-30.2909	-0.494847	10.6227	-45.6996	41.2172	89.1426	-69.9849	-1.87353	-17.2533	3.87205	-26.1292	-46.6899	80.7386	-12.3264	-1.23376	-4.8462	4.89961	51.883	-29.5691	-11.0056	11.5532	-15.0607	20.9855	-41.9111	-0.396031	14.9949	4.69258
Mrfap1	20.9976	105.628	7.36514	-114.311	-207	87.1082	-7.15262	-3.92246	102.309	-24.3598	-20.1323	43.5831	34.6262	116.807	24.0485	-52.3248	-7.21442	-74.2428	-148.626	-2.05562	125.406	-32.9655	9.54556	16.8831	68.6594	-5.15182	-77.9345	91.4176	-137.714	-65.0965	-20.4495	29.1735	169.534	39.2767	-136.095	23.4557	81.2295	33.8286	-28.6731	-53.93	10.5015	18.7569	-24.7532	-70.9707	-9.90326	50.9011	13.6821	0.25436
Pex2	31.8528	8.13423	3.10113	-45.3479	-60.7455	-19.0872	26.3983	65.9963	-1.48659	-19.2396	-12.9304	2.49409	55.0968	19.3773	6.12788	-40.0492	-32.388	39.5045	-37.7391	2.73605	13.6379	-17.8217	-19.3153	31.6933	-13.9124	-6.70546	-20.4368	39.3295	46.0912	6.20205	-10.1013	5.64874	-32.0637	-43.4598	-12.8965	2.54449	-19.3096	61.3735	6.82357	0.266628	3.9871	23.3451	-48.1084	-29.5352	55.8188	16.8989	-44.8528	13.0523
Gm15446	-1.47979	10.3564	0.036817	-9.84907	-6.44899	0.663099	-2.55176	4.73607	2.69089	-0.762127	0.986576	4.47643	5.89593	-1.00935	-2.25828	0.897867	-7.17401	0.682599	-3.37982	-4.17123	3.47716	6.20252	-0.386559	-1.6314	-3.7683	2.79854	5.7526	-0.652916	-0.503397	-2.35103	-2.98652	1.22227	-6.10507	3.11426	-0.10525	-0.167301	3.27395	3.04156	-0.884894	1.92247	1.95341	-3.32582	-1.59672	-0.679697	-0.691404	-2.83128	2.68202	0.88851
Suco	5.86176	21.877	-27.8098	-2.01106	-27.9647	-12.2713	14.9862	44.2109	-7.22008	5.82681	-3.2467	-20.0813	55.3032	-7.40838	-35.0651	-12.4432	-28.1369	5.93982	6.4027	25.6195	-13.2921	34.426	-13.1746	-10.3288	9.14994	-17.9855	-7.17079	-7.94378	17.4583	25.2162	11.1611	-15.8203	-16.9291	0.944738	28.4746	-21.8113	13.8043	-30.3454	-26.8936	15.3992	18.0539	-10.7368	19.1209	6.52982	2.07337	-9.3013	3.9142	-6.36284
Zfp672	23.2861	12.7287	-15.3241	-20.936	-29.3161	-42.6915	21.4636	33.094	8.85701	9.34123	-7.37897	39.0316	37.7829	-27.6024	-9.21498	-40.8716	4.18207	-15.1122	-17.2737	17.9685	12.7244	43.9248	-59.916	21.2523	10.6404	14.3225	-26.7534	-4.27099	-17.0311	6.89777	-0.266503	21.1916	-8.56998	-10.2001	7.65503	13.115	43.0032	-21.9135	-28.1352	-33.5272	16.1623	19.0014	8.44606	8.86288	-14.3676	-1.61807	-24.1827	21.5384
Fam110a	12.3243	13.2477	2.58714	-4.02073	-26.6388	-30.1379	-25.5237	24.4166	-3.01675	-6.34962	-10.8311	58.7023	57.0282	2.51736	-6.0013	-7.90713	-39.8989	-20.9524	-16.9001	24.2115	-6.74562	-1.25869	-6.24285	17.3905	-1.81848	25.6721	10.2989	-28.9573	4.32021	-20.3603	-20.8944	-7.68745	-12.1741	8.49459	17.2788	32.6076	21.7478	14.0561	17.7138	-16.9511	-34.0237	-13.1611	-18.6373	26.1865	-6.18314	-17.1353	5.07577	14.5315
Map4k3	-13.9429	7.65866	30.0889	-22.8841	-15.3881	1.22478	-16.2164	36.8803	25.4559	25.2232	-17.7312	-36.9932	-44.3364	-17.9085	47.7309	33.8093	2.31386	-45.6537	19.1108	-20.6941	-14.4559	59.9361	8.5691	-31.7974	39.2169	-18.2336	-40.5353	12.5459	-27.1072	-4.49573	23.3465	9.12414	43.8035	-1.4351	-18.8347	-54.3213	11.2372	-23.5646	65.4158	40.5524	-53.2305	-2.02401	22.7899	6.3285	-26.2094	-29.642	-5.41639	30.689
Kif5b	58.9018	34.7155	-107.602	-7.88999	-119.075	-28.8802	52.8048	154.361	39.1344	-23.9525	36.713	8.69418	76.0111	-96.5141	-80.4497	-63.4342	-24.5413	-62.998	51.2895	107.687	-45.6897	156.275	-71.8611	-43.6994	85.7738	4.35028	-67.4706	-36.0208	-99.7278	-21.2201	41.7795	59.0267	12.3159	-23.8624	68.5366	103.701	22.6072	-117.916	-42.0426	-67.5371	41.8564	52.5186	72.5453	-28.6113	-44.9814	-88.0544	8.67175	63.7607
Prep	52.6811	8.21935	-95.5976	-53.9887	-52.2726	11.2509	89.6189	120.016	65.4314	8.5409	-21.4	-36.4004	-40.4922	-99.1348	-45.5637	-26.4418	14.8981	23.404	-23.8989	74.3631	143.291	-74.5871	10.6809	-52.6178	63.9664	-19.9354	-67.3319	11.0035	-78.5333	14.3842	2.89545	78.9784	13.9134	11.3898	-6.0719	88.9985	-51.8279	9.21664	-43.1401	-61.538	-52.386	5.68683	31.5412	45.6202	5.57662	50.9761	-43.3986	-9.98423
Chid1	31.1087	57.0042	-39.3791	-51.9503	-50.5605	-34.2668	-12.4623	96.0388	-40.9968	-38.1125	77.2919	-19.9027	56.5019	53.477	51.763	-36.961	-54.732	19.1105	-126.753	-22.2644	36.2833	30.642	26.3108	-7.19032	29.6234	20.8263	-18.3115	-2.20449	-43.2362	-26.4686	-27.3593	-6.40724	20.4975	-33.0621	2.82909	75.4743	59.6975	84.0695	-40.7549	-23.2097	-36.7167	3.92656	-57.9137	-41.7922	50.7257	-13.6671	-11.9482	35.382
Creb3l2	86.3953	43.0447	-109.193	-78.9167	-108.906	-23.861	55.022	208.517	-12.3439	-41.3368	31.7094	-10.6387	119.214	-79.3679	-95.0826	-28.2176	-67.1461	120.431	-3.08499	17.1206	-28.5675	23.7045	-59.8416	41.3449	85.872	-31.2548	-54.2851	-11.0678	-40.2754	5.82881	13.4634	-37.367	29.5975	-34.0213	2.43478	56.0175	71.8582	31.093	-16.7871	-14.3757	-15.2812	22.7497	-39.4177	-16.5526	-25.1092	-49.6104	4.71229	61.7782
Abcb9	-5.01052	-3.39974	3.38772	-4.20961	6.6523	1.52792	14.9317	6.44312	5.43647	-9.9051	-5.0318	-8.3712	-12.4923	-4.51506	-3.61766	-2.73528	2.38704	12.1051	11.3881	-5.65353	3.78454	15.7872	-14.3324	-4.55681	-13.7912	0.0672859	3.50351	0.196093	18.6417	16.9827	2.18141	0.712951	-14.4518	-3.97996	-6.89855	-16.5729	-4.82478	-5.78392	-8.19206	3.65458	33.1901	6.22615	-8.03784	12.2201	-4.65934	-7.28066	-3.53347	0.429875
Atp6v0a2	60.595	5.86501	-102.8	-37.799	-139.993	-26.863	189.955	178.023	74.8508	-3.39471	-3.33404	-29.7462	2.7132	-131.762	-114.272	-188.396	-41.1162	113.633	113.035	91.618	39.954	137.75	-114.649	-73.8651	31.7697	-31.4569	-31.7036	-123.879	9.14951	77.9228	136.19	76.6621	73.2817	-58.6514	-15.9955	-52.1374	-22.4135	-106.772	-113.346	-136.663	33.3911	106.609	153.022	126.876	-25.6518	-23.3456	-52.754	-30.1044
Fbxw9	12.7389	-10.5729	1.61412	-15.5431	18.337	-50.0472	26.5254	3.69378	79.7473	2.86438	-71.4722	-32.9044	11.7811	-48.6915	28.9907	87.8486	-26.465	-0.453763	4.90449	14.0733	-15.0068	-69.2501	30.9698	16.318	-96.5922	33.601	49	-17.3263	112.265	32.9793	24.2919	-49.1756	-59.134	-19.1837	-35.3141	-3.53123	-86.8199	22.8531	18.1367	68.2091	18.2294	-20.3297	-1.56376	-7.81272	45.6876	6.03823	6.0329	-40.5412
Pold2	6.69846	28.2925	-7.37989	-23.5011	-16.2257	-9.43935	-20.3479	5.91281	14.6448	3.95108	-18.8337	11.0551	45.1776	11.6377	47.1845	-9.77428	-42.9995	-20.474	-42.2572	5.72755	23.6385	-2.58922	1.87858	8.02265	-18.1749	33.1954	-7.82372	23.4849	-17.1101	-24.5299	7.05552	-5.47285	-16.0634	-5.2635	9.03903	1.1314	21.9767	14.3447	20.2879	1.3411	-24.8909	-17.6252	9.78812	-14.5743	10.6928	-4.60053	-11.9122	15.704
Med19	7.85442	45.4814	-12.236	-39.886	-43.11	-11.7389	-8.78388	21.6482	26.9894	-0.176045	-6.54807	28.0787	69.9813	-2.98536	-12.7414	-36.8933	-29.7224	-23.882	-16.4563	21.6672	17.7502	-0.318073	16.8075	-10.7806	8.31317	28.1135	-5.63488	-18.482	-12.1162	-42.2729	-36.7733	30.8131	22.1479	12.5188	5.07222	28.5138	18.3269	16.188	1.59347	-24.0422	-43.2057	-6.98693	4.981	3.49842	8.5641	-6.6024	-6.56124	14.0334
2810004N23Rik	29.3302	-1.32546	2.88393	-22.2542	-47.4401	-3.5508	-3.18048	2.18472	22.6611	19.2624	-22.2757	18.4075	45.1741	-2.62109	22.9998	-25.8048	-24.2835	-16.9948	-6.98013	15.9492	6.46357	-27.9427	-9.1306	28.468	13.4095	20.0702	18.9689	-24.1022	-48.365	-54.9718	-22.1214	33.1716	22.8723	43.06	32.5791	28.205	-15.3492	-13.2225	-12.4922	13.7558	-19.1	-41.435	15.24	-27.9372	31.8849	-0.671964	6.56028	-0.00937897
Lepr	-17.9091	0.505923	-2.25348	-3.20666	-14.3931	23.2272	57.6093	24.1436	24.691	-7.89174	-29.1914	-39.5345	-26.9408	-48.1742	-36.9486	-32.7796	79.7985	15.9404	50.0458	32.407	-2.37831	-21.2769	-15.5543	-9.93614	83.6333	-102.294	-96.2454	35.1672	-33.379	79.3017	57.8986	-11.5481	171.249	5.381	-32.4685	-105.86	73.5834	-127.464	-86.7272	-95.3441	-35.6613	-43.5683	168.004	262.729	-70.4424	-26.8771	-5.97197	-63.0953
Asah1	-26.2473	18.7081	-1.76296	2.36626	-12.4464	58.5235	20.6186	37.6802	-53.0738	-68.7819	-43.9657	-13.9781	43.0616	2.22287	6.66702	42.6056	22.6664	32.1892	-15.0678	-50.8961	-61.7353	52.919	19.5463	-11.8193	10.3609	23.911	-25.4472	-6.10265	3.7608	19.8905	4.99569	-66.3415	-5.41953	-72.2108	9.70231	47.2122	12.3584	63.41	75.6453	19.3593	-34.5876	-23.2301	-13.341	-31.5369	-53.8104	-18.2522	5.28115	54.3924
Pdhx	-9.08068	13.5765	-13.835	-10.5699	-32.2391	14.1133	38.5711	43.058	59.8243	3.34113	-42.1487	-34.4367	-72.0078	-34.5153	14.5918	-10.4232	-0.907642	60.3972	37.8637	13.997	-28.4936	6.76466	2.92096	-20.362	13.3137	1.08417	-13.0997	-36.319	-29.0073	42.0018	-6.50813	82.4672	4.02157	-9.42287	10.1298	-20.9621	-26.0446	-35.1986	-34.3637	-95.0179	134.131	46.0304	23.6685	-36.2637	-6.86744	-7.38069	4.00163	-4.39375
Poldip3	2.7946	15.8387	-4.78639	8.40589	-26.0784	-36.8358	17.7731	30.056	26.5328	-38.8897	-54.879	7.42714	62.9645	-51.1749	59.9062	-0.20161	14.622	14.6907	-17.7487	39.0207	-55.0771	-72.929	0.776953	57.7912	6.81081	16.091	16.6692	9.9761	-61.6112	-1.45486	-0.86699	-30.0011	-59.0697	-15.1848	42.7905	91.4594	66.8528	5.73668	-36.2622	37.0808	-66.1903	-19.9596	-10.3079	9.50759	-30.1538	8.17034	-16.1401	36.0574
Map2	-2.87316	5.38891	-2.82335	-1.6028	-1.85543	0.566795	1.79184	1.37259	3.50604	5.54041	-0.810128	-2.25663	-0.130102	-8.4043	2.36365	-0.55898	-8.23438	-3.82552	4.57194	4.7285	-0.996503	16.592	-3.74552	-8.30593	-2.13846	3.58464	2.57253	-6.99924	-2.16097	6.43424	3.6412	-5.45092	3.68016	-2.30457	-1.66214	-5.71642	2.84727	7.91445	-1.11118	-1.29219	-7.09334	7.99415	-2.10433	0.793394	-5.53096	2.18394	5.24225	-3.3235
Rab20	-22.6736	12.1729	-8.89976	10.4614	8.16476	10.0879	10.3746	25.3869	-4.51847	-3.3321	-21.6547	-10.6229	-11.4625	-6.85782	-27.7476	17.0271	-17.0341	14.8517	5.39572	8.51867	6.31319	48.7348	-3.65897	-39.0271	0.973342	-13.6608	-3.56438	21.9808	11.5113	-2.4524	-6.00189	2.71162	-17.8177	1.73167	-3.61411	-3.4541	-4.28202	25.6479	-2.42112	-1.45476	-23.4404	25.915	-14.5799	8.26174	4.66467	-2.63035	-7.31943	3.29536
Pidd1	1.97713	7.49712	-3.25728	-6.38743	-8.14514	-6.0346	-5.71296	17.1287	5.61108	2.06141	-5.72053	4.20597	19.331	-4.57171	-2.43301	-14.2702	-14.5619	-3.32781	-4.58426	14.3565	10.9177	7.42578	-8.02202	-3.48348	21.6322	-11.2278	3.15975	-8.72022	-20.8927	-14.5725	3.82167	0.889581	12.2586	8.56892	-2.60685	18.9199	25.1165	1.01518	-11.4082	-18.593	-18.7361	-3.7093	5.16187	13.6356	1.72036	-7.87107	-10.7851	13.2228
Pwp1	25.1326	9.23969	2.50577	-41.4597	-25.2597	-28.7572	9.03043	24.3397	23.3071	-19.5795	-3.02451	29.9071	43.5192	-17.4019	-0.921946	7.70138	-38.6263	4.20967	-2.88424	3.21439	8.99717	-37.2629	-8.98298	33.0565	-3.17778	-4.15461	15.9514	0.918549	-1.33972	-4.15179	-14.9806	14.2611	-5.46781	-17.9937	7.23899	16.7288	1.49798	-4.79359	13.5433	-14.8559	-11.2509	11.8295	13.9825	-2.34817	-13.9894	9.30621	-24.0731	17.3189
Ago3	10.8323	7.82799	-22.0485	-2.96736	-18.6654	-23.2239	11.1195	53.3993	12.7775	-1.29611	10.9282	2.43471	-14.9684	-36.6512	-7.05996	-9.51926	-10.8498	0.960482	25.1018	37.8372	-10.0875	-7.8414	-4.40914	-3.63102	24.0709	-14.3215	-0.379646	-15.481	-24.7388	10.8581	6.2463	1.62978	-0.25234	3.86802	23.745	13.0094	0.118997	-28.0142	-6.46527	8.27113	6.33954	-19.5312	22.4283	-12.2101	-0.647845	-6.7888	2.08039	6.16492
Elp2	14.9055	36.4934	10.1621	-25.992	-33.6104	-70.2065	-21.896	22.1287	19.7946	-32.2666	10.1686	14.6452	104.277	44.612	53.4081	3.7192	-70.6755	-89.6748	-54.24	-3.33775	49.5051	-13.544	20.4267	11.1971	-20.3438	10.4446	24.2023	28.9168	16.221	-15.4642	-40.2578	-33.5855	-33.5176	-27.7809	0.114953	40.5639	16.2219	68.5899	65.5684	24.2235	-62.3721	-44.4507	-35.7935	-16.7044	4.76912	19.341	-5.25448	16.3476
Chchd4	8.72018	-4.3731	-1.08598	-20.6012	-18.4702	-3.54645	30.6318	29.3708	19.705	-18.5618	11.6336	9.28943	-1.51213	-24.9414	-41.6509	-38.0554	17.4932	10.1215	13.2635	20.303	-1.26727	57.1284	-39.6648	-13.9296	5.34288	-13.106	-15.5432	-16.8933	23.1464	14.7812	20.9545	32.7148	-3.06948	-9.2678	-3.01076	-26.3547	13.2884	-30.3093	-38.6246	-20.8136	-16.9413	56.8768	25.3023	13.7832	23.1467	-1.92496	-23.4563	-10.022
Tbck	17.6184	57.548	-5.83578	-25.5275	-81.3472	-69.2717	-25.3924	22.3579	39.0144	47.689	34.0977	31.8576	55.1485	-5.66613	20.0426	-2.06415	-94.1121	-57.5087	-27.5406	-1.76949	2.40989	81.4663	14.4436	-27.6582	32.8145	-2.0191	45.8845	-6.13035	-57.4183	-89.5573	-47.7333	-24.2785	35.7199	61.0717	44.4548	20.2375	9.45083	73.7713	57.6325	-5.48117	-87.9678	-70.1056	-34.1117	-23.8724	51.3483	-23.5323	19.0182	20.804
Dusp14	0.038613	6.3042	-7.41894	-1.20587	-3.8745	-8.77698	6.41036	6.72692	15.5327	-1.75637	-1.87778	-0.91976	-2.81264	2.51739	-7.407	-8.64188	-4.07083	-0.207051	-3.19971	1.74814	6.40662	24.4173	-5.37131	-12.5616	-6.60712	-1.14995	12.6612	-6.69483	-0.169613	-6.01477	7.89769	6.71758	9.0527	5.25944	-6.10935	-3.59345	-6.90705	-11.9221	-8.33204	-3.19284	-1.06792	6.57886	-7.54778	34.7494	0.635752	-1.42623	-8.44142	-4.37617
Nf2	62.7329	12.6835	-68.5058	-51.4297	-82.2329	-95.7044	57.0751	157.147	114.64	44.6217	32.7284	2.90856	-9.64921	-86.782	-90.2087	-95.7374	-128.707	-6.25946	68.1796	125.528	62.1684	138.059	-74.2673	-88.9881	89.9587	-39.7224	-69.5802	-69.3229	-69.0267	-3.06806	87.5688	127.251	78.9544	24.4117	-14.3748	-29.9527	35.9865	-121.917	-126.976	-140.401	86.7346	34.4413	106.103	77.7534	23.0025	-45.8353	-28.5963	-13.3932
Dhx38	28.3848	57.9846	-46.6995	-41.0927	-54.5522	-24.6748	-21.8554	57.4148	31.6204	19.995	-10.4982	-20.0067	33.4187	23.3669	80.6776	-29.7609	-41.7243	-46.9225	-31.7854	27.947	10.2766	-36.6901	3.90319	31.273	13.9274	34.1354	-30.5938	27.4319	-41.4493	-29.3494	-56.1291	4.27132	-6.03233	-17.7015	116.725	17.0392	32.7925	22.0523	-8.44095	-5.35956	-78.6993	1.31897	-15.1857	-10.168	1.72704	16.7155	-0.810016	11.7827
Ubn2	35.1987	34.1464	-39.1662	-61.1236	-70.2556	17.5895	6.08699	123.982	-19.88	-23.472	23.2578	-9.75642	34.8976	-30.4605	-9.23942	-35.3859	8.60403	31.7251	-26.3359	22.1073	-16.8848	14.8715	-42.6873	32.1805	74.7579	-32.7487	-41.7032	-19.5678	-53.199	35.7633	6.36031	-0.952157	18.3503	-4.64852	7.55967	17.9406	-12.9953	0.128217	33.6563	8.43405	33.7499	-31.1804	-1.04095	-21.9357	-11.907	-78.3442	26.0534	47.4689
Epb4.1	-31.8063	-191.721	-72.7188	40.7054	-284.393	197.33	832.654	460.375	215.16	-206.993	-398.194	-366.55	-591.137	-380.672	-155.612	-73.741	345.033	345.355	469.329	328.332	-167.597	44.1174	-194.705	-162.551	108.582	-295.478	-267.078	181.467	-192.007	336.737	410.731	326.327	648.829	-414.345	-382.349	-375.83	-144.722	-537.165	-196.913	-14.3726	7.35126	286.15	705.61	103.008	190.614	-177.274	-160.423	-147.45
Cdk6	-4.5788	-2.59583	1.82146	6.09601	-8.92993	-5.29279	17.1912	24.1822	1.28369	-0.120847	-14.9116	-14.9047	-2.48161	-28.5377	4.64268	18.4528	-4.14952	-14.8231	15.7001	43.339	0.204103	-34.0069	-0.0371347	2.45698	2.81048	-15.1801	1.87649	14.1133	-21.0171	28.4684	4.42286	11.1159	-10.9816	-19.9304	21.5921	-12.3726	-16.9182	-24.5274	10.9418	15.4571	8.031	-1.41992	23.1916	-3.44776	-4.7966	-14.7184	-3.77464	7.06353
Copb2	-14.5637	28.606	17.2059	-37.2951	9.00775	-49.8827	-5.25337	79.9017	138.642	-58.4248	-121.527	-139.724	-47.7363	39.3952	158.579	135.052	-6.48248	-92.7058	9.55027	12.2623	57.1817	-223.913	27.3032	84.8216	-6.93414	-38.69	9.86144	-17.7815	68.5841	67.9638	-7.81026	-16.8808	96.6748	-121.005	-106.377	58.6267	-180.826	68.5062	38.0933	128.578	25.6533	5.68891	19.1793	-155.271	83.4263	6.05291	-59.3994	34.0851
Trmt6	8.07928	2.33214	1.52017	-8.01183	-9.4498	-18.2361	19.5216	8.12986	3.82337	-6.38326	-40.6808	-6.00932	26.2728	25.2886	12.3549	12.2399	4.00835	-6.24428	-8.30885	-10.7912	-19.5395	-9.65163	-8.95117	28.6867	2.79982	-8.01899	0.851292	-1.57562	21.1315	12.5258	-0.27888	-25.7518	-7.56666	-20.8933	-15.8469	0.0383491	16.8674	17.3559	17.0252	16.9191	14.7602	1.18464	-11.9513	-28.7633	-9.46099	-10.4667	-6.96328	26.0785
Nup98	76.9262	34.0665	-35.7167	-48.1412	-139.443	-49.3273	-35.4826	141.692	7.78743	12.8058	68.7283	-11.4162	79.198	-10.5266	1.36967	-37.5446	-28.5974	-13.8225	-13.1219	32.6666	-50.4782	-45.9065	-1.58165	65.8664	115.689	-51.9386	-25.0867	-41.2309	-54.6662	4.19534	-71.9873	-41.5456	77.7534	-16.3931	96.743	90.4538	34.5102	-39.4074	-0.294505	46.0286	-75.1944	-10.0813	-31.7117	-16.1336	-48.7262	11.5247	-13.0581	60.5573
Itih3	3607.59	-682.582	-629.88	-3177.16	-4096.18	2050.6	-1424.52	5394.95	-2400.57	-2106.98	3445.73	-1416.66	-194.923	4860.22	1430.91	-1936.54	-211.322	1417.72	-2836.24	-1031.29	-644.966	-3155.83	1021	2716.93	11039.7	-3914.5	-4397.81	-3071.83	-5402.93	-3028.03	-3473.96	-2330.92	10980	-615.426	-278.333	6370.58	8783.48	293.96	-1440.65	-280.909	-4354.38	-2565.64	-2247.67	-3247.03	-519.751	-1039.01	-10.3967	4751.47
Glipr1	-3.40894	3.99724	1.15602	-0.512305	-0.855573	-1.91493	1.59224	1.01823	-0.839147	1.68243	-0.312142	-2.57796	-1.15714	3.65219	-0.0702007	-2.91108	1.75713	-2.36164	-0.341186	0.593792	0.897873	2.74342	0.974947	-2.80325	-3.81218	3.76424	3.45255	-4.92542	4.38817	-2.3319	1.61709	0.116979	-1.98685	2.48218	-4.21232	-5.84283	2.67601	-0.943798	6.8201	0.0380525	2.4748	-1.20762	-2.63849	3.54188	0.178791	-5.4528	-2.33253	4.13589
Rce1	2.90159	18.3139	-1.40226	-17.4833	-30.0323	0.639958	-2.02109	19.8695	7.45253	-3.80494	16.2528	-14.4361	24.3458	19.5282	1.23473	-27.4043	-23.4077	-10.002	-14.7779	1.386	34.0805	12.5105	-1.57653	-12.1677	-0.85585	15.8964	-16.4394	16.6242	-22.3946	-17.1346	-0.847995	11.1112	15.5824	1.87759	2.99774	7.7057	16.3992	0.58987	-23.463	-5.82024	-20.8091	-9.04178	-2.639	23.6381	19.7364	-1.12043	-5.16992	-6.42291
Yap1	65.4966	-3.73581	-45.5895	-65.5125	-53.845	-35.663	-14.1695	254.814	53.4178	-97.1742	-20.7445	5.61414	-1.74143	-57.7779	-59.5663	-26.2046	-25.7013	122.478	72.2139	139.059	-79.2697	-233.877	9.69244	97.7866	112.319	-114.719	-42.8513	40.4653	-16.9456	-4.28341	13.9143	35.891	-27.3175	-80.0084	-5.5956	58.8207	83.9605	-32.1745	-99.793	74.7733	55.0672	109.69	-69.2663	16.8881	-113.977	-88.6391	-31.3964	125.178
Actg1	695.503	303.039	-564.155	-731.217	-613.991	-873.458	-204.805	935.365	1396.72	565.012	-149.238	374.22	776.132	-656.393	-391.305	-762.578	-938.253	-842.19	-486.667	2214.84	-190.194	1324.84	-934.835	-246.398	591.462	156.963	-288.502	-662.418	-725.65	-643.977	-114.459	1533.47	658.159	80.4274	52.7054	191.327	327.868	-261.533	-771.057	-1169.83	-488.468	2061.82	-513.215	-134.326	584.024	-686.443	139.409	82.2499
Dhx8	21.8845	22.8874	-22.6344	-30.4428	-28.1618	-33.7977	25.4921	51.7764	-25.2248	1.82177	34.6737	6.1839	23.6258	-32.106	-10.451	-16.1934	15.4025	0.538929	-0.0310289	22.6541	-21.242	-38.0783	10.0128	21.4095	46.8345	-7.67758	-13.9675	-19.1151	-58.8642	-3.70763	6.03062	4.99764	5.03405	-6.04134	47.3794	46.9218	8.72683	-14.185	13.7918	-25.8917	-24.1097	-7.56896	6.18558	-10.9993	-20.7221	4.32262	9.71633	12.9089
Ecd	5.03978	32.46	-10.3964	-33.6397	-38.335	-22.9661	11.9179	51.8093	53.8032	0.983603	-45.4583	-5.13282	11.9226	1.49387	34.8481	-37.5999	-57.6621	6.39148	0.292778	52.9167	31.6706	-46.8176	-5.12241	7.58056	-4.62086	9.01416	-0.359024	-7.83436	2.60438	8.87723	-6.78617	5.44295	7.32971	-40.1055	16.1735	-5.82337	1.15833	30.4826	10.1794	-8.98722	-29.529	16.9624	-4.72106	-12.5186	19.1403	0.057653	-13.8558	7.71848
Rarb	-10.2183	22.0657	-7.14043	-1.54262	-16.4201	-10.2291	6.01808	14.4034	28.4134	7.13336	-6.73947	-18.2596	-9.98268	-1.13093	4.36334	1.18275	-18.7182	-11.9673	11.8258	-1.6345	23.4833	8.37082	9.81664	-23.0934	-2.66707	-4.33498	17.5495	-17.3529	-6.86003	10.6436	13.2447	4.63086	8.35234	-12.5464	-9.86418	-14.175	-4.17237	18.0035	-4.70016	-15.9679	21.9327	-14.5037	23.4794	4.72421	-4.71986	-11.2728	-6.7572	7.33373
Gria3	-1.18272	3.85579	-3.49827	-1.052	-5.60026	12.6766	3.12812	-0.900784	-8.20298	-5.04429	-2.25875	-6.59973	11.28	6.52926	7.71146	7.25941	-7.44747	-7.42802	-9.80789	-13.1512	-4.13381	38.0755	-3.69071	-10.5172	-0.981439	3.592	-6.65448	-2.0642	9.68288	6.31536	0.25917	-12.1365	0.945622	-6.987	-1.79775	9.86993	-9.3458	14.7199	-0.513665	-4.14274	-1.27715	2.02997	-3.95956	11.8949	-3.01094	-7.61621	-8.11677	9.29447
Sympk	-8.00592	54.0705	-58.2757	-25.93	-10.2384	7.6555	35.9356	121.632	-34.7376	-39.4695	-29.5659	-103.786	19.7833	8.3637	66.6242	8.39619	4.52185	36.7079	-96.8859	64.3513	46.5243	-109.028	25.6812	15.6759	58.8933	-64.5166	-16.6808	79.5469	-56.9475	20.9069	9.64932	-28.3554	-107.65	-70.8392	15.4761	129.48	110.625	2.08612	-65.359	36.6578	22.1228	28.5997	-32.6878	-63.8042	21.3071	-80.7156	-82.0005	134.206
Aen	7.90691	-2.65068	3.34913	-12.0153	-25.9333	-4.14874	19.335	27.8686	15.2661	-6.55165	-16.9402	3.53577	23.8424	-22.1587	-10.8443	-47.9345	-3.03976	38.9756	13.4804	28.1684	-11.9796	-2.0526	-32.4371	16.9583	-2.37533	-2.83032	10.0269	-35.7119	61.5235	2.00961	-6.73597	-19.5738	1.11242	-27.0082	-8.96934	-19.2332	37.5663	-23.7071	-10.0241	38.7027	19.8191	54.7577	-2.53304	-10.6739	-51.4757	-34.6239	-31.8329	61.7906
F630028O10Rik	-1.18397	3.73475	-0.238454	-1.84747	-0.834787	-1.54592	-1.04752	1.30762	1.41073	0.276064	-0.375974	-0.221482	-1.24424	4.58276	0.702402	-2.64233	-0.098527	-1.11838	0.406156	-0.521382	1.04453	-0.884529	-1.11699	1.45694	2.21966	0.391633	-2.15045	-1.71888	-1.84771	1.07572	2.80672	-2.14915	3.3378	-2.62915	-3.74195	-2.21659	8.13794	1.79076	0.305975	-0.0242812	-2.29692	-1.35257	0.863764	1.94904	-1.73095	-4.47223	0.501856	2.94995
Kpna4	22.3441	41.4355	-27.7053	-0.632267	-37.4053	-96.5085	-27.6	112.956	-20.2028	-3.64667	-9.45045	56.618	59.3511	-80.4944	73.7685	1.02115	-11.8268	-11.7629	-26.8059	10.7747	-50.7874	-17.7163	-11.6627	55.9385	34.874	-31.2879	37.3267	-2.92377	-7.76391	-64.9884	-24.3288	8.87589	18.5664	-41.7737	13.8507	27.6208	-9.06346	42.7977	24.0759	11.4361	97.7035	22.6998	-97.8991	-59.9026	-1.16179	-80.375	-18.6792	100.32
Mlst8	12.0035	-2.80339	14.4311	-21.6417	-18.7928	-22.9502	-1.95727	22.7581	24.7471	-2.78367	-5.77085	26.5786	33.5014	-20.157	-7.29437	-39.7696	-13.7461	-21.4167	13.7097	26.513	14.9692	12.5393	-24.4741	1.80676	20.276	-19.3279	7.4251	-25.3725	8.15631	-6.39657	8.21633	-5.45082	1.53091	22.1304	1.1517	2.20158	-12.672	-0.239653	8.59165	-11.5313	21.1564	-26.4034	-4.7805	-6.02381	24.2078	-8.31461	2.95301	-1.48428
Tnfaip3	-45.9647	108.315	-32.8669	-20.7694	-14.8421	-35.9227	-4.35709	63.1619	-14.0306	-6.35314	-13.7539	-6.01091	69.3938	-17.6862	-12.9699	-8.06234	-15.866	-7.78368	17.261	-5.68873	3.22178	-1.48764	4.56699	-1.50405	6.16179	0.667182	-19.9055	-2.27236	5.64464	13.4354	6.19266	3.63137	7.34217	-7.03785	-2.38192	-18.1391	-7.72326	-19.7973	-25.9271	71.5828	-30.9056	81.1101	-30.0236	-14.2269	-23.853	-13.2331	9.97305	9.68543
Adgra3	-14.148	16.3516	14.3502	-4.17841	-13.2737	-26.812	2.96978	14.339	19.1502	16.3408	1.92452	-5.8207	-5.22554	-12.6275	0.26523	-10.2889	-26.6491	-1.64705	15.5492	8.02641	21.901	15.4684	-14.7927	-11.1728	8.39736	-4.5574	10.0909	-3.07182	-29.9998	0.235322	17.1745	-2.70986	-10.5209	-6.17664	14.0221	8.35134	20.3701	14.6256	-17.3419	-35.8409	5.50678	6.62192	5.19293	35.2088	-38.3338	-15.7612	9.50718	9.00943
Capza1	12.6226	39.7866	-13.9916	-31.1062	-56.1927	-42.3357	21.1104	48.6467	4.47365	34.5185	0.645468	10.5475	38.1346	-2.46952	-29.4639	-23.2658	-33.1404	-22.1747	-2.17172	31.3994	19.4517	13.8742	-21.8196	2.9204	47.2863	-14.6683	-5.77441	-20.7803	-38.915	-19.2869	-10.7345	3.48599	17.5007	-6.84313	63.6817	15.9425	17.1429	26.8971	-22.1159	-21.1902	-28.0294	-7.81592	-8.38172	6.27485	0.55018	-14.8481	-1.65723	22.2787
Suz12	-3.14642	16.6858	3.622	-11.0119	-12.9243	19.3743	-23.167	-29.128	-10.5891	41.1067	28.0743	-12.5483	2.05647	-3.45673	2.64838	25.9208	18.4757	-55.3924	-11.8608	-11.8693	7.31676	6.76303	30.1979	-17.1479	31.4809	-4.4756	-7.33716	-6.2249	-23.048	-6.54835	-27.0679	-15.22	-21.0627	18.7633	46.8717	21.1981	45.0416	11.713	5.06664	10.0201	-32.3958	-55.2315	-24.6865	-22.5002	36.8984	5.14539	14.2408	-0.64139
Lrrd1	0.331747	3.23286	0.362586	-4.31702	-2.64558	-3.17952	0.725204	3.54492	1.56783	0.0461774	-0.370844	2.41208	8.05363	-2.53545	-3.515	-3.2421	-2.47587	-2.54407	-3.51889	4.95642	3.15582	3.71729	-2.06607	-1.69615	0.614068	2.95327	-1.89576	-1.12144	-2.30022	-1.68396	-2.60672	2.59435	-1.83947	7.1771	0.701116	2.63375	-0.697521	0.852414	-1.29073	-3.07272	-3.71659	-3.75321	0.03059	7.15642	1.07103	-0.29542	-1.16103	-0.349314
Fam46a	-17.3001	6.93857	-14.8196	12.8745	-19.0308	31.5498	14.213	68.1547	-21.1705	-2.87193	-1.15224	-45.1727	-18.941	-39.7312	-20.9091	-42.1311	54.0901	11.5403	39.3711	71.3663	2.11987	-63.9752	-2.32239	-2.69031	46.8168	-28.7083	-22.6217	-17.7451	-8.18759	-11.8608	16.8586	9.0802	49.0245	-22.2564	-4.41781	4.55485	-16.4185	3.36235	18.2282	-25.9488	38.5658	-19.2833	-0.5795	2.39945	-5.90193	-26.2614	0.712511	20.5879
Zmym4	-19.3201	19.8029	6.22924	14.6511	-8.07327	3.61103	0.223974	-26.3641	-5.43194	-12.4489	3.55622	0.341037	-8.44085	13.9127	24.275	41.7172	19.6024	-40.2764	-29.7669	-25.8033	-0.484975	28.8984	-1.62755	1.21704	-8.36938	7.50903	7.35432	26.4693	-3.93816	-0.466287	-35.992	-42.95	11.6592	10.976	1.22176	14.9165	-38.4477	48.6456	33.8238	18.6072	28.2906	-44.0587	-24.7176	-37.6646	5.92779	9.22761	-10.157	22.1327
Kdelr2	120.338	190.409	-93.583	-244.708	-258.494	-216.441	73.2437	364.357	125.368	17.1112	-31.0725	-123.651	264.9	144.876	52.2638	-220.455	-254.935	-60.0883	-70.9025	165.097	188.25	-174.386	-43.418	85.9188	118.071	-62.1732	-93.4487	4.84831	-91.7086	-49.9264	62.0974	66.502	130.021	31.9353	-72.9252	64.6405	64.6438	6.50738	-116.682	-93.9502	-201.845	69.9834	36.5783	33.701	171.855	40.3962	-81.4404	-37.681
Pafah1b3	-3.50291	2.16826	1.31642	-3.05986	-2.31565	13.0145	2.0319	0.304993	-1.40707	-7.88573	-2.93723	-12.1659	1.61681	3.96587	6.6421	8.88746	-4.73427	6.15613	-2.12992	-7.8189	-2.50635	6.96767	-4.19727	1.58895	-2.86623	3.48579	5.2406	-5.23686	4.26953	-7.73643	1.65341	0.25647	-4.50886	-0.215461	4.21352	-1.44464	7.50849	-3.57874	1.4073	-2.75766	-1.16693	6.09337	2.13418	-2.25319	-8.09001	-3.73402	7.33047	-0.0041038
Chordc1	144.087	123.168	-212.498	-179.044	-181.635	-150.65	13.509	454.388	246.027	-8.61508	-27.8129	29.4796	118.099	-148.408	-195.681	-238.806	-162.938	70.9783	116.949	233.322	141.827	-66.8011	-118.1	-0.845612	282.987	-58.5316	-178.606	-197.052	-161.025	-114.685	66.2751	332.404	146.042	40.2775	-25.8331	30.4584	120.735	-46.7618	-167.183	-217.481	-107.845	202.024	49.0704	58.5272	54.7035	-142.358	-66.8277	100.686
Zdhhc13	3.54671	7.20287	9.40592	-14.9346	-23.571	-6.0991	1.0741	13.7742	3.20516	1.45587	12.4376	8.96687	-8.78066	19.2091	-9.49685	-6.09807	-10.9529	-17.9164	1.10488	-2.8629	22.05	4.89981	-4.73506	-2.88548	8.407	4.00396	-4.014	-2.9059	-16.0204	-6.68966	-0.225815	4.35519	-3.76491	10.4159	1.48273	6.49495	26.0193	-3.49269	-5.88733	-5.65169	-22.6293	-2.46147	11.0378	12.2923	-19.0136	-1.23746	8.60237	0.882689
Heatr6	51.7464	0.833273	-26.2215	-13.2803	-84.6564	-34.9194	-21.7626	113.922	25.3975	7.04043	-5.38947	31.2995	50.1008	-46.7499	-17.5094	-21.5991	-4.81313	-19.8804	-42.3392	31.2015	41.7589	-5.88286	-19.9489	11.6522	92.2584	-45.3822	-46.9224	-46.2427	-46.1316	34.3895	18.5769	30.5696	-1.45815	5.72435	-2.68966	35.2732	10.0703	17.2142	-23.0859	-28.3393	-30.5824	46.5865	0.718643	11.1622	-14.4919	-63.3845	0.808737	45.3581
Slc35f6	20.2718	4.93259	10.7772	-28.0317	-26.4636	-41.1567	6.39365	28.7159	-4.40945	13.5507	6.5031	12.8364	38.7118	21.339	-6.78924	-36.2862	-16.8955	-15.4117	-17.2929	-0.251746	41.1668	-15.1853	-9.8633	12.8384	28.676	-17.6394	-1.11709	-0.0260011	-5.85564	-19.0446	-32.3592	30.2227	-23.0183	-12.5751	18.3552	33.3887	41.599	26.4911	-16.4357	-2.65796	-49.9846	1.01832	-20.9496	15.7845	6.64592	-10.31	-12.0945	21.8864
Nup210	-66.2386	-4.74621	-35.4027	72.6563	30.6054	154.993	52.798	12.5408	-100.733	-71.832	-31.724	-154.822	-65.0628	-17.0969	84.5349	191.108	23.474	-5.35804	-64.3605	-44.7888	25.6508	34.5581	55.2751	-76.0275	-52.076	5.09635	29.185	94.6319	-0.861937	48.2402	-50.5867	-107.191	-52.7476	-21.901	7.37194	74.2775	8.30128	2.37062	55.9726	57.5023	-24.431	-69.3789	-23.3733	-4.58839	20.6232	17.4348	-39.1617	25.2904
Lrrc75a	0.125347	-0.997589	1.10727	1.13603	-1.41834	-2.08056	-2.15119	5.2148	3.39583	-1.31153	-1.60746	-0.856243	-1.51132	0.156065	-1.84245	4.05448	-3.91293	2.16128	-1.20017	1.48516	-0.269396	5.24124	-6.76242	1.84412	21.5599	-10.4886	-12.4473	-10.334	-4.16029	-2.7266	3.18945	2.89023	23.4774	-1.83635	-5.47869	-1.58469	11.0757	-4.53245	-4.00445	-5.58152	0.611874	2.66237	-6.25774	8.43345	-4.40225	-4.8753	-1.17048	5.98027
Gca	15.6095	21.4987	-5.2085	-25.9106	-39.8913	-22.6506	-15.559	29.9903	39.7199	9.35742	16.5165	0.037964	20.4084	-12.2156	9.62438	-15.0762	-22.5688	-27.3699	-19.6946	22.524	3.95967	29.9717	-5.65499	-7.41811	16.0543	9.46623	-14.5625	-9.20731	-23.9281	-8.05408	4.2201	-0.195631	15.9963	3.16518	-0.687519	15.1387	17.5581	11.4862	0.579038	-18.6228	-24.6983	-12.5855	9.18995	5.10843	11.025	-10.7203	-7.3809	11.6555
Rbm19	18.5959	10.959	-21.6415	-19.9684	-48.4802	-24.7372	53.5289	44.898	36.1621	16.5724	-25.7958	-16.3327	13.4437	-26.3356	-19.5054	-28.3615	-6.62679	-0.955077	5.19036	47.52	19.8908	-6.62203	-12.462	-8.93683	-2.2742	-23.3993	17.6182	-19.8254	14.3597	20.3246	33.6959	31.7739	-5.6133	-48.4644	-30.875	-21.7749	31.548	-14.4007	-43.0927	2.28302	23.5081	38.3748	25.3762	1.69068	4.76102	-15.2167	-46.6503	26.2726
Pdcd6ip	12.5642	20.1803	43.6931	7.66925	-80.2549	-82.4153	-63.3358	34.6639	37.8618	120.08	15.3361	-63.7535	-42.0088	-145.518	116.736	218.221	55.1356	-109.859	-14.9474	31.0369	-145.686	-140.775	106.432	68.943	11.9127	-18.1882	11.2259	-7.07498	-26.1369	-10.4765	0.889822	39.2333	65.5333	25.9421	68.4774	-127.372	-240.426	9.88067	208.063	110.85	-147.222	-54.8471	186.333	-57.9129	-58.4613	-0.142759	-11.9088	21.8278
Rpl37a	-33.2004	-9.81614	131.301	-51.594	-66.6953	28.7681	80.6781	-62.6035	14.2774	-98.0879	-89.6711	89.4764	-4.25238	204.706	-97.3968	-44.2581	36.0634	68.4106	-96.7602	-109.22	191.43	-10.97	-179.513	108.926	60.7622	48.3778	-68.834	-241.751	43.2974	145.485	-19.7885	93.8552	-96.7188	-80.4477	164.918	232.825	-15.4722	-41.5169	-440.001	3.66785	27.3433	163.845	37.1392	-63.3946	100.27	-15.666	-8.78852	-29.407
Dzip1l	-13.4429	19.5928	-3.68068	-1.31537	-3.3235	-4.09144	0.661382	8.87544	3.18046	3.22155	-0.92959	1.74253	-0.129717	-3.95989	-4.91106	-4.75327	-4.72544	-6.47812	-8.78778	-0.783635	-7.59396	74.6662	-20.6245	-22.4096	-19.6202	-13.8843	33.5382	-10.0264	34.2453	6.46268	7.7263	-10.5388	-15.9965	2.05321	-15.9306	-9.82625	-13.2005	-4.57905	-2.79479	12.9787	10.419	8.32542	2.84168	19.4664	-8.86195	-6.78509	-3.0392	-2.9733
Gm14005	-1.19848	2.08859	0.278026	-0.602381	0.02873	-1.06235	-1.57451	1.63796	0.706314	-0.330724	-1.34022	-0.359642	3.33534	-0.655744	1.48043	-0.511831	-1.93792	-0.314349	-1.96302	0.50495	1.30145	1.43949	-0.161956	-0.788144	2.49741	-1.9594	0.341165	-2.55991	1.6617	0.444256	-1.58834	-1.75315	-1.09318	1.4638	2.42712	1.62525	1.58309	-1.08583	-1.05635	1.75198	-0.989534	-2.35919	0.162105	0.456298	-0.795369	-0.255097	0.310709	0.770486
Banp	61.1584	-13.3917	-44.1922	-39.6384	-35.6047	-19.839	-17.2016	165.111	-24.1938	-11.3363	-12.8926	26.0737	83.979	-63.1801	-57.0186	-47.0371	-24.8673	74.3459	-46.4354	71.1185	-2.39655	-15.4706	-19.311	12.221	118.65	-46.6459	-83.9357	-51.1122	-49.5129	-11.4222	40.846	132.222	-49.1358	-17.2914	14.4123	48.5982	106.059	-78.6281	-54.4808	-58.676	-12.4344	65.2886	-35.7637	59.4862	-28.9523	-33.0605	-4.32606	29.816
Cog7	-40.5946	7.18345	49.7395	-18.5562	-0.726497	2.2294	64.0576	-5.18944	29.3731	-18.5892	-53.8379	-82.2634	-36.5386	-19.4098	44.3256	65.2661	49.4155	3.02515	37.283	-50.2631	-22.0866	-6.57096	-18.3938	21.1215	-32.51	4.04595	4.26014	12.1063	31.0958	47.2141	-1.08351	18.9924	-52.2386	-44.2987	-24.4672	-5.99519	-23.857	0.37452	34.9547	24.5051	28.7938	9.42587	1.31587	-21.6248	-10.4201	-4.37195	4.63392	-0.851453
Trim44	-17.2837	67.3769	11.1267	16.7444	-85.3707	-64.925	-16.7931	-10.5507	22.3443	57.6707	39.9528	2.05384	-5.13129	-11.4888	52.3331	68.2221	15.4224	-159.218	-26.3788	-5.07971	-107.045	211.267	-42.1922	-13.0568	-32.5787	10.4791	36.7629	23.0495	-16.1354	-3.64878	-4.91757	-37.0499	35.3464	-18.0641	42.3976	-55.4345	-65.9625	22.8801	69.9401	87.4349	-48.9276	-80.4815	45.2456	-25.9887	-4.39293	22.123	11.0422	-13.1192
Col13a1	-8.56697	8.8907	4.85413	4.82115	-1.8304	-23.3481	-1.40225	8.7112	2.15855	27.0715	-7.12503	0.783504	-1.49315	-2.44486	-21.5314	-2.01747	-1.62866	-9.74457	9.34298	14.6371	19.7783	-13.6468	-2.20974	-4.05972	-5.24081	12.2412	-5.02197	5.07761	-12.5028	-4.94986	6.14827	16.7094	-14.8828	-18.4975	33.5049	-5.91175	-4.26657	0.696191	2.72024	-3.35863	-5.69781	-6.21695	2.59552	12.5242	-12.3033	13.017	-5.1495	-1.23433
Rbbp8	-14.1189	29.5143	3.56374	-13.7424	-14.6237	-12.4677	2.24368	13.6496	-0.792702	9.8978	7.35975	6.50785	1.53233	12.9496	-18.9232	-9.90134	-18.01	-10.7125	7.21035	-3.1434	-2.75275	46.4043	6.19817	-27.8428	9.88899	1.67567	-9.63062	-4.14901	-1.07234	-14.1811	-3.4049	9.14009	10.199	2.01063	7.98601	0.778484	5.2494	1.06999	-14.8807	-8.7901	-11.6819	30.526	0.0540713	-5.72295	-6.87754	-0.247078	-7.93652	9.99643
Cbx1	-1.29131	8.4809	-6.94301	12.3381	-9.2146	7.23223	-28.7236	-2.70068	-6.51613	30.2642	-5.43117	11.8424	-3.74371	-13.8019	19.9665	-3.13003	10.9831	0.188533	-22.5999	-5.46656	-4.65062	-11.6347	39.7273	-15.1752	40.7918	-7.63616	-12.6909	-35.2195	-16.9012	-28.1877	1.05186	30.8	25.0704	22.5563	-15.9186	-6.90332	8.22259	31.7089	22.0279	-21.6915	-33.5953	-8.56885	3.45196	-18.7732	5.98122	5.87011	-1.08691	9.64012
Btbd10	1.42158	2.77651	-2.48921	0.71199	-4.83645	-7.22154	8.20759	-2.48376	3.17042	-1.01999	-5.02416	10.5495	5.73797	-2.58516	1.85634	-7.22283	-10.0378	3.61608	-0.89621	10.7334	-3.63474	3.8855	-11.1529	5.93782	10.5069	-1.29809	-6.78157	-12.0564	-4.90445	-5.00918	20.1701	7.70619	-3.01217	-15.7848	10.6467	6.36995	7.74008	-6.47835	-8.48396	-6.83031	6.2743	-0.42425	-2.26797	10.8179	-2.56209	-1.96818	-12.1209	9.75058
Psmd6	-5.16073	13.1647	54.0103	-24.1553	-34.7984	17.3346	-77.2189	-32.9743	37.9164	25.3296	-29.2556	22.9922	12.1611	85.577	38.3	-37.8004	-17.9225	-6.05882	-79.0126	28.3854	4.1189	-18.2925	-15.8037	39.1635	-3.11371	34.9627	3.41786	-14.2865	-17.7051	-24.2656	-33.072	30.526	-30.7943	14.1622	0.0980094	1.23113	91.1195	30.3465	-27.2624	-38.7353	17.96	6.28769	-45.9498	-65.8501	72.9424	-8.15458	-12.3795	18.5147
Lzts2	21.7796	25.8475	-25.685	-11.5119	-39.455	-61.5248	-18.5444	66.613	62.2115	1.06297	2.20468	17.6881	39.2876	-13.2068	-6.44612	-42.1895	-66.7515	-15.3243	-22.8836	80.3734	-7.7106	68.5747	-48.8402	-5.56948	43.2259	-12.526	6.70062	-50.2345	-26.9678	-34.0391	2.39717	63.6619	-26.6076	50.5033	-7.16577	-10.2607	52.5187	15.7081	-7.00985	-99.0686	47.593	-16.1959	-27.4005	73.5522	-26.4982	-30.5087	-12.3662	30.9884
Tap2	-80.4171	70.6259	-10.8273	-2.57736	31.0194	36.5726	62.1734	24.2599	-33.0498	-49.0548	-62.2884	-90.9115	-24.0438	36.497	24.9803	8.09844	54.6095	44.7024	25.3955	-19.3105	-9.0162	-53.8526	9.59954	6.81525	-92.9914	8.48547	25.5108	34.3499	61.3433	84.2306	47.0692	-2.70729	-62.0093	-47.7401	-46.1367	-43.9537	-102.786	-4.36748	3.22357	68.6774	3.73249	69.2374	-9.60958	72.329	-17.9314	-5.93775	-4.67459	-37.3438
Pias1	14.3149	-11.2784	1.2265	-5.52115	-1.20855	-21.5343	9.67537	13.0357	10.3489	-17.0584	19.0526	-10.3774	-21.2254	30.0084	0.707249	-15.3032	24.2964	-16.8683	10.107	-6.18453	-12.2697	-3.43843	-0.0138133	9.50864	1.14675	-3.26981	11.0943	6.42329	-34.0773	1.52635	0.883659	14.7097	1.12976	25.2495	-2.18723	-18.36	-16.7964	8.5578	18.668	-11.7111	5.92669	-33.0074	1.53859	24.1231	-3.4493	4.77345	10.0767	-12.9693
Gpd2	-89.2054	56.0633	-70.1866	17.9528	-106.653	98.4195	212.749	264.559	215.656	-197.182	-218.308	-271.672	-85.8672	-266.982	32.6735	84.4353	138.739	83.6498	264.168	63.3122	-94.0994	-7.86998	-142.15	17.7979	-182.75	-39.3849	-20.0224	148.445	39.0924	327.379	307.428	-39.5754	-237.296	-6.55206	-124.455	-236.635	-355.998	-167.792	120.492	60.3869	114.869	358.983	216.019	-21.1419	-99.6669	-92.5841	-41.5974	-27.6416
Scoc	4.73978	13.483	-9.4881	-15.6553	-8.97466	-21.1073	11.2661	21.3347	-0.424078	7.4796	12.0227	18.6436	6.93574	2.01185	-14.969	-18.3972	-32.0483	-21.7609	1.34419	2.6063	-15.0909	118.246	-22.0615	-40.1361	14.3139	-12.6178	-0.384313	-7.88401	4.24391	-19.1544	5.61584	11.9481	17.9255	-8.4772	-3.22251	-1.57674	13.1315	2.55067	-15.9172	-9.56098	3.29769	6.98522	-13.7378	17.0536	-0.00739208	-11.2479	10.0242	-3.30203
Mrpl47	-2.15921	-4.64645	-12.7245	3.28157	4.09311	30.1048	18.495	-6.73293	8.30111	-25.6694	-28.5302	1.56525	-1.80176	6.78535	-6.17931	-9.08664	3.34779	36.527	-11.3508	-8.3908	16.4524	8.20554	-23.6868	3.79991	-0.412358	1.62935	-4.46996	-5.53008	5.2111	7.06322	1.13838	-1.43056	-0.0594602	20.0237	-25.4217	-1.1198	2.16133	-0.0478909	1.75403	-13.1908	-5.70022	12.8801	16.1697	-12.7531	11.3815	-0.0240962	-14.8901	5.63777
Bmpr1a	-9.62136	36.4511	2.4378	-12.0301	-67.3524	-40.1955	-2.80011	99.2235	34.6711	37.0728	17.2708	-31.8318	-25.1369	-36.1353	3.58555	-16.9732	-68.2932	-22.8746	10.7037	110.804	4.04608	16.7011	4.79018	-44.5136	55.0287	-24.0419	-11.2812	-13.6249	-71.285	-23.2474	-31.6211	82.4963	63.8268	32.4044	30.7975	-27.6894	-53.6751	14.6187	-22.9114	-38.4835	37.8451	-21.9192	5.3155	35.7923	1.02973	-28.9291	-6.07442	15.6287
Focad	4.43946	26.7297	2.07877	-7.7392	-32.1677	-34.6068	-2.50401	-3.72389	6.1684	20.7743	21.5957	2.5834	7.14264	-2.39652	25.4801	17.3817	1.07745	-42.4528	-1.75358	-14.8905	0.218857	-42.6123	39.2104	9.96635	-8.36992	13.2958	4.53406	0.884284	-3.7786	16.3938	-16.9231	-26.27	-3.3836	-21.5013	28.7248	33.9832	-32.3087	7.79176	1.52986	29.6487	17.6754	-16.4246	-12.3431	-19.8201	6.37221	-14.065	-6.28146	20.6357
Ints4	-14.9428	18.1427	15.8872	-2.29257	-14.4577	-15.3405	5.03947	16.1187	2.27161	-20.6458	13.9862	-40.7999	20.6935	-11.5687	31.5519	7.25396	13.5238	16.0853	-39.7659	18.5428	-15.3259	-18.712	-10.292	25.0467	-29.139	-12.8896	46.2914	2.64028	31.3053	15.0966	-5.40516	-1.70543	-40.2219	-39.7207	-25.3268	19.8258	-6.56371	22.9268	28.7009	-6.37757	20.9085	12.154	-14.4541	-12.0643	-8.44937	3.96999	-13.4676	11.9657
Knop1	37.2182	7.57519	-28.5048	-25.1444	-78.4913	-32.1562	55.2407	56.0376	30.1758	23.1001	12.866	41.2873	9.14155	-44.4111	-47.9384	-71.1089	-37.5735	17.9082	5.84393	34.1853	39.874	52.7467	-17.1159	-40.7562	8.02582	-1.65071	18.3722	-42.6056	-10.3934	2.6395	-31.6902	43.1835	45.756	18.3708	-16.4356	-17.0636	42.0576	-29.9601	-27.5601	-23.6472	-46.844	4.91757	44.2636	16.9813	21.994	9.79908	-11.56	-16.9504
Lyve1	-17.3584	22.9844	4.78706	-5.90828	-19.6714	-18.6583	20.7851	14.6252	26.7959	10.1497	1.60385	-18.4672	6.03225	-15.7651	-26.0382	-23.3048	-17.7796	-4.17156	30.986	35.4256	37.6505	-38.9976	20.1796	-25.8846	19.0912	-5.3751	-16.0952	-12.9158	-2.57292	-5.29178	26.8041	-8.63458	12.4305	-8.98048	3.85251	1.15222	23.836	-16.0669	-10.9074	-42.5804	39.8221	4.96348	-14.6008	65.6965	-38.6945	-24.4015	-18.6969	28.1656
Arfgef1	-33.5255	38.7109	6.60147	70.4319	-177.27	-123.119	104.982	133.619	150.301	92.1219	69.9101	-160.059	-175.675	-267.63	32.6652	76.4182	125.842	-86.8106	94.7926	137.651	-76.4606	61.0586	-72.4163	-22.1381	32.6316	-26.9925	-47.4598	9.80742	-78.1621	136.706	-29.7332	59.1668	66.6615	-140.8	54.563	50.4672	-28.2271	-90.1199	-100.315	49.2594	82.1523	-61.3027	74.7273	-21.779	33.7039	19.1756	-29.4444	-14.6864
Dock1	3.85878	10.5069	-16.4362	-13.2775	-66.5119	7.38138	70.4399	55.9987	-0.189768	42.2244	15.6099	-32.892	-87.7087	-46.3585	-2.90569	11.9686	15.521	-34.4085	32.7106	19.6476	-12.9811	110.032	-34.985	-47.2449	37.6176	-30.9214	1.51378	-12.7421	-51.1648	34.213	5.93932	-23.775	68.8722	-40.4872	19.9861	21.5106	9.87537	-25.4054	0.312922	-5.78152	-4.27635	-64.3154	55.6274	-3.6508	10.0951	3.2654	-6.02478	-0.284137
Msmp	-1.71101	0.300055	2.89255	-0.700429	-1.62639	1.46101	0.491091	0.12461	-0.958963	0.194727	-0.537593	0.10806	1.45999	-1.28589	0.135682	-1.52843	0.0364466	-1.2551	-0.357276	2.93819	-1.74518	4.54448	-1.11076	-1.86987	-1.36676	2.23507	1.71322	-13.4661	13.6185	-2.78344	4.94098	-5.94315	10.3586	-2.53002	-8.80979	-8.57436	11.2575	7.97877	-15.5977	0.501048	-1.18369	11.089	-0.291388	0.193491	-2.67718	-0.172857	-0.922508	0.432864
Dnm1l	57.4252	71.0187	-8.5081	-93.3956	-82.6475	-134.387	-96.9909	123.59	111.07	22.214	20.1078	85.9191	119.266	15.1178	7.52646	-92.5969	-145.244	-94.599	-51.5166	110.224	40.939	10.954	20.79	-16.2761	152.383	-28.8968	-22.6063	-105.569	-132.117	-85.3919	21.0755	95.3315	39.0375	-18.6685	59.7331	60.7872	46.7568	134.914	-36.8865	-109.612	-0.790826	-13.4561	-64.0165	-45.0138	55.3708	-75.7801	-32.1912	105.607
Dnpep	-5.54528	9.66366	10.1291	34.2969	-32.7675	-59.1658	35.6927	24.8511	6.86916	-30.2772	-69.072	-52.7651	52.679	67.5399	75.5557	46.6614	-35.3335	-29.9274	-46.1972	4.59154	-7.5266	-64.7734	34.9103	29.9105	-21.1888	31.9844	-10.8286	16.2773	-12.4037	-31.2734	5.64882	25.1083	12.2196	4.69545	-19.1374	25.0613	2.94198	2.64464	-28.2991	-22.2837	-21.2398	-8.06739	5.58602	11.9964	65.6941	10.6795	-37.7295	-8.08636
Pcdh7	-3.26078	1.49489	0.307956	-2.36612	3.07417	-4.44579	3.60732	4.45007	6.6376	2.0436	3.60472	-7.3862	-0.805137	-7.57475	-1.20788	-6.04681	-7.48027	-2.48647	10.2716	-0.521406	-12.7837	48.9589	-12.0553	-16.0302	-1.94492	-4.10171	6.99692	-2.13236	-2.35152	7.26683	8.66884	-9.31808	2.75134	-1.09527	-7.98483	-4.06253	5.50011	5.18831	-4.45071	-6.6767	0.100407	-4.85588	16.6481	8.64143	-7.29052	-7.96524	2.40836	0.0596108
Fbxw8	-25.5137	58.7923	28.7092	-24.9638	-35.4729	-45.082	-3.51852	10.1046	61.5817	-25.772	-75.2272	12.2267	-5.53651	48.2492	94.5765	46.8075	-47.377	-19.5489	-26.6974	-23.7912	-29.8748	-37.1091	35.875	28.5623	2.97598	11.3565	-28.6467	-4.33888	8.8101	37.1982	-4.23587	33.8977	-89.2691	-23.9032	8.66284	59.9964	-7.24166	22.8106	-39.6897	-26.8051	34.211	97.7188	-85.3476	-19.6172	8.22196	0.902396	-19.9896	22.3222
Rbl1	-5.10654	10.4022	-3.38056	-1.84505	2.59405	-5.55685	-5.59656	8.3246	0.707517	1.6684	-4.79972	-2.70005	7.17479	10.5553	2.56729	-1.63482	-12.4385	-14.6759	1.26337	-11.4505	13.4682	25.5583	-1.40742	-13.6915	0.130811	6.67224	-4.3949	-8.96176	4.6	5.47475	-2.34246	-12.7475	11.4933	-5.91508	6.42762	3.37384	-5.48674	3.92514	6.43637	-0.929363	-7.31721	-4.49509	-4.86239	10.8091	1.56213	2.39142	-13.6591	7.81492
Itpkb	-15.2271	19.6862	-6.40678	14.6904	9.82459	-34.8235	0.15278	-1.9912	-4.3512	25.5275	20.648	-6.41141	-20.0549	-3.21259	4.99822	10.4302	-0.704669	-34.5329	-3.91812	-6.70014	-3.51375	70.1574	-3.27277	-30.9943	-19.8118	7.40539	17.7593	-2.63233	-1.45683	11.7484	3.90814	13.5554	-17.447	-20.961	40.1597	-38.3259	-13.3077	-5.99188	-29.5338	-20.3148	111.613	-2.35599	-32.6146	49.4339	-43.6205	-12.2062	-13.5842	18.5816
Snai1	2.18446	2.74526	-0.209419	-4.8303	-2.57373	-6.79215	-1.80809	9.25081	2.43005	0.973376	0.609153	-5.76228	9.15244	3.35064	-0.633809	-3.31479	-6.19863	-1.13509	-3.83682	2.59888	1.83824	5.01043	-3.10682	0.0581754	8.76923	-5.16944	-6.00924	3.70845	-9.78748	-4.70057	5.50481	1.39647	9.31753	3.99678	1.56597	-2.21136	-2.00651	3.76555	-3.24519	-2.52722	-9.78669	-5.85866	4.14113	10.4014	4.06753	-2.89303	-2.06008	-0.379357
Utp20	30.3462	67.5791	-103.349	-71.5765	-55.2574	-45.1973	105.232	126.244	101.974	-6.65257	-29.275	-56.627	23.6991	-101.179	-43.4365	-37.9064	-25.4937	27.5207	28.0297	87.5056	-23.8767	100.439	-65.421	-33.3206	-9.34316	-71.2136	36.2485	-24.2228	46.7301	114.092	40.2407	25.0505	-67.9703	-57.7377	-7.50373	-36.0692	-64.2895	-53.528	-0.751796	31.2588	40.151	52.4774	77.4263	-0.556447	-12.3285	-32.3547	-43.3148	17.5086
Pgam1	46.3244	87.3653	25.1042	-111.222	-126.796	-203.525	4.06392	62.6827	182.272	53.3363	67.7549	28.1651	88.3836	-25.1925	-25.2168	-105.449	-74.5239	-5.14529	-84.0908	-11.6872	37.8669	142.434	-17.7249	-35.1791	92.0249	-12.1619	6.73335	-118.983	-86.6346	29.62	-39.2912	4.83328	37.5942	28.8348	36.3112	69.4733	188.639	15.0654	-134.627	-91.4027	-163.601	130.119	-29.5544	-41.1085	35.6766	48.9519	8.37683	-14.8902
Ppapdc1b	24.4994	14.5454	1.09248	-30.6137	-35.3732	-44.704	-4.52431	44.9438	39.8512	11.6123	-58.8954	-20.7137	63.7354	32.0806	45.7967	-12.08	-52.1814	-19.5999	11.3361	-18.0497	4.11716	-27.8305	-1.44089	32.3962	-9.02355	23.4122	0.645628	-28.7082	-5.8666	-23.0342	26.9231	21.0843	31.7991	22.0905	-41.8399	-6.69898	-9.20211	16.7681	-30.2507	-8.3294	-20.1707	7.42402	6.34892	13.3649	45.1481	-7.08704	-15.2155	-9.58191
Senp2	33.6565	21.74	-17.863	-37.1744	-64.6564	-65.718	58.5865	37.0481	41.4752	19.7596	22.7897	-0.198093	12.6822	-4.25645	-22.7923	-47.1345	-20.3414	-27.201	22.6264	47.7606	16.5487	-35.625	4.52779	3.75917	61.1117	-13.7872	-35.1923	-45.9279	-32.4063	-19.3238	8.97182	58.2226	23.6434	-17.5897	47.1317	39.9141	47.5754	-49.7848	-49.426	-64.3686	-11.7374	-2.54141	34.157	-3.96926	32.1773	14.5483	-14.0914	-7.30737
9030619P08Rik	-27.116	63.5305	-25.1053	8.78967	-17.2419	-72.1411	32.967	48.498	-11.4128	5.47839	21.9461	-0.333288	5.38961	-26.2192	-1.61033	-29.1445	35.2609	-30.7856	8.51831	-34.5391	7.70165	57.2662	26.7074	-46.4047	-85.6968	76.1009	30.4698	-55.4055	91.8805	-39.9648	-4.60008	76.5563	-93.6691	73.8788	-18.5629	-50.2808	-19.4612	-45.4407	25.6328	-18.031	-5.45621	47.745	-10.9327	-12.1954	59.4617	50.7525	-35.2854	-37.4961
Gprin3	-57.7289	16.7309	25.6191	41.7309	-15.3931	21.743	-12.6814	55.4005	18.8488	-17.3095	-20.523	-63.0999	-70.7241	-112.634	65.5077	83.6844	39.3248	-4.48294	74.9336	15.6188	-27.6667	-86.4626	16.5978	12.9655	-7.30114	-34.4331	28.0147	13.3058	-24.2899	88.7078	14.6327	-23.2211	-45.6104	-5.2456	39.2083	-53.1357	-126.841	-38.1792	125.677	130.869	-27.6382	-65.3961	93.5358	-21.1248	-78.2501	-23.904	28.3206	12.2992
Pdpk1	-4.31467	-6.21295	-10.5501	41.0752	-67.8353	-3.88273	41.8001	44.9479	40.8187	23.7715	45.2577	-98.9474	-86.6997	-76.0896	9.49889	30.6043	35.9109	13.2361	62.946	40.3963	-67.8275	-22.7632	45.0682	-30.2087	59.5105	-28.2626	-34.5173	-6.38957	-80.6915	67.7539	-0.109667	5.62152	18.3841	-26.8082	58.2687	19.2376	-55.5476	-23.4272	11.049	53.3923	14.0006	-56.1872	54.6575	-40.2673	-44.2214	-4.97252	30.6117	8.9145
Ylpm1	18.0195	-11.5616	-21.782	22.2514	-54.2003	-22.2765	43.9134	76.5958	22.8181	-19.7684	-23.7597	18.2393	-4.50093	-107.455	-5.79395	-18.0976	21.7522	15.5761	65.6523	124.955	-57.02	-103.743	-38.7627	58.9481	100.447	-63.4893	-55.8304	-30.437	-77.9405	42.0449	60.0642	16.0222	105.077	-28.2115	-24.489	5.14587	-43.9395	-93.4642	69.1267	38.6033	-55.6663	-0.812361	99.3559	24.6351	-64.5927	-44.5982	-41.0966	64.046
Rab3gap1	-5.30136	-8.51461	-30.0083	2.99545	-43.9331	49.0135	135.614	62.4486	-8.82142	-51.3025	-57.3937	-97.1146	-55.6	-9.03358	19.2456	23.06	16.8367	40.7272	58.6452	69.3048	-65.2315	-47.2023	-8.89097	10.4563	-25.6201	-16.6797	1.64481	40.0135	-14.7037	89.0862	34.3433	-8.38871	-66.2786	-59.9638	0.72785	-2.27351	-12.6059	-19.9823	2.77108	24.418	-2.00359	56.2556	39.0468	-17.9472	-65.6127	37.6255	-8.0638	-5.8092
Cyp2d12	-23.3483	39.9323	-9.3758	-5.49845	3.94462	-7.70128	-4.07499	8.20601	-1.75541	1.02311	0.423996	1.08186	-3.53938	-2.38178	0.671044	1.5397	0.922728	4.36328	-6.60534	-5.93712	-5.88755	25.4468	-4.17303	-7.27708	-40.0653	-0.86173	49.8634	-6.91584	27.9284	4.98806	-3.84495	14.355	-25.2511	-1.06945	-17.0066	-8.45799	-38.8672	-1.82198	2.18661	43.9566	-1.24982	-4.39454	-10.8539	28.4769	7.30056	-8.78681	8.80164	-18.41
Mthfsd	-13.2017	9.22927	20.5943	-17.4847	-11.71	15.7953	3.95916	16.5047	-8.75948	-16.955	-9.5398	-20.5932	25.6716	19.7875	-3.51734	-6.76482	-10.5057	8.18289	-6.43986	-11.3526	26.1238	3.63199	-13.5745	0.917945	-12.2587	3.99703	-5.13314	38.9833	-14.4112	2.41155	-5.03924	5.41716	-27.509	8.38104	0.833355	-6.95753	-4.82449	13.5749	0.608505	-1.74876	3.04141	14.5034	-7.26167	-6.96861	6.66976	-5.59423	-7.61307	6.89832
Pygb	-8.31198	21.2461	-10.6557	-0.0163361	-7.32376	-15.9122	8.78037	2.69347	4.19466	18.1512	6.89901	-3.8032	12.1455	-3.27299	-7.51505	-8.7362	-25.0449	-22.6072	-1.54179	-1.98986	3.49903	102.483	-32.2029	-31.1582	78.6642	-0.801403	-26.87	-45.981	-58.0091	-18.6899	-17.0905	-54.0471	89.1595	-36.2976	-16.2601	119.397	94.6765	46.9783	-26.2115	-45.1317	-25.5369	-40.2345	-44.5252	19.5264	-11.5546	-30.7375	-17.9269	67.5034
Taf9b	-0.774643	0.212608	-0.752875	0.983651	-0.15174	0.54255	-1.87183	1.73743	0.510549	1.83069	0.689707	1.36155	1.1168	-2.00473	-1.66257	-2.65821	-0.411186	-2.69288	-1.4973	-7.47256	-8.90715	41.8663	-8.78395	-11.2102	-3.30863	-0.732095	6.85298	-1.0596	-0.624814	-0.166229	2.0725	0.883028	-1.23312	-4.16531	6.2168	-8.09684	0.128833	-1.52064	-2.57263	-1.92235	15.7593	-2.89681	-4.38986	10.539	-8.5959	-2.40635	-2.07718	3.31595
Cltc	159.362	429.064	-195.701	-149.657	-499.706	-600.863	-117.191	377.13	237.523	455.815	200.806	-54.1246	78.3311	-147.397	384.539	139.344	-365.514	-534.824	-165.018	339.197	-152.902	5.48156	81.3096	94.9953	259.637	1.089	36.7616	-202.838	-237.971	122.537	-337.196	-224.085	52.1164	-249.165	500.583	395.046	-7.9458	325.968	138.329	194.387	-241.438	-285.657	-190.996	-279.179	18.7744	-113.855	55.832	269.267
Sft2d2	-67.5415	-21.1051	38.0621	63.9364	11.9294	-52.8372	124.881	13.295	55.6561	33.0692	-48.8919	-91.0719	-178.508	-137.437	-18.9959	120.987	89.4533	51.6195	113.778	-15.1395	-16.6847	-92.5001	90.9516	-66.9059	-100.98	1.14158	64.2622	28.7109	6.08269	140.255	28.7719	-26.6849	5.87763	-108.412	43.0727	-122.055	-155.787	-18.2218	50.9807	141.242	60.2446	-104.554	73.1624	53.842	-28.4428	0.542908	21.485	-54.5367
Ankle2	-16.415	9.48574	12.9178	23.0052	-18.1112	-14.0612	8.79114	-1.27659	5.78417	-3.66503	-9.74265	-20.7044	-10.7452	-25.9383	10.5346	82.1791	11.0635	-8.93157	7.47997	4.64694	-42.7573	-58.1806	35.4534	19.1875	-1.47183	-14.3276	27.8888	17.3709	-12.2838	10.6854	-22.7419	-21.9319	-44.1949	4.46984	30.3234	15.523	9.6363	6.40267	35.349	28.6458	-22.4212	-31.0817	-42.1904	-3.63284	11.3467	13.2452	5.47635	-0.085402
Arhgef5	-3.96381	60.0406	-5.13681	-21.4906	-83.7252	6.49609	-66.4078	55.0532	63.841	1.33776	5.86957	6.01204	44.847	-31.1615	23.355	25.1383	-55.2668	-73.7459	-27.5516	56.7641	-63.2172	146.318	-50.847	-12.5581	58.5486	49.0011	-16.7162	-97.273	-57.1827	-58.8543	5.39279	-17.1746	52.1075	39.3441	-0.0557524	46.6548	114.12	-4.80322	13.1696	-1.92154	-105.97	-18.9902	-14.9293	23.2716	-26.9959	-35.6493	-11.6052	66.5111
Csnk2b	-41.8457	-62.394	11.0175	5.97143	-8.14526	251.162	116.604	4.59455	-33.8855	-142.236	-185.088	-118.258	4.95497	125.935	-40.4397	-3.44444	60.9377	97.4007	-57.0658	13.5119	55.5404	45.6568	-72.7365	-27.7468	-46.6046	59.5402	-36.7331	-2.30642	-5.93541	-56.9593	76.0078	108.803	64.0645	95.5494	-186.155	-77.691	-57.527	-28.3967	19.3638	-22.9722	-36.0617	79.1013	53.9015	-2.29138	57.3098	13.1568	-16.2371	-50.9269
Tshz3	-0.26429	5.55536	-5.67601	-0.0619769	-0.390333	-5.11839	1.90972	2.33234	3.002	0.919679	1.9808	-1.44061	-3.22334	-0.0612924	3.02474	-1.61261	-1.99961	-3.50907	4.93734	-0.407843	0.27623	2.42591	-4.24387	1.64511	8.2429	-4.5451	-7.76094	1.98444	-8.52279	4.69921	-0.145471	4.78788	9.22212	-0.0135086	0.357645	-4.57309	-4.32043	-3.57106	1.53617	-3.73349	4.00931	4.77639	-2.13505	7.11269	-6.06153	-3.71544	-0.610136	2.97928
Metap2	-11.2874	-25.3584	50.3518	-4.02457	-21.8239	-9.29428	22.3336	35.0742	33.1692	-22.3512	-20.9323	-47.0809	-5.22662	-3.78857	29.1701	-9.41744	-0.0711589	-51.1924	0.487129	91.4463	3.1327	-18.8864	10.1519	-24.5815	26.711	-18.1651	-21.4078	-30.4273	-8.53529	31.3861	27.5609	31.7286	35.4877	-31.3852	-23.7815	-38.7398	29.879	-29.8458	-15.1185	-30.6491	34.465	30.3303	62.5646	-52.9512	-8.67432	-0.0366299	-1.58102	1.18526
Col6a3	-26.5502	43.4334	-6.10632	7.18954	-35.4608	-25.2539	-3.96132	76.2709	6.76854	1.68702	0.777255	-27.4648	15.6247	-45.1636	23.4579	4.39082	-79.163	-4.89569	48.1258	26.106	43.3855	-24.4953	0.0364266	-18.7387	74.0193	-45.1278	16.4772	-48.0618	-82.5979	19.8195	51.162	-87.8192	89.4174	16.7165	-68.6368	57.4905	33.9598	117.817	-61.6617	-93.3763	-6.95071	3.41907	35.0122	90.3673	-119.168	-84.7418	49.4862	42.9786
Ephb3	-0.738559	0.0609538	0.400646	0.820891	-0.802114	-2.51813	0.483338	0.0693196	6.13602	0.665428	0.562941	-0.980339	-1.76834	-5.20757	5.25797	-1.27587	-4.46295	-3.08569	-0.9179	1.57149	-2.15825	21.2794	-8.46839	-4.92433	1.49761	-2.78712	-0.205242	1.31852	-4.1083	-2.01916	4.33954	2.03893	4.17687	8.24057	-5.11717	0.0816295	-3.65425	-0.652129	-4.33501	-5.00545	-3.72144	-7.93831	-4.12883	38.416	-6.56429	-6.34778	-0.833428	-2.69174
Eif2b2	-3.70137	-7.70747	8.78271	0.299125	-12.3596	29.0306	25.1918	1.74851	-21.5821	-49.091	-9.79329	-13.3281	37.9867	44.5718	-0.692195	-22.975	-2.56694	4.06248	-22.8295	-11.837	15.1663	48.521	-42.4157	5.51836	7.8432	-0.512679	0.943382	-0.60913	-1.31089	-1.17983	-5.43527	-31.4526	9.75611	15.8575	-41.0496	-11.9589	75.81	7.63924	18.3926	3.45807	-28.1455	6.28706	-21.8224	-12.4444	4.71463	-3.1368	-19.3376	27.6939
Smpd3	-33.6548	24.352	-10.7331	4.05323	-4.28948	-11.094	19.4616	94.6393	60.92	-23.9223	-36.5789	-82.8795	-60.2075	-40.3503	16.8575	31.8122	-14.4389	-45.6669	109.499	84.84	-20.593	-20.3775	-39.7253	-1.92364	-34.549	-14.3487	63.3208	-29.5858	21.5403	40.9183	21.3343	-45.3016	50.8167	-64.053	-66.3128	30.6633	45.8811	-33.3011	-12.4074	-21.2893	3.05193	-17.6569	35.7752	94.1896	-20.7452	-30.1392	-21.0205	3.21893
Arid5b	95.9944	-99.1611	64.6245	-411.418	-524.18	620.079	313.163	674.225	262.156	-161.881	-359.868	-418.739	-530.139	-146.797	-206.531	226.652	475.687	126.795	303.883	-219.58	285.468	-221.914	-230.484	81.9655	173.972	-45.0199	-191.541	-291.135	-333.714	358.74	592.246	264.737	-136.499	115.599	-206.021	-35.693	-93.0737	-507.892	-426.942	-77.4387	601.653	468.723	24.5602	100.672	-245.565	-239.731	180.61	-51.2437
Sik2	2.92376	-11.0116	-11.7585	29.5647	-2.44467	-16.7986	5.13509	4.02813	19.4613	14.2281	20.293	-28.6967	-42.73	-67.7792	22.4115	41.6017	43.048	-12.59	25.4062	8.73437	-52.7725	0.612219	-0.208691	9.34231	-5.4846	-28.6134	16.466	22.2871	5.54017	36.7614	10.9243	-30.0434	-27.0432	-23.099	21.1617	2.19063	-30.5701	-73.9236	44.7077	62.8351	45.0009	-13.385	5.91599	-1.73863	-39.3931	-36.8352	24.7568	11.5815
Rbm41	-3.36777	3.65206	9.18597	-1.42664	-6.9406	-8.25079	-7.15244	10.9418	-1.74539	7.31581	0.546686	0.430985	-1.04795	-1.07366	5.75246	-6.79178	4.77206	-10.6635	9.97973	-7.62589	-0.620139	2.38757	4.22245	-2.48108	2.63342	1.76948	-5.27818	-2.3414	-7.70253	12.647	5.95856	-8.34335	3.7364	-7.74203	1.77761	-0.104503	9.18165	-5.43309	-6.14397	5.5595	-0.603976	0.970584	3.77755	1.25224	-2.03462	-4.34303	-6.99003	7.7967
Cyb5r3	-154.506	799.887	538.101	-387.82	-1548.21	494.006	-1214.28	-710.464	2690.17	-794.883	379.321	-20.3453	1360.96	-2102.58	261.825	1246.52	-321.071	-875.028	1613.63	-256.854	-202.067	-2505.38	835.673	873.389	-1023.05	1214.18	-11.6028	-155.917	-106.079	-811.203	1288.23	-8.22325	-394.136	1888.48	-175.15	-623.798	-1949.92	284.938	695.765	-676.922	-1128.94	470.742	234.093	512.21	474.698	961.414	530.04	-1489.85
Serpina3n	640.515	-617.941	-455.778	-519.781	-1403.76	1000.77	695.181	4282.54	-586.672	-1093.33	257.238	-1799.24	-1634.79	-801.678	139.517	-954.165	943.698	2175.91	-152.436	2154.7	-139.706	-2338.53	-542.567	750.305	2048.23	-1310.5	-1165.24	-819.708	-123.572	-135.347	384.923	-419.88	3638.84	-792.993	-1306.95	518.237	883.471	-862.248	-728.544	-132.38	-862.659	1364.38	157.819	-407.375	584.178	-425.181	-853.906	766.407
Zfp112	-2.44108	-0.374617	1.97404	1.94761	-1.76086	7.01328	-2.25907	1.70706	-3.70821	-3.06812	-2.171	-2.56814	-0.628367	1.03501	4.37984	5.51336	-1.30053	-1.28853	-1.03773	-2.12997	0.916784	0.377493	-0.0198513	-0.108403	-4.31547	2.77263	3.88848	0.682891	-4.76456	9.49682	-5.89039	-2.27394	-1.97645	3.08264	-3.32259	2.79667	-3.43391	-0.881559	1.08545	-0.458584	10.0312	-1.68539	-0.961491	-4.71894	-0.796449	-0.467423	2.55867	-0.448332
Atp6ap1	31.7615	81.9631	-8.26306	-84.1255	-96.524	-105.208	-43.8393	88.2908	17.8043	142.113	90.4581	-6.43382	45.6006	76.6187	-55.2773	-128.954	-83.8841	-65.3754	-71.1837	-16.1251	50.0392	332.288	-126.248	-65.4961	124.689	21.0155	-92.2255	-42.0754	-82.5911	-128.506	-47.3827	57.8814	92.1179	43.4382	53.8418	103.673	86.5807	43.808	-18.1423	-126.689	-103.224	-29.3397	-67.1948	19.4836	73.3658	-13.9438	26.6338	4.78576
Trim65	13.6971	29.019	-41.4981	-27.3936	-26.4509	-23.0779	6.13642	77.0886	45.295	28.0462	-9.42561	-2.15311	-7.05844	-62.0456	-39.7047	-26.7077	-11.5662	16.2856	15.7424	69.1999	31.6213	-22.8466	-29.9193	-2.28392	34.632	-18.4682	-11.4725	-22.55	-26.5026	-6.50029	23.1089	29.8823	15.8386	-8.44376	22.9012	4.04672	2.44968	-20.1522	-22.238	-26.5186	3.79057	8.01896	2.05154	19.1206	14.2646	-14.9797	-1.72509	-0.554625
Robo2	-6.45205	10.4756	1.2298	-3.17597	-6.53275	-4.46449	4.13567	3.11672	6.13656	-0.824594	6.27215	-1.63857	5.63723	-12.974	0.0643656	-7.68125	-7.83286	-1.7412	11.3615	3.56313	2.03168	7.0682	0.144434	-7.9193	9.74495	-8.01099	8.24629	-0.834213	-32.346	-13.1088	26.4442	0.829348	17.8263	13.5354	-4.15461	5.55953	-35.8958	20.0374	5.59378	-17.09	-18.136	-6.54979	32.8625	10.3879	-16.1472	-7.32232	18.0639	-9.53582
Ppp1r12a	-4.88544	32.8587	3.99889	-4.44091	-11.1922	-27.2036	-51.1266	7.75689	-2.28998	28.5014	11.5602	34.0489	17.2562	-43.1051	39.5337	15.2903	-2.98224	-26.8413	-5.72508	-0.217823	-22.515	-23.3857	6.97818	28.1276	49.519	-21.3184	4.33024	-31.2646	-24.747	-23.1132	-20.0879	-15.1785	62.0912	-9.11228	34.0073	25.7404	-2.73271	-26.0509	52.2696	-17.1757	31.1109	-52.026	-26.0879	18.5498	-22.5314	-27.1599	10.3114	30.6565
Aim2	-8.43656	4.09575	0.961113	11.4392	2.63779	-3.25528	-5.43588	-0.131859	-2.91	2.61466	-3.8331	-3.92094	-3.89908	9.72927	-4.55945	7.73373	-2.16237	0.988019	0.804961	-2.07991	-1.59025	4.55178	-4.17646	0.83489	-2.31343	3.93245	0.105613	-2.7835	6.80639	1.3117	-3.75462	-7.45071	-3.87134	-1.65261	1.10591	5.29923	-5.99858	14.2028	4.23311	5.86734	-4.29487	-9.77575	-2.52127	-2.89852	-1.56461	2.82926	4.36769	-1.18171
Pomt2	34.3863	2.84692	-5.09219	-39.216	-89.6073	-29.5854	60.9463	43.151	65.9913	51.7777	14.0892	-42.0833	-29.6685	-31.0966	-10.5066	-24.9459	-49.7809	-7.13039	43.8955	64.5663	9.31466	-10.8085	-7.98117	-13.4624	25.3844	2.57795	-30.4335	-25.6388	-28.2136	10.8484	10.597	17.594	67.2356	-15.835	11.4145	24.4307	2.47563	-59.987	-46.9855	-5.47826	-8.09608	-29.8467	50.7643	38.8056	0.469578	19.3481	-12.0048	-19.4264
Usp9x	114.44	111.623	-109.609	91.0111	-326.851	-308.402	-67.7298	182.349	150.897	236.719	287.071	-73.1397	-161.853	-388.79	298.227	280.753	-106.719	-277.879	34.5398	155.117	-151.646	-167.75	106.983	90.6378	146.293	-25.3585	-21.3683	-72.9677	-190.328	251.423	-220.316	-149.996	22.5809	-105.55	423.437	78.1268	-138.991	-56.8763	219.736	207.526	9.04793	-264.529	2.48073	-193.197	-93.1015	-38.1406	133.604	76.4647
Zfp74	2.84574	3.6598	11.1846	-11.957	-16.2208	-14.2445	4.40246	6.92199	11.6709	7.42948	1.25509	7.53605	2.75321	-6.46369	-7.81553	-11.4084	-3.36492	11.0978	1.88565	3.23432	0.267105	-9.97678	1.18537	4.12203	9.85578	-2.23376	10.2936	-13.73	-17.5323	-14.034	2.1448	7.08604	4.85019	28.8305	-2.2891	-2.13193	4.15081	-12.4597	9.21954	-5.00874	-2.03401	-10.3205	-2.04662	-4.22119	14.7473	-1.06277	-7.06393	4.98992
Csnk1a1	0.568289	49.8903	3.67886	24.5813	-83.0408	-134.905	1.3761	42.9118	76.6243	90.279	-26.5814	34.2164	-62.9495	-64.9048	23.9625	75.3786	8.0239	-92.6571	47.5923	78.0743	-95.8187	-79.2644	56.5427	26.4214	67.2194	-25.5263	4.61624	-8.89217	-127.402	35.5092	-22.0535	36.1463	-29.0462	-40.0267	123.161	63.5492	-86.5364	18.8321	28.7894	17.3029	69.064	-71.6354	-5.23273	-51.6508	-19.1653	-48.6819	6.90632	64.7535
Mxra7	-7.52604	9.03803	-2.04984	5.44069	-2.0323	-6.64647	3.81519	1.79013	-5.44112	3.6546	3.34297	3.1662	7.84404	-5.51725	-12.419	-4.66178	-8.61875	5.4879	6.85879	3.39591	4.52407	3.42348	-0.695688	-6.1738	3.12814	-13.215	3.60422	4.44585	3.53481	1.01093	7.91144	-1.29032	-6.35766	7.42807	-11.1493	7.4905	-14.6424	2.07793	-0.433697	-5.84923	8.00678	-6.09641	7.73177	19.1521	-9.90396	-1.70998	-9.22261	4.34808
E230013L22Rik	-5.22648	4.23346	1.65824	0.147162	-0.697113	-1.57198	1.16189	4.71848	0.910606	-0.586047	-0.91485	-3.93054	1.76597	-1.85546	-0.0220192	0.537059	-6.7128	-3.96414	0.595819	5.66826	3.1642	15.2487	-10.6321	-3.69623	-1.16674	-1.86837	0.526226	4.98358	1.84308	-0.456071	-0.714669	-3.80965	0.457011	1.74986	-3.68981	-1.49565	-4.97549	7.68999	3.39829	-1.79854	-0.948604	3.09695	-0.185409	-1.43159	-0.274207	-1.99133	-0.774904	1.83605
Mfge8	-38.6716	42.5125	-4.7411	1.80001	-10.2982	-3.59597	1.25363	31.0632	19.6198	20.8822	6.93549	-49.5027	-6.84987	-30.6813	0.0979226	5.59697	-23.161	-21.2226	-0.259844	19.2063	-32.7396	183.56	-41.4321	-69.3722	-22.0291	-16.0353	66.9886	-15.7128	-30.0671	30.2711	21.3223	-21.4376	13.4538	38.7558	-95.9634	-20.1173	31.2742	27.0983	-22.9753	-39.1167	39.39	13.2173	-15.3107	95.3976	-54.8639	-45.7697	19.1767	3.05338
Src	-7.6908	10.3746	1.40286	-0.294738	-3.00929	-12.0573	4.0246	2.43999	7.88721	1.02507	7.17118	-4.83591	-0.417339	3.51111	5.22627	-3.99095	-7.33912	-12.0168	-17.3998	-15.4288	-18.6021	113.531	-20.7177	-32.793	-7.81291	7.22138	13.0012	-6.37181	-0.778714	3.87825	-7.05286	-16.3699	-6.18603	5.52499	3.97239	18.1243	-1.34694	4.77536	-0.852868	5.18486	-16.3146	-6.28524	-6.57002	32.5598	-16.2636	-6.27988	-2.51637	6.75923
Hsph1	366.647	342.636	-487.135	-610.981	-637.018	-519.037	-29.9873	2029.42	624.855	6.91678	-111.891	-166.175	122.265	-365.228	-623.541	-895.141	-322.563	296.188	139.564	839.68	638.059	25.3456	-517.61	-145.272	1050.59	-361.395	-594.434	-638.393	-535.535	-445.011	269.933	1229.28	600.979	76.0352	-103.716	38.6145	405.168	-255.525	-750.519	-828.357	-117.374	1057.5	-20.2538	197.826	89.1157	-455.154	-318.627	409.251
Rapgef2	-42.0883	74.1774	-57.8774	44.1459	-40.207	-28.1437	27.7963	82.4172	16.1682	21.2427	-28.8619	-40.4214	-67.4325	-60.2888	-12.8042	63.913	15.8585	58.8165	3.51094	-3.67327	-9.53167	-27.38	33.4466	-22.7832	93.6696	-43.5836	-60.7412	-40.2038	-56.2944	40.9965	5.51464	40.6678	90.8261	-41.2521	19.7073	-19.6686	-34.9772	0.142272	-23.0016	37.0201	13.1844	7.84712	-16.7928	-15.6257	26.0754	-36.6065	-37.4722	50.5684
Kirrel	-11.722	16.2175	0.387918	1.90636	-4.20012	-5.86424	-4.10442	3.58818	-2.05266	15.7903	0.908043	-10.512	4.99279	-10.7031	11.2666	-2.04634	-7.44759	-9.06326	-0.150005	12.7974	-7.31553	18.1702	-2.9004	-7.94336	14.2547	-12.7373	4.60318	-11.5181	-0.409799	-9.18057	10.0052	8.91307	-2.39907	-5.56448	-10.1197	4.84975	5.06493	16.9482	-3.79586	-15.0056	25.4505	-9.2234	-1.1655	9.91753	-28.0986	-14.5211	19.3358	4.39616
Lpcat1	-4.37231	8.55596	-3.55703	1.76845	-0.253559	-5.25539	0.068495	1.70625	-2.52493	4.89471	2.81977	-2.3776	-0.88768	0.581004	3.23289	-2.35684	-1.36022	-7.20176	1.23882	2.81359	2.98692	1.43219	1.00488	-2.95661	-3.08421	1.76488	-1.07143	0.128853	-3.3319	5.58058	3.90179	1.63434	2.34538	-3.88325	5.20339	1.54544	-5.4628	-8.24953	-0.949325	-1.10424	-7.62788	-8.60975	-3.24267	38.8786	-4.1027	-0.882931	-4.80598	-4.57469
Prorsd1	0.964846	0.316678	13.3768	-5.18486	-8.28064	-2.42355	-2.38864	-9.34536	-1.95793	-1.12701	-5.19747	-3.97611	21.8929	26.0345	-0.113252	0.971923	-2.30863	-0.117788	-18.2762	-18.4182	2.97181	3.60762	3.01051	5.96811	-11.3235	12.8403	2.48441	-3.84378	14.5852	-17.1201	-13.0071	13.2469	21.2482	0.418632	-23.1161	-8.74895	-5.78523	12.7265	14.0033	1.72948	-16.0813	5.43399	-6.00086	-2.27689	14.1608	3.63017	-10.3763	1.17223
Mir3960	-0.248174	-0.628109	1.48288	1.4407	0.288844	-2.20289	-1.79946	-0.0290008	-1.44382	1.8739	1.99484	0.530285	-1.56807	2.14204	-0.0728959	-4.54253	1.88105	-0.621651	5.01571	0.230011	-4.92255	1.80005	-3.52669	2.92553	-0.262509	-0.332179	-2.04062	1.02942	1.90086	2.98722	0.0810423	0.81872	-3.89431	-3.51064	4.76745	-2.66106	-0.847937	2.21053	-2.36361	-1.87446	4.75953	0.724331	-0.235321	-1.55663	1.24309	-1.24548	0.758547	-0.455972
Hivep2	-33.6517	24.5164	9.30467	-4.597	-16.549	0.550272	15.068	75.6952	5.28865	3.81687	-21.6153	-40.374	-64.6189	-16.0903	1.19886	7.16544	3.45684	27.0655	31.3185	12.8248	-8.63095	22.5696	-8.99497	-24.7176	62.0196	-44.4791	-40.0827	-47.784	-0.656142	50.0008	36.5367	10.3365	53.0108	-41.211	-22.1768	-5.79001	-21.9662	-20.7996	-26.6447	-19.0989	56.1574	77.5907	8.10476	0.966809	-30.2416	-72.434	-10.2046	48.8453
Otud7b	-22.5753	35.5418	3.32422	9.50218	-28.2686	-13.0124	-44.9302	66.2078	-13.0847	16.9156	37.9494	-15.6744	-16.7939	-46.8097	51.5655	-23.7898	-42.1214	25.2072	10.7939	43.5285	-52.559	32.2018	-4.66529	-8.45311	21.1791	-11.2921	-22.2984	-29.3967	26.8719	30.7881	-33.3357	-0.711057	101.048	-63.6147	0.391691	-35.1166	4.11943	2.24227	-39.9573	-14.6255	70.6268	16.6422	17.3012	5.68092	-26.305	-42.9767	-7.6936	30.4314
Cyp26b1	-9.66001	50.0079	46.3528	-79.8951	-73.5597	-82.9227	36.4115	57.6087	146.222	21.3574	-39.9971	-11.2637	-46.4699	50.436	-22.8636	-48.626	-82.2421	-66.1805	164.673	-37.6694	27.2745	-6.5818	91.8139	-84.2268	23.2312	-5.19501	24.7181	-67.2203	-43.0544	-37.2036	78.4309	101.205	2.39432	-69.1175	-18.5448	-43.6099	73.4529	47.2819	-30.8953	-47.5902	-56.5984	-0.535455	109.419	25.2399	-85.4149	-5.71042	33.5173	-8.19998
Atp6v1g2	-1.36517	7.24936	-0.591816	0.497781	-2.62072	-11.6012	-5.19425	5.61257	6.81068	-4.16563	-0.0164524	9.68752	-3.16223	6.46567	4.80036	-6.43617	0.701149	-3.48552	-7.26672	-5.93403	3.98022	6.63775	0.896538	-1.4997	5.42634	0.0476378	-11.5561	3.24986	4.93639	-7.76516	-6.12176	5.25732	9.00123	8.15918	-2.94592	-0.867508	-5.15176	-3.19025	-2.46017	2.67103	-0.291411	1.93718	-2.45279	1.26844	1.74975	-0.10445	-0.867782	0.0706516
Tmem141	-19.9062	30.3933	18.8269	-24.7862	7.76567	-14.1427	-2.85648	-10.7994	11.9384	-0.269307	-22.9713	-24.6336	21.5545	59.1181	7.41742	-9.04124	-2.16013	-13.8692	-1.14108	-20.2284	3.35212	-3.5549	-3.85492	13.8486	1.21436	4.20787	22.4772	-33.3313	20.6188	2.02754	-41.1793	-6.06757	-18.8726	32.8128	-3.81858	-11.6819	40.161	24.4734	21.5941	-14.4242	-10.2357	-16.0997	-34.7588	2.76854	-9.57403	22.9276	4.88655	-0.126285
Sec16b	-30.383	56.1969	174.239	-63.0539	-73.2543	-296.699	-138.319	121.354	359.812	13.2471	-2.98738	-44.6592	-62.0703	-134.19	293.238	-3.89378	-325.754	-56.1308	232.968	196.536	78.3585	-595.784	238.066	63.1639	95.003	-79.674	74.1231	-159.207	-109.313	-23.6334	77.632	105.43	212.47	35.008	-68.3269	-110.182	-235.737	197.978	99.3102	-12.4649	-238.87	21.6734	49.9068	-32.4163	155.944	6.83762	-15.7666	-45.7251
Nbas	-41.8962	104.7	-0.557014	-22.9541	-1.10437	-83.8656	-61.9527	52.9753	17.2972	74.4924	13.8375	-127.699	-89.5752	10.0462	271.163	129.841	-27.8049	-175.295	-107.977	14.5533	12.0452	-18.2681	51.4506	6.54823	5.3919	33.998	-13.0444	33.5032	-56.4386	-0.79482	-51.0142	-24.5296	-2.95951	-41.904	31.9937	76.3919	12.7747	88.5567	-0.902221	25.3766	-20.3675	-44.6343	-62.0538	-55.1194	22.8859	10.8273	6.50894	25.5533
Wdr20	0.908233	5.68899	6.34641	-0.244838	-6.03405	-22.5537	-3.92067	-7.59851	14.6196	12.8751	-4.10601	17.3971	-5.00481	5.63775	-20.842	-10.7865	29.0354	6.29284	6.39695	-7.01776	-24.5612	-15.6448	12.0833	11.0331	12.2404	5.26441	-14.3463	-4.39018	-15.9716	-13.1213	21.2507	16.4352	-8.29244	-13.0159	14.3744	2.23095	1.83983	10.6402	-12.8818	4.72879	-0.450261	1.52553	-2.54274	-1.00984	-9.79796	-4.16986	0.0688002	9.39088
Emd	3.4715	14.5143	4.37374	-0.787242	-40.9814	-9.56402	-10.9781	15.0274	20.4324	6.46577	0.640734	-13.4405	14.1015	23.7911	0.760443	-2.32726	-10.7024	-25.3321	-0.664731	7.24288	12.3654	-13.416	-12.5814	17.5879	1.45762	2.09456	6.61422	2.45434	-30.6404	-10.4273	-1.39859	18.0753	43.7966	13.1628	-26.0544	-30.4092	7.35994	-7.69767	12.0292	-4.5787	3.8188	-10.8125	3.02586	14.9615	-3.21506	-0.721241	-2.13071	-0.764865
Hnf1a	5.79826	-33.3866	72.1026	-55.7246	-56.0437	-105.776	44.1368	286.912	-2.02411	-39.7966	-39.9213	58.9337	-73.8156	-43.3652	-24.4444	-141.089	-42.6178	-1.71329	69.315	186.449	-4.40384	48.6974	-44.9654	-63.2571	33.7371	-67.0805	23.6837	-35.8379	-49.9188	-87.46	209.625	108.069	32.7434	43.3019	-74.2013	-107.26	-9.44194	-141.705	55.9361	-3.37714	-152.619	94.2477	83.107	104.202	6.88082	15.5139	-33.0789	-49.0671
C1qtnf1	-33.4757	13.3853	15.3605	19.2612	-17.1459	-38.5458	55.8444	37.213	16.0186	0.226653	1.45099	-47.7159	-43.8093	-46.2834	1.10627	-15.9759	15.1303	21.8058	81.9171	6.92754	22.3742	-78.3548	30.9111	-17.6262	-9.31847	-19.1956	-6.74839	46.7395	-6.08737	9.713	44.9846	-20.9708	25.3912	-65.8087	-3.70855	-19.5991	-11.1644	-21.4908	-7.95485	39.9677	23.7733	17.0619	48.6948	-22.7281	-60.9528	12.6895	4.72892	1.98333
Dennd2d	-19.9045	28.1513	18.0805	-12.2639	-14.0589	-3.40315	-20.4132	-2.83498	29.0369	6.94378	-2.14673	-13.5399	14.6638	-15.0891	7.4013	14.1017	-4.82292	-20.9505	11.0894	3.06532	-1.92369	-9.18378	8.49884	-0.497704	-38.1009	18.6089	40.1662	-23.8864	13.2135	12.506	1.28933	1.929	-22.0192	30.391	-19.8196	-30.625	-27.048	23.1837	0.359477	21.1394	-14.0294	-17.7115	29.4785	6.15634	17.7752	-6.97679	-11.3897	-4.59011
Epg5	42.8901	8.33167	-1.33078	-6.58515	-75.1145	-84.8877	14.6801	5.0904	46.1254	44.9267	57.7718	25.1353	-42.4467	-83.9397	37.2539	91.634	18.9002	-74.3404	-5.12563	12.7995	-42.7362	-90.8996	76.6479	25.2195	7.4564	37.5446	7.32869	-26.0654	-64.3399	59.7079	-47.8319	-39.0463	-28.3989	-59.4486	102.562	122.604	-39.1991	5.10413	-15.692	62.2855	6.1081	-62.4859	21.9483	-73.4407	9.81356	-40.4017	-0.124549	54.0119
Abhd2	-52.0381	129.028	-13.7154	-32.6353	-265.729	-129.011	194.172	129.248	201.543	296.799	69.8997	-118.81	-271.533	-262.057	-43.6184	-40.5448	-147.23	-135.874	287.547	166.434	174.441	85.8929	11.4895	-233.696	196.633	-44.9185	-118.193	-195.081	-187.325	105.696	34.0472	-2.55055	621.005	-198.791	58.3454	1.46574	-208.05	-155.973	-41.3596	83.0964	-97.8375	66.7796	72.9377	-4.30133	107.305	-61.5621	-46.4741	15.1042
Ms4a4d	-11.4521	7.44503	5.5578	11.2118	-6.34034	-6.23347	-6.34763	5.46777	9.62022	-1.51147	-2.58599	-10.3354	9.54405	-9.00393	-1.54828	3.0764	-16.4842	4.72903	20.7684	12.7061	1.43079	-26.6025	1.89076	4.9971	-7.50252	9.59212	16.8784	-6.67762	-19.1364	-21.4694	26.9961	-3.89102	15.0562	5.46183	-22.7726	1.05165	-10.8292	23.225	8.46376	-4.78179	-11.8151	-9.70943	12.48	14.5888	-12.7323	-12.5362	7.54489	2.51492
Mfsd8	-6.74206	13.3399	8.92471	4.81094	-18.6754	-22.2195	6.91884	15.2589	-7.43497	-12.975	-3.88441	9.13508	21.8653	-3.84844	27.8147	-13.5695	-12.0406	0.285863	-9.82312	2.993	6.63505	-23.4027	7.82514	8.80819	8.79503	2.06607	-10.2557	2.87194	-0.458582	-18.8318	-13.4812	15.8983	1.10002	14.6586	2.92298	-4.97937	17.9213	18.9144	-22.2423	-17.1563	-22.1752	29.8129	-9.9758	-6.66795	15.5063	-1.8234	-6.10172	3.68145
Pde8b	-4.62944	2.46698	4.54512	-1.6502	3.84315	-4.93854	0.0275733	-0.081481	1.74107	0.397813	-2.06877	-1.23627	3.14128	0.345149	6.35675	-6.50005	-2.88095	-6.48522	1.16297	-4.59148	2.77722	19.0539	-1.51329	-9.28323	-7.73631	-3.34687	11.1821	1.50153	1.98577	3.00156	1.77349	5.13982	-4.14302	-8.88778	3.47107	-4.25106	-3.85108	-4.15495	-2.88151	1.87636	2.53195	-1.67334	2.41238	18.3014	-5.26383	-2.49788	-2.29927	-2.19053
Sult2a7	-6.31877	-5.50211	13.3177	6.41655	1.49479	-2.12668	-5.02398	-3.01547	4.11298	-0.942709	2.50275	0.811911	-9.91028	-12.1863	-3.31654	-4.28432	32.7421	5.19324	0.886937	-7.97237	-5.07941	-4.67356	-2.17857	5.05222	-64.2382	41.9338	11.7053	-23.6027	83.2872	33.6321	-21.3851	10.73	-48.1237	-6.0409	-25.8862	-28.257	-25.6211	-2.4585	1.83945	17.2717	34.2062	47.9582	-11.8908	0.322395	-12.0253	-2.98288	-8.05511	-2.31883
Ipo9	-5.95153	18.6557	15.9114	2.50239	-28.2485	-55.6642	7.27803	3.19897	18.4115	52.9185	4.52707	-9.30155	-23.5742	2.30472	-10.1978	54.6426	-24.5715	-36.1855	-7.50678	12.1315	-18.1054	10.2286	44.6642	-28.0682	25.6815	-23.5672	-15.103	41.4998	-20.6126	22.572	-49.8119	-22.6892	14.4698	-57.6956	54.0138	22.5932	22.3676	6.60639	-2.85488	49.3074	-14.949	-35.818	2.5031	-11.6988	-22.8295	-12.1099	-6.79576	34.9208
Emilin1	-43.7424	51.7116	23.41	11.7293	-20.6703	-66.7757	-7.36925	22.7983	18.993	50.6962	23.1625	-33.9614	-17.4098	-17.2236	6.63363	-12.6356	-41.9143	-11.3995	44.7115	34.1071	40.8199	-53.7763	1.23874	-3.13361	36.3254	10.8005	-24.7502	-18.0298	-8.35209	-9.44958	-36.7559	-42.123	28.5798	-14.3525	50.3282	42.733	-7.00442	80.7631	-10.3395	-11.9309	-60.0236	32.1262	-18.1103	3.14877	-53.4034	-17.0448	-2.38371	49.2488
Fendrr	-5.41829	5.77288	10.1185	-16.8667	14.5198	2.94826	-13.5534	-9.20054	11.9252	-13.217	6.00431	8.7263	-3.0059	3.79614	3.24778	2.19314	3.1865	-20.2272	-4.2722	22.2193	8.82966	-27.6524	3.20844	6.7174	-12.3976	0.0312723	14.7164	16.8226	-19.9735	-16.0416	11.901	12.7523	14.5187	10.3929	-26.7082	-13.9248	5.55468	11.8281	7.69284	-25.5174	-24.8792	-19.4462	6.11586	85.1514	-14.5299	-18.8455	8.32249	-13.5366
Frk	-10.1993	15.5874	-3.78814	5.85114	-3.37836	-16.7278	-0.0577081	3.90974	7.92609	23.0094	-3.756	-3.86915	-1.83716	-15.9713	-7.52211	3.56357	-4.63632	-12.1541	17.5975	5.95376	0.79457	17.8626	-13.2809	-4.8773	-4.64132	-6.74373	13.2751	-3.29088	4.21473	6.51106	-7.8688	15.1668	1.1411	-6.90136	-13.3157	-12.336	-2.01046	-0.702082	1.98203	3.84576	17.4282	2.69631	5.27318	1.48015	-12.1899	-4.55182	-7.64346	9.18107
9430020K01Rik	-9.51476	15.5016	-8.40867	20.8258	-5.92427	-30.6067	4.6224	9.17883	-4.60728	9.3223	-8.26012	13.3433	23.0987	-9.14557	-0.893084	-14.0166	-14.1526	-28.178	1.7399	38.005	18.154	-14.1446	0.555318	-6.49475	34.1335	2.24313	-11.212	-12.2854	-33.0789	-29.5536	-3.57868	-4.60424	6.42964	-23.5309	51.0523	103.066	3.0759	-3.88171	-41.1306	-52.4432	65.094	-52.5436	-65.659	87.9947	-15.0394	-16.5096	-17.0145	28.9762
Arsk	-1.07639	5.20819	-0.899205	10.1597	-13.6579	-27.2938	-2.18306	20.275	19.5004	9.4669	7.63211	-1.45696	-21.6652	-19.6082	5.00893	17.3259	-12.4152	-4.24462	0.82651	2.45096	-6.52718	24.3996	2.5208	-13.7474	0.346154	-10.8947	2.80793	9.83745	-9.44961	8.5004	-2.8877	15.5141	5.81596	2.34631	4.33371	-6.38975	-50.4693	1.19917	8.77015	8.45573	12.6732	-11.7932	9.7898	12.6699	-5.34724	-1.57609	1.86317	-6.11558
Ubr3	-27.6489	-84.3015	39.1165	279.553	-103.119	-238.147	140.263	-3.72164	135.558	42.8183	66.6921	-131.97	-372.046	-378.906	198.286	420.035	206.92	-6.51113	171.533	-35.6266	-281.072	-334.06	206.364	89.9912	-112.729	11.9925	125.875	64.9914	-72.0638	180.096	-29.3062	-110.048	-13.5862	-140.636	153.655	-94.1149	-301.103	-164.438	214.468	369.803	437.328	-248.799	-33.8916	-226.446	-165.24	5.02041	137.04	12.1325
Snx5	11.1945	5.22576	-1.60449	0.943815	-57.2333	-41.3426	23.9602	47.4979	63.7593	8.80016	-19.8086	-13.4673	-8.69237	27.9866	-38.0884	-47.4539	-21.6154	15.3951	24.407	6.21338	14.5026	27.3237	-1.71362	-26.1899	50.7187	7.45767	-51.7402	-58.9522	9.69133	-7.46493	-30.1358	48.0027	36.2938	3.00474	32.9116	18.8783	4.06244	-18.1516	-45.5464	-12.6409	-14.2535	17.5756	10.9269	-25.446	31.8192	8.1508	-33.7911	18.6289
Ptch2	3.5823	-0.851673	0.703283	-12.2223	-9.96338	6.36232	1.79242	37.2835	-5.68668	-9.12292	-2.6896	-9.28387	-3.19298	-3.84572	1.1	-3.13299	3.0101	-4.76005	6.52874	10.7739	3.38752	-7.81274	-0.853154	-1.10596	-5.40181	-4.52475	-11.1553	2.79131	12.292	31.1744	22.7349	-17.8636	-15.0922	-11.7801	-11.9427	2.28229	19.1545	-23.7146	-14.2071	2.96779	-13.8835	10.5424	44.1628	3.09988	-14.2077	-0.381643	0.701669	-7.74903
Tmem165	-8.60563	15.0103	5.88331	6.27301	-19.3069	-8.08168	-4.66303	6.69794	-10.075	-1.37407	-1.30535	14.0873	38.4668	1.7526	-9.53275	-11.2691	-29.2669	9.83307	-3.09613	-9.22814	0.0472359	23.2925	8.20332	-13.7429	10.1332	-8.04107	-11.7815	-2.66107	15.131	10.516	-3.86814	-8.75023	-0.263782	-14.3051	-7.72978	-4.41602	36.8725	13.087	-15.2197	-9.20242	3.87492	-4.15268	-2.04579	8.4977	10.3287	-14.8479	-21.9678	20.8118
Serpinh1	-38.513	82.472	-28.4427	7.49227	-32.0503	-65.6803	-35.6362	88.4369	39.7828	27.5521	23.377	-7.77478	56.2709	-27.5358	2.90801	-78.4679	-107.522	-71.865	-13.4541	49.1403	49.7389	274.335	-77.5637	-117	111.542	-70.482	9.86391	-75.1276	-71.8504	-73.6701	22.8994	73.2507	120.7	65.3149	-71.51	-4.28246	40.0824	75.5204	-118.612	-208.113	57.6209	172.172	-56.5707	124.269	-74.3915	-94.1293	-36.2759	81.7801
Plk3	77.7085	-152.119	-253.267	-402.902	-491.965	1408.19	385.204	913.761	-20.2368	-443.206	-501.813	-639.151	-558.749	-80.0723	-449.872	180.644	717.575	79.1803	401.238	-55.5515	436.231	-139.808	-291.412	-119.605	289.133	-221.508	-298.404	-285.331	-128.521	377.716	636.806	147.366	304.783	-182.806	-604.477	53.7344	375.308	-796.963	-901.111	52.5026	1018.91	554.492	151.327	-164.584	-230.309	-329.806	180.737	1.0068
1700047M11Rik	0.732691	-1.07242	3.12988	-1.78997	0.0188187	-4.08456	-1.25592	2.2181	1.6723	1.36787	0.326983	0.138843	-2.12814	0.0933731	0.155955	1.51707	0.308885	1.10688	-1.77357	0.922371	-1.46648	-4.93978	5.27695	-0.476112	-2.09715	2.15809	0.810579	-1.85035	-0.869779	1.93974	2.36423	-0.0773976	-0.878095	1.50449	-0.214037	-3.77263	-1.63156	0.334851	0.826922	0.183557	-0.453827	0.200235	2.15722	0.232449	-0.670674	-0.580499	2.68118	-2.29754
Fgf12	-2.59452	2.28251	5.57732	-2.64432	-2.45107	-3.26817	-1.00223	1.88569	2.52295	1.46512	-0.200975	-0.348917	-0.566156	-2.2027	0.66042	3.74693	-3.06114	0.114241	-0.565133	0.238485	-1.05814	1.5253	1.00298	-1.05848	0.884045	4.42035	-1.48872	-8.7216	1.61778	-3.55474	4.34999	-1.42145	7.91966	2.87669	-7.8738	-0.477388	1.57617	0.948203	4.02243	-2.45658	-4.81631	1.1049	-1.23861	3.50594	-2.2589	0.817648	0.201244	0.0630586
Rgs19	-3.19705	6.42837	-2.3739	2.18341	1.9791	-8.89536	-2.73973	5.23977	-1.99946	5.95966	-3.67217	-2.00163	8.13887	-1.51753	-1.06103	-1.7329	0.674928	-2.09365	-3.39713	2.33217	-0.609767	6.52617	-4.80955	0.638415	3.08599	-1.01814	5.24764	-8.26952	-2.55626	-3.38527	-1.09682	0.525471	9.54773	-4.22728	4.90356	-1.42336	3.77686	-0.0497541	1.48987	-4.98075	-3.94791	2.2072	-6.09881	9.9363	-1.42152	-5.77854	2.00525	1.52805
Zfp54	3.66023	10.1915	-8.38477	-4.41648	-4.20621	-10.8901	-0.857102	5.19788	6.00951	-3.51113	1.62452	6.51469	10.9512	-0.711775	-3.06771	-0.00239502	-1.53932	-6.82518	3.24796	-4.0926	-0.0815908	-3.00277	-4.53584	8.72747	2.65852	-4.60102	11.2698	-7.45369	-3.0406	-1.07496	-6.79261	4.07762	6.39329	-2.90682	-7.00326	-0.939183	5.9682	15.9933	-2.24384	0.505435	-9.06444	1.16419	-4.88164	1.14207	-2.10102	-0.0293422	0.182255	2.77775
Adamts14	-6.22144	2.43642	3.96552	7.12647	-3.93471	-5.76431	0.415176	9.57519	-3.18453	-1.73857	2.14673	-3.67154	-5.93695	-0.705746	-0.229598	-1.11752	-0.423577	5.33227	5.6245	4.07171	-2.85905	-4.16462	-2.95929	2.21748	1.34377	-11.7829	7.5777	0.7918	7.71477	1.36209	6.25279	-1.16822	-12.1789	-4.45211	0.9214	-3.18602	-9.11083	9.45235	4.07193	1.51979	-6.27562	18.2356	1.34648	-2.66046	-6.57359	-8.29526	-2.4608	7.55428
Brwd1	41.5177	-14.7106	6.192	-25.778	-62.2958	-7.90919	1.94785	59.6938	-3.31368	-18.8457	25.985	-4.41357	67.2399	-27.644	-42.7171	-54.3349	63.7127	45.3563	-4.41727	13.308	-42.1072	-69.1297	-8.02822	60.6918	75.5744	-67.2741	-30.0405	-1.193	-49.4179	32.9006	49.2169	-0.145401	-26.4304	-15.7702	66.9915	50.4196	-46.7133	-37.1498	-38.9984	-9.41978	44.3173	37.2654	8.55815	-34.7553	-32.9659	-6.10148	35.4167	-4.28508
Ifi27l2b	-3.0431	8.02815	-6.38819	4.62115	-13.4586	0.525338	0.794828	28.9915	-7.48488	-3.23044	2.66825	-18.2058	-1.52751	-3.24524	8.40223	-6.94099	-4.8683	14.9286	12.9409	-3.53071	-4.28371	-8.93688	-0.922604	4.16612	34.4111	1.00045	-20.8548	-55.1427	20.8463	-13.0706	5.78355	-35.4376	101.526	-43.345	-32.4869	49.9108	14.862	31.6697	-16.3818	-28.9232	-29.3742	12.1099	-9.13427	0.0430596	8.9338	1.1	-9.34976	11.304
Lca5	-1.23338	0.185037	1.19315	0.755748	-0.159594	-0.706284	0.107377	-1.85382	1.10305	2.56155	-0.91529	1.30015	-1.48334	2.02698	-0.800089	-1.53653	-2.63148	-3.42289	-1.92007	5.17079	2.32473	5.02176	-2.006	-3.08154	0.580318	-1.20754	1.01632	-0.99574	2.10323	-1.9179	0.791986	-2.72346	-0.965718	6.29869	-2.64218	-0.577562	2.9146	-1.1486	-2.84175	-0.109782	4.07789	-2.96229	-4.45952	4.44508	3.38385	-3.46303	0.445913	-0.0428064
Ehd4	-22.2586	36.9436	-24.2808	16.0915	30.6111	-30.5954	-24.7617	5.43102	-4.75989	28.8602	-3.01582	-17.2519	-10.4688	14.0712	39.7569	0.61347	-21.2895	-25.6517	-14.4829	-11.3497	8.12257	63.4421	-14.7789	-18.998	-1.32616	-5.19122	2.61954	-17.2517	6.10912	28.3729	5.82351	-3.16089	4.20852	-20.9773	12.2636	2.95123	-0.39002	-1.85495	-11.1832	-47.657	44.9158	-49.9406	-44.6454	147.695	5.86006	-29.8101	-40.3024	12.8717
Morc4	-9.01419	7.74478	1.12123	6.48939	-4.8864	-0.320566	-2.10958	0.372617	3.16498	7.63614	-1.94464	-5.97023	-2.6826	-8.92273	9.22263	-4.44257	2.47685	-5.76856	5.20475	-2.32414	-6.23491	24.9811	-4.77552	-9.01787	-9.94489	-4.34255	14.6565	-6.87456	20.344	3.9296	-0.461156	0.566187	-4.05834	-16.3705	-2.90036	-11.3961	-6.92742	4.77454	8.29705	1.75447	15.7236	3.38202	4.84519	-5.69712	-6.33869	-1.4333	-10.1616	8.63327
1010001N08Rik	-3.28948	3.31359	5.92926	1.46771	-3.83446	-3.95738	-3.1231	-4.23325	5.01988	-0.973762	-3.35141	4.22739	1.00656	-0.619072	2.84425	5.78305	2.56672	-0.0950246	-2.90487	-1.64882	-5.2123	-9.10116	5.79428	4.39137	1.26845	3.56209	4.97423	-2.92208	-8.77096	-10.8814	-0.525684	0.65946	8.60757	2.61005	1.74352	2.29431	-0.191468	7.47724	-1.73029	-2.999	2.07134	-4.24778	-3.66407	-6.20775	1.54235	4.9687	-2.03701	2.39824
Rhoj	-7.92751	7.91643	1.06758	10.1213	-0.817965	-15.2072	-4.02282	7.11346	-4.1868	7.90822	-0.679131	-6.75285	11.2676	0.681435	-1.04052	5.24191	-12.6916	-7.77807	-2.06471	3.76078	8.42972	4.71392	1.86508	-6.91818	4.04208	-3.0908	5.68934	-13.5462	13.2759	-8.24494	-2.95851	-0.373764	2.99946	-0.0416337	1.81144	-3.85397	-2.3563	8.22783	-10.5484	-7.15836	42.0296	-4.4534	-20.0015	15.93	-15.3393	-15.086	-1.95748	15.0048
Gpr4	-1.98551	0.240199	5.69233	2.29347	-6.51768	-6.81128	1.43729	-1.69914	7.95019	8.14816	-4.4278	2.20934	0.329188	-3.95316	-5.13675	-0.181088	-5.37955	0.0575956	3.87637	4.51953	-2.12066	6.44068	-1.19059	-3.79113	2.8772	5.9118	-7.21028	-3.89542	2.58831	-7.04969	2.2237	-1.87664	-0.426821	3.31353	2.65922	-2.6004	10.7566	-0.555876	-1.96792	-5.45322	4.34423	2.92414	-3.01762	0.124905	-4.63413	-7.82483	4.43644	4.35281
Shroom4	-2.08645	-1.1989	-0.185068	3.2504	-0.061023	-2.03323	1.61224	3.17501	0.0883084	1.70168	3.86133	1.11746	-0.731333	-2.61893	1.32828	-4.47377	-5.69818	-7.16493	-9.28176	-14.4836	-16.3822	99.8215	-21.1698	-28.387	-1.84968	-0.101822	1.30589	2.524	-2.4145	-0.98432	1.56385	1.44956	2.76773	-0.821783	4.1456	-4.16491	-2.65691	-3.63275	-5.96948	-6.14524	16.0179	1.49316	-2.76315	4.10964	-2.87049	-0.373998	0.862525	-1.49079
Gpc6	-10.1531	8.55237	4.52293	4.44072	-2.66862	-5.95469	-1.25295	6.8158	1.01951	-3.33691	-1.53603	-3.81887	5.45851	-7.20492	2.14965	0.146429	1.35349	-6.88321	11.8098	-4.10641	6.69883	-8.25072	6.02202	-3.82361	8.52512	-0.748179	-1.45133	-7.25227	-6.69043	-9.14107	16.9261	-19.0349	18.9169	3.94277	-11.739	9.87418	-4.50661	15.9018	2.57147	-24.9722	14.6763	-1.27312	0.607112	6.8254	-17.0554	-3.57419	-0.385586	9.0572
Dennd2a	-15.9727	12.6748	13.8593	5.64832	-6.96555	-18.8322	2.4125	-5.54872	9.95259	13.3582	2.16587	-5.79164	1.08044	-0.400729	-8.29591	-9.0245	-11.6986	1.13883	16.1576	6.81478	13.657	-12.4629	-1.40858	-2.51828	-8.01076	6.81576	4.44891	1.72544	-5.64088	2.27714	1.3639	4.05572	-0.580762	-6.66239	-1.12433	-9.89321	-1.12787	17.8625	3.132	-21.7425	-0.613735	16.9868	6.6941	8.12277	-17.2491	-9.49548	6.47927	2.17653
Gata2	-2.37015	-4.15235	-0.79005	7.19874	5.82975	-5.47064	0.457813	-0.095044	6.2292	-1.69204	1.87859	2.24317	1.75089	-4.9543	-3.32606	-5.60311	-2.34284	-6.11832	-10.4545	-8.80202	-12.959	92.0645	-20.7826	-27.7397	-4.20747	1.82698	-2.37649	4.67812	1.94781	-1.50848	6.09784	-1.373	-0.137367	-0.450012	-0.457698	1.34349	3.63372	-8.28661	-14.7021	-6.91921	14.1193	-4.90811	-4.31709	42.6587	-13.1571	-11.88	-5.07706	3.45182
Pdgfra	-20.0574	19.7549	17.6195	0.0391896	-12.0087	-14.2773	-4.46362	-4.27181	11.3018	15.7727	9.34838	4.37415	-10.7536	-16.5493	1.59858	-5.00313	-14.6197	1.04721	18.721	6.46004	-1.03979	8.45873	-6.82766	-4.62436	0.574634	-19.0673	25.2364	3.03682	-4.92584	-3.9009	2.09699	-11.3985	14.5176	10.4836	-18.1811	-9.71705	-3.00441	17.9322	0.123554	-23.7853	28.9908	-13.6893	-22.8346	90.5406	-60.1976	-32.5302	34.2841	-4.58508
Spred2	-51.281	11.4718	33.1979	58.9239	-1.55698	-32.4999	9.70409	-0.159732	3.1373	-24.0525	4.44534	-33.8522	-58.2538	0.220094	32.0421	42.4587	28.5693	23.5827	4.82729	-20.8185	-71.6016	31.4667	21.7997	-11.7707	-14.9216	-17.3062	9.81726	39.2382	-2.8154	6.69499	22.3332	-2.82979	-2.12923	-23.641	0.72289	-24.2951	-73.8082	-4.54283	16.5066	61.6166	23.6957	38.605	3.96685	-11.9919	-42.0874	-36.3933	22.1669	11.3978
Synrg	33.5551	11.1409	-22.5803	8.61831	-60.2026	-92.0862	28.6186	51.5208	29.4342	17.1009	36.2983	-3.30493	21.978	-14.4832	4.03464	-9.65046	-40.2805	-27.8405	-32.4822	36.928	-24.409	98.5918	-53.9243	3.42458	-8.70458	30.0864	10.8281	-40.8322	-3.90331	-1.41877	-15.6805	13.2242	-15.3622	16.0567	51.8835	2.9558	9.88087	-36.6859	-18.267	-25.7188	24.4804	-12.0453	14.0514	22.4788	-16.1837	1.48341	-7.43217	4.82482
C5ar1	-1.68654	1.86784	3.64546	-1.75359	-2.22686	-6.24849	-4.10479	8.77916	1.88081	6.52177	0.358218	0.0388018	1.66292	-3.20085	-4.0394	-4.535	-8.01717	-2.818	5.37121	8.68869	3.34227	2.69037	-1.96548	-4.25135	6.75909	1.198	-6.50091	-6.9004	-1.80671	2.14501	2.75676	0.812639	-2.69421	-2.37052	-0.348337	2.00412	19.9582	-0.992257	-6.79331	-8.40189	-2.99195	1.31167	3.62731	7.11607	-3.58731	-6.97551	-7.43505	10.1095
Rabl3	2.4524	1.8138	19.828	-17.9517	-10.8441	-8.06009	6.92557	-11.6669	-0.956489	13.1864	3.31652	-21.9254	23.2867	-10.4932	41.3192	-2.30174	-12.6909	-2.90212	-6.64228	5.94384	-3.37739	-38.627	14.5132	15.8538	-20.1356	-2.19458	10.0096	25.0653	0.202626	8.80345	4.42615	-12.4882	10.7251	-6.96507	-18.8343	-21.7989	0.329089	6.62786	-2.65237	35.4566	-27.5076	-1.76325	-9.10351	12.9968	18.5953	15.0873	-13.7644	-11.1174
Kctd12	-15.5477	34.7315	-27.8181	19.6303	6.98851	-45.053	-15.3878	34.7051	5.04296	29.1277	-1.5927	0.962439	3.95154	1.77984	-19.7619	-14.2846	-37.3439	-19.0578	27.4238	9.65461	4.8359	66.8288	-21.9923	-27.8231	23.8759	10.2829	-1.98978	-40.842	-12.4331	-0.988881	-5.63029	-12.4174	-0.288926	-30.0015	83.3167	2.69242	-4.09968	-0.632215	29.3174	-6.87323	23.5763	-30.021	-20.426	12.6327	-41.9815	-20.2963	16.3838	26.8437
Camkk1	-3.18553	4.48898	1.12848	1.82603	-2.50173	-4.17087	-1.12195	0.872907	1.49131	1.00149	-1.52955	-0.0564858	4.97893	1.15788	-0.968551	-2.36892	-2.47481	-0.859305	1.38545	-1.19059	2.73678	-0.66743	0.93778	-0.910307	-1.37842	-1.0657	-0.955296	2.90852	0.875385	1.61994	1.47041	1.22326	-1.37364	-1.72384	0.133265	0.275347	-3.92824	3.55669	-1.80192	-4.27774	-1.96054	-0.952179	-4.05352	20.0675	-3.82918	-1.14298	-2.32785	-1.35931
Pmepa1	-9.81749	1.80999	8.81223	5.26432	-1.20914	-10.1893	-6.8095	8.57989	9.99499	2.0609	16.852	-11.702	1.04613	4.32328	-3.48951	-6.48386	-29.144	-10.6112	-7.83232	-15.8999	-14.453	141.383	-17.3599	-55.1257	6.50005	0.134039	-3.32421	-12.1987	-3.70375	-8.22962	3.31344	-1.33573	40.3096	24.9326	-17.8829	-23.5739	-2.65019	10.1355	-23.3405	-11.4028	-20.4524	34.9255	-1.46124	44.1641	-31.1527	-10.2184	13.7886	-7.27633
AU019823	3.35253	1.06393	5.25607	-1.28977	-10.0977	-17.3643	-3.79545	13.8807	7.62499	4.45989	-6.14823	6.26331	17.4949	-5.86646	0.584911	-17.9527	-9.90635	-10.5902	23.3977	12.567	1.18942	-21.6896	-0.279028	7.84439	-0.826851	1.96666	4.99036	-14.4342	-8.3095	21.8728	9.32007	-13.3876	13.4732	-15.229	-6.1298	-8.28205	2.04945	22.3889	3.63058	1.12374	-27.0361	4.30336	5.72301	2.01751	7.01643	-10.8859	9.11916	-4.47433
Psmd10	-26.1892	37.3299	2.62271	-10.6839	9.96322	-1.88435	-7.33453	-12.0398	1.73245	6.67836	-13.6444	-8.50049	5.29525	16.8489	12.5095	-5.4176	4.24727	7.84158	-16.8818	-6.37877	-3.43487	6.84545	-4.68931	5.1644	-7.77149	7.30339	4.60714	9.17008	-8.32487	2.69444	-12.3239	-9.18106	18.2027	-8.49294	-2.90353	-8.25642	2.78017	9.97864	11.3704	6.49991	-2.9716	10.411	-27.9905	-6.89657	8.52686	0.0110327	2.24897	1.30829
Adcyap1r1	-14.0378	13.1213	8.39674	2.69192	1.26969	-6.17297	-3.63937	-8.14358	3.16124	-0.647188	-0.272342	-8.22405	7.86908	-3.98889	6.54281	13.178	-5.00523	1.04784	3.60803	-13.6179	9.33121	-14.5197	2.30356	5.74756	-0.504536	-1.70092	1.8042	19.0673	-16.5738	-1.21427	-3.67068	-11.2857	9.23588	0.778833	-8.91568	10.1958	-7.82475	18.4497	3.94119	-1.59947	3.67638	-9.53258	-2.71765	-0.727384	-7.75547	-2.23138	8.22223	0.882693
5530601H04Rik	-4.5881	5.07851	3.94585	4.47117	0.908933	-9.97573	-5.94214	-1.23825	4.1155	1.51606	-5.89374	-2.50543	0.327716	2.40893	7.30433	15.0425	4.88714	-6.03081	-2.96702	-10.4257	-12.7115	-0.314332	11.8644	0.721754	-4.07792	-4.2502	13.9122	6.77284	-4.88565	-1.93201	-6.66183	-3.85438	-5.07251	5.36025	4.51582	-9.50679	0.899541	4.51767	7.38497	10.3907	0.424044	-6.20434	-4.41615	-8.61715	-5.83624	12.6918	-3.10167	1.54707
Gm6981	-2.9152	-1.47993	2.4701	6.53599	0.267475	-0.938543	-2.44577	-2.56178	-2.81694	5.24093	0.377822	-2.20231	0.591683	1.7164	-0.418422	-2.11621	-1.88704	-1.48289	-1.10811	4.3396	-0.0230755	3.00297	3.16643	-5.31319	-3.07336	2.74187	2.47343	-0.779646	-4.37537	6.12558	-4.29881	4.69752	-2.6712	-1.65556	1.8054	-1.01751	1.30946	-5.05175	2.4473	1.18382	1.10442	-1.92877	-0.082302	-1.19545	2.75964	1.79321	-1.41911	-0.892796
Sptlc2	-12.3388	33.4322	2.86952	-18.2469	-11.1681	-35.1851	-8.68922	45.9975	21.4186	-6.63554	-14.146	-24.1398	44.6169	39.5609	4.76461	-7.11292	-50.8061	-55.2771	-17.739	14.2246	-46.0957	189.637	-38.8228	-50.1191	23.1843	6.63784	-16.9601	-24.9328	1.56905	3.56971	-22.6449	-11.9402	28.0079	-39.2735	10.0797	63.8882	20.5802	10.9337	0.0298696	-36.6874	-29.3056	22.7989	-26.5139	39.7926	-15.9341	-21.9719	-19.495	34.5875
Prpf38a	-1.04939	3.84398	1.95844	-6.15632	-2.27302	-7.9094	18.618	0.410215	3.37043	-14.0172	-12.7374	-0.337739	11.0203	13.8223	6.87876	-6.627	-3.95938	-5.13723	-2.5244	-2.09004	-4.02778	10.8615	0.919842	-2.85747	-1.16208	-5.50631	4.21406	8.29232	-3.13758	11.8438	0.144766	-8.90871	-11.7575	-13.2526	8.71127	-4.86129	6.55522	6.5823	1.73939	0.0262713	10.8266	11.2572	-9.32162	-5.95303	-8.4451	-0.905371	-12.5425	15.5604
Dstyk	-6.43659	1.70844	36.1707	12.028	-32.5624	-52.7179	-3.59183	6.09964	20.1476	18.2172	36.8704	-6.80403	-24.2982	-10.8854	17.5016	-1.20958	-2.41091	-24.3997	11.3355	26.6235	-33.9993	18.6834	-20.5032	14.4332	12.3213	-0.897228	-7.30824	-8.41973	2.97578	2.06596	-9.61933	-15.2393	-5.03133	0.723709	38.4353	-1.75498	14.1929	-20.2759	5.88841	9.25837	19.5006	-38.7375	-0.866373	-3.61712	-2.1497	-14.3068	27.9425	-5.08147
Flt1	-18.657	20.4222	-1.28415	22.0277	-2.68346	-45.79	-6.61674	6.96047	8.05226	50.8118	12.4104	-2.49263	-1.33453	-18.4269	-29.0964	-13.5557	-15.9979	-20.9848	13.7475	17.0212	2.56159	76.6851	-11.7349	-42.045	-15.5887	15.2647	6.07053	-11.1705	-7.89937	3.96587	15.4464	19.9836	-3.33676	-0.310515	27.2536	-24.0847	-42.5743	-8.87809	-42.3357	-43.3992	132.087	5.42132	-28.4886	78.568	-64.4836	-14.8099	-16.4478	19.7462
Dlat	-122.297	150.365	65.2394	52.087	-56.9274	-62.3928	-81.4016	-108.832	101.673	-3.0493	-12.6201	23.7922	87.0902	-118.465	90.1263	148.419	-0.25422	-40.4314	8.86964	-160.233	-190.671	234.225	-8.30089	3.99009	-214.899	252.986	-40.0057	17.3709	61.5512	56.4615	26.5941	-32.3456	-174.112	43.5292	30.5106	-66.4402	-129.233	9.47375	6.22509	-113.69	349.067	118.489	-7.67411	-105.618	-83.8546	-47.9113	-13.5923	57.1183
Dhdds	-19.4932	24.3173	-25.4531	6.63279	5.52442	2.06496	35.2113	44.6203	-6.09997	-44.8745	-17.7667	-108.906	35.4109	85.5336	13.5399	-34.0087	22.1176	5.8794	-65.0671	-11.2741	10.5777	95.4017	-18.6968	-35.1917	-13.0903	-12.8871	-19.5237	24.7417	36.5011	68.2956	-0.292705	-46.2453	-2.90114	-48.3431	-43.17	10.4737	-2.22955	49.8729	-29.7409	11.3588	19.7416	20.5369	-8.14432	-5.89466	-4.49282	4.60896	-12.5969	3.42123
Rnf128	-54.6081	-70.9775	119.235	45.3094	21.322	-71.5993	49.4004	25.2219	47.7303	75.2835	-68.0291	-54.8627	-174.906	-129.528	31.4182	75.9428	135.475	50.7871	20.7015	-48.4582	-25.6479	-63.207	190.058	-126.062	-17.7247	-78.7822	78.5739	-8.57069	24.5755	28.595	29.7414	65.4506	-9.46179	-21.4927	33.8411	-140.927	-147.064	25.0067	55.227	91.177	3.07942	-60.6471	1.57358	-10.8434	65.1448	66.517	12.3339	-85.3237
Pgbd1	-0.921874	1.80186	1.07817	-0.381228	-0.466625	-2.60779	-1.72028	1.30594	0.606684	1.26237	-3.84657	4.24368	4.14588	-1.35007	-1.82625	0.259818	-1.24101	-0.700131	-2.05712	0.248717	1.7561	1.99667	-1.82068	0.233727	-0.414188	-0.817601	0.715793	4.02091	-1.81883	2.14047	-3.52508	0.694619	-2.54645	-2.43942	-3.67268	-1.5767	10.7246	0.266381	1.76666	0.292958	-0.68839	-1.52045	1.35499	1.11586	-5.30963	-1.8483	-0.629937	3.71443
Trp53inp1	-138.882	230.312	91.5793	-30.9196	-98.0956	-232.456	19.8155	-155.241	61.1052	313.055	326.337	-118.106	-285.947	-17.2982	71.6066	-74.5446	136.544	-250.257	210.132	-183.307	96.6865	-101.323	304.392	-175.188	56.5917	-22.2017	34.3931	4.04552	-41.0039	-104.367	-115.912	-133.076	276.125	28.1964	99.1607	-8.48843	-131.786	190.176	118.039	-95.0833	-115.76	-112.871	105.628	-293.856	218.368	78.2203	-13.3216	-21.2178
Fbln5	-19.0589	2.44963	16.3365	4.08911	-0.658607	-15.595	10.6986	12.4365	7.24586	11.8293	5.65661	-19.0358	21.3429	-21.6776	-6.3081	-20.5416	-41.6552	-5.2294	7.92057	-11.1114	-29.1038	209.414	-48.0318	-71.413	-1.47149	-8.38371	28.7182	-10.2556	-17.9857	-2.97396	33.0987	-50.5004	35.5938	30.1401	-46.605	-5.88926	-4.51701	39.9234	-14.649	-42.9241	40.52	1.41976	10.6891	50.5013	-67.1415	-39.9263	40.9262	1.6925
Cd300lb	-0.649916	1.02709	1.83779	0.92146	-2.45298	-5.31598	0.933534	3.81375	-1.8132	2.68346	-1.2244	-1.40002	3.02918	1.91794	-0.883993	-1.2376	-0.563418	-3.17969	2.4065	-0.832148	1.40979	-1.76297	2.05157	-0.715746	-1.2136	1.25043	-1.57073	-2.89548	4.95566	5.43201	-3.70271	3.24577	-0.771099	-4.38395	-1.2149	-5.31396	-0.129272	0.132602	4.75671	1.57666	-0.186429	1.18175	5.09273	-1.64313	-1.58043	-5.25092	-1.88011	4.11239
Fmr1	-20.9855	8.9832	-3.68009	27.2956	-3.06227	0.11957	0.266489	11.512	-6.22851	16.9119	-2.69351	-7.23709	-31.9014	-41.3386	11.0769	28.3092	4.50141	-17.4458	23.3276	19.2727	-19.3655	11.0124	15.8791	-24.5298	29.4386	-38.5979	5.38815	10.0178	-36.1686	9.59262	13.4217	11.3118	19.4584	-3.44665	-11.0795	-16.2596	-22.0873	-6.31149	31.7489	37.3759	-8.9837	-29.3087	19.7386	-4.05386	-14.9642	-15.0547	12.053	6.77071
Heg1	-20.1717	11.8984	-0.732765	30.5189	-6.79515	-38.5002	9.52988	31.0738	-0.415471	22.1588	2.69114	-20.0196	-19.474	-28.4479	0.99563	-2.14917	-1.98487	-17.0417	48.7648	16.09	-17.4785	17.4619	3.77454	-21.7467	-5.11251	7.78526	1.62255	-30.0936	10.238	4.81029	36.0215	2.91182	19.9605	-46.0582	36.8476	-9.51612	-70.2714	-22.0115	-9.32706	-17.8446	116.767	24.3284	-26.3836	67.7711	-80.8096	-40.0183	-5.60587	33.9888
Cyb5d1	-8.86436	-6.25163	4.8737	17.1769	-4.41974	-5.08296	8.22736	10.0881	4.47011	9.29478	-10.2348	-4.10632	-11.5133	-29.6172	4.59403	-1.52168	-7.89627	1.27418	11.3165	33.5877	18.8947	-23.5916	-4.28535	-6.41279	4.95127	-6.53655	-4.48951	6.77851	-5.121	9.53091	-2.21553	-1.50177	-0.636393	-11.0937	11.8907	6.85036	-3.77055	-16.6943	14.5682	3.64123	-8.24193	-8.2003	15.3878	-1.00983	-5.98669	6.32789	-8.38089	3.95211
Fbxl5	-35.6508	34.9777	8.13368	45.3241	-31.6686	-36.2106	1.99305	-17.41	24.1711	34.7405	1.81077	-19.9053	-26.1629	-48.5373	36.2236	43.9918	24.3166	-19.5013	-1.75068	-36.8844	-29.4622	63.387	-2.35552	-13.5703	-15.4532	16.8534	3.48923	-0.179093	8.47742	-1.14769	-16.9569	5.98864	14.3716	-28.624	22.4601	-10.5577	-43.8084	-5.0655	40.7512	32.1518	31.0045	-22.3165	-31.0243	-21.6503	25.6945	-11.202	-0.649581	7.39285
Lsp1	-14.8173	8.02784	2.25604	13.6849	18.0948	-18.1406	-6.79594	-5.20647	0.128576	5.22475	-7.81528	-3.4971	-2.18397	14.6855	-1.0656	-2.49633	-0.385719	-1.70529	2.44001	-5.58817	0.214047	11.9241	-1.51194	-5.47078	-3.83717	-8.90577	9.77601	-9.00451	18.0952	11.4156	5.65167	-7.85461	-2.93593	-4.58252	-7.91823	-17.814	-14.6323	23.9274	-9.38073	2.8664	21.32	3.15182	-9.22709	37.7596	-30.2901	-15.3036	-4.21897	11.9418
Mlph	-6.7476	3.35452	4.3426	4.12815	2.83559	-7.28239	-5.81436	7.21834	3.68979	-6.65111	0.705986	-4.89848	3.99142	1.52396	7.96439	-1.78788	-4.92515	-8.89171	-2.23419	-2.93317	0.354426	26.7971	-4.88161	-9.85866	2.88374	-1.39705	0.981289	-5.48702	7.70768	-4.71646	-1.60833	-4.06854	5.94486	-4.13097	0.757144	-6.66855	-1.76441	17.103	-1.81966	4.66019	-1.61382	-2.9694	5.0479	0.805851	-11.5049	-7.00515	-0.0794209	8.94203
Slk	-5.33558	17.1387	25.4911	-0.39032	-28.0426	-37.8749	-17.8059	-0.0607679	1.08177	50.3642	8.73252	-24.4082	-6.31173	1.43256	55.3778	27.0116	-16.4056	-35.696	-12.6791	7.36831	-43.1888	-11.1397	49.8342	-4.49352	2.40273	-3.24367	31.6059	-7.18001	-13.2897	5.01957	-42.306	-65.2124	46.9243	23.2451	39.664	36.9297	-54.6604	-34.3681	31.9025	38.6349	47.5706	-81.051	-5.9964	-2.29743	3.00892	-17.3614	-0.433066	20.4914
Bmp2	-33.9819	21.8967	24.8342	5.33641	6.42787	-28.1572	5.67128	-15.3122	12.2623	43.6061	-13.5949	-19.4315	-11.8224	-7.05158	-34.1017	-18.2346	64.0194	-25.0507	59.4178	-41.4803	39.7734	-55.0578	35.5361	-15.5047	-41.7968	32.6095	5.79284	5.17103	14.3334	21.4897	10.9926	-5.76949	-18.3356	-52.6305	37.8021	-38.962	-28.5786	-9.50654	30.775	22.4543	57.0799	-3.5338	5.52891	-34.7632	-33.828	10.8613	18.7476	-5.93361
Nr5a2	-133.208	90.0696	43.7304	139.923	-1.43829	-85.2267	-44.3616	-26.638	16.7359	52.9319	-44.6452	-45.2622	-123.514	-59.5496	41.3806	277.665	-9.87326	9.87112	-21.1771	76.2559	-48.3851	-294.998	144.963	44.75	65.6881	-26.3992	-2.89294	-30.2329	-60.4359	17.5602	-23.1005	21.5443	85.1178	-83.4347	1.10712	-0.800026	-184.05	55.2372	214.533	179.553	-7.89276	-15.9385	-109.753	-174.574	66.9317	-107.89	19.9732	100.149
Fam171b	-3.04331	1.15345	4.2856	-0.229025	0.305482	-3.11046	1.09571	-1.00835	-1.19964	4.71949	-0.571571	-1.76901	-3.76171	1.19863	-0.0822106	2.91913	-2.23353	-1.41887	4.19488	0.017802	1.7491	-4.41354	0.935376	0.266569	-4.8754	0.0925641	9.67022	-1.23082	0.100568	4.51767	-5.1535	-5.19855	0.500162	-1.81355	1.75749	-6.87016	-1.47127	3.98046	6.39018	5.98521	4.23231	-7.65698	0.679818	1.22254	-6.94789	-2.7803	2.09554	2.77369
Snd1	-94.5113	276.824	72.0936	-72.5112	-181.69	-214.411	-229.224	195.48	90.7553	239.586	234.564	-390.741	-307.306	268.104	423.768	238.278	-70.9417	-509.096	-254.828	22.4226	360.661	-277.708	212.812	-32.3788	62.7148	93.2496	-180.504	60.3827	-95.7133	14.0763	-52.0813	-105.383	33.5735	17.946	44.022	259.606	-20.115	248.375	-132.586	-112.052	-215.745	6.86484	-101.75	-26.9468	204.499	75.248	-67.9452	-9.73622
Dcbld1	-7.02214	1.67874	2.91396	1.38283	-1.28909	-4.73332	3.86205	4.07547	19.2678	1.4283	-2.98211	-1.27494	-4.368	-8.05699	-13.5016	-7.31339	-8.8352	-1.56001	-1.59644	5.58019	13.9345	51.3892	-19.4641	-23.5157	-4.51178	12.5225	-14.8433	-0.0507924	4.65761	5.52838	7.53929	-7.38497	1.07023	2.9261	-9.52212	-1.05062	4.47454	-5.34065	-10.1961	5.01652	3.57924	14.5705	-5.49548	1.2167	3.51432	-8.29718	-5.63451	5.71151
Pcolce	-16.1951	4.30229	3.26308	17.6332	5.64668	-24.604	19.482	6.09304	-6.66939	-11.7044	18.355	-11.2771	13.8507	-7.04133	2.85393	-1.32306	-23.7054	-31.5071	4.45036	-20.6795	-22.0243	169.51	-30.3836	-58.3265	17.9397	-16.8969	3.92906	-15.9856	6.14902	-17.0355	27.9831	-15.5153	29.7815	-2.90493	-62.2056	34.0648	13.8705	24.9276	-29.0035	-45.6706	66.8731	1.64131	-10.1367	38.1099	-56.7003	-19.1406	5.71149	20.2143
Fbxo18	-8.07283	2.23549	6.56559	25.297	-24.8405	-29.5335	18.8372	38.512	-23.5694	-9.22064	-0.716431	-19.5278	49.7336	-5.02634	-28.1633	9.50547	-10.8133	31.1389	-12.1316	-45.6055	-51.3568	130.038	-7.34296	-35.942	3.5144	15.1511	-0.246821	-21.9175	-7.92368	37.248	-11.5491	-49.1405	1.86985	-28.5451	38.1789	-13.2193	36.0143	39.0029	0.610618	-13.888	15.5337	-29.795	15.0098	-6.3769	-26.7662	-33.4317	13.0112	27.6551
Taok1	-26.8668	36.7592	36.1057	44.2718	-60.998	-74.4305	-47.876	22.4721	52.4943	17.7455	39.059	-9.19349	-76.9343	-58.3862	85.1394	113.408	22.9746	-101.399	28.2266	0.250721	-58.9251	-71.6503	67.4608	20.2918	16.8029	-30.8291	70.5022	0.462014	-95.5392	68.3782	-42.0064	-36.0414	-14.0138	-53.9787	124.886	-11.3211	-51.3146	-28.0455	119.061	67.2625	66.1248	-121.876	34.899	-93.3921	-37.3605	-42.3448	54.9258	34.7579
Nes	-10.957	8.94753	-13.8162	11.0218	23.8922	-13.8432	-6.74761	1.60134	3.23985	14.2069	-3.87933	1.54136	5.75527	-6.74631	-21.6847	-12.193	-7.37212	0.661141	-2.41461	5.82467	7.18834	59.9082	-14.4863	-29.6484	-9.66706	-5.17672	12.318	-12.9136	13.4785	3.3877	22.3079	13.3161	3.06954	-10.1195	-14.716	-17.4329	-23.6273	1.19869	-29.9748	-47.5219	102.629	34.2923	-12.5772	30.9228	-31.5463	-29.0348	-11.801	19.1881
Tmem43	0.783419	20.0929	-1.27847	10.1442	-31.7331	-48.3571	-8.90849	30.2625	16.845	8.01776	6.46461	13.7025	35.3245	-13.879	-1.28104	-17.0489	-34.1349	-14.1105	-3.15209	19.528	8.36109	22.4907	-19.5573	1.42378	-48.3634	24.318	25.9431	-30.6998	88.3643	-4.34376	-11.0553	-16.4597	-3.63192	-25.7224	-24.0273	1.77211	8.0651	7.92853	-36.9697	22.2326	4.53941	8.51814	-23.5621	90.4275	-29.8293	-16.8962	-13.8443	3.29625
Pam	-59.2346	39.9135	0.229121	62.1276	3.2034	-62.6136	-2.04259	13.2137	4.24332	64.6078	20.9014	-42.3942	9.06877	-53.6473	16.3507	-21.8834	-72.6278	-41.9078	46.3876	-16.8851	-36.5542	321.417	-77.8277	-114.046	-14.2816	-40.0816	70.5203	-14.6544	20.5002	-28.0818	63.3137	-41.5529	21.1904	-22.6041	-18.9813	-9.36009	0.745491	38.6105	-62.5184	-45.3186	39.4764	10.137	36.3836	116.379	-107.76	-34.6488	23.4961	-0.907981
Plekhm3	-5.11449	4.71555	2.94789	8.47291	-1.12826	-14.3923	0.306899	2.6606	-0.269154	-4.04953	-1.9862	-5.78788	3.85644	9.21218	14.1232	2.1594	6.65626	-18.9539	-6.12651	-15.1702	11.6708	9.65111	-3.55387	0.0990172	-4.75707	9.45951	-4.54042	0.647493	0.260304	16.9743	0.443381	-15.6214	-15.8561	-14.7211	2.18878	9.3429	1.55616	17.3723	8.15027	1.58971	24.5791	-26.3196	-4.01872	-1.15538	-11.6315	-5.92176	-0.602601	12.5813
Cnot2	-11.1999	-1.06819	44.4919	6.43706	-21.0542	-38.9267	5.80374	-12.4751	14.2107	-0.94511	24.9402	-26.2954	-16.7007	-2.82374	72.901	21.3421	-37.007	-10.9875	6.62854	-16.0603	-8.458	-17.2192	12.0522	12.4136	-5.40913	-0.16771	31.0955	7.8929	-26.8027	-10.2293	-10.3822	-45.6652	54.2745	6.91973	-0.636409	-27.85	1.7305	-5.17018	82.9353	5.83093	-14.1246	-43.5068	5.18339	-33.2891	17.1072	11.2386	-17.8125	16.8371
Cct4	-50.9794	75.4114	-4.36977	19.6425	-66.6555	-80.292	-22.834	125.039	149.931	5.70602	-0.0111986	-67.3428	-84.7838	-42.568	-10.0702	-59.8307	7.49611	-10.4025	56.2324	67.039	114.993	-64.1667	-37.3829	-19.8012	30.6356	-27.6314	-96.2013	51.0835	68.097	19.6332	-21.7854	71.4455	-101.818	-54.2192	5.81882	25.1789	124.561	38.7317	-168.574	-65.532	20.5619	91.1109	-31.3709	3.10063	55.5948	18.1433	-74.9205	18.3565
Tex12	-0.884333	6.08945	4.05679	0.863759	-5.87523	-8.33994	-8.03383	-4.11941	4.04332	-0.949589	3.85129	5.70675	9.96997	3.64132	5.80876	-1.80029	0.447433	-9.17531	-6.16037	-3.22883	-1.21505	-4.60151	6.76062	3.14424	-1.21104	4.43497	0.284932	1.41744	-0.187002	-6.55984	-1.86448	-1.42609	-4.10522	-1.34073	0.841989	7.12848	3.34844	8.73241	2.38111	-1.27291	-4.65152	-1.98551	-4.37775	-3.58986	-1.09308	-1.14315	6.84055	-0.602146
AW011738	11.5397	-0.439233	-4.08444	-5.26004	-7.80903	-10.6495	-3.04488	11.1756	-8.87264	5.0925	4.94192	2.89142	23.7902	6.33191	15.1618	-16.3348	-20.9571	-20.546	-10.5807	14.4833	19.5938	-4.71985	-4.09247	2.3885	30.4734	-12.9138	-18.5685	-2.62948	-14.2416	-8.24073	-6.11464	3.59455	28.3824	-3.99155	9.71326	5.62711	13.014	0.355276	-4.10325	-14.6037	-4.41338	-1.11112	-5.38149	0.652829	5.50015	-9.64811	-0.845253	9.49358
Plxdc1	-0.791085	0.370288	1.94376	2.14989	-0.398225	-4.91513	-2.88958	-1.67687	5.2389	2.46572	2.07942	-2.37863	-3.16907	-1.59455	5.68998	1.63376	-0.638346	-5.49113	1.69883	0.0508996	2.41755	-0.716081	-3.94677	2.86648	-4.98108	2.54405	3.83811	2.68554	-1.11551	-2.25945	0.857475	1.3484	-3.35105	-1.61229	2.62885	1.88675	-4.66389	-0.155437	1.07285	-5.14462	8.41021	-2.83804	0.773598	3.12602	-3.08989	0.977718	-0.52283	-0.415479
Exo5	-14.6563	9.5937	10.1867	9.85933	0.710133	-8.6892	-9.12891	-6.04857	4.47737	-1.77663	0.144116	-4.31592	-1.25447	14.6767	6.66712	4.24083	-4.95301	-9.8609	-4.49803	-5.5791	-4.8891	14.7899	14.2698	-13.9656	-8.12473	12.105	11.8229	-2.47274	-4.14421	-8.90079	-8.23912	-13.7165	11.6049	-2.99502	-7.81295	-3.7262	20.0423	24.8201	10.4284	-3.10117	-11.9191	-8.21027	-10.782	-9.24503	7.09978	0.310816	-1.69072	6.84642
Pik3c2b	-17.8107	28.0758	5.97546	1.37531	10.1047	-32.8191	-36.3975	12.78	13.7545	10.3401	14.9436	0.569864	-4.78954	-5.30467	-2.2516	19.667	-12.2202	1.14024	-20.3157	16.2791	9.46795	-24.9456	5.14533	7.23571	-25.3176	19.21	34.6087	-0.556361	-5.45772	-8.47066	-23.9148	-6.92521	-8.46634	0.185568	-1.14842	19.8937	-9.66453	25.8303	-2.62285	2.18521	31.2162	-18.8169	-22.9674	14.7039	-16.2592	-13.4977	-1.52983	17.782
Etaa1	-9.41885	14.5545	-0.835512	7.48701	2.09634	-8.80703	-17.4122	-0.649834	-6.32397	17.2443	-1.69886	6.89726	-4.37786	-8.35523	4.25994	26.655	-11.7126	12.6507	-10.3601	-21.8816	-6.23496	7.79257	10.758	-2.32705	-3.73986	2.62926	8.71872	1.23706	-2.14059	-3.54333	-17.6106	-1.37755	12.4706	9.88475	-1.79999	-13.0159	-1.40928	5.23173	5.73487	9.68718	5.64754	-2.94189	-13.5157	-10.9775	7.18742	1.26945	-0.0646746	2.43829
Rapgef5	-5.08622	2.64514	0.796173	2.40121	1.3144	-12.8033	7.93921	8.29067	8.26355	7.0781	-5.94	-4.82343	-9.39468	-12.0691	-7.88846	-1.78537	4.11423	4.34634	20.5717	4.96403	-1.50301	-7.01278	-5.77629	1.35791	-2.99744	-5.7884	5.6897	-6.25855	-7.54765	13.2155	17.751	10.0457	4.98504	-15.3893	16.1286	-16.3652	-6.25124	-24.8627	-24.7977	-7.20356	26.5052	19.8973	1.82734	29.6636	-16.5129	-6.84711	1.10572	-5.99304
Ahi1	-0.245478	2.4628	2.52646	5.65676	-6.44129	-11.0345	-6.6848	-3.16614	3.53075	12.5585	6.27514	1.97931	4.29463	0.263538	-5.15386	1.67015	-6.73039	-5.10584	-5.74709	-2.96149	-4.17435	29.4179	-8.36653	-4.82424	7.5995	-5.84236	-2.73264	-3.18033	-4.01715	6.10224	-3.11806	-1.44734	11.9143	1.15212	-4.61326	-1.84295	8.034	-4.23958	1.56257	-3.05392	-3.98748	-5.23672	-5.17215	10.1723	5.19669	-2.76244	3.45862	-3.94594
Fundc1	5.31669	6.45386	5.35428	0.559024	-17.0689	-22.6295	-23.7131	10.5651	15.0109	12.1422	14.218	10.6054	9.74719	1.53946	1.56996	-7.46989	-19.2936	-16.8603	-4.45332	2.16663	-6.90253	39.2174	-14.3161	-1.759	7.84904	8.82842	-9.89936	-4.51932	-14.0385	-8.15218	-6.69744	5.4641	11.4562	18.3964	-2.74141	11.8806	4.55083	-6.66293	-1.90911	-14.3764	1.79292	-6.25073	-12.6984	5.38395	14.9321	-5.06178	8.10263	-5.62951
Acad12	-25.5308	4.71897	17.1176	19.2531	1.28722	-6.73711	8.39998	-7.40916	9.64769	-1.98066	-8.22655	-10.8857	-10.7879	-25.9466	11.2672	12.0539	-0.963411	10.9229	12.7599	-3.20735	-28.3096	51.9117	-16.3566	-12.9987	-8.6109	-14.284	5.21874	1.74765	14.7244	32.9453	7.85665	-6.63338	0.128	-16.8039	-7.67724	-10.7675	-10.4697	-14.2901	-30.2146	-2.17633	52.0599	22.4457	-0.929836	0.978862	-5.4952	1.90175	-8.37339	-3.28082
Ckap4	-5.97972	3.77934	0.641755	13.6314	-3.01738	-17.3363	3.42444	-1.45606	-0.932559	21.4462	-5.78767	-5.51134	-0.199667	-0.159006	-2.96762	-5.27945	-1.25185	3.45242	0.729437	-4.19745	0.480891	17.7831	-5.22146	-6.07143	-7.01266	2.31273	1.68851	4.58871	1.31448	-1.70083	9.53953	4.18927	1.85784	-19.0907	-0.884705	-7.44407	2.41299	4.92717	-9.72239	-5.01171	20.5352	0.608905	-7.68367	32.5852	-19.7815	-12.4187	-3.50859	7.69907
A930007I19Rik	-3.90917	-0.388751	3.52723	2.21695	-0.386465	-0.640318	0.461988	4.20748	2.40015	-0.743724	-2.19896	-3.94288	-2.94781	-2.69069	0.0630965	0.928203	-4.36764	2.93398	3.36474	3.92022	1.75444	0.848846	-1.09811	-3.31281	0.00150258	-1.97322	3.91395	-2.83203	1.3552	0.280056	0.927364	-2.07824	-0.552329	1.17044	-0.866718	-3.06973	5.89496	-0.590719	2.33311	-3.94852	-2.73934	-1.86218	4.99406	1.5431	-0.597439	-1.06178	-0.701884	0.46039
Kdm5b	-4.47705	-51.2132	120.471	3.36628	-46.8729	23.7794	-54.7227	-24.5233	40.7942	-92.9812	12.7456	-35.4469	-21.2276	120.067	65.4432	70.4286	1.07058	-23.9225	-49.367	-84.594	57.1068	-87.3465	-27.8002	89.2224	23.8835	11.0447	-8.95992	-26.2152	-44.5848	73.272	-18.6965	-30.1527	-87.3069	12.1081	21.3724	70.4469	65.8977	-4.90244	-2.88585	8.40506	-40.0619	16.105	-23.0201	21.6	-75.5308	-16.4161	20.3522	34.2456
Elmo1	-4.88417	12.1807	-1.81775	2.31062	4.831	-15.3872	-7.62214	1.6067	-4.72128	1.81737	-0.797133	10.0278	0.144761	3.65875	10.9568	0.593287	3.73654	-7.01264	-3.59602	-6.13385	-4.97053	-1.96798	-3.47968	10.526	-1.90482	2.50969	15.9446	-4.26245	-2.46311	-7.62082	-8.05548	-9.42966	-4.50548	-6.82617	-3.21959	1.48211	44.4033	-3.28539	6.75556	15.5774	-7.65531	-16.4302	-12.7293	6.02685	-17.8103	3.60567	-5.05437	14.9473
Soga1	-14.2433	19.6964	-1.72999	18.508	-2.24375	-35.1763	-6.76561	11.0865	-6.79878	13.9193	9.00916	-1.12611	17.4722	-7.18823	1.93452	-3.42387	-24.3555	-1.24294	-6.81721	4.04643	0.543943	35.7802	-10.2911	-10.594	7.72121	-16.3664	11.2886	5.01754	-4.0474	-3.92603	1.88131	-3.70867	-2.35342	-20.3838	13.264	18.9482	-9.7209	8.18081	1.46818	-13.4417	18.3736	-4.75725	-28.3436	70.0565	-45.4608	-22.9302	3.95453	15.2855
Eif3m	-28.0151	16.8488	27.3454	-20.7717	-9.94025	-5.55097	17.181	21.2499	68.718	-4.20045	-58.2851	-34.6624	-15.8964	-6.90896	-11.5142	-17.7925	24.7769	21.8327	6.22252	34.6686	25.0361	-32.1108	-21.9364	3.70538	-19.9384	3.69135	-25.9182	28.6243	20.1937	15.1344	18.9908	18.3187	-24.7664	0.313682	1.64862	-31.9062	-19.0425	-1.26719	-38.5096	-15.7774	11.7567	55.0914	2.7234	-25.1996	51.2501	24.8173	-28.4284	-21.8005
Fmnl3	-11.3431	10.4748	0.711831	9.90784	3.74721	-16.6966	-2.25624	4.17461	-7.88377	13.1222	2.7379	2.43921	-6.15065	-3.19052	4.28657	-10.0762	1.9418	-3.29622	1.17439	-1.57025	-8.98839	39.9725	-16.8661	-6.37283	-5.59576	4.34129	11.0506	-10.5036	-6.14832	15.154	-5.82158	2.26868	-8.09058	-10.1151	14.6248	2.76322	2.57941	-0.633752	-13.3853	-9.81289	19.9683	-5.07987	0.948098	22.9263	-19.9522	0.100292	-11.5454	9.95947
A330041J22Rik	-7.27815	7.61146	4.67025	-1.14174	1.58516	-3.33074	-6.66295	-3.19234	6.82885	4.3566	-2.4295	-1.46975	4.02411	-7.50011	2.89535	1.66638	1.40475	-5.30476	4.72169	-1.03846	-2.88504	3.13883	0.947976	-1.61787	-4.59622	7.30752	5.55624	-4.59147	-2.26626	-2.70131	-2.1496	-5.6577	4.04825	4.92206	0.136082	-2.78549	-1.14626	6.54877	3.35891	-2.80234	-2.23548	2.82598	2.50195	-5.15141	-3.20122	-1.326	-0.776948	4.18196
Upp1	-4.86983	1.871	3.33759	2.22147	-2.95711	-9.04832	4.41327	3.2846	12.9516	8.56548	-4.03619	-2.29619	-9.39925	-7.08147	-6.32106	-2.41546	-6.9954	-0.660603	10.7865	11.9977	-2.08686	13.6283	-5.93322	-8.95661	-6.2211	5.22006	3.15708	-1.73686	-6.10629	-0.0299715	-0.223753	17.8439	1.22928	2.14074	-1.1918	-6.23316	-10.416	-10.5464	2.46954	-3.20137	-4.6229	14.9175	0.868412	10.3089	3.997	-7.48948	-2.88387	-1.24943
Ncoa7	-6.51904	-4.19351	3.1733	4.14082	4.06119	-2.12366	2.01139	6.25425	3.16566	5.14025	1.41102	4.4702	2.63512	-7.35691	-7.02569	-13.0249	-9.88833	-13.8074	-18.2787	-26.7566	-29.078	215.096	-52.3557	-61.151	2.99318	-1.16115	-1.37237	1.53041	-5.65538	1.81384	0.353796	-7.4413	11.138	-1.28754	3.51895	-6.38038	-0.646898	-0.800979	5.72731	1.07447	0.192756	-6.77933	6.06247	8.3234	-11.0002	-7.50129	3.24498	4.05329
R3hcc1l	16.8036	-7.33018	14.7977	-5.2088	-26.1123	-40.0084	-10.9969	36.2114	2.82896	15.5815	7.91423	27.9424	8.99805	-21.1448	-4.56298	-14.366	-20.7446	31.7951	-9.53863	1.14305	-12.7855	-6.9483	11.5622	4.16896	37.833	-26.1645	2.79896	-8.46973	-25.3146	-30.4936	3.49271	9.17304	18.7517	34.6342	-2.40401	2.33875	9.45057	-8.20434	5.26248	-5.67862	-13.5638	0.458579	-8.03003	2.21018	-3.02408	-2.18383	-10.0754	17.2023
Pdha1	-153.559	-17.6796	53.0175	209.44	11.5603	-253.706	79.7759	-45.4807	553.515	107.154	6.84238	-175.264	-267.751	-397.699	-58.0108	-1.93146	-60.098	-47.9202	266.831	43.2162	-200.026	1037.55	-265.517	-424.262	-373.476	25.7095	82.6947	181.844	226.467	155.726	217.053	130.083	-327.907	277.514	80.9194	-505.058	-538.707	-411.372	-212.69	-405.037	1282.45	414.544	-42.5281	-17.9007	-140.95	96.5091	59.5788	-255.46
Cds2	-202.235	72.9863	124.71	186.186	1.82235	-98.9679	-105.839	-160.4	238.839	212.716	58.9391	-173.827	-284.473	-211.942	-39.5378	283.276	131.204	-134.648	151.779	37.0589	-21.9857	-80.85	122.894	-107.705	-135.129	147.061	39.5645	-59.3139	35.2165	130.505	-147.92	-58.9968	29.5687	-14.0423	196.074	-153.974	-114.486	20.3087	19.1349	100.929	120.126	-222.911	-94.682	185.18	-48.4349	96.7201	-22.0319	-48.4669
Sp3	-34.9502	18.6101	46.1863	71.1446	-57.435	-15.8472	-94.0751	-17.8235	25.142	25.6808	64.9365	-1.85565	-54.1389	-50.606	93.5892	20.477	23.7279	-22.6313	-10.2332	21.4869	-72.4664	-69.2053	90.2158	0.0705848	51.4597	-13.2408	11.056	-14.3564	-62.2309	-34.1243	-71.8289	18.248	98.4143	16.0958	14.1964	-29.1552	-4.85501	42.5665	56.3659	72.5209	-23.0989	-120.13	-33.0053	-43.5553	18.4359	20.3055	18.2548	11.6609
Shank3	-15.6588	-10.8021	17.4672	17.8983	32.874	-40.5427	-14.083	25.6381	3.15203	27.6832	-22.1382	-18.624	-8.21381	-25.9445	-10.8718	2.61502	33.3785	1.97961	16.3113	-7.17494	-10.353	32.0733	-20.924	-5.7397	-3.1096	-18.5982	-12.0276	19.9925	20.9896	26.6496	14.8909	-3.61059	-14.4813	-33.7823	22.2053	-7.06414	-43.7946	-40.3937	-2.39696	-11.1781	103.609	25.8886	-10.6656	43.7396	-57.7365	-40.3894	-5.74502	27.009
Dchs1	-14.492	9.89401	10.459	1.9241	10.346	-20.9823	-7.71139	7.19717	5.59448	7.04071	-1.28038	-1.08222	-8.40107	0.712814	-9.6902	7.23803	-2.14567	-10.8448	6.68315	13.3157	11.3704	-8.56579	-7.26094	0.681212	-21.7306	3.74276	15.4515	-0.427581	6.85645	28.7246	-1.11612	-3.02792	-2.68493	-26.4615	1.91312	-10.0329	-22.7766	3.13476	-13.9711	3.25096	49.1967	12.1945	-8.44866	13.7682	-19.7776	-10.8822	-2.45133	5.55548
Bloc1s6	-15.6495	6.8115	6.10514	29.1058	6.71297	-24.853	-1.8875	-27.3826	5.7031	-2.70806	4.09971	6.69914	1.21649	15.8286	-3.7331	11.3532	-1.09985	-11.0016	-3.073	-17.0986	-2.18515	21.8775	-0.168498	-4.67272	-24.6892	16.6447	5.71602	-0.377604	19.765	3.81853	3.27836	-3.2691	-21.8093	7.79292	-15.4368	-9.58481	7.51271	11.1841	-12.6351	-1.73092	20.7015	-13.9409	-3.78709	6.39	6.42863	14.1667	-7.20269	-8.93559
Cog6	-17.3795	5.04489	18.5408	46.9681	-17.5727	-60.3508	12.1879	9.20519	-12.3373	22.3956	-24.1697	-36.4282	30.7488	16.9598	46.6359	-5.62987	-14.4023	-5.59266	1.53119	-13.0915	-31.165	4.90534	28.8521	-5.85616	-23.0366	1.81333	5.74682	11.6216	25.7201	24.1802	-5.8862	7.1186	-25.1775	-42.695	2.96726	17.1673	-47.6594	-18.2597	25.8507	3.76812	74.325	3.30569	-10.1045	-11.1202	-2.2541	-21.6148	-21.1759	25.3994
Rap1gds1	2.33621	-8.17888	22.3168	-19.3268	-27.7367	-5.80396	6.21357	30.4802	25.2498	31.4354	0.738491	-12.6531	-11.7638	-46.5006	-2.43024	-22.1021	-24.8622	8.93882	36.3446	15.6148	-2.20752	61.187	-40.7989	-16.4908	29.564	-1.05418	-20.1379	-44.1556	3.06475	-22.695	31.8194	19.2486	16.4128	19.4415	8.12335	-35.9062	31.4213	-9.30739	-44.5345	-22.2694	44.4255	0.280415	-11.1954	8.66623	-11.8505	12.8363	2.43563	-4.63353
D17H6S53E	-6.45675	3.99331	14.4845	6.21188	-11.9418	-16.8286	1.78721	-7.35569	5.70249	10.6488	-0.879284	2.78485	-2.02625	7.80677	1.49185	0.573257	-14.6796	4.68585	-5.49457	5.55217	7.79871	-10.8746	-2.78341	5.79881	-4.52068	18.8953	-6.90908	-0.252916	-6.96452	-13.2893	1.97892	11.1422	-21.7355	8.69795	-2.1747	2.25626	41.9094	0.40959	3.92145	-21.2981	-23.061	-5.74928	-1.51344	17.8308	6.37459	-1.4185	-10.6252	6.09576
Fbxo10	-4.74423	-1.57039	4.16112	2.46872	1.3995	-3.64277	1.4077	0.0264868	5.38991	4.25306	2.29022	0.62501	-0.756819	-2.71753	-6.21609	-1.50715	-8.10375	-10.4165	-7.34261	-9.39163	-16.4406	106.12	-22.0427	-33.2487	-3.77188	4.71635	-0.157633	-2.38318	4.165	3.11144	-3.60739	-2.3638	1.92252	-4.3835	-0.580325	1.17179	-0.214519	-0.756674	0.347405	0.655043	8.53239	-1.93774	-3.72774	4.6529	-6.62455	-4.20708	5.76092	-0.319741
Ifi203	-21.5567	18.1012	3.18952	21.3319	37.0785	-67.1003	-32.8976	40.884	-17.6439	16.5414	9.03303	-7.73888	20.3546	-8.52592	6.78989	-29.5512	3.53008	-18.3829	-0.136929	34.48	23.5239	-30.2349	-4.18392	3.11522	37.1209	-4.09088	-12.2939	-29.1087	-5.20191	-22.2641	-4.34869	13.8217	-3.00515	-15.7759	14.7149	18.1948	36.0728	8.84367	7.12723	3.01183	-4.7797	5.65789	-20.1441	-21.3403	-22.4817	-13.3938	-8.40875	42.0719
Epb4.1l2	-40.7033	29.8038	9.86176	24.2219	23.8499	-49.3456	-24.2372	21.2982	11.0212	22.7653	0.0444433	-4.04142	-4.38774	-7.88885	-22.9655	-22.93	-10.1943	-27.2506	32.2544	41.6104	40.2067	-18.3133	-0.38071	-24.2994	-4.08259	27.3401	-0.918105	-24.6028	-20.8286	-11.9811	24.0124	14.2011	2.64868	-16.0796	44.2285	-27.5764	-25.4228	25.5175	-0.261477	-33.3942	18.584	24.8415	-18.5952	67.7797	-69.1376	-16.7681	-1.28762	21.7828
BC052040	-8.94763	1.24866	14.6272	10.8176	-4.4466	0.226825	-6.30703	-7.17692	-13.2892	2.14976	-17.4247	-0.68569	2.54242	15.3759	23.2112	13.7349	7.66497	-8.38448	-3.7027	-16.1522	-15.4077	-9.92846	6.5953	13.6587	-8.0688	-1.98662	13.833	6.20038	1.58147	16.4689	-6.2174	-32.1722	-8.57463	4.27503	-9.22638	-0.421088	3.42918	13.4746	15.7793	14.8264	7.31467	-12.6071	-6.07889	-9.29048	-11.6547	0.954727	-5.52685	13.6874
Kctd21	0.942754	-20.2274	25.3153	10.8462	-7.90179	17.5488	-23.0747	-22.0756	-18.0322	16.6395	16.4011	16.6382	-6.39574	-6.88533	5.26689	2.10647	3.09804	0.298059	-16.8572	-2.81709	20.1008	-19.059	4.01606	4.10793	8.28624	-0.825744	4.33511	-10.2008	14.1409	-14.5165	-30.334	-10.0473	20.7673	-0.488319	-1.47145	15.5284	26.1433	-1.77324	22.6689	0.55258	-12.7184	-49.1913	-3.50486	-3.74071	32.6667	-15.2842	8.67861	0.328815
Arel1	-143.199	46.2082	132.459	93.9523	-4.1725	-13.3	-20.8896	-91.0115	-23.8868	9.825	-5.68155	-42.1547	-119.495	-19.0944	137.696	128.257	5.56777	15.146	47.5718	-54.7116	-68.4458	-164.899	173.111	-18.8521	-118.845	37.7179	42.8056	84.3287	52.2504	90.9514	-12.0619	-90.6613	-129.719	-29.4154	46.2609	-32.5597	-124.545	-10.4513	86.8553	246.485	3.33827	-89.0091	-34.6935	-31.2871	-49.4422	90.509	-11.6372	-17.175
Hexa	-75.8604	-2.93964	48.6068	53.9423	3.61186	-11.1646	43.3116	28.0818	52.8127	6.02041	-64.7265	-62.4372	-107.799	-61.547	-9.86609	57.2631	-1.4798	47.8865	92.2073	36.1662	15.9707	-101.84	75.8784	-62.0986	-1.43666	34.1562	-29.0198	-49.9499	32.3047	-15.34	71.3807	-23.9377	4.66368	-55.6992	11.5262	-3.42125	62.8867	22.3001	-52.0145	-40.9214	15.9137	17.6892	-19.8948	18.7901	-6.41522	13.3653	2.97526	-9.9013
Me2	-7.13695	3.50084	3.57406	6.08659	3.87895	-9.15917	-5.35662	6.78756	-5.44965	6.43038	-0.122107	-3.69362	2.05155	0.0593329	4.27654	-7.68033	-4.61235	-2.00577	-0.69056	7.0095	4.77118	5.4138	-4.01101	-3.92216	-1.45214	6.10204	-1.87183	-4.85742	5.29326	-5.59967	1.87522	0.508267	-5.25218	-6.59252	11.4177	2.95719	5.08514	-4.94014	-3.95371	-2.80699	1.72776	5.74198	0.301305	8.12008	-12.3754	1.5714	-12.0615	11.0622
Kansl1	-23.4013	22.4903	34.4061	-8.14706	-76.6847	-6.49962	-7.43917	73.4865	75.7747	18.3024	-1.30278	-33.2886	-106.123	-48.82	27.5747	-12.5055	49.2892	15.4516	9.29774	3.35256	22.1175	-29.5697	34.6649	-32.4266	44.6094	-24.2398	11.1312	-29.8514	-94.25	-32.3534	40.2059	99.3617	27.3504	44.2525	22.2676	-51.9168	-25.701	-43.3807	-13.6057	-11.8889	-13.9662	5.60665	26.6602	37.5414	13.9381	-22.3865	-8.21664	-1.16804
Snora28	1.37907	1.47159	0.359705	0.891435	-3.64675	-7.53819	1.26638	0.921755	3.24149	-0.945641	-0.465405	2.63907	1.0891	-0.403397	5.51694	2.12293	-3.64918	-3.13326	0.76012	-0.368696	-3.18624	-3.8329	2.88155	2.62853	-1.21961	1.03182	1.35669	0.138598	-2.74428	5.22423	-1.59951	-2.97572	-5.16612	5.908	-2.44839	-1.77185	4.36617	2.95872	1.82522	-1.38015	-0.353472	-1.82338	-5.05063	-0.933252	0.555101	5.15971	2.2835	-3.34137
Zfp939	-3.45534	5.15906	0.949803	2.92999	1.00285	-7.40005	-4.78149	-3.42796	6.45085	2.06025	-6.05333	5.32601	6.7051	-3.47146	-1.34747	2.40835	-0.16996	-0.127438	-3.89793	6.20115	-5.53436	-3.15369	0.250786	3.37626	-6.45853	9.25486	-0.130623	-2.32977	2.41585	-2.79552	0.999249	-2.27571	3.7689	1.59848	-5.92883	-2.54608	-2.37631	5.66764	3.57591	-0.439189	0.44212	-3.35853	-3.30301	8.01159	-1.72758	-2.24109	-1.18153	1.35767
Pigk	-17.2048	7.07336	29.9418	44.6448	-23.5335	-68.0401	0.425919	-5.07242	3.19282	7.78139	-13.077	26.5297	-1.23119	18.7286	14.0932	4.21699	-2.81649	8.25729	2.68952	-51.6812	2.07206	-28.8304	39.5881	2.25152	-1.42959	19.9776	-2.82745	-12.038	12.8043	-18.2826	-19.3682	22.1397	-19.0447	-37.3784	-6.61086	61.5297	-23.628	58.6106	-7.38125	17.088	6.36106	11.6666	-72.5109	-10.1942	-2.86517	4.28939	3.24265	15.8497
Angptl2	-60.3788	3.45946	8.63818	39.3729	7.68102	-8.5314	71.6585	38.6101	49.2825	5.73568	-26.8107	-95.878	-71.0944	-74.373	-14.6023	-15.2706	-36.0352	52.91	146.858	28.9534	4.06026	36.3248	-25.8426	-64.728	-59.9423	-32.3455	5.87029	55.3132	20.273	37.6426	142.254	-21.6987	51.12	13.9972	-132.221	-49.6125	-145.39	-51.0507	-45.7485	-35.1197	96.4623	60.7272	155.51	96.766	-69.5848	-67.0082	19.3432	-45.5579
Igf2bp2	-12.7802	11.0624	2.92535	2.49686	-0.360001	3.06094	-6.39397	1.11958	4.59566	3.35028	-0.504176	-8.69754	-5.34497	-3.48985	6.01072	1.89101	-1.02294	-3.67056	-1.39132	-1.63601	-0.699351	27.7164	-9.36549	-8.87284	-24.4744	8.41599	35.2105	-11.0019	15.3992	-1.30505	-11.8385	-9.4942	-9.33305	8.38205	-13.676	-12.3343	2.42551	4.19302	25.9419	8.91871	2.39191	-13.2669	3.11907	0.211156	-6.10705	-13.2329	8.66111	2.79427
Stk36	-0.621083	-2.32905	1.2514	5.6838	0.45933	-2.79143	-2.42894	-0.901573	-2.28617	2.00557	-0.96735	2.76408	-0.0775528	5.64185	3.08004	-0.241411	-6.46976	-5.27139	-6.23292	-1.18099	0.286891	19.8106	-0.605893	-8.57803	1.62218	-0.0506214	0.921034	0.0332469	-2.86173	-1.25843	-2.93519	-2.17673	3.74725	-1.7293	1.35609	2.19867	7.45308	0.925519	-0.555277	0.763834	-6.40803	-5.83588	-1.9065	8.50523	-1.01216	-2.93538	1.47351	0.665571
Mapk11	-3.52175	3.66144	0.543084	4.97748	1.64315	-8.45966	-4.65469	5.59223	-3.63012	1.55869	-1.31637	7.21178	-4.43494	-0.145542	0.0957042	0.106094	5.19972	1.83129	-4.08252	-6.22079	2.75091	4.06959	-6.54859	3.77379	-0.507522	-2.6383	3.4918	4.40298	-1.58918	-8.24839	1.10916	3.22263	4.81076	-3.88382	6.48279	-2.8602	-4.574	-1.53445	-0.0789057	-5.17539	3.2717	7.3091	-2.38343	2.9461	-3.34741	1.84194	-3.65959	1.59161
Trabd2b	-16.0235	-6.93047	-2.38876	3.48581	6.51084	8.31123	14.5819	13.6825	12.6971	13.2821	11.5296	5.47559	1.32629	-9.03449	-15.8686	-25.4489	-41.2743	-57.9908	-77.3161	-101.064	-123.768	786.576	-182.639	-217.712	-2.3853	-3.40229	3.59577	1.66346	5.13963	2.18833	1.85177	-6.68501	1.03068	-2.55601	-7.56355	-0.530875	13.5679	-4.05723	-8.02905	-6.48649	16.3802	-0.69828	-5.97987	9.0396	-4.87268	-2.04463	1.84471	-1.0108
Abca6	-334.101	-197.753	291.598	634.514	-192.367	-235.489	539.36	69.3295	120.727	-33.3433	121.197	-658.925	-989.155	-1061.99	180.012	1028.03	910.736	214.892	816.186	-55.5728	-613.141	-1349.38	495.097	299.528	-260.24	-84.8601	112.564	197.597	-1.3018	792.776	53.1979	-283.966	-127.422	-527.886	138.428	-243.995	-704.779	-178.39	469.18	861.573	400.865	-274.561	128.443	-380.018	-249.035	-27.3091	302.802	-113.661
Hus1	-5.20466	0.714314	-5.2124	37.6603	-7.71722	-35.2125	-10.1437	-4.26506	26.47	12.2804	7.59854	1.39012	13.2298	-15.2341	-8.80258	2.6391	-22.5391	-16.8477	4.60424	-8.44321	-27.8732	123.292	-31.4848	-30.8985	-17.8958	22.8181	7.3316	-5.75167	0.91146	10.8852	-17.8891	-15.1411	-4.29076	11.3746	-0.632137	5.33264	7.43952	-1.69873	-8.62141	15.3001	1.45682	-5.59852	-4.90329	4.29705	-6.33471	-3.93285	1.07568	4.46736
Samd9l	-69.6588	111.244	-37.4812	-1.26049	36.9118	-67.6518	-8.4861	-1.54472	35.0249	36.0568	22.4834	10.1055	-15.3056	-49.9667	37.4133	-0.319794	-3.86492	-86.6409	-56.0462	-90.9093	-116.444	624.154	-165.57	-142.244	-71.3295	29.1325	82.0336	-71.0576	74.1381	61.9274	-28.4922	-23.9531	-38.8433	-32.9543	13.7182	-62.5434	-71.296	34.8885	92.9518	66.841	-1.0466	-16.253	-47.3283	33.1138	11.2225	-37.128	-27.7001	29.9581
Olfm1	-7.02125	2.37608	1.54628	13.3246	3.87265	-16.2595	-3.94435	-3.90442	5.89643	12.874	2.40124	2.10563	-10.2673	-7.73653	0.0657438	4.5538	-5.27264	-6.44475	9.91271	-5.59384	-7.73179	32.6177	-6.66847	-10.7021	-12.3335	-2.89462	13.1937	11.2795	12.8315	-6.02897	-4.39123	-9.27332	-9.92061	7.81928	-0.355296	-9.8665	0.386638	-4.76391	-0.754785	7.48485	24.5113	-9.3109	-0.67763	0.091697	-14.2612	7.13764	0.911772	-0.815528
Rab14	-86.1209	13.1914	95.2892	191.668	-121.236	-73.1629	37.1479	-150.503	10.043	110.57	5.44163	-132.57	-61.4446	-113.42	196.805	223.431	77.758	-95.3087	-21.8989	62.2148	-179.735	-220.104	193.551	38.3935	3.70442	-91.2161	94.595	147.638	-124.8	57.1303	-59.4442	-93.7576	-41.2736	-34.437	192.372	-129.489	-68.212	-42.3112	242.584	263.676	-57.0445	-227.472	-7.33056	-74.5645	-76.8946	62.4756	75.6291	-11.559
3110039I08Rik	-3.32312	1.93265	-0.363667	5.50438	1.02906	-3.89841	-1.27104	0.542728	-0.544895	-0.411491	-0.64103	1.29069	0.00156142	2.1012	2.46666	-1.01313	-4.84901	-4.67927	2.08264	-1.21253	3.51246	5.3976	1.78449	-5.43851	2.21211	-4.05761	4.08689	1.05608	-4.11038	-2.01218	1.66225	-1.15865	0.682825	0.779671	-4.40608	4.83653	2.6014	0.387098	-0.671835	1.16336	3.38404	-7.92165	-5.06283	12.5718	-7.45922	0.719314	-1.81711	2.53417
Plcb4	-7.51589	1.95836	2.09385	8.72128	1.96682	-7.11411	-1.47647	1.37859	4.66065	3.4061	4.105	-1.78298	-5.09966	-9.47818	-3.57778	-5.21033	4.71059	-5.74095	4.23223	10.5473	-6.675	21.3524	-4.25001	-11.2118	-1.31584	-3.34615	4.92625	-2.64298	-1.30344	-0.61777	7.56035	3.42128	5.08276	0.904532	1.92188	-6.36922	-14.107	-3.31403	-10.6433	-19.269	42.309	3.57669	-5.97456	21.49	-15.7642	-9.70483	-0.300406	3.4801
Dera	6.59807	-24.5596	60.3618	6.54178	20.0159	-77.5499	-53.8282	-89.8597	114.171	19.7069	-34.4781	96.0412	63.7634	-99.3454	-27.2272	18.3474	29.7531	43.3719	-14.3759	-58.8812	-51.1064	5.53316	37.29	9.71614	-54.9325	59.1656	-4.28558	-16.6065	26.7918	11.9961	-35.8238	48.898	-20.7043	29.1018	4.86171	5.54244	-35.7604	24.8008	-96.6247	-5.89568	-57.6842	89.4452	-17.4425	-10.0222	62.017	66.5625	-3.59279	-69.808
Ispd	-0.454027	-0.894822	2.40615	-1.12319	1.55459	-3.29125	6.50723	-2.08561	-2.27248	-0.223153	-5.19964	-0.0616533	6.37035	-2.35801	-4.21885	5.3305	-0.214554	3.22499	4.24565	-0.803288	-7.98952	2.08979	-7.18032	6.64112	-3.58431	-5.60974	8.25428	-7.07859	12.7273	4.37645	-0.0464105	-4.24413	8.51067	-2.08319	-5.04774	-4.64851	-12.5637	-2.29439	-8.31695	7.12624	11.626	6.66472	2.97961	5.55936	-9.51012	-4.27297	2.65188	-1.17566
Acpp	-61.4647	69.2768	4.57066	50.0953	5.10887	-12.9145	-55.5543	-44.2973	17.3264	-2.69995	1.2313	-45.3028	-17.8109	28.1024	59.5471	38.4615	89.5605	-20.194	-19.6221	-47.7987	-67.6843	-34.0165	11.7215	54.3576	-58.9163	81.2347	29.1798	-1.17189	0.0315318	-19.0193	-42.4147	-66.5532	-9.93244	13.3681	37.3841	39.3029	-42.7214	74.187	36.123	-3.36588	11.1695	-43.1135	-49.8858	-7.08949	-18.8839	26.5674	2.11141	12.4085
Ntm	-3.06589	-0.216419	5.64171	2.02263	2.2532	-7.11895	-3.11331	-1.5087	3.60445	3.83868	1.31626	-1.18399	-2.61318	-2.22594	-0.563651	1.53364	2.26303	-2.24052	0.971177	-0.809151	6.95615	-5.74883	-1.54765	1.55527	1.63931	-2.50813	1.58335	-4.50499	1.84231	0.949474	2.79471	1.56224	-2.33608	1.42263	-0.695754	-3.73354	-2.83494	8.53895	-1.69381	-2.70171	-2.56579	1.20997	2.5968	-0.674455	-1.64892	3.78619	-0.862755	-1.16505
Oasl1	-19.7746	140.355	-52.3405	-51.324	-54.6037	-54.8349	-47.0383	51.2709	43.7529	44.1349	13.2297	-27.4386	49.6022	55.6815	110.344	-34.2591	-131.348	-181.509	-67.7871	201.297	90.0915	-101.8	33.6497	-9.35063	-51.9459	40.3922	74.8381	-3.98542	-42.9953	23.2142	-56.9878	-55.1366	74.7844	-17.6454	-87.3744	49.7438	-3.38329	110.428	40.3023	57.6166	-98.635	-106.716	-38.352	31.0518	131.067	-65.6558	-25.8317	21.2064
Ubl3	-38.2445	-47.1946	34.1999	63.558	7.30754	-13.4787	46.2277	15.4272	30.6916	59.8683	-25.3498	-56.683	-135.513	-84.6123	-9.86822	-0.557231	50.6626	64.7408	48.0214	29.3753	-16.6109	31.9474	26.1162	-80.0312	-10.8204	0.899333	-25.1884	5.38428	36.9097	-43.1536	-7.40595	81.3434	31.6191	105.306	-53.0875	-85.5296	-34.0126	-49.04	-21.1	-77.6499	51.7719	42.6349	11.709	32.8437	57.8662	13.0068	-13.9489	-50.3579
Mylip	-30.4538	5.76687	12.7099	20.1578	23.8974	-39.0542	30.2489	1.5838	4.67644	11.6225	-12.1541	-17.436	-27.8525	-16.3872	-16.1893	5.29591	26.2481	-16.9381	50.9686	-17.7649	-15.5518	58.8841	-16.193	-26.0856	-21.7081	2.05298	10.2142	1.76743	17.7099	8.49182	32.0491	-18.4189	-0.493388	-23.9344	6.59294	-34.78	-8.54212	-30.9961	12.6579	23.8926	55.476	-24.6246	20.3812	-17.33	-38.5536	32.311	15.6677	-19.8834
Cmtr1	7.39276	-1.35538	3.09803	0.795835	-11.9684	-12.6812	-5.73302	-3.31674	8.69427	15.1085	10.1946	0.310006	-3.66668	-7.74363	6.16657	13.9015	-9.04154	-11.0091	-0.215917	1.79547	-1.71811	-7.51882	1.3108	7.20019	-3.1827	6.60955	8.55272	-5.69326	-2.32394	1.89908	-11.0713	-5.83333	-11.6547	1.16282	7.74586	16.1812	5.77081	-5.40678	8.51484	10.0625	-1.61175	-9.65932	-15.3898	-2.87396	7.71685	-13.2697	11.7631	1.9911
Rslcan18	-0.205952	6.87889	-5.09987	3.42487	-8.95167	-7.66356	-7.69866	12.2831	4.46501	13.754	-1.84601	6.83734	4.7438	-8.98477	-10.3757	-14.0508	-9.48662	1.69933	7.55802	22.7264	5.00595	-10.9585	-5.33956	1.28494	17.7884	-10.5076	0.323535	-8.74676	-14.9017	-7.46268	7.8194	9.22617	0.654348	9.26269	-7.25516	7.99433	13.2039	-10.4124	4.95636	-3.19663	-2.85612	-8.49976	2.30204	-2.30513	1.45559	-5.86213	1.88513	5.13415
Dock4	24.5053	-18.4704	-2.78417	30.5033	12.098	-94.0864	1.74002	19.4837	-3.58041	18.6104	48.8008	-5.07405	-88.1615	-104.176	96.1632	95.7917	81.918	-33.26	40.8184	9.29866	-95.2232	-188.463	60.3162	93.2315	-65.2145	-7.26945	88.0943	22.6563	-10.6463	84.5502	-31.5635	-12.9559	-75.152	-39.8527	88.7565	-59.1615	-129.515	-49.7735	93.4819	151.853	75.9159	-130.66	128.588	-48.701	-78.6769	-41.1874	11.3809	35.0524
Efnb2	-10.1867	6.84851	0.000254451	8.39478	6.23708	-6.031	-9.22843	-2.74358	4.36771	12.6773	-2.34279	-1.3336	5.15545	-6.68016	-10.5042	-3.82775	8.38465	-10.6468	-6.70466	2.6179	-1.93836	42.3252	-5.32397	-19.5169	-3.92529	3.94155	-4.19512	-2.46894	2.42389	-0.895349	0.525952	10.7138	14.193	2.60403	4.49743	-17.1162	-9.62617	-13.4709	-7.99604	-7.41455	27.1986	-18.3718	-17.3455	65.8906	-9.00227	-9.74805	-10.2927	-0.119955
Rgs9	-4.84196	2.5343	0.142768	6.44966	-1.33298	1.24405	-5.61172	2.90644	4.21991	-2.19885	-4.29287	-0.171808	-1.16734	-0.477131	-3.28611	4.75182	0.296131	-0.652187	-1.24726	3.40679	1.87234	0.28718	-1.76624	-1.06493	-1.65985	0.000423698	6.07501	-0.807647	-1.33815	-3.97835	-0.948352	-4.95655	11.8679	-3.57923	-0.255032	-2.59079	-4.56678	7.27778	4.07031	0.212158	-6.7182	2.8837	-5.05547	13	-8.26948	-4.32392	1.2883	2.37225
Timp2	-39.1353	22.434	-9.68753	72.9438	-28.0562	-52.1763	13.005	46.4357	6.38648	26.0814	17.5702	-35.4698	-12.3206	-34.4894	-28.2658	-7.49874	-51.3718	-12.5167	61.2285	39.2965	27.386	53.7506	-27.88	-47.6498	-44.1289	-47.3992	90.1478	7.32036	6.79051	-12.6091	74.4605	1.17103	46.2623	21.1096	-109.248	-47.7958	-49.7225	4.76962	-81.7134	-117.536	278.54	-43.3227	-43.8483	281.142	-138.415	-89.6582	10.2744	3.40911
Abhd12	-3.31133	15.2595	6.53447	19.4555	16.991	-49.8059	-11.9547	-38.5391	-16.2767	-5.96569	-10.5124	27.914	18.5345	39.4874	1.2784	50.9507	22.3395	60.8789	-61.1558	-68.3771	-45.8056	-53.0715	20.3445	64.8072	-3.3017	-18.7033	-24.0518	31.9337	11.5108	51.6262	1.52111	10.0247	-68.8472	14.495	7.13333	-0.360916	-14.3214	-12.6435	-37.7356	1.41953	25.6306	32.0443	-15.3159	-14.6169	38.4344	21.6132	-21.9593	-15.5295
Hspa12b	-5.65846	3.32514	0.332229	5.7396	9.57802	-12.4838	-6.34534	3.14308	5.27647	2.0192	-4.07281	-4.42036	3.80512	-5.30058	2.99627	4.41347	-2.10499	-2.72784	2.34493	-1.32429	-3.24151	9.95511	-2.53121	-2.71749	-4.81694	-1.85445	5.04888	1.93111	0.529609	-0.486027	7.17283	4.85589	1.89209	-5.31612	-8.18779	-6.74351	2.68793	-6.14611	-8.50919	-5.12126	24.5137	5.36982	-8.91129	22.0817	-12.7952	-7.57005	-5.21272	5.5871
Ngly1	21.9885	3.27416	-11.3413	-9.72366	-19.2165	-4.70845	-16.6975	-25.7792	24.3815	46.443	31.9209	-15.8826	-31.2451	-22.5982	29.7865	52.3226	0.898794	-27.9193	-15.3892	-8.33694	-46.1441	-7.10468	67.938	-16.8672	-36.6213	22.1305	26.0551	23.6474	-9.84423	12.4155	-72.1615	28.1053	-2.18416	31.6185	5.39337	-42.5076	-15.5789	-16.7195	7.27022	45.8933	17.2098	1.15057	22.0194	-56.2132	-27.9603	35.2173	12.8295	-11.1651
Slc25a5	271.149	-83.1004	-22.9727	-419.586	-300.58	-500.706	321.912	293.049	1114.06	376.06	115.992	-82.9756	-181.236	-682.299	-586.208	-458.157	-64.126	72.5379	112.6	253.943	110.007	1315.82	-228.641	-746.543	-96.5711	50.6705	-74.4738	-235.05	90.3084	107.888	71.2903	540.151	-131.97	442.319	13.1477	-158.022	-319.663	-79.792	-582.095	-396.523	-415.351	417.559	195.384	122.652	704.647	458.786	-0.0933875	-725.196
Nr6a1	-9.73692	15.6236	35.6537	-10.5471	-7.18426	-25.8357	-30.2761	-43.4661	36.799	32.9839	9.37374	-27.1247	-32.4059	33.4249	75.8819	36.4651	-19.0819	-45.5517	-10.7431	-19.0254	-20.5714	-27.7081	45.407	7.64562	-31.2531	19.07	24.8958	40.847	-2.02173	-28.6526	-40.7289	4.27709	-14.3017	-3.28047	-16.814	-10.1701	8.07587	62.2235	35.6164	31.8937	-28.6636	-40.2722	4.95429	-25.9331	-22.1601	10.2931	19.0886	3.01615
Ascc3	17.355	16.1541	-18.9931	37.9533	-59.2213	-67.4895	-7.70107	35.6252	-6.03	42.9994	103.872	-52.9192	-55.0374	-67.8417	109.872	56.5394	-11.3966	-71.023	-44.0189	57.057	9.32336	-93.0602	57.9195	10.0623	36.9321	-3.48236	-0.824836	5.88726	-72.2291	24.9362	-43.2918	-38.6904	-7.25439	-30.6546	124.514	57.2738	-11.0083	40.4935	10.6872	9.64618	-47.0182	-51.5427	-30.1101	-50.1779	34.2095	29.3424	8.41096	3.95196
Col18a1	-1013.44	672.141	1820.61	1455.87	-560.144	-682.775	-2117.99	-1994.57	-903.573	66.0402	1135.31	-442.908	-391.827	926.587	2992.13	3407.03	1751.5	-1075.4	-2393.19	-1961.72	-1139.02	-5410.63	4310.24	1549.73	-43.493	1796.4	-340.102	461.691	-1456.87	-1158.78	-964.965	-1947.09	762.276	-374.487	549.452	2712.18	301.667	2779.69	723.768	1121.36	-2106.52	-1150.31	-2812.44	-1826.22	1281.97	813.226	546.056	331.543
Pde4b	-129.706	140.02	33.314	71.0298	24.199	-53.7343	-74.635	-116.594	36.7703	35.4552	-47.0645	-37.3802	-64.0393	95.2076	91.9669	170.747	69.3507	-106.409	-75.2934	-91.9146	-36.3617	-45.4587	92.6215	17.9087	-180.297	86.7461	104.567	150.138	-9.10098	-55.7126	-42.5368	29.1677	-93.2139	57.9362	-12.5455	-130.108	-148.58	-24.0233	98.3203	213.774	121.475	-22.6945	-60.1267	-23.1443	-43.7683	-73.8171	20.9512	36.5933
Adgrf5	-67.6857	2.2227	43.6078	82.717	84.8233	-141.518	-13.1512	-43.3502	2.16362	102.829	31.2622	1.96451	-32.4742	-69.2966	-35.4391	-2.29035	20.2749	-88.9769	64.756	15.2556	9.6515	107.734	38.7526	-113.832	-67.9103	4.01429	20.9878	43.4272	5.98755	38.9522	43.1135	43.7215	-46.7054	-97.4025	191.443	-92.2003	-122.236	-107.216	-58.191	-69.5077	256.159	-3.49358	-62.2199	309.841	-182.365	-5.67328	-46.6115	4.08621
Tmem123	-19.6183	19.5215	-16.6259	73.9255	19.6428	-119.464	27.9474	-16.6208	8.06843	39.0655	-12.383	-6.40281	-22.0612	-44.8161	31.2237	109.039	-24.0115	-44.2498	31.1407	18.5122	-41.2771	-79.1008	53.5884	14.9564	-42.7888	-29.5024	79.0869	-42.0495	29.8803	3.73971	66.5179	33.3523	61.6446	-27.6554	-21.1569	-129.956	-142.711	-60.26	147.839	41.7139	33.5065	-58.3518	50.5546	57.4031	-8.93071	-18.2777	15.5822	-39.1809
Elf1	-18.4683	32.9597	5.33272	22.9247	-17.5318	-48.1897	-32.7449	-0.79243	33.4495	47.8332	-3.99981	8.79097	-56.5307	-27.8975	60.3778	46.202	20.5399	-53.983	-20.0311	-20.6554	-16.7354	19.5346	35.966	-16.3511	19.1865	-5.07169	30.5655	-28.5231	-37.0842	-6.85545	4.17392	-14.4062	5.61703	-18.4764	37.3166	-0.931719	0.28109	1.76711	64.0417	42.1927	-14.2783	-45.128	-41.7214	-3.15247	-13.412	-17.0162	18.4132	22.5016
Ets1	-61.332	35.5165	47.5517	35.1567	19.5032	-74.6823	-9.29772	-14.7276	-8.35876	46.3987	1.67045	-21.7937	-11.6959	-9.44737	-4.34381	31.8739	19.782	-50.2457	35.604	5.00994	24.139	-54.2598	18.8592	-0.880691	-18.8916	17.6351	20.6569	3.31229	2.72979	-10.3763	-4.75508	-35.9334	-11.4858	-39.1793	105.347	-14.0246	-48.3824	8.17008	22.3091	17.9471	33.5652	-26.5999	24.8406	-1.83753	-89.4574	10.7675	17.5228	16.1195
Igfbp3	-83.8812	33.0647	86.5334	53.5246	38.2869	-106.53	-21.228	-74.8295	-4.53639	74.9859	0.387333	-62.7968	97.36	1.7799	45.3087	14.1884	-113.955	-37.4033	28.8495	-88.1577	90.183	88.5488	1.94857	-61.6322	15.0403	-20.4262	81.3914	-53.0814	46.7933	-78.8497	-70.2052	-45.6831	71.7833	103.994	-126.889	-67.7063	77.0701	93.432	104.866	-27.0629	-43.4447	30.4134	3.43344	-32.953	-138.631	-61.3142	105.276	32.7529
Thbs2	-15.6979	10.8443	7.23855	10.9161	-1.88309	-5.71831	-4.46248	0.416012	0.0604687	0.0652489	-6.70894	1.27238	-3.88237	-5.54371	14.7781	3.12913	-6.35742	-0.719861	1.67839	4.89606	-1.11437	-1.84075	-1.83618	0.470633	3.87024	0.138596	14.1899	-9.22465	-11.2842	-5.48739	2.1358	-11.8347	6.87102	-5.48706	-7.20972	8.28015	4.28047	28.379	3.47733	-8.66794	22.5345	-14.5822	-10.9532	-2.2122	-22.7562	-4.16982	5.92452	13.7877
Glmn	-5.52502	1.39535	3.73554	2.15105	5.61327	1.25543	0.657482	-8.78213	-6.81413	3.71341	2.95011	-3.88291	-4.01921	-3.05625	5.20262	8.04086	3.26965	3.38892	-5.62897	1.6631	-7.98646	-4.52021	8.35967	-1.18117	-3.96469	-3.3837	3.85226	11.1843	4.72956	-0.495609	-6.28344	-4.45697	-11.7257	-5.04834	9.92108	2.4005	-3.75373	6.76214	4.49531	7.67538	-0.621889	-5.67212	-7.40906	-9.13543	2.39767	10.7492	2.10704	-4.32379
Pcca	-57.3386	-18.6982	116.37	61.353	16.4712	-97.7726	-60.6619	-75.1435	138.561	9.78292	-5.13008	-40.0416	-34.4058	-78.7465	60.4983	91.4799	52.1317	-23.8468	55.6721	-109.005	-96.8435	92.0916	3.40341	-0.181292	-199.149	-26.3863	194.846	-0.601851	210.862	116.128	-54.5148	-34.4162	-149.342	59.5036	13.1306	-190.591	-256.851	25.8986	31.3889	118.846	194.166	19.2327	-31.5359	-73.3877	1.39105	105.774	79.4649	-153.856
Spag9	-127.801	-1.1611	175.843	151.942	-62.8432	-57.0199	-54.0799	-153.363	60.2523	161.011	102.219	-190.493	-226.433	-147.323	119.395	358.472	175.321	-114.248	-56.0344	-96.272	-197.525	166.107	31.6437	-17.608	-63.8224	95.2585	-48.5438	78.5804	-67.1114	47.9585	9.11083	-47.1142	11.5751	-83.3132	167.257	-42.1988	-248.236	-88.1741	126.414	104.753	330.904	-76.6711	-43.5147	-136.473	-106.177	-25.0369	68.0129	36.5631
Ccdc15	-2.35194	0.731131	6.88135	-2.59599	-1.99298	2.08782	-4.58336	-2.61821	-3.16742	6.69759	6.61302	-1.3112	-3.64401	-8.79339	2.94975	9.75128	-0.145289	-5.31279	0.318879	9.41748	-9.52771	-4.46314	3.62416	1.43494	1.07666	-3.87493	3.23362	0.965065	-1.59462	3.66655	-2.53535	-4.3404	2.46198	-4.6165	3.81336	9.58808	-5.44022	-4.09417	-0.672053	2.34803	4.24905	-7.11421	5.72856	-5.41104	-0.271376	4.36212	-0.722368	-0.805824
Parvb	-12.8221	2.01742	-3.08342	36.5957	5.55553	-20.5613	-8.24318	-0.22496	-9.17364	9.18526	-3.56901	-0.346541	7.98294	6.88925	-6.71411	-10.3769	3.03083	-3.87317	4.74392	-12.3384	11.0194	16.0418	0.463636	-12.1989	-12.4488	-2.03821	4.24507	9.48372	8.72229	11.8411	4.20793	4.35101	-7.04047	-20.4807	7.02903	-9.62927	-16.1732	-15.0814	-28.8912	-34.8824	146.55	4.76533	-27.8733	5.95445	-28.4024	-16.1743	-4.6997	16.6654
Slco1a4	-112.477	-43.063	107.509	84.8686	40.9027	-54.3076	138.76	-97.4169	170.875	-4.15679	-67.174	-81.3872	-188.892	-241.974	-65.1552	87.6668	238.613	114.816	199.402	-81.3009	-13.4924	-146.843	10.1981	4.02914	-1.89193	21.8191	-21.1583	-10.1176	-40.6317	-33.8341	58.741	23.6463	133.68	-7.90543	-34.3211	-36.8362	-85.7781	-61.2889	44.2548	12.9663	-17.691	17.8251	56.9516	-14.6544	8.17778	11.1792	6.21667	-29.3488
Sntb2	-1.88755	-9.10238	6.66547	12.5077	-1.10768	-5.28285	-4.7262	1.05668	2.1715	13.4138	1.52643	-7.55366	-9.52455	-10.6614	-1.50344	12.2158	-4.33403	-1.19633	3.69879	10.5556	-12.9698	11.7022	3.04134	-8.70544	15.8201	-12.2978	1.33188	-3.40423	-13.3464	-2.40607	-1.45832	11.2817	-2.61057	-1.84568	10.6779	15.666	-12.8587	-0.0685377	1.96789	-3.99565	7.27083	-0.784584	-9.19361	3.75055	-13.7044	-3.48415	15.4176	-1.72575
Pex7	-77.68	-90.5072	106.894	127.823	83.1146	-31.7696	28.6285	-70.6456	62.8823	-60.4947	-109.993	-43.1361	-134.436	-45.962	20.2711	126.465	148.288	132.232	43.2867	-89.5385	-94.808	-130.17	63.4492	35.8057	-158.749	16.6127	55.0146	56.0751	122.538	61.16	62.967	54.2875	-70.8286	-54.8144	-44.7064	-165.495	-183.338	-82.2032	79.3389	119.446	92.6711	50.8213	68.7181	-57.5128	20.1436	35.0791	9.12837	-86.3538
Emilin2	-8.8489	10.5464	-6.66299	14.5982	7.69097	-15.2729	-9.69751	4.67587	-10.9215	16.4921	-1.07801	2.57661	-6.5239	9.58885	-3.86651	-6.74181	-1.07261	-4.00734	4.63505	10.5315	0.674315	-6.1641	-4.5185	3.36665	5.47443	2.43721	-7.24583	-4.69256	10.1306	-2.72543	-6.25191	-3.09067	-5.86229	-18.0285	20.4562	2.61311	25.5989	-6.56627	-11.8813	-16.1738	40.6751	-6.61705	-7.00592	-3.26949	-8.45577	-12.6719	-3.96956	17.1227
Cnr2	-3.42444	-2.73501	5.03009	5.24565	1.21294	-5.83102	2.87098	-4.18494	5.56802	5.28832	-0.764928	-8.99828	-5.88373	-0.0777793	0.965205	4.42369	-1.64731	-1.62236	7.64897	-5.05758	5.78154	-6.74441	9.6363	-6.69992	-7.13733	3.41697	-0.124964	10.2294	-1.59762	7.35845	-0.225393	-4.20688	-9.06048	-8.99181	3.01332	-4.2147	-3.69911	5.95931	8.16757	14.5646	-3.06	-3.27437	-0.831054	-4.86041	-9.65889	7.91575	-1.8573	2.17498
Sh2d3c	-1.93987	3.92559	14.0327	11.2127	-15.2637	-38.7203	-14.663	-4.45564	32.4056	19.1415	18.7266	0.947351	-11.6573	7.8233	-10.5204	9.44754	-22.7709	-19.8208	7.71314	-13.2296	28.6065	-2.59274	19.1119	-17.4601	-10.6461	12.1282	-4.02764	-5.68406	3.3863	11.4333	2.61553	0.586714	9.77954	-9.01853	5.93214	-16.0035	-19.1128	7.50992	2.47716	-10.2398	14.2843	11.5487	-27.6097	30.4743	-6.37064	0.466224	6.6154	-10.5249
Lair1	-5.07488	2.55697	7.19471	2.5114	0.530065	-12.3289	-4.28518	9.18295	-3.03928	7.78319	-3.72847	-6.84623	6.04805	5.34212	-3.37725	-3.85252	-3.82722	-3.25904	10.5564	2.57378	2.21071	-6.69354	-4.53972	4.3619	4.06797	5.38709	-0.630085	-10.0376	-5.4688	-0.172389	2.34247	-0.548073	-15.855	3.9901	19.0698	2.57653	1.81798	8.49621	-2.4605	-0.166666	-10.3686	-3.30974	1.81775	-4.62356	1.08662	3.37507	-8.64857	8.26197
Apmap	-13.2713	-19.3627	47.8559	-2.41178	28.6259	-32.847	-1.46692	-29.563	29.0188	-11.1334	-14.7321	0.540111	28.1906	-2.28961	-4.5846	-10.2496	15.256	19.0946	-14.0803	-41.7458	-41.6308	110.116	-17.8552	-21.4736	-45.2686	-7.44341	23.4124	-10.2503	78.0314	32.1358	4.92319	8.72168	-29.5248	15.7469	-31.9933	-55.4593	-89.2314	21.6128	11.9022	0.187145	31.4664	61.3677	4.00875	-27.3526	26.2941	15.2193	-13.7907	-24.7155
Snx27	31.2264	-0.115899	-35.5651	2.18604	-67.3957	-17.354	29.8821	39.7423	36.7871	50.0417	32.636	-18.7702	-35.3382	-39.7728	0.69593	-30.2796	-28.9464	-22.1671	6.95541	17.4831	-22.2022	192.085	-79.1302	-42.6831	10.8826	9.34211	3.18572	-36.003	-25.0713	23.1697	12.1475	-30.814	18.121	-56.5301	90.9237	19.3374	54.6952	-14.6365	-59.3325	-31.6043	-19.7545	-24.2808	16.287	18.1919	29.9701	9.73262	0.632574	-18.5922
Peli1	-4.25304	7.91218	-6.72396	20.1785	-4.91988	-8.60482	-14.6228	-18.8574	-3.16629	38.5622	21.0177	-2.38425	-22.852	-16.0796	-15.8742	44.2876	13.4721	-12.7074	-20.4098	11.4179	-8.73255	-41.5339	71.3764	-26.5028	47.9452	-14.8132	1.19936	-31.8501	-28.1438	-38.5429	-8.05206	11.8859	28.6684	-2.44252	32.3124	36.6084	8.40972	-9.92716	11.1815	21.7126	-9.84879	-50.7309	-24.3	-11.5551	3.83847	-12.3294	41.6107	-2.83668
Retsat	71.4394	-601.95	1014.33	203.212	-239.638	-597.184	-298.198	-993.949	704.17	1059.44	329.362	162.049	-550.789	-772.505	473.252	103.343	-38.6428	-8.99746	360.136	-258.749	-218.579	-521.312	843.45	-223.691	-261.759	482.112	-40.2283	-195.29	-46.1102	-235.044	82.7166	351.788	-29.9858	163.654	-128.275	-122.997	79.5628	-23.746	-72.3084	-10.3405	-64.5895	-49.7627	-278.965	118.846	249.202	189.016	179.125	-336.621
Nhsl2	-2.37283	-1.71256	-0.678785	9.04099	4.23458	-10.4631	-3.12409	1.47173	1.78178	7.9804	1.60396	4.00215	-5.60514	-7.59543	4.03704	0.348446	-6.44064	-5.72207	-2.14036	-9.07666	-9.06297	62.2629	-16.6246	-16.1447	-1.1377	3.7743	0.345112	-3.63626	-0.638836	1.54425	-1.73903	1.30445	-1.34802	-2.48782	4.5122	2.25435	0.0429094	-6.18238	-4.5132	-3.08265	23.3148	0.348751	-11.2551	4.97671	-11.5908	1.78662	-0.113545	3.52092
Guf1	-16.5638	16.9568	3.44564	14.9817	-2.16672	-15.7029	-13.2847	-13.2203	36.699	-14.0864	4.18777	-6.94396	18.8978	-20.0451	15.1703	1.70181	-0.717562	-12.6684	-16.017	7.27852	-4.1059	32.6323	-5.79272	-10.6361	-16.7851	11.5334	6.69586	-4.64129	0.461964	21.1665	-5.1824	-6.34181	9.15292	-6.86202	9.51164	-25.2174	-17.8925	10.2841	-3.03154	7.18098	18.5168	-6.06137	-8.92952	-0.12005	0.754998	11.494	12.4999	-18.1881
Ecscr	-4.60867	-0.181883	1.94851	7.87369	-0.619459	-2.76414	-2.02355	2.85622	-1.13335	5.52498	-2.26424	-4.60074	2.19689	-1.95902	-5.85044	0.546526	-0.0934702	-0.602514	1.39061	0.891758	2.44969	7.64106	0.952221	-7.57068	-5.33857	7.06731	-3.51906	-0.8586	5.76702	2.40673	0.445467	-0.342167	-3.07487	-9.50913	3.85897	3.27739	-4.43184	3.19738	0.947869	-5.44898	-0.0825705	11.2838	-11.5387	19.5823	-10.2797	-3.25746	-5.42823	5.27552
Trrap	8.3486	-17.5071	90.2195	-10.6098	-43.5048	22.1535	-101.897	-108.735	46.5998	59.4234	76.9528	-56.4709	-48.0873	-57.7182	156.3	117.249	92.3538	-63.3701	6.50229	-151.843	-135.468	-22.0221	77.4136	63.7172	-47.9749	86.0329	69.4636	17.5311	-57.3957	-9.55823	-60.6998	-143.741	-116.19	6.22185	129.587	82.6514	-37.4166	100.538	145.516	109.98	28.5566	-158.95	-106.613	-64.2936	-125.987	28.0529	57.5758	67.1131
Ctnnd1	56.1311	89.109	19.2127	4.64645	-117.571	-232.176	-137.519	-26.5288	86.3844	138.833	95.5696	9.74299	78.9117	-16.7661	140.743	145.172	-52.0099	-193.991	-36.4236	42.6947	-117.93	-244.091	81.6489	186.208	-7.50653	-6.7834	129.19	34.6991	-106.963	29.0815	-95.8697	-152.811	-38.1924	-37.7038	102.051	65.772	-13.2538	155.81	183.342	159.513	-156.607	-211.07	-54.7962	-17.2717	-36.0462	-34.1962	27.0838	82.5278
Ces2e	-375.678	-109.17	718.315	265.156	315.669	-654.37	-242.183	-584.569	716.789	138.038	-173.696	49.6982	-252.875	-383.823	191.533	618.809	-202.038	-81.8372	466.509	-184.373	116.319	-771.853	333.638	85.9915	-1080.78	612.362	605.792	-305.133	995.392	-27.0531	208.833	-105.124	-829.488	1.90813	-106.642	-176.562	-1044.75	536.17	313.299	11.9808	257.94	379.041	-183.641	-55.0648	142.288	131.785	-22.7662	-259.786
Rab31	-12.4053	10.0763	-2.84776	10.3818	3.82103	-6.13537	-8	12.6721	4.48708	2.21523	-4.4282	-15.4134	1.94892	-4.93146	6.21156	-3.92672	-8.25166	-4.76559	21.5636	-0.483731	0.357739	11.0572	-8.22567	-4.97756	0.35899	-7.22915	13.3036	-9.40893	7.50397	0.506881	5.66381	-3.29528	-10.2961	-20.4767	3.71631	12.4558	16.1973	-4.36379	1.25178	2.07264	-8.7406	6.36646	-2.94972	7.68079	-19.1791	1.40847	7.01277	0.439805
Tm7sf3	-91.0218	72.4103	35.3805	71.2676	-48.0759	2.56345	-11.5577	-123.329	83.7973	88.1811	16.4079	-103.435	-113.654	-59.8898	120.076	118.561	27.6815	-67.7833	56.5128	-60.512	-81.5173	36.2305	70.0208	-38.3147	-116.258	84.1626	-27.8865	104.358	41.1357	50.8091	-14.0082	-58.3495	4.36091	-115.545	-4.52595	-38.9999	-108.491	104.503	86.691	90.8601	-19.4541	-32.9305	-38.0287	-21.9966	30.1433	6.27846	25.6214	-32.4501
Ccl27a	-6.47276	-7.27578	17.0999	-7.14449	8.46104	17.6227	-7.67448	-17.4538	8.43512	-0.142329	-12.2249	-8.35313	8.19158	2.96689	2.66751	3.25927	4.55875	-12.33	-2.14922	4.08714	9.4922	-1.6568	0.563017	-4.52745	-2.3447	-5.12954	15.4783	-11.1098	7.81472	-5.47571	-3.66176	7.87864	-5.92964	13.5022	-5.37477	4.80286	-20.415	0.629378	6.89733	2.80142	-4.10515	4.60583	-1.26059	-5.21172	10.0376	-12.6323	19.5413	-11.339
Pcx	-152.292	-469.867	901.103	284.92	-1030.12	-855.817	465.736	-49.8466	2743.78	675.104	422.814	-790.239	-2121.19	-2636.34	374.386	894.197	19.6989	131.345	1788.77	189.51	-583.241	206.129	336.434	-744.974	-1473.97	2.56116	1643.88	-421.738	956.426	608.107	467.811	-334.282	-957.03	924.452	370.452	-1699.3	-2324.38	-236.453	575.606	953.383	244.865	644.667	311.284	-193.418	178.637	527.82	193.806	-963.175
Snai2	-17.5907	17.5483	-5.87447	22.9126	23.0282	-33.9668	-24.9454	1.67808	8.63097	14.4349	-2.05166	-11.8716	6.38447	-14.2905	18.7287	16.043	-11.0946	-8.78491	7.08347	-14.5021	5.37402	-15.6114	36.1416	-17.4039	-20.1621	-4.34728	10.4356	30.8745	27.0835	-14.099	-16.05	-10.2163	7.33729	-0.4894	-13.6675	-25.0414	-34.0772	17.3183	44.4221	43.8927	-27.7144	-3.58467	-10.73	-4.72301	2.27322	6.46002	-7.76079	2.56569
Wrap53	-4.63886	-8.24421	16.9973	4.20088	4.51603	-9.59223	1.85173	-6.52168	-0.63061	-1.715	-5.74664	0.343795	-4.83083	23.6258	-1.98274	4.1641	-0.595496	-3.03815	-10.5458	-21.584	8.1648	10.276	28.7078	-23.182	-8.1832	3.98911	8.2213	-3.92103	14.9412	-2.58104	4.62684	-11.2322	-20.852	-2.48275	3.92985	-15.992	21.5148	12.1845	1.88379	2.04221	2.09193	11.8308	-9.31161	-15.0543	1.20319	-7.89383	-0.259607	9.30404
1700020I14Rik	-11.8201	-12.6767	-1.12757	73.2051	-12.3919	-35.5696	-11.2761	-7.12405	19.4976	30.8106	6.01066	-20.6572	-19.8813	-52.0718	7.61754	63.2805	-24.834	-12.1904	41.9364	1.28307	-35.8563	15.2453	11.4941	-12.9038	-8.17603	1.33276	-6.88973	14.6255	-18.1223	43.1583	8.47514	-7.6437	-5.06243	-27.8274	32.7171	-9.82886	-64.3625	-31.9038	21.1474	-29.0803	183.671	-44.969	-14.0784	-12.1555	-23.2477	-20.9565	-1.1326	20.3091
Nynrin	-11.7832	6.56294	1.48696	12.5783	2.37642	-9.58352	0.789617	-1.08318	-0.0765518	8.36084	-1.75501	-5.7941	-6.10603	-0.809213	-2.74231	4.182	-4.0359	2.92537	-2.81303	4.33003	-6.31858	27.8316	-11.2438	-7.2797	-7.94473	6.04146	2.736	0.340071	-3.10389	2.2733	6.05333	5.78746	-1.2786	-3.37542	-0.54689	-17.3502	-13.3005	17.5328	0.312493	4.15152	8.39809	-4.9373	-13.4379	24.833	-9.2269	-4.52414	0.231029	0.335892
Nsg1	-2.50463	1.56429	2.46891	1.42056	-0.653895	-2.03479	-2.66215	0.425157	1.57827	-0.139272	0.554643	1.46511	-0.325189	0.956644	-1.44481	-0.471472	-1.96194	-0.678016	-0.122343	3.20807	-1.33079	2.50112	-0.720824	-1.09264	-0.964041	-0.285469	1.89841	-1.00904	1.81742	-4.33037	1.85845	-0.124118	1.94543	6.00228	-0.744359	-3.49559	-2.53362	0.497657	-3.40116	-4.62385	4.11809	-0.521236	-1.93858	14.3649	-6.27578	-2.67074	2.18332	-1.768
Numa1	-113.99	8.54248	164.214	94.9809	-40.3968	1.94676	-201.479	-18.8739	75.7323	66.6342	75.2725	-93.5475	-171.525	-3.8859	122.105	187.482	-106.691	1.45414	-28.6027	-110.506	-46.0484	167.521	73.596	-103.936	-48.0288	34.0468	166.259	-46.422	-68.0516	-70.9039	-50.0387	-49.2383	11.8233	75.5368	85.2734	-57.1061	-123.378	55.4933	196.325	147.953	-2.3585	-277.858	-38.8568	30.7468	-49.9788	43.286	12.2074	23.2689
Vps35	-70.9195	29.4963	37.5198	58.1787	2.77375	-14.3311	-15.8432	-27.3176	77.9808	-49.7268	-32.6383	13.4569	-56.6786	-133.042	41.0627	141.243	68.2475	-37.6728	52.8583	-26.7955	-78.529	12.5983	-12.3493	20.4273	-42.7232	10.797	0.942247	25.6056	54.5198	67.092	-64.737	10.5692	-14.7109	-135.294	27.8603	21.623	-16.205	14.3355	-6.1997	28.9274	60.8777	26.7001	-32.5521	-32.7786	-20.8925	21.3766	-19.0634	13.9294
Aldh7a1	182.82	-496.23	497.604	247.733	406.427	-933.009	-447.628	-557.363	655.692	475.427	-191.047	669.997	-435.766	-475.94	30.7767	544.507	202.843	247.455	96.8831	-168.405	-352.635	-1449.38	1020.71	228.526	-402.877	-194.928	462.781	13.6721	243.112	86.937	-238.684	816.842	-99.3445	578.913	102.463	-818.881	-1704	91.3833	-12.4124	636.487	-2.72161	94.7306	-0.432644	-112.908	532.505	498.252	407.218	-978.111
Ppfia4	-3.15284	4.40258	-2.82302	7.448	1.43524	-8.74891	-4.25583	5.3646	-5.01383	4.9575	-0.101395	-1.62957	3.14826	0.106381	0.918609	1.7364	-3.32928	-1.87143	1.79445	0.0741859	-0.899246	0.028127	-0.56369	0.974699	1.13324	5.15709	0.801345	-8.87281	1.99745	1.12318	-4.16569	-4.4696	-2.01372	-4.11986	3.70839	-3.67124	18.7085	8.24777	-2.39938	3.39638	-4.27528	-6.73002	-1.98552	-2.12473	-5.82128	0.384834	0.578506	5.41243
Clpb	-28.6635	-7.05808	58.881	17.6893	13.7771	-53.5991	-5.30151	-16.2212	-0.368973	3.45326	4.16851	33.9057	-26.4852	12.8648	-2.63459	-17.1107	1.02508	23.8452	21.7477	-60.8683	9.25718	22.6953	7.67864	-12.6776	-65.7263	14.6218	46.4818	-78.9442	175.691	-3.99701	-34.5235	50.5246	-93.2205	43.3309	-4.68022	-59.7183	-25.7659	-19.2798	-90.2405	1.26595	128.787	64.952	-24.8996	-39.0661	50.9143	-8.75124	6.81342	-34.5697
Sphk2	-358.118	37.2642	733.899	205.886	-127.017	-395.574	-190.364	-331.448	53.0669	26.1084	174.193	-21.8667	-258.773	470.428	640.082	42.5967	-388.466	-350.477	-47.5779	-127.727	-0.512932	59.1312	291.59	-136.324	-258.308	160.549	462.571	126.252	-258.225	-325.285	-142.96	-53.8436	51.5234	116.196	-27.9961	-117.637	-126.094	357.847	648.959	226.783	-470.16	-483.525	-64.6681	-106.206	85.9681	201.888	31.6113	-35.2403
Cyp4a14	-629.301	-530.925	1817.3	1142.57	91.7914	-1481.94	-1292.12	-1249.38	294.151	1491.47	1100.36	684.427	-647.418	-1164.58	57.6886	-849.933	1753.14	-153.503	474.406	-926.305	-821.14	720.389	268.628	-149.764	-1778.04	1707.12	1521.1	-1150.71	623.596	-1095.22	-424.377	1659.76	215.896	29.6098	-1606.99	-2037.23	614.372	-1002.29	1767.97	2094.46	858.048	-372.424	-1213.15	-235.245	-378.502	-111.876	-190.392	504.515
Smtn	-30.8412	-0.521308	15.8336	24.5927	17.3608	-9.97527	-3.75132	5.97221	-0.706868	10.1833	-10.9086	-6.33226	15.1431	-8.65328	-18.8063	-12.3823	-27.3342	9.22029	-28.7323	-29.8909	-28.2321	260.279	-48.1369	-93.3801	-5.81331	-18.6896	15.1517	4.02805	0.239951	16.1726	29.7045	7.42334	4.63418	-27.0025	-39.3653	7.50828	-40.809	-9.00878	-33.6469	-42.0556	181.648	48.6628	-56.3262	42.143	-65.0686	-59.7825	-0.53961	40.792
Plekhm1	-47.4286	26.0445	21.5362	43.1705	38.4177	-0.0524163	-85.3975	-58.8059	-4.9928	29.4835	82.3233	-34.6186	-76.2141	-12.5939	84.3661	67.4092	-16.5783	-28.1122	6.06953	-44.0401	-58.2816	54.4329	35.4468	-21.5844	-34.6983	37.1009	24.9553	16.1224	43.554	-37.8483	-65.3788	-50.9615	-43.1514	22.1238	58.3211	-9.90786	12.7184	19.9996	62.0968	83.7147	-23.3745	-74.2031	-38.1656	-44.0046	-40.452	68.9137	4.88571	7.63968
Ddias	-6.96057	-2.80011	14.5991	5.72528	-0.658297	-5.95334	-1.86862	-4.51455	-4.14931	4.10045	2.47068	-1.40966	-3.66844	0.263161	4.44408	4.67463	-1.48294	1.13183	-2.05765	-6.03536	1.90957	0.684884	5.15561	-3.60039	-9.86336	5.16379	8.43306	-2.19662	11.7269	3.841	-8.91742	-9.66792	-5.4964	0.153342	-4.17924	-0.612914	-6.6306	5.65517	17.2058	14.3329	0.623689	-7.89623	-11.3747	-5.96847	0.585438	1.17628	2.92964	0.97686
Tmem106b	-234.516	-46.57	230.911	324.682	-41.941	-111.989	-41.2699	-316.634	338.82	285.59	99.74	-60.2632	-452.37	-611.542	-194.353	290.548	462.845	66.8441	560.827	-196.623	-462.489	-44.9448	337.074	-182.373	-354.94	158.779	187.5	-65.7783	231.212	86.2481	157.811	6.97018	-92.6101	-111.992	58.2122	-443.757	-412.285	-214.943	435.591	381.795	129.17	-35.3745	37.6505	-72.1802	-117.923	80.3671	145.536	-175.06
Pafah1b1	-21.1032	52.0453	43.898	2.29397	-28.9867	-95.1268	-46.8943	-16.8249	7.12075	42.5161	53.1681	29.4123	-27.9906	25.8468	25.6701	88.0285	-21.7693	-78.1731	-22.8738	-32.6325	-30.7393	-1.05288	30.7175	23.4499	-24.0835	-21.3483	32.9504	40.9382	40.0196	55.3972	-95.159	-5.29219	-26.2565	-132.559	60.958	-24.0562	53.6975	40.3995	-44.5431	85.4843	111.777	-56.0828	-72.1093	-14.3403	14.0175	-65.2921	-13.5497	59.0328
Ubap1	-11.1431	-13.7445	7.14096	-12.1691	25.5455	86.9704	-3.74205	-52.6019	-29.9749	-17.1926	0.0851534	41.5805	-49.7677	9.46974	-59.3259	25.5272	78.8719	20.5925	-16.247	-21.6999	-12.7718	11.8997	-13.8904	6.58746	-80.7372	31.3186	58.2468	31.6513	53.5531	-16.8367	-42.3436	-28.1521	-26.0256	8.47157	-22.5038	-19.0838	3.20168	52.0578	-21.8822	77.2131	-42.5887	-38.0658	4.79491	-21.0323	28.3604	43.9652	-2.00226	-31.5805
Cd36	-288.784	41.3969	242.945	447.055	164.995	-510.369	-282.035	-345.933	282.71	222.799	108.862	378.263	-161.175	-285.934	50.72	-108.424	7.31883	-183.131	27.7325	-230.536	-302.724	1414.94	-292.064	-398.626	-666.892	222.204	535.215	-412.762	878.622	41.7737	7.64195	98.4478	-234.808	52.6533	-376.812	-411.803	-528.902	-141.198	-45.1722	-11.0155	1153.94	450.958	-319.023	96.3653	-155.393	-171.429	-99.9541	37.3423
Acad9	-57.7395	25.0452	35.8051	69.4985	40.9019	-83.8699	-28.057	-66.5578	21.517	24.3075	-47.7164	92.0803	-2.57357	-43.895	-17.7621	68.2386	7.28143	15.9421	-4.96651	-88.2164	-64.3151	138.193	-9.31231	-23.8291	-113.608	53.0055	94.5807	-8.46785	95.7308	-10.3345	-21.273	-28.3811	-146.891	41.1714	-9.86224	27.8951	-81.5227	31.959	37.0945	53.9626	58.0611	4.40057	-52.0216	-29.2827	-11.0596	3.69457	15.1364	-3.98796
F13b	-15.9844	-208.667	84.2094	219.215	-33.1235	-125.274	209.636	82.7581	37.4358	142.122	-72.6577	-232.733	-293.037	-393.916	19.1925	359.169	201.782	130.635	31.7258	49.0296	97.2891	-540.074	341.767	-90.5016	-138.932	-23.5937	15.1126	121.786	52.8162	218.88	-6.54928	142.252	-88.4608	-219.046	-28.5855	-82.277	-441.347	-77.9545	333.301	454.398	-54.2206	-224.828	22.1757	-137.701	169.836	134.78	-5.29716	-136.544
Neurl3	-31.1167	36.452	-2.56311	8.81549	18.5556	-30.7629	-12.5648	17.471	-8.97496	12.5024	-4.85453	-6.87339	3.89677	12.2942	-4.16909	-10.2744	-12.7943	-13.1585	5.69942	22.9002	16.3208	-8.70191	2.44359	-10.5428	-8.05484	5.58251	20.1934	-14.1329	9.42233	1.58325	-10.9758	-6.6869	-10.9759	-18.0964	4.90632	-7.91849	26.2131	28.565	-6.14961	19.6535	-23.4976	16.6294	-19.7683	-5.43418	0.651189	-9.90942	-16.3985	24.5989
Lrp6	-105.609	-81.5741	148.614	192.781	-82.031	-5.82504	18.0572	-80.8565	33.3258	134.274	180.103	-202.453	-400.924	-115.826	78.8125	158.163	197.247	-114.319	194.073	-91.3958	-153.593	124.929	110.812	-136.784	110.373	-77.9542	8.61133	-73.1402	-143.457	80.9554	20.0152	-79.327	239.174	14.9902	178.135	-115.706	-310.69	-88.101	189.864	109.879	121.539	-251.259	154.026	-125.37	-36.236	56.2169	26.2888	-8.82696
Col1a2	-51.5342	32.6042	-24.7064	88.8511	-11.9457	-54.2019	5.68761	63.0568	3.16803	1.97102	15.698	-54.0195	-0.548642	-36.981	51.4118	-34.2817	-104.913	-15.5253	56.2006	-20.8593	119.652	80.9604	-27.6476	-82.0965	29.5925	-64.7871	33.9473	-25.6467	-3.53179	16.9769	118.592	-90.4355	74.9168	5.44885	-146.958	-24.2267	7.77077	44.4523	-153.437	-195.083	575.623	-15.2034	-64.0478	130.782	-217.775	-140.006	-57.8115	160.847
Gtf3c3	-16.7411	6.06411	10.8423	26.6979	2.23965	-27.3268	4.13252	-5.01718	-13.4217	0.216003	10.478	-1.36107	-22.1265	-2.09249	9.06564	29.1528	20.6382	-17.4914	5.82203	4.41287	-27.6261	-18.9336	11.729	10.647	-5.13127	10.9773	2.27233	-7.4703	-3.96527	31.3672	-14.4801	-28.6489	0.856426	-27.871	22.322	7.92312	6.64401	-4.98295	39.0757	5.77522	-5.68542	-17.8402	-4.07176	-13.7147	-11.6411	8.25395	4.89789	5.13781
Mafg	-82.186	11.7982	-7.1522	75.6756	82.3083	-44.8269	32.1231	37.3342	67.7057	-19.1967	-84.6677	-46.4849	-176.798	6.761	-44.7488	104.535	-31.9131	86.3679	94.3195	16.3978	-35.0532	-22.0111	39.4639	-59.7513	-40.7953	-6.59645	-22.2062	-24.7784	72.6264	32.9498	110.162	57.9355	19.3904	-21.977	-62.566	-129.514	-111.263	-39.8023	17.1639	-5.03203	3.73108	84.1316	125.531	12.1473	-5.86908	-3.88243	-17.1382	-44.3482
Usp11	-3.2938	2.35907	-0.383489	4.32577	-0.00847626	-2.23855	-1.89912	-1.07917	0.905207	3.54224	0.203828	-0.92086	3.28934	-2.28119	-2.58654	1.44494	-0.530291	-6.35998	-3.38119	-0.252447	0.621483	20.6356	-4.36573	-7.74663	0.0223909	-1.43052	2.61486	-4.37821	3.54727	-2.35716	5.07567	3.71489	-5.11627	-4.33503	-0.480758	3.31147	1.94442	-2.44905	-1.03488	-3.8154	6.68533	1.70109	-6.22477	3.75549	-1.21673	0.955326	0.638011	-1.12744
Rbms2	-12.6942	4.72583	-6.94425	31.3709	16.486	-25.9694	-33.6449	6.19049	9.63109	45.5557	6.55568	-14.1355	-31.3136	-15.957	2.50957	-1.26898	33.7075	-36.4044	5.32405	7.09328	-16.4161	46.7595	10.4902	-31.6515	-26.7006	4.90124	29.3799	-23.3958	17.6147	7.96166	22.1943	9.3453	-12.136	18.3451	-20.0364	-27.8475	-29.8546	-13.6748	-1.44514	-60.2334	127.377	-16.5343	0.978492	17.2018	0.30164	-10.8629	-13.0326	0.152775
Psap	-278.962	-34.4404	199.31	399.948	-89.7734	-257.92	-18.9891	1.68531	103.323	579.332	184.925	-140.581	-568.758	-504.027	232.786	-134.784	-65.5977	109.167	100.376	-593.393	-566.646	2520.34	-129.155	-1048.16	-339.719	137.749	195.674	-356.69	631.967	213.629	-142.312	159.858	-43.1514	-408.899	211.65	-625.334	-22.366	-108.195	-245.088	11.5769	1133.88	193.347	-455.049	-61.2442	-187.113	97.6885	171.054	-162.918
Oxsm	-57.0623	21.2385	84.025	33.8023	0.285124	-38.1867	-20.8638	-71.6283	-26.525	16.5172	-5.55929	3.6644	-6.42955	-31.6305	133.425	97.7133	-8.05403	-57.2387	-14.1816	-24.2139	-71.9678	-68.0666	106.337	4.59994	-136.674	-43.9677	113.562	106.692	119.752	104.669	-71.6673	-92.1866	-84.3556	-35.6877	96.6574	-97.6407	-131.682	-113.738	47.2043	208.733	2.22303	-12.1652	127.245	-23.466	-79.3487	1.82788	46.9088	-52.8935
Chst14	-3.03155	-2.58539	6.1347	3.54618	1.65755	-3.19315	-4.19685	-1.9876	1.98366	3.19171	1.31377	1.34096	-2.05935	2.54924	-2.86684	-0.833343	-6.69324	-6.06625	3.3813	2.86197	11.5386	-2.12662	2.53586	-6.39534	-9.53567	11.6113	4.4376	-4.86731	2.67925	2.38571	-2.93447	-5.54715	-1.65345	-3.75459	0.123467	-0.757572	4.23316	1.27275	5.66798	4.27456	3.11427	-11.4266	-1.00867	8.41181	-8.4581	-2.40545	1.51243	2.62471
Pls3	11.8129	-32.5968	99.9183	71.1494	88.9711	-263.796	-107.344	-102.964	26.1386	86.1157	-2.72898	125.659	-77.1441	-37.7157	83.5739	249.795	78.9962	-48.6591	2.26266	-136.617	-150.201	-264.631	113.406	186.599	-173.519	49.3895	216.063	-133.297	197.619	1.54674	-101.692	60.803	14.0884	-42.6178	-38.1427	-103.143	-330.834	77.7478	204.355	74.2557	170.889	-10.9693	-89.2228	-10.3356	-7.69281	-55.1205	44.0262	-14.1969
Ubxn7	-43.9144	-0.121893	53.0701	17.7903	-2.85597	27.9342	-25.6539	-29.3995	18.1877	21.0648	20.9318	-49.5783	-105.37	-2.29064	17.2409	90.9637	48.9812	-28.65	18.2386	-58.7083	-14.9686	4.50582	63.1601	-40.5576	3.06683	-30.7882	19.7856	53.7257	-44.0276	40.5534	-30.8453	-45.2635	-0.400657	14.0525	62.0821	-54.5189	-40.8092	-33.0385	81.7436	82.947	11.1167	-86.8396	41.9284	-58.4671	-31.1927	3.29239	62.8369	-20.9397
Unc5a	-8.83261	6.01445	-2.60498	4.95759	6.3551	-4.92212	-1.99428	8.28323	8.59812	4.43951	-13.3072	-8.15862	-0.0985726	-8.75059	-3.6654	0.0813036	0.140964	6.33961	4.73417	8.01518	0.296156	-1.85733	4.37743	-8.44115	-8.20764	-0.00518419	8.56324	-0.643744	5.46272	3.27596	5.60148	-9.93779	10.7844	-4.22502	-12.5905	-15.9417	1.71442	-0.151574	5.29042	-3.56843	27.3434	-6.81214	13.3634	-7.80899	-15.3425	-7.32987	13.4827	-2.31717
Nfatc4	-2.74666	1.09439	0.582753	2.35855	4.28587	-1.73911	-4.48813	-1.19824	0.429255	0.960716	1.47184	0.471695	0.0836525	-2.30357	-4.38102	4.33551	-0.852523	4.11959	-2.76253	-0.580889	-0.265264	3.94047	-2.49076	-0.32558	-4.17734	2.57831	0.997637	2.94249	-1.26369	-2.35841	2.86321	5.94519	-0.775782	-2.8912	-3.73866	-2.80425	-2.021	-0.0976929	-5.08644	-0.826222	16.0791	-2.15064	-1.07476	6.82401	-7.14181	-4.31192	0.660085	1.82984
Orc5	8.88809	-10.312	-9.97981	0.1379	20.8465	5.31838	5.78817	-15.9884	5.85204	-42.1801	-17.3231	32.6677	29.1717	-4.63335	-2.82856	6.91931	-17.3801	15.1262	15.6563	-15.4765	-4.6429	-24.5912	3.97191	14.9918	-19.4842	-3.28914	-8.92761	16.3614	53.9367	9.69339	-9.54298	0.484929	-23.7174	-24.4178	6.18937	-1.63326	-27.4937	5.60826	-5.17199	12.4528	25.3026	-6.91564	-5.00397	-1.75087	15.7232	9.24052	-3.28743	-14.3572
Abca5	4.21137	15.9767	-21.372	13.5345	-6.47408	-20.8253	-13.9918	-5.3975	14.2796	16.5017	12.1915	10.0763	-2.16464	-12.6673	1.99768	9.24647	2.35571	-18.7993	5.2478	-5.57266	-15.611	5.97845	12.9995	-1.72173	16.8621	-3.99522	-7.25812	-2.11062	-20.4894	3.55461	-3.31793	-19.2199	28.9561	-9.01068	15.7153	17.4556	12.0885	-3.85495	-4.9243	-6.31928	-7.53507	-19.3704	-4.76019	3.86499	11.1802	3.67643	-1.15507	-0.0327481
Ehd2	-17.471	3.82874	-4.22762	38.5361	8.99957	-24.062	-0.254345	-6.64706	3.03282	6.10182	0.313845	-10.3891	12.2951	-7.19866	2.92095	-10.4024	-20.352	-9.76021	21.0018	3.11359	-2.09275	49.1339	-16.6265	-19.7946	-24.2646	-13.5059	24.8479	8.13508	6.27197	11.9015	21.8412	4.19832	16.566	8.12547	-26.5616	-7.72417	-43.7047	-8.00335	-65.7622	-74.3681	105.214	65.4362	-43.3386	157.981	-70.7736	-49.3326	-11.1815	8.00268
Sik3	-96.3224	-13.4748	161.959	109.213	-148.402	65.9759	-96.2764	-33.9838	15.0198	97.3735	120.451	-95.5169	-233.674	-97.42	106.115	231.989	57.7482	-186.38	40.4722	-35.2741	-35.1864	60.9201	100.954	-96.2793	13.2499	8.03499	59.5321	19.1764	-242.225	1.10911	95.8402	-30.4614	64.3764	78.6497	56.8347	-108.123	-29.2907	-93.4222	223.727	41.3809	-171.04	-56.4973	76.9932	-61.4026	-42.2687	71.4468	109.727	-85.3472
Rdx	-84.1886	26.9064	5.58679	338.355	18.5919	-346.18	-46.47	-260.236	20.4153	480.924	134.181	100.312	-341.309	-622.649	108.252	396.72	252.263	167.124	-37.1896	-72.0722	-270.736	-438.056	531.304	-61.8492	-178.661	29.2538	265.241	23.2052	-11.454	8.77206	-174.042	19.9389	-140.732	148.229	386.919	-183.225	-560.145	2.57052	244.674	425.67	-22.9115	-419.918	20.7297	-100.773	106.663	251.245	20.7059	-161.957
Aga	-19.1877	1.01171	26.1906	-7.54245	9.61691	5.18153	-11.5003	4.71381	-0.45836	5.70824	-2.73365	6.85053	-16.9426	-22.0969	13.932	-6.24044	-11.3376	7.27554	15.1797	-13.6075	7.6202	40.0442	-12.5412	-19.1362	9.56515	0.145368	0.887609	-31.8044	18.8368	-13.6767	-9.07379	-6.06494	46.0273	24.442	-13.5681	-18.907	2.13292	-27.9324	20.7573	8.36369	-16.5808	-3.04936	4.21699	-9.1484	11.0464	16.954	-10.541	-3.02854
Lin54	-6.86226	-8.51855	7.68814	17.6851	18.7165	-16.012	-11.3283	4.29667	-7.30314	0.78728	-1.58193	-5.27021	-7.49327	-19.6449	21.4393	19.8719	23.2896	-13.3318	-1.50086	-23.7411	1.74105	1.0795	7.85279	-1.85951	6.15535	-2.12346	-5.04893	-6.4947	6.63651	7.50373	-5.10601	-18.028	7.92896	14.3836	6.89857	-4.23089	-23.7926	-14.0362	21.3263	26.315	17.7216	-30.6306	0.703397	-11.744	-6.16605	6.93432	3.38285	1.51123
Atp2c1	-32.0155	45.7199	9.34468	13.224	-60.0144	-29.4857	16.8474	7.81007	32.7914	81.7363	4.94235	-59.3656	-42.1156	0.134172	16.3177	-31.0994	-11.1659	-30.3541	38.0162	12.1696	19.148	33.3671	2.6219	-38.5745	35.2296	-30.906	-3.1115	7.74858	-39.1736	7.6017	-27.1873	-7.58468	86.91	-6.7013	22.5061	-22.4152	-22.0184	-18.9529	31.2845	12.3612	-11.446	-39.4078	15.9704	-3.19462	18.3711	-13.8038	10.8697	-2.94974
Mdh1	-75.8257	-186.598	188.302	319.968	548.585	-865.426	-330.572	-341.592	885.754	35.3796	-177.869	322.778	102.219	-259.124	-327.786	-23.7977	122.419	231.315	-249.803	-527.652	-111.157	1310.48	-172.875	-417.124	-536.147	-65.3895	453.305	-111.682	829.125	100.891	-627.958	622.464	-294.324	276.347	297.22	-569.665	-859.692	233.774	-792.814	-463.196	1327.04	308.815	-526.299	-176.812	646.469	594.982	175.721	-842.172
Adamtsl1	-4.45662	-0.665287	0.668218	12.1174	-3.48531	-1.58927	0.856115	-2.7024	0.73113	4.87935	-2.99997	-4.10361	-2.96988	-5.06316	4.94769	3.50814	0.265723	-5.31752	5.25927	1.15285	-2.57165	6.86034	-2.92639	-2.39513	-7.2009	0.0690986	14.6066	0.376915	-3.25383	-2.63426	2.37852	-5.29396	-2.16468	2.33774	-1.60586	2.66031	-5.46031	3.21896	-1.3025	-18.2372	33.5938	-1.91152	-5.72548	5.88748	-10.86	-6.95405	5.39777	2.07739
Abat	121.382	-85.4383	398.106	983.309	-188.833	-2055.74	-54.6417	-798.165	382.521	441.02	23.8051	1166.12	-64.779	-774.082	493.268	1276.97	396.34	-159.888	-396.717	-553.919	-1040.8	-1120.03	682.148	928.05	-27.9483	-197.859	433.94	286.407	-820.431	702.6	-504.588	-164.946	547.312	-458.838	356.257	-62.9504	-1340.6	95.1866	1147.01	1458.88	-254.691	-911.635	-32.5589	-859.262	311.755	-24.0005	417.339	-96.3746
Gimap8	-15.3809	16.2191	4.55279	3.76463	12.2466	-19.5169	-11.0042	-4.64486	2.11314	11.4689	5.31877	-2.35569	1.77215	-2.63778	0.575945	5.14634	-6.98859	-7.97936	2.85464	-6.04982	6.24362	6.17137	9.08612	-10.9761	-9.06843	10.6489	0.447072	-5.2365	12.6239	2.47323	-2.73883	-3.79027	-11.1887	-9.91653	15.9031	-4.3402	-15.8944	7.35364	12.3485	6.40991	10.1178	-1.21671	-10.3858	2.22977	-13.7133	5.5804	-7.17196	8.5255
Ndst1	-40.108	15.8065	182.502	363.718	-288.187	-241.842	-211.353	-449.306	-12.7003	677.086	359.011	-281.102	-462.103	-229.786	473.17	908.462	151.947	-381.577	-384.979	-174.644	-201.697	-404.202	613.395	18.4893	-203.5	156.093	365.467	268.531	-344.572	66.3175	-474.094	-494.683	43.3766	-159.29	740.328	58.2777	-369.386	44.202	722.691	700.204	-82.2122	-868.035	-198.506	-319.244	-81.8397	219.599	159.422	50.853
Chd2	-68.1612	27.7925	29.7309	30.2996	9.27989	17.872	-50.2912	-11.0575	144.425	45.3866	-36.1574	-156.425	-164.466	-76.6147	84.9559	162.438	148.443	-73.0016	-19.8303	-62.2331	-26.4039	34.2495	74.0118	-64.2432	-7.07347	6.88219	4.82445	9.60873	-38.1404	-1.11384	21.2923	8.3547	45.0973	28.7937	-31.2687	-57.1425	-120.768	43.0548	73.228	42.2152	40.9288	-98.7923	68.7451	-33.9729	18.3635	-19.7346	-36.5758	33.194
Zfx	10.1503	18.6919	-8.70631	-16.2515	-7.56988	-33.7085	3.24805	-2.58153	6.57228	21.6797	20.2009	4.16942	-0.158405	-10.5561	7.37124	11.1088	19.8691	-34.382	-4.81957	-11.7594	-14.7963	5.30177	9.3286	7.59751	8.27162	-4.06681	8.12598	10.558	-24.0666	-7.97407	-15.8263	-3.69565	2.69376	-3.28594	37.9573	-12.8593	25.0248	-7.64844	7.02594	-10.5068	15.5334	-18.599	8.58351	-20.9785	-14.0338	13.7195	-6.59302	12.6404
Mxra8	-30.4632	10.2107	10.0378	27.1191	15.7937	-29.6306	4.83464	2.5868	8.11725	6.94847	3.22343	-18.0734	-16.0629	-20.5792	2.9989	-3.13998	-13.1403	2.4874	33.9544	8.4462	10.5441	15.8636	-20.7685	-11.3083	-21.7713	-8.27968	7.18272	10.006	5.53791	20.8676	45.9833	-4.90716	-9.44666	-0.482534	-15.5294	-8.14949	-41.7744	-10.9015	-25.8765	-28.2348	50.8101	4.01187	-18.643	118.485	-49.1826	-2.2202	14.8516	-32.3367
Cmbl	-42.1634	-109.156	154.769	158.472	257.852	-369.754	-26.4352	-394.01	147.035	108.975	-114.661	421.674	27.693	-180.116	-92.2188	24.3024	87.5496	80.6328	-59.0375	-79.5915	-128.074	10.5854	172.923	-57.2458	-413.255	-23.3549	279.223	142.561	362.016	68.8972	-7.44073	332.976	-474.135	-32.7246	-105.833	-266.982	-309.786	36.3226	-62.2079	136.376	53.4428	241.379	-46.7916	-8.22731	329.812	81.444	-60.5544	-253.156
Abcc3	-778.533	-594.268	1355.19	1040.21	462.713	-1140.78	-59.6435	-1051.31	1125.49	957.856	-446.208	184.756	-1689.11	-1556.66	49.7676	1555.37	-302.584	564.392	1788.54	-131.401	-106.247	-2311.63	1098.42	-14.3195	-1376.84	102.624	857.617	636.057	458.486	680.382	221.285	324.693	-790.41	-152.671	-317.026	-1021.99	-1943.17	-198.431	608.642	1682.42	326.245	-36.9089	317.549	-278.214	-101.159	475.519	379.445	-854.15
Ccng2	-28.4209	81.1421	35.7846	-16.1826	-40.4226	-55.8831	-85.4076	-65.6107	22.454	85.8629	108.655	5.65616	-45.7036	80.5683	27.6465	26.5972	-52.2923	-75.5226	-28.6442	-74.7195	15.4158	5.72997	136.111	-62.8135	30.1425	21.6933	8.93671	-25.2887	-41.206	-57.3434	-48.6806	-7.71028	3.48069	62.3101	60.4245	18.4385	40.5261	46.6353	-2.81732	1.24959	-25.4732	-91.5126	-56.5636	-40.2019	24.0054	72.1228	40.2426	-33.4102
Asxl1	-43.1978	-2.23527	37.7779	41.0728	2.09472	3.83378	-7.54737	-28.9933	24.7558	28.8641	-1.70852	-81.883	-96.2354	26.2999	70.244	51.6901	-0.23568	-9.21433	15.8149	-57.7735	13.9565	3.74537	50.1636	-41.2894	-2.66836	-15.7192	19.2366	29.9714	-11.9518	16.2965	-28.6878	-59.5986	44.0516	-12.1565	38.7928	-57.2626	-31.5025	71.7312	31.1233	28.1076	-17.8678	-40.1082	18.0338	-20.1879	-38.2053	39.6154	-12.984	11.9404
Atf7ip	-21.2985	43.8736	8.53253	37.3444	-51.0193	-46.2384	-45.3521	16.757	-8.81457	57.2885	46.5311	-18.156	-34.0743	-27.1059	87.8664	61.5833	-51.0126	-74.0883	0.121338	2.54749	2.57188	-31.8695	55.5119	-11.4999	75.8479	-50.9279	1.0037	-4.69208	-47.2995	11.0587	-57.3014	-14.873	6.95982	24.1895	27.9577	10.3437	0.772944	5.89648	92.4777	88.0949	-30.0968	-116.866	-4.41411	-29.2726	-8.1452	-40.3334	-18.6096	78.2287
Dhrs7b	-15.4787	13.6581	22.256	9.16122	3.86768	-22.4149	-19.8949	-39.4517	4.59041	-2.64578	20.368	23.7961	25.8325	-0.740532	12.8843	-5.45189	-21.4895	26.3513	-26.4989	-31.2608	-22.046	30.2926	28.5149	-14.1995	-39.1033	29.4733	7.34359	-5.5497	44.3254	-1.84311	-25.5938	17.3275	-21.7366	-6.76359	13.0682	-11.5958	-27.5612	31.3299	-5.43314	-16.9887	-7.89909	19.1612	-10.8338	4.00294	22.9049	16.1157	-1.18657	-22.9641
Timm21	-4.8131	-6.02466	12.0609	17.3764	10.4462	-36.6827	0.0903273	-9.42249	8.80609	9.89847	-10.4589	-3.6762	28.2261	-13.869	11.2795	-3.90564	-16.2813	-2.92441	1.73685	8.96923	21.3013	-21.6471	-12.84	12.3542	-2.68329	-0.726799	-6.72929	4.66477	-3.84011	12.8267	7.32611	11.9967	-8.78818	9.24411	-12.2167	-19.0877	-17.3072	20.8	-13.5579	9.72541	22.017	-17.5929	-6.50631	-9.00179	21.3894	14.1775	-4.35852	-11.771
Hsd11b1	-421.751	-280.365	849.085	463.183	400.793	-776.622	-253.283	-926.589	840.819	749.41	-241.593	-12.0987	-651.99	-152.951	-556.98	211.317	1030.8	-251.596	500.772	-396.921	664.041	-1375.21	610.786	-23.066	-1540.65	648.673	1469.13	-1135.28	1498.81	28.6671	50.4886	748.161	-1267.18	-156.492	170.243	-665.144	-1484.07	676.813	216.373	-136.134	906.871	89.3004	-1110.25	460.477	770.935	545.298	283.186	-1068.23
Ehhadh	-409.165	377.941	548.074	626.574	-130.524	-1253.51	-873.264	-950.169	990.19	816.629	331.486	704.197	430.769	-789.786	481.412	-17.5667	-523.469	-921.189	68.7594	-505.465	-573.478	2229.38	199.379	-857.204	-288.362	456.283	157.48	-446.55	152.201	-170.286	-176.962	201.868	248.998	-21.186	219.96	-234.136	-132.768	253.468	-16.5216	-55.1717	-251.032	-153.58	-396.897	169.087	527.389	260.545	81.0161	-384.842
Smpdl3a	-78.7386	-21.4952	43.4468	66.8067	30.8803	-22.1289	6.14793	-18.0387	106.849	55.6629	-22.7925	-21.9601	-33.6649	-69.6226	-83.3717	-2.06717	-40.6511	-58.2786	-40.0907	-156.103	-225.925	1232.51	-285.87	-361.507	-62.3636	9.52455	46.3497	-13.5884	52.1778	8.83226	30.2388	52.6716	-54.0943	-42.4675	24.6345	-96.4079	-59.5106	-14.4285	66.1882	2.67209	58.585	-20.4534	18.4678	15.404	-13.1378	8.86087	20.8843	-39.0393
Avl9	-66.4704	1.72472	79.22	44.0235	16.3181	20.2379	-49.9463	-65.715	-3.76694	37.7064	6.37325	-80.9253	-110.675	56.0793	66.3087	171.528	3.64746	-69.173	-14.3674	-72.9271	-31.7137	28.8756	67.924	-34.2866	-12.3165	-11.1258	39.3137	37.377	-35.5523	21.2209	-38.7458	-30.1043	-22.2825	10.872	42.023	-28.7043	-55.0137	50.1947	88.9773	51.289	-14.49	-84.0135	-10.389	-29.4406	-16.996	33.9596	19.3498	-5.40282
Tstd1	-14.2021	-11.3714	27.7895	7.33568	8.76869	-12.541	-6.91658	0.365393	31.075	7.76411	-3.44516	-45.8055	-36.61	10.2667	24.0303	12.8825	-8.13779	-14.9501	24.0406	22.5121	-4.19418	-13.0286	-7.20961	1.58154	0.332243	-13.684	-2.27767	0.542774	31.0062	-8.20729	4.94214	8.58576	6.2097	-13.083	-28.3427	9.04801	-19.118	30.5628	-15.7938	0.586479	17.5149	-10.2324	-23.3433	2.39466	27.5147	5.98394	11.0423	-22.1843
Mndal	-0.407989	6.01918	-11.3216	11.3113	25.6493	-40.5415	-19.1637	19.4683	0.368352	2.4828	6.73692	2.73526	-1.42097	11.3638	-1.62977	-12.9711	7.40979	-12.2117	11.6988	-8.3185	7.85388	-17.0059	11.5603	0.334625	21.3568	0.375841	-19.892	-15.1501	-0.688393	5.85434	7.32304	-15.2581	15.931	-28.6075	12.5354	-7.63734	9.69338	19.0965	33.8925	-7.49613	1.50653	-10.0743	-7.36401	-8.54312	-21.3464	-14.6714	10.4461	18.7174
Dnmbp	-115.852	-19.4815	209.062	14.7894	-23.1479	23.799	-29.4303	-94.2402	59.6179	6.82442	137.93	-148.296	-202.034	-19.4616	156.617	21.1861	28.6139	-88.3932	209.095	-74.9263	-68.6606	-79.9082	211.38	-115.082	-175.521	-0.624398	153.159	142.791	85.5115	-78.2231	-26.8416	-2.42059	-51.626	63.0824	-65.6699	-145.354	-154.016	80.4967	165.885	6.17216	-80.0374	9.73342	158.252	-76.1325	-8.16165	77.1339	-21.7041	-55.8851
Jam3	-6.1269	2.16618	-2.1773	6.57896	6.36102	-2.90761	-2.21798	-0.566228	4.70546	-1.4362	0.370505	3.27852	-2.35049	-1.82201	-5.23401	-5.67758	-1.26025	-3.74055	-0.483063	-2.36594	-3.46325	45.6611	-10.1706	-17.1218	-3.23653	-2.72468	0.901508	2.53061	4.62794	0.878663	5.10465	0.982618	0.737315	0.962569	-5.99324	-6.35984	-3.37076	-0.883505	-8.28338	-6.31448	22.0902	-0.521053	-3.27815	7.37649	0.640075	-6.95837	6.6418	-5.55047
Rgs5	-34.0984	15.3445	-17.8276	79.0457	41.5391	-63.2896	-15.8223	-9.48746	-17.4188	5.52033	11.9856	3.67344	-2.06993	11.2746	-8.0607	-18.3284	-4.09238	0.986887	33.2618	-6.77176	11.5095	-18.3369	9.8465	-8.38376	0.975288	-13.9312	25.6061	-19.6559	11.2464	11.9919	-24.2609	17.4936	13.5963	-39.1471	41.5277	-12.4132	-19.8393	-56.9653	-42.4952	-37.3124	277.657	-8.79591	-52.4568	-42.4274	-65.8827	-6.95356	17.2286	25.2142
Sema3d	-6.3959	1.13489	3.09128	7.91441	-0.0863621	-4.29979	4.60519	-4.4373	-3.20558	7.29939	3.20735	-5.63123	-6.82542	-5.89826	-0.951564	8.44253	-3.95833	-1.52483	12.0086	1.28211	-0.662958	-5.37585	1.96256	-1.69495	7.31683	-8.11545	1.96235	-0.898886	-4.14132	-4.75739	-3.34556	10.7633	11.0159	-5.00384	5.83494	-1.72486	-20.4628	-0.0815484	4.01449	6.43919	14.4529	-11.297	1.08103	6.49326	-11.533	-5.87734	5.50917	2.35555
Pex5	-35.2012	120.646	146.996	-58.2651	-94.6391	-153.476	-194.77	-225.879	252.618	262.551	-16.7878	75.3547	-49.6118	-50.8374	124.193	180.532	-37.3379	-161.403	-75.9441	15.3545	32.7872	-319.113	148.745	113.489	-251.684	119.725	184.82	87.905	77.8821	47.2583	-151.542	-53.7319	-280.992	50.6008	149.385	-42.5601	-5.98939	152.002	-74.0663	40.8072	-14.6946	-55.1058	-135.053	3.95638	148.335	101.063	27.9692	-126.29
Spopl	-1.6337	-0.10544	2.62662	7.69362	-9.33136	-2.2017	-0.422502	-0.54742	1.08194	3.69391	4.80284	0.767506	-2.24206	-9.08569	1.35054	1.10692	10.6868	-13.6052	0.0948314	8.18565	-6.08036	5.34555	-0.193267	-1.98801	0.0871766	-8.18544	7.21101	16.1801	-10.9227	6.76448	-16.6085	-6.46786	8.78204	-4.71856	8.47867	2.40083	-6.09894	-13.8052	12.7273	12.8429	5.7049	-11.7026	11.2422	-6.75137	-12.3751	-4.70144	5.39481	4.52125
Atxn1l	-48.3863	24.3045	36.8981	40.8088	1.39664	-41.4301	6.74626	-36.451	-31.6731	37.3973	12.888	-15.4609	-16.7424	-10.53	65.0556	25.0352	-0.293069	-71.6414	13.0594	-10.1565	-27.9861	66.1752	6.92752	-25.9416	-28.8596	3.51533	68.6707	20.3758	-45.018	61.064	-47.144	-100.228	-0.426341	-38.984	51.6404	-14.0913	26.3505	30.5901	75.1604	73.6415	-5.83948	-117.358	19.1965	-59.6602	-26.8758	21.8117	11.41	21.0575
Tlr5	-15.0455	-56.8539	61.4472	19.0416	12.428	7.54421	14.0309	-2.46896	19.3684	-0.130432	-22.5853	-26.2987	-64.6301	-56.7818	7.33832	43.2889	43.5108	10.1285	51.6144	19.6387	8.0076	-87.9906	-8.47145	23.8692	-68.7734	-12.1395	27.1342	49.1314	58.1622	33.4735	50.294	-10.5926	-78.3948	-12.354	-23.7507	-39.4366	-45.4943	-60.8369	37.6591	76.1896	-43.2218	-6.33254	108.984	6.92913	-13.2875	7.63782	-12.9761	-28.0038
Acad11	-307.196	-524.908	361.765	579.653	-193.971	-191.281	861.091	-161.037	1062.37	667.688	-366.572	-928.078	-1461.44	-1355.57	-113.104	125.727	561.552	674.059	1235.08	618.904	34.4225	-1082.31	187.78	-284.631	-742.892	-191.503	378	9.69208	577.391	733.96	370.124	807.686	-517.702	52.2107	-183.596	-1327.25	-1058.02	-594.914	-27.3892	222.297	565.913	289.36	360.957	405.238	440.713	341.594	46.218	-958.082
Plcl2	-11.7827	-25.418	21.976	25.6883	26.6943	11.4321	-18.8437	-32.5927	11.2311	-4.58599	-13.5573	-20.7445	-0.65215	3.46992	1.30494	18.1525	26.5162	0.366718	8.75653	-18.1689	-16.6388	15.0185	-18.8246	11.2021	-31.397	18.2991	29.6449	22.2102	11.1967	-28.7119	-33.3794	-5.01634	-1.18419	8.26843	-26.7045	-38.1538	45.2977	30.5524	25.6499	35.2803	15.7209	-51.8114	-34.221	-36.0099	24.4384	18.3266	0.705184	0.998368
Aqp4	-47.4634	-28.9561	37.2076	30.0119	97.8926	-39.2267	2.37613	-61.2705	92.0742	43.8631	-35.545	-57.6323	-76.8468	-101.552	-41.5583	131.038	-49.6487	71.1721	127.509	-33.7719	-24.8381	-9.95898	-9.33743	-15.5385	-16.4883	-10.8114	15.7526	-13.9082	14.3494	33.482	30.0159	5.53559	-6.50357	-0.896057	-27.3576	-30.4804	-43.0213	-17.4195	7.14794	6.80764	50.3114	12.0982	2.09992	1.61123	10.1388	-6.42707	-8.8415	-7.19574
Foxj3	0.213448	-18.8633	9.87416	21.6252	-15.5553	5.43443	-7.2752	6.62727	26.532	-3.77088	-2.26861	-16.9652	-14.1917	-23.682	6.75567	16.5728	-2.75512	2.31647	20.2613	0.718651	-25.203	28.4365	-7.03014	-7.80738	11.0428	-22.2286	10.4429	-1.77279	-22.5152	28.9229	3.72087	-4.20635	22.8848	-15.2583	-2.79683	-0.497628	-4.12399	-30.7176	4.78218	1.54426	13.3358	-1.59	32.6459	15.234	-44.6443	-1.43162	1.06073	6.16593
Bmp4	-9.04223	3.19093	-3.52891	10.2037	2.79291	-1.77027	-8.5604	13.9654	3.6653	7.05783	-6.38673	0.631542	-4.65711	8.31505	-1.03146	-6.2722	-24.6214	-27.8401	-2.3272	-0.514289	2.9229	110.897	-19.5967	-47.4933	-3.86656	-3.53978	25.5764	-16.0784	-10.5198	-12.3974	16.4047	4.70958	12.6097	19.5996	-21.9202	-12.3477	-6.79745	9.82135	-4.46257	-18.0249	14.8521	2.70171	-11.8333	28.0755	2.54971	-16.5199	2.66122	-1.25376
4833422C13Rik	-9.052	1.35977	6.15828	14.223	-2.65858	2.25457	-3.8785	-11.2051	-0.339408	-7.57678	4.14878	1.24342	-2.18485	2.34431	6.24906	1.73185	3.78255	-1.34823	2.14676	-9.35073	1.03733	-4.82212	7.26144	-1.52484	-2.99771	2.32994	1.56681	7.80237	-5.96945	-1.28166	-3.7674	-1.2693	-11.0155	14.7592	5.60965	-4.93254	-4.45495	7.48544	-3.50448	1.80445	1.61255	-2.17084	0.111208	-4.35682	-0.94946	2.19503	2.77163	-1.37822
Gsta2	-98.5185	-63.4137	123.155	117.498	222	-146.592	-107.572	-181.349	101.714	52.3876	-97.6953	71.5295	21.1008	-16.4627	-15.4164	29.1829	-4.17748	-61.0167	34.9458	-76.6059	-70.751	340.542	-75.6554	-98.8293	-161.407	-197.743	470.736	-336.034	377.789	137.455	-197.225	210.858	33.1006	68.0437	-133.455	-367.666	-291.815	-92.5168	92.8023	90.2276	264.196	76.7631	-15.2764	55.7066	-56.9404	36.8467	141.429	-205.876
Gm17762	-1.8028	-2.0935	2.36832	7.73662	0.286765	-2.84955	-2.29131	-3.26277	-1.52094	-0.958764	-0.0324463	1.77299	0.81201	1.31222	1.0725	3.59319	0.349084	-1.80262	-0.739127	-2.08068	-3.21999	1.27226	2.4907	-0.412154	-0.884564	-2.50475	1.42522	-0.702686	6.27634	-0.773201	1.37773	2.38017	-2.89009	-3.41592	-1.57525	-3.47102	0.210061	-1.36061	3.24344	4.86304	0.238969	-1.04884	-2.82941	1.54799	-0.111611	1.72588	-1.30007	-0.420821
Lama2	-13.8446	5.12119	0.823655	15.678	1.69743	-2.35658	1.84473	-4.7811	0.972775	6.70267	4.91791	-12.4694	-7.17417	-7.46807	-0.681657	4.84578	-12.7659	-1.8006	13.1619	9.05556	0.050768	16.8312	-7.23834	-11.1232	-0.538492	-6.38601	9.89961	-5.80895	-0.812031	2.90504	20.6854	-7.11397	-0.769277	-7.70061	-16.5219	8.09667	-10.9066	8.63686	-28.392	-38.2725	121.96	-5.2128	-18.9216	5.83204	-32.0844	-20.6372	5.12606	16.9371
Aldh5a1	-23.6184	-46.4072	100.42	99.7948	-28.8386	-63.0238	-50.9543	-155.653	132.129	22.4257	-9.27597	60.3236	-61.7335	-161.59	64.951	161.216	106.879	-13.0548	11.784	-32.7713	-116.685	-148.878	70.1351	82.4254	-117.757	21.4541	95.0617	46.1354	50.1357	27.1636	-3.90714	-32.0842	-80.4791	-24.2023	31.7311	-24.6628	-180.075	50.1227	51.7772	136.596	30.6561	-60.1977	32.2968	-78.5097	-40.9173	55.6858	116.504	-102.528
Tm4sf4	-129.72	-91.0516	211.639	129.555	72.2788	42.4581	-77.4793	-95.3355	28.0637	-64.5067	-126.18	-113.506	-101.95	89.2795	83.7359	159.225	61.6609	82.6644	71.0437	-83.4359	-88.6808	-190.702	40.2926	90.6508	18.8541	-73.8727	83.5445	-51.9304	141.624	17.4944	-202.002	-77.3866	217.28	-23.513	-161.745	-103.66	83.1083	99.396	54.3031	130.783	-11.3297	31.99	-99.6294	-80.103	-42.5425	-33.696	16.5936	66.4397
Cdc26	-15.6499	3.75567	14.6221	16.6187	-14.9296	15.4819	-13.3584	-4.0418	-0.947411	1.81461	-12.7426	-13.7029	5.24902	15.5197	-1.18669	8.93744	0.268291	7.83599	-18.7168	9.99003	1.63794	-13.1446	5.87948	0.809803	-4.55496	11.0359	-6.46463	10.8418	-11.4691	1.98925	-1.36704	-7.51885	5.99073	-3.55492	2.99276	-9.83324	-6.168	6.03082	19.6589	12.6687	-5.86408	5.34632	-5.84425	-22.0034	-6.07386	12.8571	-6.48297	7.78703
Plxnd1	-93.1816	67.6479	17.2065	69.2984	124.662	-147.687	-49.868	-48.2938	-20.679	78.64	1.23096	-0.000287547	35.5269	-45.8877	-25.1262	17.2379	49.3691	-41.6305	-8.26999	-8.24786	73.5646	-24.561	-25.6388	4.68702	-39.8002	27.7857	9.56851	7.87842	50.1981	30.1353	-24.1363	-26.078	-69.5503	-73.1424	99.2721	-18.0868	-80.8706	14.1315	13.1902	29.0416	198.908	34.8567	-93.2281	-12.7828	-132.753	2.5165	-23.0496	75.9953
6430571L13Rik	-5.2247	-5.20189	10.0472	10.7637	1.87671	-2.69094	-4.73877	-5.13006	-3.06821	-3.78344	-3.80833	-0.400584	2.66179	12.0586	0.696348	6.31859	-3.43414	-3.71078	-2.30228	-7.28634	1.44978	8.43386	-3.86763	0.341538	-9.63614	6.37246	2.98023	0.785981	5.24463	7.42571	-3.69919	-1.803	-6.20991	-2.02264	-0.867582	-1.88047	-3.8117	-10.0841	-9.62956	-6.25577	58.7593	8.4056	-18.0611	-9.38552	-8.73471	-6.56027	1.77127	6.89647
Dhtkd1	-164.188	-51.409	110.928	229.896	140.419	-82.1278	-10.7026	-114.508	136.521	4.70007	-142.23	-139.498	-273.653	-249.807	122.044	487.948	209.586	32.9488	35.8315	-99.5767	-179.228	-153.989	119.947	30.1461	-207.496	-125.235	203.181	95.0159	63.8514	438.434	49.2272	-75.248	-178.509	-138.129	-84.0721	-236.895	-358.903	-12.9115	189.49	311.411	195.598	-90.3257	117.462	-63.6863	-64.9573	-24.1033	133.338	-136.537
Stk24	-6.50493	-17.4317	31.8998	33.0106	-12.8442	-15.3552	-24.6021	-15.2126	-4.72437	27.4131	18.7253	-7.58858	-48.2174	4.40142	15.5943	46.7869	31.9997	-25.0857	7.1703	-26.1617	-71.7024	47.4786	6.98574	3.96518	41.942	-13.4143	7.08987	-10.9786	-38.9521	-32.2596	-21.0756	-2.84254	20.5421	-3.64464	54.7165	2.03109	3.28132	1.79227	56.8733	18.4712	3.69342	-40.1053	-50.2883	-2.92034	-40.0403	-0.0439485	17.3322	28.8004
Herc4	14.2716	-48.5885	37.3479	34.6635	-14.5192	-18.9093	-24.9161	11.0862	2.36016	-3.37558	38.427	-45.6369	-84.7188	45.6457	69.156	66.6275	-14.5975	-18.8281	-28.2377	-8.30234	-35.4294	-29.9438	61.2452	-4.82779	35.9973	-31.3318	1.54609	-6.89583	-49.3197	89.8957	-39.076	-26.5089	-5.33971	-29.5402	82.4499	-15.117	-66.3436	24.5601	72.9163	51.1787	-36.8939	-28.9723	12.729	-24.91	-63.9216	15.3356	25.0919	12.4699
Il33	-7.78595	-5.59263	9.10005	14.6485	1.16052	-4.75924	-3.0396	-0.952961	-1.85925	7.90465	-6.0588	1.41607	-6.19448	-3.24086	-7.31548	6.91754	-0.647062	-5.01092	9.24044	2.76364	6.22521	-2.71693	2.71864	-6.92112	-5.13829	-0.332306	2.23969	-1.23509	1.13355	2.72364	-7.11396	-9.16807	61.9789	-4.45295	-14.6333	-12.3421	-20.3036	-7.05424	-20.1822	4.06625	20.6513	-9.41137	-0.09112	37.1339	-5.52661	0.633944	-6.64717	-6.92871
Sash1	-173.832	-31.8532	238.188	160.837	22.3522	-46.6268	-29.3939	-173.843	-27.1655	67.3589	48.7964	-102.175	-248.982	-27.8822	236.543	150.192	163.454	-122.941	68.4401	-225.698	-37.6141	11.5812	163.13	-82.8667	-109.415	20.2402	128.854	80.9233	14.5772	6.15513	-46.379	-173.371	-3.1038	-14.727	121.579	-119.384	-138.882	-8.95618	261.041	230.061	-14.999	-171.593	60.3512	-150.957	-144.293	137.966	47.2736	-12.9622
Pms2	-3.04229	2.69189	-2.68345	10.1173	2.40388	-6.43093	-4.99406	-1.56661	-0.384356	-1.80222	1.77175	3.07618	-5.12166	2.92906	7.67902	-0.6513	0.114579	-0.384866	2.30462	-3.2945	-4.59881	-2.14843	0.256289	3.75888	-5.40152	0.503192	2.63766	0.52749	12.4108	-3.80998	0.375869	-1.75058	-2.41972	-4.8495	-0.272821	-3.33913	-3.89738	-1.8197	7.02232	10.1619	-1.29741	-4.12376	-0.127971	-0.723782	2.73065	-1.67789	-1.48161	0.622882
Zfp97	-9.98281	-0.591844	6.81986	11.6661	7.93955	-0.980976	-4.8506	-6.26289	-4.81518	-1.28412	-2.96012	-3.88775	-1.99947	-2.67157	1.39948	15.451	5.26317	-0.529393	0.474493	-3.75639	-1.50904	-5.86019	-1.36013	4.2888	-5.31091	-0.399584	3.47648	-0.134642	9.20749	0.918276	-3.78204	0.978382	3.34082	-4.77956	2.27407	-10.6232	-5.36133	2.86249	0.69628	4.31365	0.582454	2.40541	-3.05488	2.00706	4.7804	-2.56554	1.61563	-3.44718
Vwf	-15.5118	-5.35577	-6.39215	42.9658	40.7458	-68.3131	-0.741743	18.1652	1.99595	25.4363	7.9272	-13.9122	-25.119	-22.6331	-14.4932	17.5952	-20.1425	-12.8914	41.6213	20.5671	16.0492	-20.7327	18.3999	-25.2304	-32.1959	14.8724	25.9429	-33.3924	37.7488	-18.5248	38.3526	6.8535	-11.8092	21.3667	-27.3309	0.70244	-25.2098	-7.1461	-55.7594	-19.4615	82.2006	-25.1671	-79.8797	207.464	-57.5267	-33.234	6.29096	-15.1571
Slc4a7	1.48267	-10.6151	-1.01895	23.5878	-22.6597	-10.2001	6.57967	15.9633	27.6325	8.33649	-0.998169	-22.275	-15.2285	-24.9235	5.99047	-17.0181	6.42607	-6.28096	38.6513	25.9771	-4.18116	-28.3519	8.78408	-5.66029	2.50089	-13.6068	6.07562	7.27207	-4.91114	12.8075	-3.24733	-12.7023	6.85951	-9.34149	32.6602	4.16055	-28.3405	-26.0081	12.956	0.564377	23.8039	-19.6438	6.27508	-5.95419	5.19543	5.80668	10.5808	-13.763
Pctp	-164.239	-157.333	381.59	250.608	73.2435	-232.387	60.1824	-575.239	277.115	56.5872	-214.519	394.903	-4.12243	-441.565	96.0359	221.367	-111.864	111.101	284.732	-17.2533	-273.324	-355.553	404.936	-65.002	-469.916	234.933	127.953	213.997	76.7633	-162.151	333.503	256.886	-248.4	71.6018	-97.9958	-366.735	-568.436	38.3573	291.045	64.6774	-18.2493	74.9829	-107.203	60.5217	340.01	200.652	34.2577	-381.055
Kif21b	-16.4004	7.5799	-3.36926	21.6918	20.301	-12.5066	-13.4055	5.80336	-10.9909	-0.040209	-0.494144	-2.80371	-14.2277	6.41696	8.42863	1.85801	-1.75904	1.79299	9.83244	-4.1472	7.18291	-12.1224	0.594677	0.784308	-11.9796	-1.57497	6.40944	7.49515	20.7799	2.6719	0.347039	-7.30255	-20.2086	-8.70723	5.72328	-14.6086	-9.81233	12.6485	18.5569	19.0198	-10.6673	-10.1706	13.9802	-4.71961	-15.6597	5.51932	2.53143	-0.271823
Lrrc8b	-7.12012	0.911063	-0.922543	7.56337	2.82746	-1.67077	0.731569	-1.18296	0.0322139	12.2094	-1.50547	-0.862159	-0.828789	-0.208618	-0.873246	-2.51678	-5.94223	-18.4337	-16.0997	-23.8897	-29.4008	172.819	-36.8136	-48.8226	-2.57996	-1.44507	1.47711	3.64864	4.52786	1.09206	-1.95783	-2.84125	-2.65639	-6.66493	11.9725	-3.42083	-3.53353	-5.0281	-0.145178	7.15002	3.277	-3.89396	0.186081	11.3997	-8.60919	-2.88182	-2.49923	3.42633
Cxx1c	-2.7529	-0.337053	1.73696	5.82297	0.656212	-1.78143	-4.79392	-2.27485	-0.333668	5.1357	1.20009	0.80023	-1.02645	0.0490447	-2.25474	0.883464	-3.94162	0.587472	0.339214	-3.15891	-0.325864	10.9665	1.26581	-6.46225	3.92133	0.243667	1.33611	-4.77149	-3.82972	-4.31197	2.96926	-0.0428719	-4.86611	3.04517	1.52515	4.78935	8.72525	1.82497	2.33837	-8.61578	-3.9368	-2.60041	-1.15476	7.15766	-7.07281	-1.12518	2.89449	1.55712
Erbb3	-746.255	124.853	543.528	677.531	285.952	-23.7369	-350.291	-494.519	-137.823	178.943	99.5066	-633.974	-813.252	61.3956	948.135	1115.17	-143.921	-382.4	-90.5918	-392.178	-47.3972	-158.257	849.488	-469.912	-417.297	-125.647	539.407	583.954	145.856	107.83	-410.826	-490.577	-168.159	-242.995	0.821663	-399.858	-242.699	545.905	972.412	746.947	-107.641	-766.625	-146.32	-380.061	-22.8257	205.273	-65.175	138.301
Crip1	-7.90031	0.732471	-1.63307	18.8376	3.82093	-12.6651	2.06056	-5.62059	3.94018	5.52913	0.0428036	-1.00419	-1.1386	-8.95698	-3.23709	-4.39447	3.63344	-6.54347	12.3513	-0.456196	5.17205	8.88716	-4.61917	-6.83844	-5.14502	-2.516	1.87691	-1.924	8.86995	4.85212	0.685999	4.04383	5.34955	2.76825	2.99118	-9.32859	-15.9217	-14.4066	-20.9997	-11.3632	52.1353	3.62488	-11.453	36.8406	-20.5447	-10.5778	-0.315356	0.457076
Angptl6	-27.0834	18.861	18.8694	25.2473	27.6141	-61.9917	-22.7498	-39.9224	17.9758	56.1771	-6.06502	2.68498	15.654	-17.3229	-15.0485	-7.26763	1.76931	-2.14267	29.6056	8.9461	26.7506	-91.8523	28.6963	12.5948	-23.2566	-19.7503	24.3681	45.8593	16.2212	-32.7879	14.9757	19.464	-38.5092	5.38309	-11.6681	-9.60666	-42.3218	39.8917	9.01811	-22.9057	10.5297	8.33948	6.49734	-2.18653	9.34287	6.92761	5.03342	-18.8591
Tada1	-5.18369	-23.6974	19.072	22.8805	4.38558	4.36705	-9.55654	-0.411857	-3.96054	-1.34787	-5.65703	-9.28002	-13.7966	-1.19893	8.17732	11.7479	-4.80363	9.04558	19.5221	-6.70887	-12.6815	-5.86201	7.26311	-2.31452	-19.0927	21.8155	0.939877	-17.937	24.7802	16.8053	1.39353	-12.6181	-29.7436	-6.67445	13.4054	-6.99856	0.0748403	8.41428	-1.36397	6.08632	-7.63908	21.5646	12.2115	-7.23335	-28.0087	2.6834	1.62366	5.51119
Ces2a	-30.2463	-478.849	152.024	224.167	307.446	-41.641	390.659	-260.514	586.805	-63.5218	-317.151	-589.624	-442.065	-305.21	-202.235	808.82	94.4622	-5.30589	329.892	108.647	428.914	-961.792	463.008	-196.692	-158.832	82.8716	-100.18	288.327	-108.927	9.479	7.46578	239.314	-42.4588	-7.8482	24.9328	-26.2841	-352.305	18.6923	-121.025	45.5709	33.4264	46.539	-107.281	-11.9449	287.583	200.65	68.2918	-316.059
Tpt1	96.6052	-206.144	338.129	-384.924	-49.9925	979.301	-567.936	-350.953	175.886	-834.155	-72.5879	71.9901	552.107	1308.94	-353.45	-386.501	143.927	300.612	-950.029	-740.439	642.769	487.815	-269.415	68.4478	73.8487	359.324	-608.003	531.236	-124.227	-345.698	-532.623	39.118	-39.9345	19.5736	135.266	700.956	1044.84	460.257	-1244.36	-973.588	134.457	902.203	-1202.91	-54.9843	698.273	320.482	-257.289	-36.2207
4933411K16Rik	-24.0469	11.3944	10.1809	38.301	9.41209	-19.7743	-35.2871	-16.6682	0.116742	19.452	2.14654	6.4444	-5.72595	-39.6769	33.015	52.4838	-20.3674	-11.3701	-6.76817	11.6117	-29.2037	2.86378	9.7658	1.70062	-1.55061	-10.0711	20.7155	8.88367	-1.33743	0.468979	-10.7206	-21.8783	-4.18421	-12.0584	7.78668	-1.82633	0.212004	19.6543	32.7952	35.9738	-30.066	-29.6849	-0.870282	-2.4999	1.61838	-17.7227	-2.23655	18.5988
[truncated: 925 more rows]

## Sheet: 2b. 24h genes heatmap
GeneName	WT_CT0	WT_CT2	WT_CT4	WT_CT6	WT_CT8	WT_CT10	WT_CT12	WT_CT14	WT_CT16	WT_CT18	WT_CT20	WT_CT22	WT_CT24	WT_CT26	WT_CT28	WT_CT30	WT_CT32	WT_CT34	WT_CT36	WT_CT38	WT_CT40	WT_CT42	WT_CT44	WT_CT46	LKO_CT0	LKO_CT2	LKO_CT4	LKO_CT6	LKO_CT8	LKO_CT10	LKO_CT12	LKO_CT14	LKO_CT16	LKO_CT18	LKO_CT20	LKO_CT22	LKO_CT24	LKO_CT26	LKO_CT28	LKO_CT30	LKO_CT32	LKO_CT34	LKO_CT36	LKO_CT38	LKO_CT40	LKO_CT42	LKO_CT44	LKO_CT46
[truncated: 4,022 more rows]

[truncated: 10 more sheets: 2c. Basal transcription, 2c. Pre-mRNA, 2c. ER, 2c. Glucose FA utilization, 2d. 24h core genes, 2e. histogram, 2f. 12hr gene period disrupted, 2g. Phase 216 sustained, 2h. Amplitude 216 sustained, 2i. GSEA]
