# Supplementary material for: XBP1 links the 12-hour clock to NAFLD and regulation of membrane fluidity and lipid homeostasis
Source: Nat Commun. 2020 Dec 4;11:6215. doi: 10.1038/s41467-020-20028-z (PMC7718229; doi:10.1038/s41467-020-20028-z)
Supplement: Supplementary file 10 — Source Data [file 41467_2020_20028_MOESM10_ESM.zip › Source Data/Source Data Support Figure 3.xlsx]

## Sheet: 3a. Xbp1s liver cistrome
Gene Name	Gene Alias	Gene Description	Gene Type	Chr	Start	End	Strand	Peak Score	Focus Ratio/Region Size	Annotation	Detailed Annotation	Distance to TSS	Nearest PromoterID	Entrez ID	Nearest Unigene	Nearest Refseq	Nearest Ensembl
Gm5535	EG433481	predicted gene 5535	ncRNA	chr2	144164964	144166795	+	3923	NA	Intergenic	Intergenic	23411	NR_136884	433481	Mm.330630	NR_136884	ENSMUSG00000074758
Gm5535	EG433481	predicted gene 5535	ncRNA	chr2	144164964	144166795	+	3923	NA	Intergenic	Intergenic	23411	NR_136884	433481	Mm.330630	NR_136884	ENSMUSG00000074758
Mettl21b	Fam119b|eef1akmt3	methyltransferase like 21B	protein-coding	chr10	127040951	127042343	+	2428	NA	promoter-TSS (NM_001205036)	promoter-TSS (NM_001205036)	-253	NM_001205036	100504608	Mm.486142	NM_001205036	ENSMUSG00000080115
Mettl21b	Fam119b|eef1akmt3	methyltransferase like 21B	protein-coding	chr10	127040951	127042343	+	2428	NA	promoter-TSS (NM_001205036)	promoter-TSS (NM_001205036)	-253	NM_001205036	100504608	Mm.486142	NM_001205036	ENSMUSG00000080115
Hsp90b1	ERp99|GRP94|TA-3|Targ2|Tra-1|Tra1|endoplasmin|gp96	heat shock protein 90, beta (Grp94), member 1	protein-coding	chr10	86704558	86705975	+	2230	NA	promoter-TSS (NM_001003939)	promoter-TSS (NM_001003939)	178	NM_011631	22027	Mm.87773	NM_011631	ENSMUSG00000020048
Mydgf	D17Wsu104e|Il25|Ly6elg	myeloid derived growth factor	protein-coding	chr17	56182402	56184043	+	1625	NA	intron (NM_080837, intron 1 of 5)	intron (NM_080837, intron 1 of 5)	698	NM_080837	28106	Mm.294870	NM_080837	ENSMUSG00000019579
Mydgf	D17Wsu104e|Il25|Ly6elg	myeloid derived growth factor	protein-coding	chr17	56182402	56184043	+	1625	NA	intron (NM_080837, intron 1 of 5)	intron (NM_080837, intron 1 of 5)	698	NM_080837	28106	Mm.294870	NM_080837	ENSMUSG00000019579
Sec24d	2310020L09Rik|Gm1349	Sec24 related gene family, member D (S. cerevisiae)	protein-coding	chr3	123267017	123268138	+	1570	NA	promoter-TSS (NM_027135)	promoter-TSS (NM_027135)	81	NM_027135	69608	Mm.29293	NM_027135	ENSMUSG00000039234
Anp32e	2810018A15Rik|AI047746|AI326868|CPD1|LANP-L|LANPL|mLANP-L	acidic (leucine-rich) nuclear phosphoprotein 32 family, member E	protein-coding	chr3	95950519	95951329	+	1515	NA	Intergenic	CpG	21667	NM_023210	66471	Mm.218657	NM_023210	ENSMUSG00000015749
Srp72	5730576P14Rik|72kDa|AI132477|BC019196|C77589	signal recognition particle 72	protein-coding	chr5	76974678	76975247	+	1488	NA	intron (NM_025691, intron 1 of 18)	CpG	261	NM_025691	66661	Mm.296976	NM_025691	ENSMUSG00000036323
Ikbke	AW558201|IKK-E|IKK-i|IKKepsilon|Ikki	inhibitor of kappaB kinase epsilon	protein-coding	chr1	131274512	131276896	+	1456	NA	intron (NM_019777, intron 4 of 21)	intron (NM_019777, intron 4 of 21)	3859	NM_019777	56489	Mm.386783	NM_019777	ENSMUSG00000042349
Ikbke	AW558201|IKK-E|IKK-i|IKKepsilon|Ikki	inhibitor of kappaB kinase epsilon	protein-coding	chr1	131274512	131276896	+	1456	NA	intron (NM_019777, intron 4 of 21)	intron (NM_019777, intron 4 of 21)	3859	NM_019777	56489	Mm.386783	NM_019777	ENSMUSG00000042349
Ufl1	1810074P20Rik|AI429228|Kiaa0776|Maxer|Rcad|mKIAA0776	UFM1 specific ligase 1	protein-coding	chr4	25281394	25281858	+	1372	NA	intron (NM_026194, intron 1 of 18)	CpG	195	NM_001355512	67490	Mm.226295	NM_026194	ENSMUSG00000040359
Krtcap2	0610010I12Rik|Kcp2	keratinocyte associated protein 2	protein-coding	chr3	89246410	89247041	+	1254	NA	promoter-TSS (NM_183037)	promoter-TSS (NM_183037)	252	NM_001310625	66059	Mm.177991	NM_025327	ENSMUSG00000042747
Itfg2	2700050P07Rik|AI646725	integrin alpha FG-GAP repeat containing 2	protein-coding	chr6	128424688	128424943	+	1196	NA	promoter-TSS (NM_133927)	promoter-TSS (NM_133927)	95	NM_133927	101142	Mm.31345	NM_133927	ENSMUSG00000001518
Lrrc59	AA959742|C78668	leucine rich repeat containing 59	protein-coding	chr11	94629644	94630782	+	1155	NA	intron (NM_133807, intron 1 of 6)	intron (NM_133807, intron 1 of 6)	389	NM_133807	98238	Mm.172720	NM_133807	ENSMUSG00000020869
Tmem248	0610007L01Rik|A930023A16Rik|AW557951|G430067H08Rik	transmembrane protein 248	protein-coding	chr5	130221951	130222784	+	1140	NA	promoter-TSS (NM_027854)	promoter-TSS (NM_027854)	32	NM_027854	71667	Mm.258508	NM_027854	ENSMUSG00000053094
Rpn2	1300012C06Rik|AV261018|Rpn-2	ribophorin II	protein-coding	chr2	157278920	157279638	+	1027	NA	promoter-TSS (NM_001355165)	promoter-TSS (NM_001355165)	-147	NM_001355165	20014	Mm.22130	NM_019642	ENSMUSG00000027642
Eif3a	A830012B05Rik|Csma|Eif3|Eif3s10|mKIAA0139	eukaryotic translation initiation factor 3, subunit A	protein-coding	chr19	60789911	60791056	+	1017	NA	exon (NM_010123, exon 1 of 22)	exon (NM_010123, exon 1 of 22)	210	NM_010123	13669	Mm.2238	NM_010123	ENSMUSG00000024991
Stx5a	0610031F24Rik|D19Ertd627e|Stx5	syntaxin 5A	protein-coding	chr19	8741417	8741691	+	955	NA	promoter-TSS (NM_019829)	promoter-TSS (NM_019829)	130	NM_001167799	56389	Mm.153061	NM_019829	ENSMUSG00000010110
Snora65	MBII-351|Rnu65	small nucleolar RNA, H/ACA box 65	snoRNA	chr2	32966517	32967912	+	953	NA	Intergenic	Intergenic	3913	NR_002898	104367	Mm.250030	NR_002898	ENSMUSG00000065124
Snora65	MBII-351|Rnu65	small nucleolar RNA, H/ACA box 65	snoRNA	chr2	32966517	32967912	+	953	NA	Intergenic	Intergenic	3913	NR_002898	104367	Mm.250030	NR_002898	ENSMUSG00000065124
Mgat2	AA407964|CDGS2|GLCNACTII|GNT-II|GNT2	mannoside acetylglucosaminyltransferase 2	protein-coding	chr12	69183551	69185067	+	936	NA	promoter-TSS (NM_025589)	promoter-TSS (NM_025589)	151	NM_146035	217664	Mm.206642	NM_146035	ENSMUSG00000043998
Mgat2	AA407964|CDGS2|GLCNACTII|GNT-II|GNT2	mannoside acetylglucosaminyltransferase 2	protein-coding	chr12	69183551	69185067	+	936	NA	promoter-TSS (NM_025589)	promoter-TSS (NM_025589)	151	NM_146035	217664	Mm.206642	NM_146035	ENSMUSG00000043998
Ppib	AA408962|AA553318|AI844835|Cphn-2|Cphn2|CyP-20b	peptidylprolyl isomerase B	protein-coding	chr9	66059818	66060708	+	882	NA	promoter-TSS (NM_011149)	promoter-TSS (NM_011149)	94	NM_011149	19035	Mm.335249	NM_011149	ENSMUSG00000032383
Cnpy3	1600025D17Rik|2410050O22Rik|AI413153|CAG4A|ERDA5|PRAT4A|Tnrc5	canopy FGF signaling regulator 3	protein-coding	chr17	46751597	46752279	+	847	NA	intron (NM_028065, intron 1 of 5)	CpG	276	NM_001305988	72029	Mm.240325	NM_028065	ENSMUSG00000023973
Sil1	1810057E01Rik|AI042831|wz	endoplasmic reticulum chaperone SIL1 homolog (S. cerevisiae)	protein-coding	chr18	35498506	35498930	+	840	NA	intron (NM_030749, intron 1 of 9)	CpG	207	NM_030749	81500	Mm.291482	NM_030749	ENSMUSG00000024357
Tram1	1810049E02Rik|TRAMP	translocating chain-associating membrane protein 1	protein-coding	chr1	13589133	13590224	+	833	NA	exon (NM_028173, exon 1 of 11)	exon (NM_028173, exon 1 of 11)	232	NM_028173	72265	Mm.28765	NM_028173	ENSMUSG00000025935
Txndc5	AL022641|ERp46|PC-TRP	thioredoxin domain containing 5	protein-coding	chr13	38527360	38528814	+	820	NA	promoter-TSS (NM_001289599)	promoter-TSS (NM_001289599)	-173	NM_001289599	105245	Mm.28622	NM_145367	ENSMUSG00000038991
Edem2	9530090G24Rik|AI327354	ER degradation enhancer, mannosidase alpha-like 2	protein-coding	chr2	155728694	155729474	+	794	NA	intron (NM_145537, intron 1 of 10)	intron (NM_145537, intron 1 of 10)	391	NM_145537	108687	Mm.273706	NM_145537	ENSMUSG00000038312
Meox2	AI528662|Gax|Mox-2|Mox2	mesenchyme homeobox 2	protein-coding	chr12	37108554	37108963	+	784	NA	5' UTR (NM_008584, exon 1 of 3)	5' UTR (NM_008584, exon 1 of 3)	218	NM_008584	17286	Mm.341398	NM_008584	ENSMUSG00000036144
Hyou1	AI415631|CBP-140|Cab140|Grp170|Orp150	hypoxia up-regulated 1	protein-coding	chr9	44379053	44380273	+	778	NA	intron (NM_021395, intron 1 of 25)	CpG	173	NM_021395	12282	Mm.116721	NM_021395	ENSMUSG00000032115
Surf4	AL033340|AL033373|Surf-4	surfeit gene 4	protein-coding	chr2	26932527	26933556	+	773	NA	intron (NM_011512, intron 1 of 5)	CpG	470	NM_011512	20932	Mm.300594	NM_011512	ENSMUSG00000014867
Sec61a1	AA408394|AA410007|Sec61a	Sec61 alpha 1 subunit (S. cerevisiae)	protein-coding	chr6	88518449	88518923	+	741	NA	exon (NM_016906, exon 1 of 12)	exon (NM_016906, exon 1 of 12)	114	NM_016906	53421	Mm.28375	NM_016906	ENSMUSG00000030082
Mrps28	1500012D08Rik|AW061224	mitochondrial ribosomal protein S28	protein-coding	chr3	8923337	8923840	+	730	NA	exon (NM_025434, exon 1 of 3)	exon (NM_025434, exon 1 of 3)	269	NM_025434	66230	Mm.38460	NM_025434	ENSMUSG00000040269
Ascc3	ASC1p200|B630009I04Rik|BC023451|D430001L07Rik|D630041L21|Helic1|RNAH	activating signal cointegrator 1 complex subunit 3	protein-coding	chr10	50592486	50593003	+	726	NA	promoter-TSS (NM_198007)	promoter-TSS (NM_198007)	75	NM_198007	77987	Mm.222497	NM_198007	ENSMUSG00000038774
Sec61b	1190006C12Rik|AI326121|AW122942	Sec61 beta subunit	protein-coding	chr4	47473718	47475501	+	709	NA	promoter-TSS (NM_019998)	promoter-TSS (NM_019998)	-52	NM_024171	66212	Mm.20188	NM_024171	ENSMUSG00000053317
Gm20257	-	caspase 8 pseudogene	pseudo	chr1	58652596	58653035	+	705	NA	intron (NR_045007, intron 1 of 1)	intron (NR_045007, intron 1 of 1)	174	NR_045007	100504501	Mm.440933	NR_045007	ENSMUSG00000102059
Usp48	2810449C13Rik|AI115503|BC021769|D330022K21Rik|Usp31	ubiquitin specific peptidase 48	protein-coding	chr4	137593741	137594659	+	700	NA	promoter-TSS (NM_001347227)	promoter-TSS (NM_001347227)	28	NM_001355588	170707	Mm.218478	NM_130879	ENSMUSG00000043411
Dusp23	1300005N15Rik|LDP-3	dual specificity phosphatase 23	protein-coding	chr1	172632396	172633051	+	697	NA	exon (NM_026725, exon 1 of 2)	exon (NM_026725, exon 1 of 2)	251	NM_026725	68440	Mm.33024	NM_026725	ENSMUSG00000026544
Fkbp2	mFKBP13|mFKBP2	FK506 binding protein 2	protein-coding	chr19	6980223	6980502	+	689	NA	promoter-TSS (NM_001360288)	promoter-TSS (NM_001360288)	102	NM_001166368	14227	Mm.4234	NM_008020	ENSMUSG00000056629
Manf	3230402M22Rik|AA407711|AA408789|AA673178|Armet|D17914|D18Mgi17	mesencephalic astrocyte-derived neurotrophic factor	protein-coding	chr9	106891404	106892733	+	688	NA	promoter-TSS (NM_029103)	promoter-TSS (NM_029103)	-130	NM_029103	74840	Mm.29778	NM_029103	ENSMUSG00000032575
Manf	3230402M22Rik|AA407711|AA408789|AA673178|Armet|D17914|D18Mgi17	mesencephalic astrocyte-derived neurotrophic factor	protein-coding	chr9	106891404	106892733	+	688	NA	promoter-TSS (NM_029103)	promoter-TSS (NM_029103)	-130	NM_029103	74840	Mm.29778	NM_029103	ENSMUSG00000032575
Yrdc	AV303379|BC023823|IRIP|ITIP	yrdC domain containing (E.coli)	protein-coding	chr4	124850781	124851389	+	682	NA	promoter-TSS (NM_001142727)	promoter-TSS (NM_001142727)	326	NM_153566	230734	Mm.258568	NM_153566	ENSMUSG00000028889
Gm6793	EG627828	heterogeneous nuclear ribonucleoprotein A3 pseudogene	pseudo	chr2	75659319	75660043	+	678	NA	intron (NM_146130, intron 1 of 10)	CpG	391	NR_033513	627828	Mm.459502	NR_033513	ENSMUSG00000092086
Tm9sf1	1200014D02Rik|AI893436|MP70	transmembrane 9 superfamily member 1	protein-coding	chr14	55643146	55643809	+	671	NA	promoter-TSS (NM_001360063)	promoter-TSS (NM_001360063)	-106	NM_001360063	74140	Mm.132857	NM_028780	ENSMUSG00000002320
Derl1	1110021N07Rik|AI195141|AW551338|Derlin-1	Der1-like domain family, member 1	protein-coding	chr15	57891806	57892448	+	670	NA	intron (NM_024207, intron 1 of 7)	CpG	291	NM_024207	67819	Mm.289387	NM_024207	ENSMUSG00000022365
Nktr	5330401F18Rik|D9Wsu172e	natural killer tumor recognition sequence	protein-coding	chr9	121718459	121719825	+	665	NA	promoter-TSS (NM_010918)	promoter-TSS (NM_010918)	-39	NM_010918	18087	Mm.32842	NM_010918	ENSMUSG00000032525
Hdlbp	1110005P14Rik|AA960365|AI118566|D1Ertd101e	high density lipoprotein (HDL) binding protein	protein-coding	chr1	93445033	93446208	+	656	NA	promoter-TSS (NM_001301364)	promoter-TSS (NM_001301364)	81	NM_001301364	110611	Mm.30012	NM_133808	ENSMUSG00000034088
Mfsd11	2600014M03Rik	major facilitator superfamily domain containing 11	protein-coding	chr11	116853139	116854007	+	653	NA	promoter-TSS (NM_011358)	promoter-TSS (NM_011358)	-189	NM_001361585	69900	Mm.348004	NM_178620	ENSMUSG00000020818
Tmed10	1110014C03Rik|Tmp21|p23|p24delta1	transmembrane p24 trafficking protein 10	protein-coding	chr12	85374162	85374762	+	647	NA	exon (NM_026775, exon 1 of 5)	exon (NM_026775, exon 1 of 5)	255	NM_026775	68581	Mm.379159	NM_026775	ENSMUSG00000021248
Vps37c	5730409F24Rik|AU042646	vacuolar protein sorting 37C	protein-coding	chr19	10688269	10689899	+	637	NA	intron (NM_001361958, intron 1 of 4)	CpG	349	NM_001361962	107305	Mm.19091	NM_181403	ENSMUSG00000048832
Vps37c	5730409F24Rik|AU042646	vacuolar protein sorting 37C	protein-coding	chr19	10688269	10689899	+	637	NA	intron (NM_001361958, intron 1 of 4)	CpG	349	NM_001361962	107305	Mm.19091	NM_181403	ENSMUSG00000048832
Hspa5	AL022860|AU019543|Bip|D2Wsu141e|D2Wsu17e|Grp78|Hsce70|SEZ-7|Sez7|baffled|mBiP	heat shock protein 5	protein-coding	chr2	34771919	34772802	+	632	NA	exon (NM_022310, exon 1 of 8)	exon (NM_022310, exon 1 of 8)	270	NM_001163434	14828	Mm.330160	NM_022310	ENSMUSG00000026864
Ssr2	1500032E05Rik|AI315033|AU020133|SSR-beta|TLAP|TRAPB|TRAPbeta	signal sequence receptor, beta	protein-coding	chr3	88579626	88579978	+	629	NA	5' UTR (NM_025448, exon 1 of 5)	5' UTR (NM_025448, exon 1 of 5)	194	NM_001356318	66256	Mm.7091	NM_025448	ENSMUSG00000041355
Slc35b1	UGTrel1|Ugalt2	solute carrier family 35, member B1	protein-coding	chr11	95384619	95385276	+	628	NA	promoter-TSS (NM_001357797)	promoter-TSS (NM_001357797)	91	NM_001357797	110172	Mm.4593	NM_016752	ENSMUSG00000020873
A730008H23Rik	Fleg1	RIKEN cDNA A730008H23 gene	protein-coding	chr1	88277067	88277603	+	619	NA	intron (NM_172505, intron 1 of 4)	CpG-383	222	NM_172505	212427	Mm.384762	NM_172505
Xbp1	D11Ertd39e|TREB-5|TREB5|XBP-1	X-box binding protein 1	protein-coding	chr11	5520575	5521645	+	605	NA	exon (NM_001271730, exon 1 of 6)	exon (NM_001271730, exon 1 of 6)	469	NM_001271730	22433	Mm.469937	NM_013842	ENSMUSG00000020484
Ostc	2310008M10Rik|5730557H03Rik	oligosaccharyltransferase complex subunit (non-catalytic)	protein-coding	chr3	130708945	130709486	+	589	NA	intron (NM_025509, intron 1 of 3)	CpG	229	NM_025509	66357	Mm.300697	NM_025509	ENSMUSG00000041084
Dhx40	2410016C14Rik|ARG147|DDX40|PAD	DEAH (Asp-Glu-Ala-His) box polypeptide 40	protein-coding	chr11	86807112	86807896	+	582	NA	exon (NM_026191, exon 1 of 18)	exon (NM_026191, exon 1 of 18)	156	NM_026191	67487	Mm.260627	NM_026191	ENSMUSG00000018425
Ssr3	0610038P07Rik|AL022999|AU022074|AW553833|TRAPG	signal sequence receptor, gamma	protein-coding	chr3	65391850	65392712	+	579	NA	intron (NM_026155, intron 1 of 4)	CpG	272	NM_026155	67437	Mm.232728	NM_026155	ENSMUSG00000027828
Cacfd1	5930434B04Rik|mFwe	calcium channel flower domain containing 1	protein-coding	chr2	27009955	27010514	+	572	NA	TTS (NM_001290463)	TTS (NM_001290463)	308	NM_001243239	381356	Mm.150270	NM_029862	ENSMUSG00000015488
Mlec	2410014A08Rik|AI850530|ESTM19|X83352|mKIAA0152	malectin	protein-coding	chr5	115158443	115159053	+	569	NA	promoter-TSS (NM_175403)	promoter-TSS (NM_175403)	-572	NM_175403	109154	Mm.153963	NM_175403	ENSMUSG00000048578
Brd2	AW228947|D17H6S113E|Frg-1|Fsrg-1|Fsrg1|Nat|Ring3|Rnf3|mKIAA4005	bromodomain containing 2	protein-coding	chr17	34120823	34123001	+	569	NA	promoter-TSS (NM_010386)	promoter-TSS (NM_010386)	-165	NM_010238	14312	Mm.3444	NM_010238	ENSMUSG00000024335
Brd2	AW228947|D17H6S113E|Frg-1|Fsrg-1|Fsrg1|Nat|Ring3|Rnf3|mKIAA4005	bromodomain containing 2	protein-coding	chr17	34120823	34123001	+	569	NA	promoter-TSS (NM_010386)	promoter-TSS (NM_010386)	-165	NM_010238	14312	Mm.3444	NM_010238	ENSMUSG00000024335
Brd2	AW228947|D17H6S113E|Frg-1|Fsrg-1|Fsrg1|Nat|Ring3|Rnf3|mKIAA4005	bromodomain containing 2	protein-coding	chr17	34120823	34123001	+	569	NA	promoter-TSS (NM_010386)	promoter-TSS (NM_010386)	-165	NM_010238	14312	Mm.3444	NM_010238	ENSMUSG00000024335
Brd2	AW228947|D17H6S113E|Frg-1|Fsrg-1|Fsrg1|Nat|Ring3|Rnf3|mKIAA4005	bromodomain containing 2	protein-coding	chr17	34120823	34123001	+	569	NA	promoter-TSS (NM_010386)	promoter-TSS (NM_010386)	-165	NM_010238	14312	Mm.3444	NM_010238	ENSMUSG00000024335
Selenos	1500011E07Rik|C78786|H-4|H-47|H4|H47|Sels|Vimp	selenoprotein S	protein-coding	chr7	66079604	66080185	+	568	NA	intron (NM_001348246, intron 1 of 5)	CpG	245	NM_001348246	109815	Mm.482127	NM_024439	ENSMUSG00000075701
Trim39	1100001D15Rik|E130103K13Rik|RBCC-B30.2|Rnf23|mKIAA4179|tfp	tripartite motif-containing 39	protein-coding	chr17	36271029	36271857	+	551	NA	promoter-TSS (NM_178281)	promoter-TSS (NM_178281)	-10	NM_178281	79263	Mm.40624	NM_024468	ENSMUSG00000045409
Tmed2	1110032D12Rik|1810020N21Rik|Rnp24|Sid394|p24beta1	transmembrane p24 trafficking protein 2	protein-coding	chr5	124540630	124541442	+	547	NA	exon (NM_019770, exon 1 of 4)	exon (NM_019770, exon 1 of 4)	245	NM_019770	56334	Mm.325307	NM_019770	ENSMUSG00000029390
Tmed2	1110032D12Rik|1810020N21Rik|Rnp24|Sid394|p24beta1	transmembrane p24 trafficking protein 2	protein-coding	chr5	124540630	124541442	+	547	NA	exon (NM_019770, exon 1 of 4)	exon (NM_019770, exon 1 of 4)	245	NM_019770	56334	Mm.325307	NM_019770	ENSMUSG00000029390
Rpn1	AU018702|D6Wsu137e|Rpn-1	ribophorin I	protein-coding	chr6	88084455	88085246	+	535	NA	intron (NM_133933, intron 1 of 9)	CpG	377	NM_133933	103963	Mm.188544	NM_133933	ENSMUSG00000030062
P4hb	ERp59|PDI|Pdia1|Thbp	prolyl 4-hydroxylase, beta polypeptide	protein-coding	chr11	120573276	120573767	+	525	NA	promoter-TSS (NM_011032)	promoter-TSS (NM_011032)	-268	NM_011032	18453	Mm.16660	NM_011032	ENSMUSG00000025130
Pan2	1200014O24Rik|AI047843|AW742773|Usp52|mKIAA0710	PAN2 poly(A) specific ribonuclease subunit	protein-coding	chr10	128302494	128303559	+	525	NA	promoter-TSS (NM_001252327)	promoter-TSS (NM_001252327)	-309	NM_001252327	103135	Mm.244183	NM_133992	ENSMUSG00000005682
Tmem39a	2610033C09Rik	transmembrane protein 39a	protein-coding	chr16	38562705	38563323	+	525	NA	5' UTR (NM_001205287, exon 1 of 9)	5' UTR (NM_001205287, exon 1 of 9)	200	NM_026407	67846	Mm.310476	NM_026407	ENSMUSG00000002845
Ufc1	1110021H02Rik|AA062310|ESTM29	ubiquitin-fold modifier conjugating enzyme 1	protein-coding	chr1	171294347	171294785	+	523	NA	intron (NM_025388, intron 2 of 6)	CpG	436	NM_001360933	66155	Mm.2815	NM_025388	ENSMUSG00000062963
Ganab	AU042638|G2an|GluII|mKIAA0088	alpha glucosidase 2 alpha neutral subunit	protein-coding	chr19	8898122	8898633	+	521	NA	TTS (NM_176843)	TTS (NM_176843)	320	NM_001293621	14376	Mm.3196	NM_008060	ENSMUSG00000071650
Pdia6	1700015E05Rik|AL023058|C77895|CaBP5|P5|Txndc7	protein disulfide isomerase associated 6	protein-coding	chr12	17266429	17267157	+	518	NA	intron (NM_027959, intron 1 of 12)	CpG	198	NM_027959	71853	Mm.222825	NM_027959	ENSMUSG00000020571
Sec24c	2610204K03Rik|mKIAA0079	Sec24 related gene family, member C (S. cerevisiae)	protein-coding	chr14	20674174	20674897	+	517	NA	intron (NM_172596, intron 1 of 22)	CpG	214	NM_172596	218811	Mm.173119	NM_172596	ENSMUSG00000039367
Lman1	2610020P13Rik|AI326273|AU043785|C730041J05|ERGIC53|F5F8D|MCFD1|MR60|P58|gp58	lectin, mannose-binding, 1	protein-coding	chr18	66002080	66002744	+	513	NA	exon (NM_001172062, exon 1 of 13)	exon (NM_001172062, exon 1 of 13)	223	NM_027400	70361	Mm.290857	NM_027400	ENSMUSG00000041891
Sec16a	AU024582|C230052J16Rik	SEC16 homolog A, endoplasmic reticulum export factor	protein-coding	chr2	26444764	26445231	+	511	NA	promoter-TSS (NR_152208)	promoter-TSS (NR_152208)	219	NM_153125	227648	Mm.206371	NM_153125	ENSMUSG00000026924
C130046K22Rik	-	RIKEN cDNA C130046K22 gene	ncRNA	chr11	103697329	103698143	+	511	NA	promoter-TSS (NM_019650)	promoter-TSS (NM_019650)	12	NR_102388	399609	Mm.351922	NR_102388
Utrn	AA589569|DRP|Dmdl	utrophin	protein-coding	chr10	12868987	12869591	+	504	NA	Intergenic	CpG	-7554	NM_011682	22288	Mm.331784	NM_011682	ENSMUSG00000019820
Cflar	2310024N18Rik|A430105C05Rik|CLARP|Cash|Casper|FLAME|FLAME-1|Flip|Gm9845|I-FLICE|MRIT|c-Flip	CASP8 and FADD-like apoptosis regulator	protein-coding	chr1	58711507	58712176	+	494	NA	intron (NM_001289704, intron 1 of 9)	intron (NM_001289704, intron 1 of 9)	350	NM_001293804	12633	Mm.336848	NM_009805	ENSMUSG00000026031
Pisd-ps3	4933439C20Rik	phosphatidylserine decarboxylase, pseudogene 3	pseudo	chrUn_JH584304	26970	27165	+	488	NA	Intergenic	Intergenic	32622	NR_003518	66776	Mm.247625	NR_003518
Lysmd3	1110030H10Rik|BC003322	LysM, putative peptidoglycan-binding, domain containing 3	protein-coding	chr13	81657472	81658153	+	487	NA	promoter-TSS (NM_030257)	promoter-TSS (NM_030257)	6	NM_030257	80289	Mm.259969	NM_030257	ENSMUSG00000035840
Tmed3	1200002G13Rik|AW546672|P24b	transmembrane p24 trafficking protein 3	protein-coding	chr9	89704321	89705117	+	474	NA	intron (NM_025360, intron 1 of 2)	CpG	324	NM_025360	66111	Mm.27606	NM_025360	ENSMUSG00000032353
Sec22c	4932412K21|5930407I15Rik|C530046H07|Sec22l3	SEC22 homolog C, vesicle trafficking protein	protein-coding	chr9	121704734	121705315	+	472	NA	promoter-TSS (NM_178677)	promoter-TSS (NM_178677)	5	NM_001164562	215474	Mm.31421	NM_178677	ENSMUSG00000061536
Slc33a1	AI315656|AI788741|Acatn|D630022N01Rik	solute carrier family 33 (acetyl-CoA transporter), member 1	protein-coding	chr3	63963901	63964888	+	471	NA	5' UTR (NM_001331067, exon 1 of 5)	5' UTR (NM_001331067, exon 1 of 5)	339	NM_001331067	11416	Mm.135619	NM_015728	ENSMUSG00000027822
Slc33a1	AI315656|AI788741|Acatn|D630022N01Rik	solute carrier family 33 (acetyl-CoA transporter), member 1	protein-coding	chr3	63963901	63964888	+	471	NA	5' UTR (NM_001331067, exon 1 of 5)	5' UTR (NM_001331067, exon 1 of 5)	339	NM_001331067	11416	Mm.135619	NM_015728	ENSMUSG00000027822
Foxk1	A630048H08Rik|AI463295|Gm10868|Mnf	forkhead box K1	protein-coding	chr5	142367548	142367924	+	468	NA	Intergenic	CpG	-33761	NM_199068	17425	Mm.24214	NM_010812	ENSMUSG00000056493
Spcs2	5730406I15Rik|AA408713|mKIAA0102	signal peptidase complex subunit 2 homolog (S. cerevisiae)	protein-coding	chr7	99858579	99858877	+	468	NA	promoter-TSS (NM_001164258)	promoter-TSS (NM_001164258)	155	NM_025668	66624	Mm.30043	NM_025668	ENSMUSG00000035227
Smim14	1110003E01Rik|1700127H04Rik|5430439C17Rik|MAd4	small integral membrane protein 14	protein-coding	chr5	65492178	65493329	+	464	NA	promoter-TSS (NM_133697)	promoter-TSS (NM_133697)	82	NM_133697	68552	Mm.10709	NM_133697	ENSMUSG00000037822
Herpud1	Herp|Mifl|SUP	homocysteine-inducible, endoplasmic reticulum stress-inducible, ubiquitin-like domain member 1	protein-coding	chr8	94385917	94387572	+	460	NA	intron (NM_001357205, intron 1 of 7)	CpG	315	NM_022331	64209	Mm.29151	NM_022331	ENSMUSG00000031770
Ap1g1	AA409002|AU041323|AW551707|Adtg|D8Ertd374e	adaptor protein complex AP-1, gamma 1 subunit	protein-coding	chr8	109778671	109779445	+	459	NA	intron (NM_001301211, intron 1 of 22)	CpG	475	NM_009677	11765	Mm.37210	NM_009677	ENSMUSG00000031731
Zc3h7a	A430104C18Rik|AI447294|AW556219|HSPC055|Zc3h7|Zc3hdc7	zinc finger CCCH type containing 7 A	protein-coding	chr16	11175756	11176657	+	456	NA	intron (NR_027502, intron 1 of 22)	CpG	187	NM_145931	106205	Mm.226860	NM_145931	ENSMUSG00000037965
Ibtk	5430411K16Rik|AA409502|BTKI|mKIAA1417	inhibitor of Bruton agammaglobulinemia tyrosine kinase	protein-coding	chr9	85748984	85749868	+	454	NA	promoter-TSS (NM_001081282)	promoter-TSS (NM_001081282)	-92	NM_175371	108837	Mm.22315	NM_175371	ENSMUSG00000035941
Pdia3	58kDa|ERp57|ERp60|ERp61|Erp|Grp58|PDI|PDI-Q2|PI-PLC|PLC[a]|Plca	protein disulfide isomerase associated 3	protein-coding	chr2	121413238	121414510	+	454	NA	promoter-TSS (NM_007952)	promoter-TSS (NM_007952)	-28	NM_007952	14827	Mm.263177	NM_007952	ENSMUSG00000027248
Ibtk	5430411K16Rik|AA409502|BTKI|mKIAA1417	inhibitor of Bruton agammaglobulinemia tyrosine kinase	protein-coding	chr9	85748984	85749868	+	454	NA	promoter-TSS (NM_001081282)	promoter-TSS (NM_001081282)	-92	NM_175371	108837	Mm.22315	NM_175371	ENSMUSG00000035941
Ibtk	5430411K16Rik|AA409502|BTKI|mKIAA1417	inhibitor of Bruton agammaglobulinemia tyrosine kinase	protein-coding	chr9	85748984	85749868	+	454	NA	promoter-TSS (NM_001081282)	promoter-TSS (NM_001081282)	-92	NM_175371	108837	Mm.22315	NM_175371	ENSMUSG00000035941
Ibtk	5430411K16Rik|AA409502|BTKI|mKIAA1417	inhibitor of Bruton agammaglobulinemia tyrosine kinase	protein-coding	chr9	85748984	85749868	+	454	NA	promoter-TSS (NM_001081282)	promoter-TSS (NM_001081282)	-92	NM_175371	108837	Mm.22315	NM_175371	ENSMUSG00000035941
Cxxc5	4930415K17Rik	CXXC finger 5	protein-coding	chr18	35814640	35816370	+	453	NA	Intergenic	Intergenic	-14283	NM_133687	67393	Mm.94560	NM_133687	ENSMUSG00000046668
Cxxc5	4930415K17Rik	CXXC finger 5	protein-coding	chr18	35814640	35816370	+	453	NA	Intergenic	Intergenic	-14283	NM_133687	67393	Mm.94560	NM_133687	ENSMUSG00000046668
Cxxc5	4930415K17Rik	CXXC finger 5	protein-coding	chr18	35814640	35816370	+	453	NA	Intergenic	Intergenic	-14283	NM_133687	67393	Mm.94560	NM_133687	ENSMUSG00000046668
Cxxc5	4930415K17Rik	CXXC finger 5	protein-coding	chr18	35814640	35816370	+	453	NA	Intergenic	Intergenic	-14283	NM_133687	67393	Mm.94560	NM_133687	ENSMUSG00000046668
Dpagt1	AU021132|Dpagt2|GPT|Gnpta	dolichyl-phosphate (UDP-N-acetylglucosamine) acetylglucosaminephosphotransferase 1 (GlcNAc-1-P transferase)	protein-coding	chr9	44326802	44327316	+	452	NA	exon (NM_007875, exon 1 of 9)	exon (NM_007875, exon 1 of 9)	214	NM_007875	13478	Mm.18353	NM_007875	ENSMUSG00000032123
Cdk2ap2	5830466O21Rik|D19Ertd144e|Doc-1r	CDK2-associated protein 2	protein-coding	chr19	4096709	4098188	+	452	NA	promoter-TSS (NM_026373)	promoter-TSS (NM_026373)	97	NM_026373	52004	Mm.29609	NM_026373	ENSMUSG00000024856
Cdk2ap2	5830466O21Rik|D19Ertd144e|Doc-1r	CDK2-associated protein 2	protein-coding	chr19	4096709	4098188	+	452	NA	promoter-TSS (NM_026373)	promoter-TSS (NM_026373)	97	NM_026373	52004	Mm.29609	NM_026373	ENSMUSG00000024856
Bag3	AA407278|Bis|mg638	BCL2-associated athanogene 3	protein-coding	chr7	128523732	128524524	+	450	NA	intron (NM_013863, intron 1 of 3)	CpG	545	NM_013863	29810	Mm.84073	NM_013863	ENSMUSG00000030847
Gm17801	-	predicted gene, 17801	ncRNA	chr17	25274059	25274278	+	449	NA	promoter-TSS (NR_027452)	promoter-TSS (NR_027452)	44	NR_027452	100272221	Mm.478766	NR_027452
Txndc11	2810408E11Rik|AI427833|EFP1|Txdc11	thioredoxin domain containing 11	protein-coding	chr16	11134061	11135236	+	448	NA	promoter-TSS (NM_029582)	promoter-TSS (NM_029582)	-116	NM_029582	106200	Mm.291015	NM_029582	ENSMUSG00000022498
Mrps18b	2400002C15Rik|MRP-S18-2|S18mt-b	mitochondrial ribosomal protein S18B	protein-coding	chr17	35916005	35916938	+	447	NA	promoter-TSS (NM_001163818)	promoter-TSS (NM_001163818)	-31	NM_001361454	66973	Mm.29484	NM_025878	ENSMUSG00000024436
Arid3a	Bright|Dri1|Dril1	AT rich interactive domain 3A (BRIGHT-like)	protein-coding	chr10	79937072	79937633	+	447	NA	intron (NM_001288625, intron 3 of 8)	intron (NM_001288625, intron 3 of 8)	10011	NM_001288625	13496	Mm.301282	NM_007880	ENSMUSG00000019564
Mrps18b	2400002C15Rik|MRP-S18-2|S18mt-b	mitochondrial ribosomal protein S18B	protein-coding	chr17	35916005	35916938	+	447	NA	promoter-TSS (NM_001163818)	promoter-TSS (NM_001163818)	-31	NM_001361454	66973	Mm.29484	NM_025878	ENSMUSG00000024436
Pisd-ps3	4933439C20Rik	phosphatidylserine decarboxylase, pseudogene 3	pseudo	chrUn_JH584304	33968	34680	+	439	NA	Intergenic	Intergenic	25365	NR_003518	66776	Mm.247625	NR_003518
Pisd-ps3	4933439C20Rik	phosphatidylserine decarboxylase, pseudogene 3	pseudo	chrUn_JH584304	33968	34680	+	439	NA	Intergenic	Intergenic	25365	NR_003518	66776	Mm.247625	NR_003518
Arf4	AA407803	ADP-ribosylation factor 4	protein-coding	chr14	26638007	26639060	+	438	NA	intron (NM_007479, intron 1 of 5)	CpG	399	NM_007479	11843	Mm.297768	NM_007479	ENSMUSG00000021877
BC024978	-	cDNA sequence BC024978	protein-coding	chr7	27195800	27196108	+	438	NA	promoter-TSS (NM_001046637)	promoter-TSS (NM_001046637)	173	NM_001243888	414069	Mm.379069	NM_001243888	ENSMUSG00000078786
Syvn1	1200010C09Rik|AW211966|C85322|D530017H19Rik|Hrd1	synovial apoptosis inhibitor 1, synoviolin	protein-coding	chr19	6046706	6047712	+	438	NA	promoter-TSS (NM_001164709)	promoter-TSS (NM_001164709)	64	NM_001164709	74126	Mm.149870	NM_028769	ENSMUSG00000024807
Fndc3b	1600019O04Rik|AW550168|Fad104|mKIAA4164	fibronectin type III domain containing 3B	protein-coding	chr3	27710012	27711264	+	436	NA	promoter-TSS (NM_173182)	promoter-TSS (NM_173182)	-186	NM_173182	72007	Mm.38832	NM_173182	ENSMUSG00000039286
Rhobtb1	1700008H16Rik|3110048G13Rik|AI173445|AI573858|AV350930	Rho-related BTB domain containing 1	protein-coding	chr10	69212368	69214001	+	435	NA	promoter-TSS (NM_001331193)	promoter-TSS (NM_001331193)	-10	NM_001252638	69288	Mm.26659	NM_001081347	ENSMUSG00000019944
Rhobtb1	1700008H16Rik|3110048G13Rik|AI173445|AI573858|AV350930	Rho-related BTB domain containing 1	protein-coding	chr10	69212368	69214001	+	435	NA	promoter-TSS (NM_001331193)	promoter-TSS (NM_001331193)	-10	NM_001252638	69288	Mm.26659	NM_001081347	ENSMUSG00000019944
Snd1	AL033314|Tudor-SN	staphylococcal nuclease and tudor domain containing 1	protein-coding	chr6	28479584	28480160	+	430	NA	promoter-TSS (NM_019776)	promoter-TSS (NM_019776)	-476	NM_019776	56463	Mm.439987	NM_019776	ENSMUSG00000001424
Snd1	AL033314|Tudor-SN	staphylococcal nuclease and tudor domain containing 1	protein-coding	chr6	28479584	28480160	+	430	NA	promoter-TSS (NM_019776)	promoter-TSS (NM_019776)	-476	NM_019776	56463	Mm.439987	NM_019776	ENSMUSG00000001424
Gns	2610016K11Rik|AU042285|C87209|G6S|N28088	glucosamine (N-acetyl)-6-sulfatase	protein-coding	chr10	121364878	121365652	+	428	NA	exon (NM_029364, exon 1 of 14)	exon (NM_029364, exon 1 of 14)	175	NM_029364	75612	Mm.207683	NM_029364	ENSMUSG00000034707
Arcn1	4632432M07Rik|nur17	archain 1	protein-coding	chr9	44767259	44767797	+	426	NA	intron (NM_145985, intron 1 of 9)	CpG	280	NM_145985	213827	Mm.371682	NM_145985	ENSMUSG00000032096
Tmem205	-	transmembrane protein 205	protein-coding	chr9	21925956	21926620	+	425	NA	exon (NM_001253870, exon 2 of 4)	exon (NM_001253870, exon 2 of 4)	1000	NM_001253869	235043	Mm.253329	NM_178577	ENSMUSG00000040883
Morf4l1	MORFRG15|MRG15|TEG-189|Tex189|mKIAA4002	mortality factor 4 like 1	protein-coding	chr9	90113794	90114575	+	422	NA	intron (NM_001039147, intron 1 of 12)	CpG	636	NM_001039147	21761	Mm.426209	NM_024431	ENSMUSG00000062270
Mmadhc	2010311D03Rik|AI314967|CblD	methylmalonic aciduria (cobalamin deficiency) cblD type, with homocystinuria	protein-coding	chr2	50296290	50296685	+	421	NA	promoter-TSS (NR_040361)	promoter-TSS (NR_040361)	314	NM_001348200	109129	Mm.29214	NM_133839	ENSMUSG00000026766
Cbx8	Pc3	chromobox 8	protein-coding	chr11	119053186	119054035	+	419	NA	Intergenic	CpG	-12697	NM_013926	30951	Mm.99953	NM_013926	ENSMUSG00000025578
Cbx8	Pc3	chromobox 8	protein-coding	chr11	119053186	119054035	+	419	NA	Intergenic	CpG	-12697	NM_013926	30951	Mm.99953	NM_013926	ENSMUSG00000025578
N4bp2l1	2410024N18Rik|AI428195|B230342M21Rik	NEDD4 binding protein 2-like 1	protein-coding	chr5	150598951	150599194	+	418	NA	TTS (NM_001362416)	TTS (NM_001362416)	-4547	NM_133898	100637	Mm.279932	NM_133898	ENSMUSG00000041132
Tpp2	TPP-2|TppII	tripeptidyl peptidase II	protein-coding	chr1	43933665	43934565	+	418	NA	exon (NM_001310540, exon 1 of 29)	exon (NM_001310540, exon 1 of 29)	121	NM_009418	22019	Mm.401675	NM_009418	ENSMUSG00000041763
Tpp2	TPP-2|TppII	tripeptidyl peptidase II	protein-coding	chr1	43933665	43934565	+	418	NA	exon (NM_001310540, exon 1 of 29)	exon (NM_001310540, exon 1 of 29)	121	NM_009418	22019	Mm.401675	NM_009418	ENSMUSG00000041763
Sec63	5730478J10Rik|AI649014|AW319215	SEC63-like (S. cerevisiae)	protein-coding	chr10	42761216	42762427	+	412	NA	exon (NM_153055, exon 1 of 21)	exon (NM_153055, exon 1 of 21)	325	NM_001359283	140740	Mm.214344	NM_153055	ENSMUSG00000019802
4632428C04Rik	Gm4231	RIKEN cDNA 4632428C04 gene	ncRNA	chr16	30008759	30009374	+	411	NA	intron (NR_033631, intron 1 of 2)	CpG	399	NR_033631	100043102	Mm.30797	NR_033631	ENSMUSG00000097184
Hnrnpa3	2410013L13Rik|2610209F03Rik|2610510D13Rik|Hnrpa3	heterogeneous nuclear ribonucleoprotein A3	protein-coding	chr2	75658685	75659166	+	410	NA	promoter-TSS (NM_198090)	promoter-TSS (NM_198090)	-334	NM_146130	229279	Mm.316306	NM_053263	ENSMUSG00000059005
Phospho1	D11Moh36|Phospo1	phosphatase, orphan 1	protein-coding	chr11	95824131	95824666	+	407	NA	promoter-TSS (NM_153104)	promoter-TSS (NM_153104)	-102	NM_153104	237928	Mm.133075	NM_153104	ENSMUSG00000050860
Mir7659	Gm27433|mmu-mir-7659	microRNA 7659	ncRNA	chr10	78297142	78297941	+	406	NA	intron (NM_053014, intron 2 of 9)	intron (NM_053014, intron 2 of 9)	42666	NR_106119	102465765		NR_106119	ENSMUSG00000098885
Uap1	AA420407|AA437972|AGX-1|AGX-2|AGX1|AgX|ESTM38|SPAG2	UDP-N-acetylglucosamine pyrophosphorylase 1	protein-coding	chr1	170174324	170174980	+	403	NA	intron (NM_133806, intron 1 of 10)	CpG	312	NM_133806	107652	Mm.27969	NM_133806	ENSMUSG00000026670
Pdia5	2700053F16Rik|AU015525|Pdir	protein disulfide isomerase associated 5	protein-coding	chr16	35489659	35491161	+	403	NA	intron (NM_028295, intron 1 of 16)	CpG	463	NM_028295	72599	Mm.71015	NM_028295	ENSMUSG00000022844
Pdia5	2700053F16Rik|AU015525|Pdir	protein disulfide isomerase associated 5	protein-coding	chr16	35489659	35491161	+	403	NA	intron (NM_028295, intron 1 of 16)	CpG	463	NM_028295	72599	Mm.71015	NM_028295	ENSMUSG00000022844
Kat8	2010203C02Rik|5830450F21Rik|D7Ertd629e|MOF|MYST-1|Myst1	K(lysine) acetyltransferase 8	protein-coding	chr7	127912552	127912731	+	401	NA	promoter-TSS (NM_001360699)	promoter-TSS (NM_001360699)	124	NM_026370	67773	Mm.425492	NM_026370	ENSMUSG00000030801
Azi2	AA410145|AZ2	5-azacytidine induced gene 2	protein-coding	chr9	118040581	118041131	+	401	NA	5' UTR (NM_001048146, exon 1 of 7)	5' UTR (NM_001048146, exon 1 of 7)	334	NM_001286507	27215	Mm.92705	NM_013727	ENSMUSG00000039285
Tbc1d16	B930087K01|BC026530|Tcd1d16	TBC1 domain family, member 16	protein-coding	chr11	119215119	119216792	+	400	NA	intron (NM_001347625, intron 1 of 11)	intron (NM_001347625, intron 1 of 11)	12544	NM_001347625	207592	Mm.205263	NM_172443	ENSMUSG00000039976
Tbc1d16	B930087K01|BC026530|Tcd1d16	TBC1 domain family, member 16	protein-coding	chr11	119215119	119216792	+	400	NA	intron (NM_001347625, intron 1 of 11)	intron (NM_001347625, intron 1 of 11)	12544	NM_001347625	207592	Mm.205263	NM_172443	ENSMUSG00000039976
Rbp4	Rbp-4	retinol binding protein 4, plasma	protein-coding	chr19	38124544	38125204	+	398	NA	promoter-TSS (NM_011255)	promoter-TSS (NM_011255)	-63	NM_011255	19662	Mm.2605	NM_011255	ENSMUSG00000024990
Rbp4	Rbp-4	retinol binding protein 4, plasma	protein-coding	chr19	38124544	38125204	+	398	NA	promoter-TSS (NM_011255)	promoter-TSS (NM_011255)	-63	NM_011255	19662	Mm.2605	NM_011255	ENSMUSG00000024990
Preb	C85705	prolactin regulatory element binding	protein-coding	chr5	30959717	30960435	+	398	NA	exon (NM_016703, exon 1 of 9)	exon (NM_016703, exon 1 of 9)	251	NM_001294302	50907	Mm.272414	NM_016703	ENSMUSG00000045302
Dpp9	6430584G11Rik|A330078I11|DPP IX|DPRP2	dipeptidylpeptidase 9	protein-coding	chr17	56218469	56218895	+	397	NA	promoter-TSS (NM_001360284)	promoter-TSS (NM_001360284)	-197	NM_001360284	224897	Mm.205535	NM_172624	ENSMUSG00000001229
Erdr1	edr	erythroid differentiation regulator 1	protein-coding	chrY	90800284	90800545	+	395	NA	intron (NR_137282, intron 2 of 2)	intron (NR_137282, intron 2 of 2)	14972	NM_133362	170942	Mm.76062	NM_133362	ENSMUSG00000096768
Nfkbiz	AA408868|INAP|Mail	nuclear factor of kappa light polypeptide gene enhancer in B cells inhibitor, zeta	protein-coding	chr16	55822282	55822527	+	393	NA	promoter-TSS (NM_001159394)	promoter-TSS (NM_001159394)	-266	NM_001159394	80859	Mm.247272	NM_030612	ENSMUSG00000035356
Tram1	1810049E02Rik|TRAMP	translocating chain-associating membrane protein 1	protein-coding	chr1	13575433	13575689	+	390	NA	intron (NM_028173, intron 6 of 10)	C-rich|Low_complexity|Low_complexity	14349	NM_028173	72265	Mm.28765	NM_028173	ENSMUSG00000025935
Trpc4ap	4833429F06Rik|D2Ertd113e|Trrp4ap|mFLJ00177|truss	transient receptor potential cation channel, subfamily C, member 4 associated protein	protein-coding	chr2	155691911	155692320	+	387	NA	intron (NM_019828, intron 1 of 18)	CpG	269	NM_001163452	56407	Mm.234944	NM_019828	ENSMUSG00000038324
Spcs3	1810011E08Rik|SPC22/23	signal peptidase complex subunit 3 homolog (S. cerevisiae)	protein-coding	chr8	54529343	54529942	+	387	NA	intron (NM_029701, intron 1 of 4)	CpG	356	NM_029701	76687	Mm.86437	NM_029701	ENSMUSG00000054408
Pisd-ps3	4933439C20Rik	phosphatidylserine decarboxylase, pseudogene 3	pseudo	chrUn_JH584304	34828	35088	+	384	NA	Intergenic	Intergenic	24731	NR_003518	66776	Mm.247625	NR_003518
Nbas	4933425L03Rik|Nag	neuroblastoma amplified sequence	protein-coding	chr12	13269125	13269516	+	384	NA	intron (NM_027706, intron 1 of 51)	GC_rich|Low_complexity|Low_complexity	193	NM_027706	71169	Mm.177520	NM_027706	ENSMUSG00000020576
Fbxl12os	5730577I03Rik	F-box and leucine-rich repeat protein 12, opposite strand	pseudo	chr9	20607063	20607643	+	382	NA	promoter-TSS (NR_033729)	promoter-TSS (NR_033729)	-122	NR_033729	66662	Mm.477847	NM_175110	ENSMUSG00000062470
Hdlbp	1110005P14Rik|AA960365|AI118566|D1Ertd101e	high density lipoprotein (HDL) binding protein	protein-coding	chr1	93478103	93479685	+	382	NA	promoter-TSS (NM_001159718)	promoter-TSS (NM_001159718)	23	NM_133808	110611	Mm.30012	NM_133808	ENSMUSG00000034088
Hdlbp	1110005P14Rik|AA960365|AI118566|D1Ertd101e	high density lipoprotein (HDL) binding protein	protein-coding	chr1	93478103	93479685	+	382	NA	promoter-TSS (NM_001159718)	promoter-TSS (NM_001159718)	23	NM_133808	110611	Mm.30012	NM_133808	ENSMUSG00000034088
Hdlbp	1110005P14Rik|AA960365|AI118566|D1Ertd101e	high density lipoprotein (HDL) binding protein	protein-coding	chr1	93478103	93479685	+	382	NA	promoter-TSS (NM_001159718)	promoter-TSS (NM_001159718)	23	NM_133808	110611	Mm.30012	NM_133808	ENSMUSG00000034088
Hdlbp	1110005P14Rik|AA960365|AI118566|D1Ertd101e	high density lipoprotein (HDL) binding protein	protein-coding	chr1	93478103	93479685	+	382	NA	promoter-TSS (NM_001159718)	promoter-TSS (NM_001159718)	23	NM_133808	110611	Mm.30012	NM_133808	ENSMUSG00000034088
Zfp239	Mok-2|Mok2|Znf239	zinc finger protein 239	protein-coding	chr6	117879311	117879958	+	381	NA	Intergenic	CpG	16753	NM_001001792	22685	Mm.249661	NM_008616	ENSMUSG00000042097
Zfp239	Mok-2|Mok2|Znf239	zinc finger protein 239	protein-coding	chr6	117879311	117879958	+	381	NA	Intergenic	CpG	16753	NM_001001792	22685	Mm.249661	NM_008616	ENSMUSG00000042097
Rrbp1	1700087N07Rik|5730465C04Rik|ES/130|mKIAA1398|mRRp0|mRRp1.8|mRRp10|mRRp15a|mRRp15b|mRRp16.8|mRRp2|mRRp41|mRRp47|mRRp5.4|p180	ribosome binding protein 1	protein-coding	chr2	144009823	144011206	+	379	NA	intron (NM_133626, intron 1 of 2)	CpG	749	NM_024281	81910	Mm.13705	NM_024281	ENSMUSG00000027422
Grhl2	0610015A08Rik|BOM|Tcfcp2l3|clft3	grainyhead like transcription factor 2	protein-coding	chr15	37135349	37135958	+	378	NA	Intergenic	CpG	-97383	NM_026496	252973	Mm.244612	NM_026496	ENSMUSG00000022286
Nme6	nm23-M6	NME/NM23 nucleoside diphosphate kinase 6	protein-coding	chr9	109832588	109832974	+	378	NA	promoter-TSS (NM_018757)	promoter-TSS (NM_018757)	-13	NM_018757	54369	Mm.12951	NM_018757	ENSMUSG00000032478
Ddrgk1	1110001I20Rik|2600009E05Rik|AI326138|Ufbp1	DDRGK domain containing 1	protein-coding	chr2	130664340	130664817	+	378	NA	promoter-TSS (NM_029832)	promoter-TSS (NM_029832)	67	NM_029832	77006	Mm.440063	NM_029832	ENSMUSG00000068290
Angptl8	EG624219|Gm6484|Rifl	angiopoietin-like 8	protein-coding	chr9	21830050	21830481	+	376	NA	exon (NM_177030, exon 22 of 50)	exon (NM_177030, exon 22 of 50)	-5245	NM_001080940	624219	Mm.440264	NM_001080940	ENSMUSG00000047822
Tmed7	3930401E15Rik|5830493P14Rik|AU044611|AW545765|TRAM	transmembrane p24 trafficking protein 7	protein-coding	chr18	46597161	46597905	+	376	NA	promoter-TSS (NM_010120)	promoter-TSS (NM_010120)	2	NM_025698	66676	Mm.296043	NM_025698	ENSMUSG00000033184
P4hb	ERp59|PDI|Pdia1|Thbp	prolyl 4-hydroxylase, beta polypeptide	protein-coding	chr11	120572422	120573120	+	374	NA	exon (NM_011032, exon 1 of 11)	exon (NM_011032, exon 1 of 11)	482	NM_011032	18453	Mm.16660	NM_011032	ENSMUSG00000025130
Hnrnpa2b1	9130414A06Rik|Hnrpa2|Hnrpa2b1|hnrnp-A	heterogeneous nuclear ribonucleoprotein A2/B1	protein-coding	chr6	51469244	51469808	+	373	NA	intron (NM_016806, intron 1 of 10)	CpG	368	NM_182650	53379	Mm.155896	NM_016806	ENSMUSG00000004980
AU041133	-	expressed sequence AU041133	protein-coding	chr10	82178344	82178625	+	373	NA	Intergenic	CpG	50471	NM_001163064	216177	Mm.482395	NM_001163064	ENSMUSG00000078435
Cbs	AI047524|AI303044|HIP4	cystathionine beta-synthase	protein-coding	chr17	31636821	31637633	+	369	NA	promoter-TSS (NM_144855)	promoter-TSS (NM_144855)	-22	NM_144855	12411	Mm.206417	NM_144855	ENSMUSG00000024039
Uso1	115kDa|TAP|Vdp	USO1 vesicle docking factor	protein-coding	chr5	92137697	92138393	+	369	NA	promoter-TSS (NM_001359195)	promoter-TSS (NM_001359195)	107	NM_019490	56041	Mm.15868	NM_019490	ENSMUSG00000029407
Atf6	9130025P16Rik|9630036G24|AA789574|Atf6alpha|ESTM49	activating transcription factor 6	protein-coding	chr1	170867223	170867775	+	369	NA	intron (NM_001081304, intron 1 of 15)	intron (NM_001081304, intron 1 of 15)	272	NM_001081304	226641	Mm.377046	NM_001081304	ENSMUSG00000026663
Naa38	1500034E06Rik|Lsmd1	N(alpha)-acetyltransferase 38, NatC auxiliary subunit	protein-coding	chr11	69395814	69396305	+	368	NA	promoter-TSS (NM_001045525)	promoter-TSS (NM_001045525)	268	NM_030083	78304	Mm.45683	NM_030083	ENSMUSG00000059278
Ncor2	N-CoR|SMRT|SMRTe	nuclear receptor co-repressor 2	protein-coding	chr5	125172993	125173282	+	368	NA	intron (NM_001253905, intron 1 of 42)	intron (NM_001253905, intron 1 of 42)	6077	NM_001253905	20602	Mm.278646	NM_011424	ENSMUSG00000029478
Synpo	9030217H17Rik|9130229N11|9330140I15Rik|AW046661	synaptopodin	protein-coding	chr18	60603726	60604510	+	368	NA	exon (NM_001109975, exon 2 of 2)	exon (NM_001109975, exon 2 of 2)	5986	NM_001109975	104027	Mm.252321	NM_177340	ENSMUSG00000043079
Ssr1	2510001K09Rik|6330400D04|AI159733|AI452176|SSR|TRAPA	signal sequence receptor, alpha	protein-coding	chr13	37993590	37994289	+	368	NA	intron (NM_001360842, intron 1 of 8)	CpG	269	NM_025965	107513	Mm.426670	NM_025965	ENSMUSG00000021427
Pisd-ps3	4933439C20Rik	phosphatidylserine decarboxylase, pseudogene 3	pseudo	chrUn_JH584304	31464	31783	+	368	NA	Intergenic	Intergenic	28066	NR_003518	66776	Mm.247625	NR_003518
0610009E02Rik	-	RIKEN cDNA 0610009E02 gene	ncRNA	chr2	26445693	26446388	+	365	NA	promoter-TSS (NM_153125)	promoter-TSS (NM_153125)	116	NR_152209	100125929	Mm.392411	NR_152207
0610009E02Rik	-	RIKEN cDNA 0610009E02 gene	ncRNA	chr2	26445693	26446388	+	365	NA	promoter-TSS (NM_153125)	promoter-TSS (NM_153125)	116	NR_152209	100125929	Mm.392411	NR_152207
Gfpt1	2810423A18Rik|AI324119|AI449986|GFA|GFAT|GFAT1|GFAT1m|Gfpt	glutamine fructose-6-phosphate transaminase 1	protein-coding	chr6	87042330	87043323	+	365	NA	promoter-TSS (NM_013528)	promoter-TSS (NM_013528)	-20	NM_013528	14583	Mm.19893	NM_013528	ENSMUSG00000029992
Srp68	2610024I03Rik	signal recognition particle 68	protein-coding	chr11	116273500	116274355	+	365	NA	exon (NM_146032, exon 1 of 16)	exon (NM_146032, exon 1 of 16)	290	NM_146032	217337	Mm.29655	NM_146032	ENSMUSG00000020780
Rarb	A830025K23|Hap|Nr1b2	retinoic acid receptor, beta	protein-coding	chr14	16575219	16575425	+	365	NA	5' UTR (NM_011243, exon 1 of 8)	5' UTR (NM_011243, exon 1 of 8)	154	NM_001289762	218772	Mm.259318	NM_011243	ENSMUSG00000017491
Trim8	AA408830|BB006755|GERP|Rnf27	tripartite motif-containing 8	protein-coding	chr19	46458684	46459977	+	364	NA	intron (NM_001025391, intron 8 of 11)	intron (NM_001025391, intron 8 of 11)	-42318	NM_053100	93679	Mm.392177	NM_053100	ENSMUSG00000025034
Trim8	AA408830|BB006755|GERP|Rnf27	tripartite motif-containing 8	protein-coding	chr19	46458684	46459977	+	364	NA	intron (NM_001025391, intron 8 of 11)	intron (NM_001025391, intron 8 of 11)	-42318	NM_053100	93679	Mm.392177	NM_053100	ENSMUSG00000025034
G6pc	AW107337|G6Pase|G6pt|Glc-6-Pase	glucose-6-phosphatase, catalytic	protein-coding	chr11	101352158	101352519	+	364	NA	Intergenic	Intergenic	-15378	NM_008061	14377	Mm.18064	NM_008061	ENSMUSG00000078650
Trim8	AA408830|BB006755|GERP|Rnf27	tripartite motif-containing 8	protein-coding	chr19	46458684	46459977	+	364	NA	intron (NM_001025391, intron 8 of 11)	intron (NM_001025391, intron 8 of 11)	-42318	NM_053100	93679	Mm.392177	NM_053100	ENSMUSG00000025034
Trim8	AA408830|BB006755|GERP|Rnf27	tripartite motif-containing 8	protein-coding	chr19	46458684	46459977	+	364	NA	intron (NM_001025391, intron 8 of 11)	intron (NM_001025391, intron 8 of 11)	-42318	NM_053100	93679	Mm.392177	NM_053100	ENSMUSG00000025034
Atad3a	2400004H09Rik|Atad3|Tob3|mKIAA1273	ATPase family, AAA domain containing 3A	protein-coding	chr4	155760662	155761112	+	359	NA	promoter-TSS (NR_027971)	promoter-TSS (NR_027971)	211	NM_179203	108888	Mm.241152	NM_179203	ENSMUSG00000029036
Cited2	AI835299|ER154-like|Mrg1|Msg2|p35srj	Cbp/p300-interacting transactivator, with Glu/Asp-rich carboxy-terminal domain, 2	protein-coding	chr10	17722894	17723143	+	359	NA	promoter-TSS (NM_010828)	promoter-TSS (NM_010828)	-210	NM_010828	17684	Mm.272321	NM_010828	ENSMUSG00000039910
Tns1	1110018I21Rik|1200014E20Rik|AI648117|E030018G17Rik|E030037J05Rik|Tns	tensin 1	protein-coding	chr1	74067869	74069443	+	359	NA	intron (NM_001289895, intron 2 of 32)	CpG-274	55791	NM_027884	21961	Mm.309975	NM_027884	ENSMUSG00000055322
Neurod2	Ndrf|bHLHa1	neurogenic differentiation 2	protein-coding	chr11	98298142	98298477	+	359	NA	Intergenic	Intergenic	31336	NM_010895	18013	Mm.4814	NM_010895	ENSMUSG00000038255
Tns1	1110018I21Rik|1200014E20Rik|AI648117|E030018G17Rik|E030037J05Rik|Tns	tensin 1	protein-coding	chr1	74067869	74069443	+	359	NA	intron (NM_001289895, intron 2 of 32)	CpG-274	55791	NM_027884	21961	Mm.309975	NM_027884	ENSMUSG00000055322
Nsmce4a	2410003A14Rik	NSE4 homolog A, SMC5-SMC6 complex component	protein-coding	chr7	130546886	130547290	+	357	NA	exon (NM_001162855, exon 1 of 11)	exon (NM_001162855, exon 1 of 11)	293	NM_001162855	67872	Mm.21714	NM_001162855	ENSMUSG00000040331
Vasn	2610528G05Rik|Atia|Slitl2	vasorin	protein-coding	chr16	4642867	4644159	+	354	NA	intron (NM_139307, intron 1 of 1)	intron (NM_139307, intron 1 of 1)	3568	NM_139307	246154	Mm.482140	NM_139307	ENSMUSG00000039646
Chid1	3110023E09Rik|AI841869	chitinase domain containing 1	protein-coding	chr7	141539390	141539944	+	354	NA	intron (NM_026522, intron 1 of 10)	CpG	190	NM_026522	68038	Mm.245355	NM_026522	ENSMUSG00000025512
Tmem258	1810006K21Rik	transmembrane protein 258	protein-coding	chr19	10204224	10204457	+	352	NA	promoter-TSS (NM_001271615)	promoter-TSS (NM_001271615)	138	NM_026919	69038	Mm.375100	NM_026919	ENSMUSG00000036372
Bcar3	AI131758|AND-34	breast cancer anti-estrogen resistance 3	protein-coding	chr3	122511978	122513116	+	351	NA	exon (NM_001355264, exon 5 of 10)	exon (NM_001355264, exon 5 of 10)	28978	NM_001355264	29815	Mm.45815	NM_013867	ENSMUSG00000028121
Tm9sf3	1810073M23Rik|2810031D16Rik|AI115521|AI413748|AW146116|AW549777|Smbp|mKIAA4036	transmembrane 9 superfamily member 3	protein-coding	chr19	41263172	41264310	+	350	NA	intron (NM_133352, intron 1 of 14)	CpG	263	NM_133352	107358	Mm.246440	NM_133352	ENSMUSG00000025016
Nudcd1	4921532K09Rik|AA407246|AW260430|AW556235|CML66-L|Cml66	NudC domain containing 1	protein-coding	chr15	44428167	44428416	+	349	NA	promoter-TSS (NM_026149)	promoter-TSS (NM_026149)	16	NM_026149	67429	Mm.490404	NM_026149	ENSMUSG00000038736
Zfp768	BC026432|Znf768	zinc finger protein 768	protein-coding	chr7	127345040	127346106	+	349	NA	promoter-TSS (NM_146202)	promoter-TSS (NM_146202)	-259	NM_146202	233890	Mm.23031	NM_146202	ENSMUSG00000047371
Zfp768	BC026432|Znf768	zinc finger protein 768	protein-coding	chr7	127345040	127346106	+	349	NA	promoter-TSS (NM_146202)	promoter-TSS (NM_146202)	-259	NM_146202	233890	Mm.23031	NM_146202	ENSMUSG00000047371
4931408D14Rik	-	RIKEN cDNA 4931408D14 gene	ncRNA	chr19	37264295	37264531	+	347	NA	promoter-TSS (NR_040298)	promoter-TSS (NR_040298)	-318	NR_040299	77059	Mm.251476	NR_040298
Srpr	1300011P19Rik|D11Mgi27|Srpra	signal recognition particle receptor ('docking protein')	protein-coding	chr9	35211127	35211715	+	347	NA	promoter-TSS (NM_001291449)	promoter-TSS (NM_001291449)	218	NM_026130	67398	Mm.284688	NM_026130	ENSMUSG00000032042
Cdk5rap3	1810007E24Rik|BC002318|C53|C81486|HSF-27|IC53|LZAP|MST016	CDK5 regulatory subunit associated protein 3	protein-coding	chr11	96916049	96916453	+	346	NA	intron (NM_030248, intron 1 of 13)	CpG-2520	263	NM_030248	80280	Mm.28297	NM_030248	ENSMUSG00000018669
Ticam1	AW046014|AW547018|TICAM-1|TRIF	toll-like receptor adaptor molecule 1	protein-coding	chr17	56276365	56276734	+	345	NA	intron (NM_174989, intron 1 of 1)	intron (NM_174989, intron 1 of 1)	218	NM_174989	106759	Mm.203952	NM_174989	ENSMUSG00000047123
Hjurp	6430706D22Rik|A730008H23Rik|C330011F01Rik|Gm975|Mfleg1	Holliday junction recognition protein	protein-coding	chr1	88284145	88285552	+	345	NA	Intergenic	Intergenic	-7269	NM_198652	381280	Mm.384762	NM_198652	ENSMUSG00000044783
Slc29a1	1200014D21Rik|AA407560|ENT1	solute carrier family 29 (nucleoside transporters), member 1	protein-coding	chr17	45599306	45599837	+	344	NA	promoter-TSS (NM_001199115)	promoter-TSS (NM_001199115)	32	NM_001199115	63959	Mm.29744	NM_022880	ENSMUSG00000023942
Aff1	9630032B01Rik|AW319193|Af4|Mllt2h|Rob	AF4/FMR2 family, member 1	protein-coding	chr5	103753690	103754083	+	341	NA	promoter-TSS (NM_001080798)	promoter-TSS (NM_001080798)	-276	NM_133919	17355	Mm.6949	NM_133919	ENSMUSG00000029313
Arhgap42	9030420J04Rik|BE136619	Rho GTPase activating protein 42	protein-coding	chr9	9238561	9239195	+	339	NA	5' UTR (NM_027823, exon 1 of 23)	5' UTR (NM_027823, exon 1 of 23)	135	NM_027823	71544	Mm.334955	NM_027823	ENSMUSG00000050730
Trim41	AW552703|BC020156|R75223|RINCK	tripartite motif-containing 41	protein-coding	chr11	48817147	48817530	+	338	NA	promoter-TSS (NM_145377)	promoter-TSS (NM_145377)	53	NM_145377	211007	Mm.794	NM_145377	ENSMUSG00000040365
Siah2	AA415433|Sinh2	siah E3 ubiquitin protein ligase 2	protein-coding	chr3	58691289	58692870	+	337	NA	promoter-TSS (NR_045167)	promoter-TSS (NR_045167)	309	NM_009174	20439	Mm.2847	NM_009174	ENSMUSG00000036432
Zfp112	Znf112|Znf228	zinc finger protein 112	protein-coding	chr7	24112479	24113075	+	336	NA	intron (NM_021307, intron 1 of 4)	intron (NM_021307, intron 1 of 4)	457	NM_021307	57745	Mm.82678	NM_021307	ENSMUSG00000052675
Ppat	5730454C12Rik|AA408689|AA675351|AI507113|C79945	phosphoribosyl pyrophosphate amidotransferase	protein-coding	chr5	76951387	76951647	+	335	NA	promoter-TSS (NM_172146)	promoter-TSS (NM_172146)	61	NM_172146	231327	Mm.202337	NM_172146	ENSMUSG00000029246
Fbxo15	AU019763|Fbx15|ecat3	F-box protein 15	protein-coding	chr18	84909674	84909928	+	334	NA	Intergenic	Intergenic	-25204	NM_015798	50764	Mm.28369	NM_015798	ENSMUSG00000034391
Swsap1	2310047B19Rik	SWIM type zinc finger 7 associated protein 1	protein-coding	chr9	21955790	21955968	+	333	NA	exon (NM_025870, exon 1 of 2)	exon (NM_025870, exon 1 of 2)	126	NM_025870	66962	Mm.46647	NM_025870	ENSMUSG00000051238
Tom1l2	2900016I08Rik|A730055F12Rik|AU042072|Srebf1	target of myb1-like 2 (chicken)	protein-coding	chr11	60352147	60352930	+	332	NA	promoter-TSS (NM_029044)	promoter-TSS (NM_029044)	367	NM_001039092	216810	Mm.218875	NM_153080	ENSMUSG00000000538
Sec31a	1810024J13Rik|ABP125|ABP130|AU042160|HSPC275|Sec31l1	Sec31 homolog A (S. cerevisiae)	protein-coding	chr5	100415885	100416536	+	332	NA	promoter-TSS (NM_026969)	promoter-TSS (NM_026969)	24	NM_026969	69162	Mm.18634	NM_026969	ENSMUSG00000035325
Nrp1	C530029I03|NP-1|NPN-1|Npn1|Nrp	neuropilin 1	protein-coding	chr8	128357078	128357576	+	330	NA	Intergenic	CpG	-1746	NM_001358959	18186	Mm.271745	NM_008737	ENSMUSG00000025810
Szrd1	1110022I03|D4Ertd22e	SUZ RNA binding domain containing 1	protein-coding	chr4	141139194	141139729	+	329	NA	intron (NM_001277195, intron 1 of 3)	CpG	335	NR_102344	213491	Mm.332006	NM_174996	ENSMUSG00000040842
Zbtb48	0610011D15Rik|AI327031|Hkr3|TZAP	zinc finger and BTB domain containing 48	protein-coding	chr4	152027293	152027666	+	329	NA	TTS (NM_031867)	TTS (NM_031867)	192	NM_133879	100090	Mm.24661	NM_133879	ENSMUSG00000028952
Tnpo2	1110034O24Rik|AA414969|AI464345|AI852433|IPO3|Knpb2b|Kpnb2b|TRN2	transportin 2 (importin 3, karyopherin beta 2b)	protein-coding	chr8	85036895	85037237	+	329	NA	promoter-TSS (NM_001122843)	promoter-TSS (NM_001122843)	-102	NM_001122843	212999	Mm.220357	NM_145390	ENSMUSG00000031691
Krt78	2310030B04Rik|Kb40	keratin 78	protein-coding	chr15	101976958	101977593	+	327	NA	Intergenic	Intergenic	-22988	NM_212487	332131	Mm.325105	NM_212487	ENSMUSG00000050463
Pisd-ps3	4933439C20Rik	phosphatidylserine decarboxylase, pseudogene 3	pseudo	chrUn_JH584304	59541	60098	+	325	NA	promoter-TSS (NR_003518)	promoter-TSS (NR_003518)	-130	NR_003518	66776	Mm.247625	NR_003518
Arf1	-	ADP-ribosylation factor 1	protein-coding	chr11	59227496	59228305	+	325	NA	5' UTR (NM_001130408, exon 1 of 5)	5' UTR (NM_001130408, exon 1 of 5)	262	NM_001130408	11840	Mm.371546	NM_007476	ENSMUSG00000048076
Mia3	9130229H14Rik|A930039G15Rik|AU022327|B230399H06Rik|C80126|Gm1525|TANGO1|Tango	melanoma inhibitory activity 3	protein-coding	chr1	183368595	183370004	+	325	NA	intron (NM_177389, intron 1 of 26)	CpG	266	NM_177389	338366	Mm.41152	NM_177389
Mia2	Ctage5|D12Bwg0579e|Mea6|Mgea|Mgea6	melanoma inhibitory activity 2	protein-coding	chr12	59130695	59131718	+	324	NA	promoter-TSS (NM_001165253)	promoter-TSS (NM_001165253)	-247	NM_001165253	338320	Mm.213215	NM_146034	ENSMUSG00000021000
Mia2	Ctage5|D12Bwg0579e|Mea6|Mgea|Mgea6	melanoma inhibitory activity 2	protein-coding	chr12	59130695	59131718	+	324	NA	promoter-TSS (NM_001165253)	promoter-TSS (NM_001165253)	-247	NM_001165253	338320	Mm.213215	NM_146034	ENSMUSG00000021000
Mia2	Ctage5|D12Bwg0579e|Mea6|Mgea|Mgea6	melanoma inhibitory activity 2	protein-coding	chr12	59130695	59131718	+	324	NA	promoter-TSS (NM_001165253)	promoter-TSS (NM_001165253)	-247	NM_001165253	338320	Mm.213215	NM_146034	ENSMUSG00000021000
Them7	0610012H03Rik	thioesterase superfamily member 7	protein-coding	chr2	105224290	105225001	+	324	NA	intron (NM_001159638, intron 1 of 2)	intron (NM_001159638, intron 1 of 2)	303	NM_001159638	74088	Mm.46188	NM_028747	ENSMUSG00000055312
Mia2	Ctage5|D12Bwg0579e|Mea6|Mgea|Mgea6	melanoma inhibitory activity 2	protein-coding	chr12	59130695	59131718	+	324	NA	promoter-TSS (NM_001165253)	promoter-TSS (NM_001165253)	-247	NM_001165253	338320	Mm.213215	NM_146034	ENSMUSG00000021000
Scd1	AA589638|AI265570|Scd|Scd-1|ab	stearoyl-Coenzyme A desaturase 1	protein-coding	chr19	44388626	44388882	+	323	NA	Intergenic	Intergenic	18955	NM_009127	20249	Mm.267377	NM_009127	ENSMUSG00000037071
Pde4dip	4732458A06Rik|9430063L05Rik|C87016|D130016K21Rik|D3Bwg1078e|Usmg4|mKIAA0454	phosphodiesterase 4D interacting protein (myomegalin)	protein-coding	chr3	97767552	97768370	+	321	NA	promoter-TSS (NR_110360)	promoter-TSS (NR_110360)	53	NR_110360	83679	Mm.129840	NM_031401	ENSMUSG00000038170
Lig3	D11Wsu78e	ligase III, DNA, ATP-dependent	protein-coding	chr11	82781196	82781762	+	321	NA	promoter-TSS (NR_126067)	promoter-TSS (NR_126067)	370	NM_001291247	16882	Mm.277136	NM_010716	ENSMUSG00000020697
Pex11g	1810022F11Rik|1810049N02Rik|Pex11c|Pex11gamma	peroxisomal biogenesis factor 11 gamma	protein-coding	chr8	3467372	3467667	+	320	NA	intron (NM_026951, intron 1 of 4)	intron (NM_026951, intron 1 of 4)	129	NM_026951	69129	Mm.45279	NM_026951	ENSMUSG00000069633
Nfib	6720429L07Rik|CTF|E030026I10Rik|NF-I/B|NF1-B|NFI-B	nuclear factor I/B	protein-coding	chr4	82506243	82507016	+	320	NA	promoter-TSS (NM_001113210)	promoter-TSS (NM_001113210)	-850	NM_008687	18028	Mm.317947	NM_008687	ENSMUSG00000008575
Mal2	AI461653	mal, T cell differentiation protein 2	protein-coding	chr15	54571048	54572159	+	320	NA	exon (NM_178920, exon 1 of 4)	exon (NM_178920, exon 1 of 4)	237	NM_178920	105853	Mm.410994	NM_178920	ENSMUSG00000024479
Nfib	6720429L07Rik|CTF|E030026I10Rik|NF-I/B|NF1-B|NFI-B	nuclear factor I/B	protein-coding	chr4	82506243	82507016	+	320	NA	promoter-TSS (NM_001113210)	promoter-TSS (NM_001113210)	-850	NM_008687	18028	Mm.317947	NM_008687	ENSMUSG00000008575
1810058I24Rik	AI414869|AI848234	RIKEN cDNA 1810058I24 gene	ncRNA	chr6	35252634	35252943	+	316	NA	promoter-TSS (NR_015608)	promoter-TSS (NR_015608)	56	NR_027875	67705	Mm.228046	NR_015608	ENSMUSG00000073155
Dusp11	2010300F21Rik|AI481497	dual specificity phosphatase 11 (RNA/RNP complex 1-interacting)	protein-coding	chr6	85961223	85961845	+	315	NA	exon (NM_028099, exon 1 of 9)	exon (NM_028099, exon 1 of 9)	133	NM_028099	72102	Mm.24007	NM_028099	ENSMUSG00000030002
Slc25a47	AI132487|AI876593|HDMCP	solute carrier family 25, member 47	protein-coding	chr12	108852264	108852978	+	314	NA	intron (NM_001012310, intron 1 of 5)	intron (NM_001012310, intron 1 of 5)	1492	NM_001012310	104910	Mm.202653	NM_001012310	ENSMUSG00000048856
Ints5	1110055N21Rik|mKIAA1698	integrator complex subunit 5	protein-coding	chr19	8893047	8893403	+	314	NA	intron (NM_176843, intron 1 of 1)	CpG	238	NM_176843	109077	Mm.290474	NM_176843	ENSMUSG00000071652
Fzd8	Fz8	frizzled class receptor 8	protein-coding	chr18	8935811	8936095	+	313	NA	Intergenic	RMER17B|LTR|ERVK	-276903	NM_008058	14370	Mm.184289	NM_008058	ENSMUSG00000036904
Srprb	AA409543	signal recognition particle receptor, B subunit	protein-coding	chr9	103201719	103202068	+	313	NA	intron (NM_009275, intron 1 of 6)	CpG	172	NM_009275	20818	Mm.273053	NM_009275	ENSMUSG00000032553
Bet1	AW555236|Bet-1	Bet1 golgi vesicular membrane trafficking protein	protein-coding	chr6	4086691	4086918	+	313	NA	5' UTR (NM_009748, exon 1 of 4)	5' UTR (NM_009748, exon 1 of 4)	126	NM_009748	12068	Mm.286457	NM_009748	ENSMUSG00000032757
Ube2g2	1110003O05Rik|D10Xrf369|UBC7|Ubc7p	ubiquitin-conjugating enzyme E2G 2	protein-coding	chr10	77621968	77622695	+	313	NA	promoter-TSS (NM_019803)	promoter-TSS (NM_019803)	10	NM_019803	22213	Mm.458125	NM_019803	ENSMUSG00000009293
Zfp395	BC053701|Gm910	zinc finger protein 395	protein-coding	chr14	65388433	65388999	+	312	NA	intron (NM_199029, intron 3 of 9)	intron (NM_199029, intron 3 of 9)	30040	NM_199029	380912	Mm.270087	NM_199029	ENSMUSG00000034522
Nfe2l2	Nrf2	nuclear factor, erythroid derived 2, like 2	protein-coding	chr2	75704715	75705027	+	312	NA	promoter-TSS (NM_010902)	promoter-TSS (NM_010902)	-208	NM_010902	18024	Mm.1025	NM_010902	ENSMUSG00000015839
Akr1a1	2610201A18Rik|Akr1a4	aldo-keto reductase family 1, member A1 (aldehyde reductase)	protein-coding	chr4	116651237	116651675	+	312	NA	5' UTR (NM_021473, exon 1 of 9)	5' UTR (NM_021473, exon 1 of 9)	218	NM_021473	58810	Mm.30085	NM_021473	ENSMUSG00000028692
Chd9	1810014J18Rik|9030205D12Rik|A330063D19Rik|AD013|PRIC320|mKIAA0308	chromodomain helicase DNA binding protein 9	protein-coding	chr8	90869017	90869680	+	311	NA	intron (NM_177224, intron 2 of 39)	intron (NM_177224, intron 2 of 39)	40513	NM_177224	109151	Mm.100615	NM_177224	ENSMUSG00000056608
Gadd45gip1	2310040G17Rik|AI425883|Crif1|MRP-L59|Plinp1	growth arrest and DNA-damage-inducible, gamma interacting protein 1	protein-coding	chr8	84832093	84832675	+	311	NA	promoter-TSS (NR_033145)	promoter-TSS (NR_033145)	102	NM_183358	102060	Mm.489649	NM_183358	ENSMUSG00000033751
Txn2	2510006J11Rik|AI788873|Trx2	thioredoxin 2	protein-coding	chr15	77928746	77928968	+	308	NA	intron (NM_019913, intron 1 of 3)	CpG	137	NM_019913	56551	Mm.291917	NM_019913	ENSMUSG00000005354
Slc37a4	100043178|G6PT|G6pt1|GSD-1b|mG6PT	solute carrier family 37 (glucose-6-phosphate transporter), member 4	protein-coding	chr9	44397135	44397502	+	308	NA	promoter-TSS (NM_008063)	promoter-TSS (NM_008063)	223	NM_001357729	14385	Mm.30087	NM_008063	ENSMUSG00000032114
Ccdc12	2700094L05Rik|C76605	coiled-coil domain containing 12	protein-coding	chr9	110656563	110656791	+	307	NA	intron (NM_028312, intron 1 of 6)	CpG	174	NM_028312	72654	Mm.249115	NM_028312	ENSMUSG00000019659
Crcp	AL022669	calcitonin gene-related peptide-receptor component protein	protein-coding	chr5	130031784	130032070	+	307	NA	intron (NM_007761, intron 1 of 5)	ID_B1|SINE|B4	2621	NM_007761	12909	Mm.18072	NM_007761	ENSMUSG00000025532
Plpp5	1810019D05Rik|2310022A04Rik|AW045471|Ppapdc1|Ppapdc1b	phospholipid phosphatase 5	protein-coding	chr8	25719993	25720504	+	307	NA	TTS (NM_001081269)	TTS (NM_001081269)	200	NM_001293703	71910	Mm.385055	NM_028000	ENSMUSG00000031570
Kank2	AI504612|Ankrd25|BC010245	KN motif and ankyrin repeat domains 2	protein-coding	chr9	21798388	21798956	+	306	NA	promoter-TSS (NM_145611)	promoter-TSS (NM_145611)	-126	NM_145611	235041	Mm.257371	NM_145611	ENSMUSG00000032194
Pisd-ps3	4933439C20Rik	phosphatidylserine decarboxylase, pseudogene 3	pseudo	chrUn_JH584304	40027	40259	+	304	NA	Intergenic	Intergenic	19546	NR_003518	66776	Mm.247625	NR_003518
Eif2a	D030048D22|D3Ertd194e	eukaryotic translation initiation factor 2A	protein-coding	chr3	58525186	58526240	+	304	NA	promoter-TSS (NM_001005509)	promoter-TSS (NM_001005509)	-108	NM_001005509	229317	Mm.21617	NM_001005509	ENSMUSG00000027810
Srp9	9kDa	signal recognition particle 9	protein-coding	chr1	182124754	182125197	+	303	NA	exon (NM_012058, exon 1 of 3)	exon (NM_012058, exon 1 of 3)	238	NM_012058	27058	Mm.273196	NM_012058	ENSMUSG00000026511
Tln1	Tln	talin 1	protein-coding	chr4	43562005	43562440	+	303	NA	promoter-TSS (NM_013497)	promoter-TSS (NM_013497)	361	NM_011602	21894	Mm.208601	NM_011602	ENSMUSG00000028465
Vps13d	-	vacuolar protein sorting 13D	protein-coding	chr4	145219672	145220058	+	303	NA	exon (NM_011610, exon 9 of 10)	exon (NM_011610, exon 9 of 10)	-24860	NM_001276465	230895	Mm.240310	NM_001033190	ENSMUSG00000020220
Rara	Nr1b1|RAR|RARalpha1	retinoic acid receptor, alpha	protein-coding	chr11	98962635	98964910	+	302	NA	intron (NM_001176528, intron 1 of 7)	intron (NM_001176528, intron 1 of 7)	-1100	NM_001361954	19401	Mm.439744	NM_009024	ENSMUSG00000037992
Mgat1	Mgat-1	mannoside acetylglucosaminyltransferase 1	protein-coding	chr11	49260596	49262950	+	302	NA	exon (NM_010794, exon 3 of 3)	exon (NM_010794, exon 3 of 3)	11221	NM_001110150	17308	Mm.196933	NM_010794	ENSMUSG00000020346
Mgat1	Mgat-1	mannoside acetylglucosaminyltransferase 1	protein-coding	chr11	49260596	49262950	+	302	NA	exon (NM_010794, exon 3 of 3)	exon (NM_010794, exon 3 of 3)	11221	NM_001110150	17308	Mm.196933	NM_010794	ENSMUSG00000020346
Mgat1	Mgat-1	mannoside acetylglucosaminyltransferase 1	protein-coding	chr11	49260596	49262950	+	302	NA	exon (NM_010794, exon 3 of 3)	exon (NM_010794, exon 3 of 3)	11221	NM_001110150	17308	Mm.196933	NM_010794	ENSMUSG00000020346
0610009O20Rik	2700004E22Rik|Dele|Kiaa0141	RIKEN cDNA 0610009O20 gene	protein-coding	chr18	38250258	38250480	+	302	NA	promoter-TSS (NR_015475)	promoter-TSS (NR_015475)	120	NM_024179	66839	Mm.281086	NM_024179	ENSMUSG00000024442
Rara	Nr1b1|RAR|RARalpha1	retinoic acid receptor, alpha	protein-coding	chr11	98962635	98964910	+	302	NA	intron (NM_001176528, intron 1 of 7)	intron (NM_001176528, intron 1 of 7)	-1100	NM_001361954	19401	Mm.439744	NM_009024	ENSMUSG00000037992
Rara	Nr1b1|RAR|RARalpha1	retinoic acid receptor, alpha	protein-coding	chr11	98962635	98964910	+	302	NA	intron (NM_001176528, intron 1 of 7)	intron (NM_001176528, intron 1 of 7)	-1100	NM_001361954	19401	Mm.439744	NM_009024	ENSMUSG00000037992
Rara	Nr1b1|RAR|RARalpha1	retinoic acid receptor, alpha	protein-coding	chr11	98962635	98964910	+	302	NA	intron (NM_001176528, intron 1 of 7)	intron (NM_001176528, intron 1 of 7)	-1100	NM_001361954	19401	Mm.439744	NM_009024	ENSMUSG00000037992
Mgat1	Mgat-1	mannoside acetylglucosaminyltransferase 1	protein-coding	chr11	49260596	49262950	+	302	NA	exon (NM_010794, exon 3 of 3)	exon (NM_010794, exon 3 of 3)	11221	NM_001110150	17308	Mm.196933	NM_010794	ENSMUSG00000020346
1700022H01Rik	-	RIKEN cDNA 1700022H01 gene	ncRNA	chr10	61680359	61680737	+	299	NA	promoter-TSS (NR_126477)	promoter-TSS (NR_126477)	-258	NR_126477	75539		NR_126477
Zfp414	0610030H11Rik|Znf414	zinc finger protein 414	protein-coding	chr17	33629126	33629334	+	298	NA	intron (NM_026712, intron 1 of 5)	CpG	138	NM_026712	328801	Mm.181488	NM_026712	ENSMUSG00000073423
N4bp2	B3bp|E430014I16|Gm1791|Gm868	NEDD4 binding protein 2	protein-coding	chr5	65763313	65764851	+	297	NA	intron (NM_001024917, intron 1 of 19)	CpG	561	NM_001024917	333789	Mm.332398	NM_001024917	ENSMUSG00000037795
N4bp2	B3bp|E430014I16|Gm1791|Gm868	NEDD4 binding protein 2	protein-coding	chr5	65763313	65764851	+	297	NA	intron (NM_001024917, intron 1 of 19)	CpG	561	NM_001024917	333789	Mm.332398	NM_001024917	ENSMUSG00000037795
Arap1	2410002L19Rik|Centd2|mKIAA0782	ArfGAP with RhoGAP domain, ankyrin repeat and PH domain 1	protein-coding	chr7	101345462	101346364	+	296	NA	exon (NM_001360460, exon 8 of 8)	exon (NM_001360460, exon 8 of 8)	-2156	NM_001040111	69710	Mm.277687	NM_027180	ENSMUSG00000032812
Syvn1	1200010C09Rik|AW211966|C85322|D530017H19Rik|Hrd1	synovial apoptosis inhibitor 1, synoviolin	protein-coding	chr19	6046149	6046432	+	296	NA	promoter-TSS (NM_028769)	promoter-TSS (NM_028769)	-286	NM_028769	74126	Mm.149870	NM_028769	ENSMUSG00000024807
Arap1	2410002L19Rik|Centd2|mKIAA0782	ArfGAP with RhoGAP domain, ankyrin repeat and PH domain 1	protein-coding	chr7	101345462	101346364	+	296	NA	exon (NM_001360460, exon 8 of 8)	exon (NM_001360460, exon 8 of 8)	-2156	NM_001040111	69710	Mm.277687	NM_027180	ENSMUSG00000032812
Gne	2310066H07Rik|DMRV|GLCNE|IBM2|NM|Uae1	glucosamine (UDP-N-acetyl)-2-epimerase/N-acetylmannosamine kinase	protein-coding	chr4	44072194	44072833	+	294	NA	5' UTR (NM_001190414, exon 1 of 12)	5' UTR (NM_001190414, exon 1 of 12)	204	NM_001190414	50798	Mm.256718	NM_015828	ENSMUSG00000028479
Rpl36	-	ribosomal protein L36	protein-coding	chr17	56613454	56614184	+	294	NA	TTS (NM_028782)	TTS (NM_028782)	424	NM_018730	54217	Mm.11376	NM_018730	ENSMUSG00000057863
Rpl36	-	ribosomal protein L36	protein-coding	chr17	56613454	56614184	+	294	NA	TTS (NM_028782)	TTS (NM_028782)	424	NM_018730	54217	Mm.11376	NM_018730	ENSMUSG00000057863
Echdc3	2310005D12Rik|AI662097	enoyl Coenzyme A hydratase domain containing 3	protein-coding	chr2	6212716	6212959	+	293	NA	exon (NM_024208, exon 1 of 5)	exon (NM_024208, exon 1 of 5)	157	NM_024208	67856	Mm.38342	NM_024208	ENSMUSG00000039063
Cetn3	MmCEN3	centrin 3	protein-coding	chr13	81783309	81783610	+	293	NA	intron (NM_007684, intron 1 of 4)	CpG	212	NM_007684	12626	Mm.12481	NM_007684	ENSMUSG00000021537
Dus3l	AI662135|AW557805	dihydrouridine synthase 3-like (S. cerevisiae)	protein-coding	chr17	56764803	56765176	+	293	NA	intron (NM_001360405, intron 1 of 11)	CpG	238	NM_001360405	224907	Mm.293973	NM_144858	ENSMUSG00000007603
Fnbp1l	2610318I01Rik|AW548221|TOCA1|toca-1	formin binding protein 1-like	protein-coding	chr3	122619133	122620081	+	293	NA	5' UTR (NM_153118, exon 1 of 14)	5' UTR (NM_153118, exon 1 of 14)	107	NM_001114665	214459	Mm.209491	NM_153118	ENSMUSG00000039735
Lman2	1110003H06Rik|1300009F09Rik|AA408240|AL023023|AU040819|GP36B|VIP36	lectin, mannose-binding 2	protein-coding	chr13	55362083	55362886	+	293	NA	exon (NM_025828, exon 1 of 8)	exon (NM_025828, exon 1 of 8)	299	NM_025828	66890	Mm.38868	NM_025828	ENSMUSG00000021484
Msra	2310045J23Rik|6530413P12Rik|MSR-A	methionine sulfoxide reductase A	protein-coding	chr14	64440150	64440888	+	293	NA	intron (NM_001253715, intron 1 of 4)	intron (NM_001253715, intron 1 of 4)	507	NM_001253715	110265	Mm.26713	NM_026322	ENSMUSG00000054733
Fnbp1l	2610318I01Rik|AW548221|TOCA1|toca-1	formin binding protein 1-like	protein-coding	chr3	122619133	122620081	+	293	NA	5' UTR (NM_153118, exon 1 of 14)	5' UTR (NM_153118, exon 1 of 14)	107	NM_001114665	214459	Mm.209491	NM_153118	ENSMUSG00000039735
Hexim2	4933402L21Rik	hexamethylene bis-acetamide inducible 2	protein-coding	chr11	103132288	103132848	+	288	NA	promoter-TSS (NM_027658)	promoter-TSS (NM_027658)	-771	NM_001130516	71059	Mm.273871	NM_027658	ENSMUSG00000043372
Atxn2	9630045M23Rik|ATX2|AW544490|Sca2	ataxin 2	protein-coding	chr5	121686738	121687170	+	288	NA	3' UTR (NM_028227, exon 12 of 12)	3' UTR (NM_028227, exon 12 of 12)	-24655	NM_009125	20239	Mm.260900	NM_009125	ENSMUSG00000042605
Actr8	5730542K05Rik|ARP8	ARP8 actin-related protein 8	protein-coding	chr14	29978363	29978701	+	288	NA	exon (NM_027493, exon 1 of 13)	exon (NM_027493, exon 1 of 13)	195	NM_027493	56249	Mm.215110	NM_027493	ENSMUSG00000015971
Gba2	F630034E04	glucosidase beta 2	protein-coding	chr4	43578703	43579141	+	287	NA	promoter-TSS (NM_172692)	promoter-TSS (NM_172692)	-58	NM_172692	230101	Mm.229444	NM_172692	ENSMUSG00000028467
9530080O11Rik	-	RIKEN cDNA 9530080O11 gene	ncRNA	chr4	95967280	95967805	+	286	NA	promoter-TSS (NR_045777)	promoter-TSS (NR_045777)	113	NR_045776	319247	Mm.473527	NM_175680	ENSMUSG00000044125
Slc12a3	AI035291|NCC|NCCT|TSC	solute carrier family 12, member 3	protein-coding	chr8	94354419	94354715	+	286	NA	intron (NM_019415, intron 21 of 24)	intron (NM_019415, intron 21 of 24)	25359	NM_019415	20497	Mm.25804	NM_019415	ENSMUSG00000031766
5730435O14Rik	-	RIKEN cDNA 5730435O14 gene	ncRNA	chr10	41553018	41553321	+	286	NA	exon (NM_001358562, exon 42 of 48)	exon (NM_001358562, exon 42 of 48)	-14847	NR_045341	70538	Mm.399807	NR_045341	ENSMUSG00000091370
Tbcc	2810055C19Rik	tubulin-specific chaperone C	protein-coding	chr17	46889439	46890328	+	285	NA	promoter-TSS (NM_178385)	promoter-TSS (NM_178385)	-738	NM_178385	72726	Mm.33780	NM_178385	ENSMUSG00000036430
Gm12500	-	predicted gene 12500	protein-coding	chr3	108085062	108086790	+	285	NA	promoter-TSS (NM_001346665)	promoter-TSS (NM_001346665)	-50	NM_001358018	791415	Mm.374791	NM_001358018	ENSMUSG00000056411
Tab1	2310012M03Rik|Map3k7ip1|b2b449Clo	TGF-beta activated kinase 1/MAP3K7 binding protein 1	protein-coding	chr15	80133157	80133856	+	285	NA	intron (NM_025609, intron 1 of 10)	CpG	352	NM_025609	66513	Mm.288245	NM_025609	ENSMUSG00000022414
Stt3b	1300006C19Rik|Simp	STT3, subunit of the oligosaccharyltransferase complex, homolog B (S. cerevisiae)	protein-coding	chr9	115309431	115310432	+	284	NA	exon (NM_024222, exon 1 of 16)	exon (NM_024222, exon 1 of 16)	490	NM_024222	68292	Mm.296158	NM_024222	ENSMUSG00000032437
Eef1a1	-	eukaryotic translation elongation factor 1 alpha 1	protein-coding	chr9	78520760	78521121	+	284	NA	Intergenic	Intergenic	-39216	NM_010106	13627	Mm.138471	NM_010106	ENSMUSG00000037742
Pskh1	AW539964|E130013P03Rik|b2b1230Clo	protein serine kinase H1	protein-coding	chr8	105900461	105900844	+	284	NA	intron (NM_173432, intron 1 of 2)	CpG	178	NM_173432	244631	Mm.27627	NM_173432	ENSMUSG00000048310
Stt3b	1300006C19Rik|Simp	STT3, subunit of the oligosaccharyltransferase complex, homolog B (S. cerevisiae)	protein-coding	chr9	115309431	115310432	+	284	NA	exon (NM_024222, exon 1 of 16)	exon (NM_024222, exon 1 of 16)	490	NM_024222	68292	Mm.296158	NM_024222	ENSMUSG00000032437
Ndufb9	1190008J14Rik	NADH dehydrogenase (ubiquinone) 1 beta subcomplex, 9	protein-coding	chr15	58988483	58988833	+	283	NA	intron (NM_144800, intron 3 of 14)	intron (NM_144800, intron 3 of 14)	54848	NM_023172	66218	Mm.322294	NM_023172	ENSMUSG00000022354
Dcps	1700001E16Rik|AA408441	decapping enzyme, scavenger	protein-coding	chr9	35175794	35176295	+	283	NA	promoter-TSS (NM_027030)	promoter-TSS (NM_027030)	-57	NM_027030	69305	Mm.229110	NM_027030	ENSMUSG00000032040
Bhlhe40	Bhlhb2|C130042M06Rik|CR8|Clast5|Dec1|Sharp2|Stra13|Stra14	basic helix-loop-helix family, member e40	protein-coding	chr6	108658754	108659003	+	282	NA	intron (NR_104577, intron 1 of 6)	intron (NR_104577, intron 1 of 6)	-1751	NM_011498	20893	Mm.2436	NM_011498	ENSMUSG00000030103
Tm9sf2	1500001N15Rik|AA536814|D14Ertd64e|P76	transmembrane 9 superfamily member 2	protein-coding	chr14	122106765	122107714	+	281	NA	promoter-TSS (NR_015586)	promoter-TSS (NR_015586)	157	NM_080556	68059	Mm.275191	NM_080556	ENSMUSG00000025544
Clptm1l	C130052I12Rik|Crr9	CLPTM1-like	protein-coding	chr13	73603800	73604506	+	281	NA	5' UTR (NM_146047, exon 1 of 17)	5' UTR (NM_146047, exon 1 of 17)	151	NM_146047	218335	Mm.30099	NM_146047	ENSMUSG00000021610
Slc35d1	AI834976|C330011J09|UGTREL7|mKIAA0260	solute carrier family 35 (UDP-glucuronic acid/UDP-N-acetylgalactosamine dual transporter), member D1	protein-coding	chr4	103215277	103215476	+	281	NA	promoter-TSS (NM_001356276)	promoter-TSS (NM_001356276)	-200	NM_177732	242585	Mm.281800	NM_177732	ENSMUSG00000028521
Jade1	AU041499|D530048A03Rik|Phf17|mKIAA1807	jade family PHD finger 1	protein-coding	chr3	41600142	41600473	+	280	NA	intron (NM_001130184, intron 7 of 10)	intron (NM_001130184, intron 7 of 10)	35427	NM_001130186	269424	Mm.286285	NM_172303	ENSMUSG00000025764
Iba57	4930543L23Rik|A230051G13Rik|C1orf69	IBA57 homolog, iron-sulfur cluster assembly	protein-coding	chr11	59163498	59163800	+	280	NA	promoter-TSS (NM_001270791)	promoter-TSS (NM_001270791)	96	NM_173785	216792	Mm.266175	NM_173785	ENSMUSG00000049287
Dusp12	1190004O14Rik|AA027408|AW049275|ESTM36|LMW-DSP4|T-DSP4|VH1|mVH1	dual specificity phosphatase 12	protein-coding	chr1	170884873	170885473	+	279	NA	exon (NM_001356485, exon 1 of 5)	exon (NM_001356485, exon 1 of 5)	367	NM_023173	80915	Mm.34365	NM_023173	ENSMUSG00000026659
2019-09-09	MSF1|Msf|PNUTL4|Sint1	septin 9	protein-coding	chr11	117284193	117285074	+	279	NA	intron (NM_001113487, intron 1 of 10)	intron (NM_001113487, intron 1 of 10)	18387	NM_001113487	53860	Mm.38450	NM_017380	ENSMUSG00000059248
Gse1	2210013I18Rik|mKIAA0182	genetic suppressor element 1, coiled-coil protein	protein-coding	chr8	120409642	120409855	+	279	NA	Intergenic	Intergenic	-79118	NM_198671	382034	Mm.334856	NM_198671	ENSMUSG00000031822
2019-09-09	MSF1|Msf|PNUTL4|Sint1	septin 9	protein-coding	chr11	117284193	117285074	+	279	NA	intron (NM_001113487, intron 1 of 10)	intron (NM_001113487, intron 1 of 10)	18387	NM_001113487	53860	Mm.38450	NM_017380	ENSMUSG00000059248
Cltc	3110065L21Rik|CHC|R74732	clathrin, heavy polypeptide (Hc)	protein-coding	chr11	86757919	86758268	+	279	NA	promoter-TSS (NM_001356393)	promoter-TSS (NM_001356393)	-526	NM_001356393	67300	Mm.254588	NM_001003908	ENSMUSG00000047126
Id2	AI255428|C78922|Idb2|bHLHb26	inhibitor of DNA binding 2	protein-coding	chr12	25100709	25100958	+	279	NA	Intergenic	CpG	-4741	NM_010496	15902	Mm.34871	NM_010496	ENSMUSG00000020644
Map2k2	AA589381|MEK2|MK2|Prkmk2	mitogen-activated protein kinase kinase 2	protein-coding	chr10	81106000	81106183	+	278	NA	5' UTR (NM_001347144, exon 1 of 11)	5' UTR (NM_001347144, exon 1 of 11)	176	NM_001347144	26396	Mm.275436	NM_023138	ENSMUSG00000035027
Gga1	4930406E12Rik|AU016030|AW209092	golgi associated, gamma adaptin ear containing, ARF binding protein 1	protein-coding	chr15	78877219	78877848	+	278	NA	5' UTR (NM_145929, exon 1 of 17)	5' UTR (NM_145929, exon 1 of 17)	343	NM_145929	106039	Mm.251331	NM_145929	ENSMUSG00000033128
Gga1	4930406E12Rik|AU016030|AW209092	golgi associated, gamma adaptin ear containing, ARF binding protein 1	protein-coding	chr15	78877219	78877848	+	278	NA	5' UTR (NM_145929, exon 1 of 17)	5' UTR (NM_145929, exon 1 of 17)	343	NM_145929	106039	Mm.251331	NM_145929	ENSMUSG00000033128
Prrc1	1190002C06Rik|2310058D16Rik|3110038B19Rik|9430085A19Rik	proline-rich coiled-coil 1	protein-coding	chr18	57354640	57355302	+	278	NA	intron (NM_028447, intron 1 of 8)	CpG	238	NM_028447	73137	Mm.29889	NM_028447	ENSMUSG00000024594
Gga1	4930406E12Rik|AU016030|AW209092	golgi associated, gamma adaptin ear containing, ARF binding protein 1	protein-coding	chr15	78877219	78877848	+	278	NA	5' UTR (NM_145929, exon 1 of 17)	5' UTR (NM_145929, exon 1 of 17)	343	NM_145929	106039	Mm.251331	NM_145929	ENSMUSG00000033128
Gga1	4930406E12Rik|AU016030|AW209092	golgi associated, gamma adaptin ear containing, ARF binding protein 1	protein-coding	chr15	78877219	78877848	+	278	NA	5' UTR (NM_145929, exon 1 of 17)	5' UTR (NM_145929, exon 1 of 17)	343	NM_145929	106039	Mm.251331	NM_145929	ENSMUSG00000033128
Tmem106b	2310036D22Rik|5830455K21Rik|6430519M21Rik|AI428776|AI661344	transmembrane protein 106B	protein-coding	chr6	13069827	13070145	+	277	NA	intron (NM_027992, intron 1 of 8)	CpG	227	NM_027992	71900	Mm.27742	NM_027992	ENSMUSG00000029571
Pim3	BC026639|Kid1	proviral integration site 3	protein-coding	chr15	88862554	88863915	+	277	NA	exon (NM_145478, exon 4 of 6)	exon (NM_145478, exon 4 of 6)	1040	NM_145478	223775	Mm.400129	NM_145478	ENSMUSG00000035828
Bhlhe40	Bhlhb2|C130042M06Rik|CR8|Clast5|Dec1|Sharp2|Stra13|Stra14	basic helix-loop-helix family, member e40	protein-coding	chr6	108659170	108660432	+	277	NA	promoter-TSS (NM_011498)	promoter-TSS (NM_011498)	-828	NM_011498	20893	Mm.2436	NM_011498	ENSMUSG00000030103
Ero1l	ERO1-L|Ero1a	ERO1-like (S. cerevisiae)	protein-coding	chr14	45318133	45318847	+	277	NA	promoter-TSS (NM_015774)	promoter-TSS (NM_015774)	82	NM_015774	50527	Mm.387108	NM_015774	ENSMUSG00000021831
Ero1l	ERO1-L|Ero1a	ERO1-like (S. cerevisiae)	protein-coding	chr14	45318133	45318847	+	277	NA	promoter-TSS (NM_015774)	promoter-TSS (NM_015774)	82	NM_015774	50527	Mm.387108	NM_015774	ENSMUSG00000021831
Efna1	AI325262|B61|Efl1|Epl1|Eplg1|Lerk1	ephrin A1	protein-coding	chr3	89280442	89281939	+	276	NA	promoter-TSS (NM_001162425)	promoter-TSS (NM_001162425)	-239	NM_001162425	13636	Mm.15675	NM_010107	ENSMUSG00000027954
Efna1	AI325262|B61|Efl1|Epl1|Eplg1|Lerk1	ephrin A1	protein-coding	chr3	89280442	89281939	+	276	NA	promoter-TSS (NM_001162425)	promoter-TSS (NM_001162425)	-239	NM_001162425	13636	Mm.15675	NM_010107	ENSMUSG00000027954
Tmem167b	2010200O16Rik	transmembrane protein 167B	protein-coding	chr3	108562073	108562381	+	276	NA	intron (NM_026198, intron 1 of 2)	CpG	239	NM_026198	67495	Mm.32615	NM_026198	ENSMUSG00000068732
Efna1	AI325262|B61|Efl1|Epl1|Eplg1|Lerk1	ephrin A1	protein-coding	chr3	89280442	89281939	+	276	NA	promoter-TSS (NM_001162425)	promoter-TSS (NM_001162425)	-239	NM_001162425	13636	Mm.15675	NM_010107	ENSMUSG00000027954
Pdcd6ip	AI480591|AW544830|Aip1|Alix|C76364|Eig2|mKIAA1375	programmed cell death 6 interacting protein	protein-coding	chr9	113707785	113708578	+	276	NA	promoter-TSS (NM_001164677)	promoter-TSS (NM_001164677)	78	NM_011052	18571	Mm.29816	NM_011052	ENSMUSG00000032504
Efna1	AI325262|B61|Efl1|Epl1|Eplg1|Lerk1	ephrin A1	protein-coding	chr3	89280442	89281939	+	276	NA	promoter-TSS (NM_001162425)	promoter-TSS (NM_001162425)	-239	NM_001162425	13636	Mm.15675	NM_010107	ENSMUSG00000027954
Slc20a1	AI607883|Glvr-1|Glvr1	solute carrier family 20, member 1	protein-coding	chr2	129198165	129198964	+	276	NA	promoter-TSS (NM_001159593)	promoter-TSS (NM_001159593)	-209	NM_015747	20515	Mm.272675	NM_015747	ENSMUSG00000027397
Nr2c1	4831444H07Rik|80.3|Eenr|TR2|Tr2-11	nuclear receptor subfamily 2, group C, member 1	protein-coding	chr10	94147873	94148468	+	275	NA	intron (NM_011629, intron 1 of 13)	CpG	239	NM_011629	22025	Mm.107483	NM_011629	ENSMUSG00000005897
Acox2	THCCox	acyl-Coenzyme A oxidase 2, branched chain	protein-coding	chr14	8259045	8259319	+	275	NA	promoter-TSS (NM_001161667)	promoter-TSS (NM_001161667)	-163	NM_053115	93732	Mm.28700	NM_053115	ENSMUSG00000021751
Khk	-	ketohexokinase	protein-coding	chr5	30921504	30921722	+	274	NA	promoter-TSS (NM_001349066)	promoter-TSS (NM_001349066)	54	NM_001310525	16548	Mm.22451	NM_008439	ENSMUSG00000029162
Cltc	3110065L21Rik|CHC|R74732	clathrin, heavy polypeptide (Hc)	protein-coding	chr11	86756660	86757740	+	272	NA	intron (NM_001003908, intron 1 of 31)	intron (NM_001003908, intron 1 of 31)	367	NM_001003908	67300	Mm.254588	NM_001003908	ENSMUSG00000047126
Cltc	3110065L21Rik|CHC|R74732	clathrin, heavy polypeptide (Hc)	protein-coding	chr11	86756660	86757740	+	272	NA	intron (NM_001003908, intron 1 of 31)	intron (NM_001003908, intron 1 of 31)	367	NM_001003908	67300	Mm.254588	NM_001003908	ENSMUSG00000047126
Cltc	3110065L21Rik|CHC|R74732	clathrin, heavy polypeptide (Hc)	protein-coding	chr11	86756660	86757740	+	272	NA	intron (NM_001003908, intron 1 of 31)	intron (NM_001003908, intron 1 of 31)	367	NM_001003908	67300	Mm.254588	NM_001003908	ENSMUSG00000047126
Cltc	3110065L21Rik|CHC|R74732	clathrin, heavy polypeptide (Hc)	protein-coding	chr11	86756660	86757740	+	272	NA	intron (NM_001003908, intron 1 of 31)	intron (NM_001003908, intron 1 of 31)	367	NM_001003908	67300	Mm.254588	NM_001003908	ENSMUSG00000047126
Kat14	2510008M08Rik|ATAC2|AU023459|Csrp2bp|D2Ertd473e|D2Wsu131e|E430020F17	lysine acetyltransferase 14	protein-coding	chr2	144368974	144369388	+	270	NA	intron (NM_001166640, intron 1 of 10)	CpG	146	NM_181417	228714	Mm.227925	NM_181417	ENSMUSG00000027425
Snrnp70	2700022N21Rik|3200002N22Rik|AI325098|R74807|Rnu1p70|Rnulp70|Snrp70|Srnp70|U1-70|U1-70K	small nuclear ribonucleoprotein 70 (U1)	protein-coding	chr7	45395323	45395687	+	269	NA	intron (NR_126539, intron 1 of 9)	CpG	237	NM_009224	20637	Mm.216386	NM_009224	ENSMUSG00000063511
Cgnl1	4933421H10Rik|9930020M10Rik|AI503810|Jacop	cingulin-like 1	protein-coding	chr9	71770627	71770870	+	269	NA	intron (NM_026599, intron 1 of 18)	MER5B|DNA|hAT-Charlie	854	NM_026599	68178	Mm.99961	NM_026599	ENSMUSG00000032232
Ddx50	4933429B04Rik|8430408E17Rik|GU2|RH-II	DEAD (Asp-Glu-Ala-Asp) box polypeptide 50	protein-coding	chr10	62650722	62651612	+	269	NA	promoter-TSS (NM_053183)	promoter-TSS (NM_053183)	51	NM_053183	94213	Mm.114116	NM_053183	ENSMUSG00000020076
Ddx50	4933429B04Rik|8430408E17Rik|GU2|RH-II	DEAD (Asp-Glu-Ala-Asp) box polypeptide 50	protein-coding	chr10	62650722	62651612	+	269	NA	promoter-TSS (NM_053183)	promoter-TSS (NM_053183)	51	NM_053183	94213	Mm.114116	NM_053183	ENSMUSG00000020076
Eif4b	2310046H11Rik|AL024095|C85189|Eif4a2	eukaryotic translation initiation factor 4B	protein-coding	chr15	102073962	102074533	+	268	NA	intron (NM_145625, intron 1 of 14)	CpG	474	NM_145625	75705	Mm.290022	NM_145625	ENSMUSG00000058655
Wars	TrpRS|WRS	tryptophanyl-tRNA synthetase	protein-coding	chr12	108893796	108894473	+	268	NA	promoter-TSS (NM_177602)	promoter-TSS (NM_177602)	40	NM_001164314	22375	Mm.38433	NM_011710	ENSMUSG00000021266
Nfyc	-	nuclear transcription factor-Y gamma	protein-coding	chr4	120825308	120825673	+	268	NA	promoter-TSS (NM_001357194)	promoter-TSS (NM_001357194)	251	NM_001277095	18046	Mm.318389	NM_008692	ENSMUSG00000032897
1700030C10Rik	-	RIKEN cDNA 1700030C10 gene	ncRNA	chr12	20233185	20233407	+	267	NA	Intergenic	MMERGLN-int|LTR|ERV1	582483	NR_015521	69513	Mm.273972	NR_015521	ENSMUSG00000099759
Gale	2310002A12Rik|AI323962	galactose-4-epimerase, UDP	protein-coding	chr4	135963729	135964750	+	267	NA	intron (NM_001356493, intron 1 of 10)	intron (NM_001356493, intron 1 of 10)	514	NM_001356493	74246	Mm.247946	NM_178389	ENSMUSG00000028671
Vgll4	BC048841|VGL-4	vestigial like family member 4	protein-coding	chr6	114890607	114890868	+	266	NA	exon (NM_177683, exon 2 of 5)	exon (NM_177683, exon 2 of 5)	31084	NM_177683	232334	Mm.268357	NM_177683	ENSMUSG00000030315
Zfp119a	AL024077|Mzf13|Zfp119	zinc finger protein 119a	protein-coding	chr17	55878752	55878930	+	266	NA	intron (NM_144546, intron 1 of 3)	CpG	112	NM_144546	104349	Mm.460659	NM_144546	ENSMUSG00000057835
Pdcd6	AV299538|Alg2|MA-3|PS2|alg-2	programmed cell death 6	protein-coding	chr13	74316859	74317248	+	266	NA	intron (NM_001359996, intron 1 of 5)	intron (NM_001359996, intron 1 of 5)	273	NM_001359996	18570	Mm.24254	NM_011051	ENSMUSG00000021576
Rsad1	B430319G23|BC056485	radical S-adenosyl methionine domain containing 1	protein-coding	chr11	94549049	94549260	+	265	NA	promoter-TSS (NM_001013381)	promoter-TSS (NM_001013381)	53	NM_001013381	237926	Mm.342275	NM_001013381	ENSMUSG00000039096
Pcbp1	WBP17|[a]CP-1|alphaCP-1|hnRNP E1|hnRNP-E1	poly(rC) binding protein 1	protein-coding	chr6	86525985	86527317	+	264	NA	promoter-TSS (NM_011865)	promoter-TSS (NM_011865)	-462	NM_011865	23983	Mm.274146	NM_011865	ENSMUSG00000051695
Pcbp1	WBP17|[a]CP-1|alphaCP-1|hnRNP E1|hnRNP-E1	poly(rC) binding protein 1	protein-coding	chr6	86525985	86527317	+	264	NA	promoter-TSS (NM_011865)	promoter-TSS (NM_011865)	-462	NM_011865	23983	Mm.274146	NM_011865	ENSMUSG00000051695
Pisd-ps3	4933439C20Rik	phosphatidylserine decarboxylase, pseudogene 3	pseudo	chrUn_JH584304	49206	49451	+	264	NA	Intergenic	Intergenic	10361	NR_003518	66776	Mm.247625	NR_003518
Pcbp1	WBP17|[a]CP-1|alphaCP-1|hnRNP E1|hnRNP-E1	poly(rC) binding protein 1	protein-coding	chr6	86525985	86527317	+	264	NA	promoter-TSS (NM_011865)	promoter-TSS (NM_011865)	-462	NM_011865	23983	Mm.274146	NM_011865	ENSMUSG00000051695
Pcbp1	WBP17|[a]CP-1|alphaCP-1|hnRNP E1|hnRNP-E1	poly(rC) binding protein 1	protein-coding	chr6	86525985	86527317	+	264	NA	promoter-TSS (NM_011865)	promoter-TSS (NM_011865)	-462	NM_011865	23983	Mm.274146	NM_011865	ENSMUSG00000051695
Hjurp	6430706D22Rik|A730008H23Rik|C330011F01Rik|Gm975|Mfleg1	Holliday junction recognition protein	protein-coding	chr1	88286262	88287416	+	263	NA	Intergenic	Intergenic	-9260	NM_198652	381280	Mm.384762	NM_198652	ENSMUSG00000044783
Ackr2	AI464239|CCR10|CCR9|Ccbp2|Cmkbr9|D6	atypical chemokine receptor 2	protein-coding	chr9	121903945	121904322	+	263	NA	intron (NM_001276719, intron 2 of 3)	intron (NM_001276719, intron 2 of 3)	5778	NM_001276719	59289	Mm.258105	NM_021609	ENSMUSG00000044534
Alkbh5	AW050020|AW215868|Abh5|E130207K11|Ofoxd	alkB homolog 5, RNA demethylase	protein-coding	chr11	60537714	60538224	+	262	NA	5' UTR (NM_172943, exon 1 of 4)	5' UTR (NM_172943, exon 1 of 4)	286	NM_172943	268420	Mm.262056	NM_172943	ENSMUSG00000042650
Slc25a13	AI785475|Ctrn	solute carrier family 25 (mitochondrial carrier, adenine nucleotide translocator), member 13	protein-coding	chr6	6216510	6217488	+	262	NA	exon (NM_015829, exon 1 of 18)	exon (NM_015829, exon 1 of 18)	174	NM_001177572	50799	Mm.24513	NM_015829	ENSMUSG00000015112
Foxk1	A630048H08Rik|AI463295|Gm10868|Mnf	forkhead box K1	protein-coding	chr5	142401286	142402349	+	262	NA	exon (NM_199068, exon 1 of 9)	exon (NM_199068, exon 1 of 9)	320	NM_199068	17425	Mm.24214	NM_010812	ENSMUSG00000056493
Foxk1	A630048H08Rik|AI463295|Gm10868|Mnf	forkhead box K1	protein-coding	chr5	142401286	142402349	+	262	NA	exon (NM_199068, exon 1 of 9)	exon (NM_199068, exon 1 of 9)	320	NM_199068	17425	Mm.24214	NM_010812	ENSMUSG00000056493
2019-03-02	9530046H09Rik|MARCH-II	membrane-associated ring finger (C3HC4) 2	protein-coding	chr17	33718435	33718682	+	262	NA	non-coding (NR_045522, exon 1 of 7)	non-coding (NR_045522, exon 1 of 7)	119	NR_045523	224703	Mm.311439	NM_145486	ENSMUSG00000079557
Eny2	1810057B09Rik|6720481I12|DC6|Ey2	ENY2 transcription and export complex 2 subunit	protein-coding	chr15	44427401	44427802	+	262	NA	promoter-TSS (NM_175009)	promoter-TSS (NM_175009)	-510	NM_175009	223527	Mm.291828	NM_175009	ENSMUSG00000022338
Sec14l2	1300013M05Rik|Spf|TAP	SEC14-like lipid binding 2	protein-coding	chr11	4110975	4112078	+	261	NA	intron (NM_144520, intron 3 of 11)	intron (NM_144520, intron 3 of 11)	7203	NM_144520	67815	Mm.253922	NM_144520	ENSMUSG00000003585
Sec14l2	1300013M05Rik|Spf|TAP	SEC14-like lipid binding 2	protein-coding	chr11	4110975	4112078	+	261	NA	intron (NM_144520, intron 3 of 11)	intron (NM_144520, intron 3 of 11)	7203	NM_144520	67815	Mm.253922	NM_144520	ENSMUSG00000003585
Tmed9	2400003B06Rik	transmembrane p24 trafficking protein 9	protein-coding	chr13	55593091	55593719	+	261	NA	intron (NM_026211, intron 1 of 4)	CpG	270	NM_026211	67511	Mm.45233	NM_026211	ENSMUSG00000058569
Bnip3l	C86132|D14Ertd719e|Nip3L|Nix	BCL2/adenovirus E1B interacting protein 3-like	protein-coding	chr14	67008279	67008789	+	260	NA	intron (NM_009761, intron 1 of 5)	CpG	343	NM_009761	12177	Mm.29820	NM_009761	ENSMUSG00000022051
Bnip3l	C86132|D14Ertd719e|Nip3L|Nix	BCL2/adenovirus E1B interacting protein 3-like	protein-coding	chr14	67008279	67008789	+	260	NA	intron (NM_009761, intron 1 of 5)	CpG	343	NM_009761	12177	Mm.29820	NM_009761	ENSMUSG00000022051
Gt(ROSA)26Sor	AV258896|Gtrgeo26|Gtrosa26|R26|ROSA26|Thumpd3as1	gene trap ROSA 26, Philippe Soriano	ncRNA	chr6	113076169	113076748	+	259	NA	intron (NR_027009, intron 1 of 1)	CpG	786	NR_027010	14910	Mm.280950	NR_027008	ENSMUSG00000086429
Abhd11	1110054D16Rik|A630008N09Rik|Wbscr21	abhydrolase domain containing 11	protein-coding	chr5	135009188	135009867	+	259	NA	promoter-TSS (NR_033794)	promoter-TSS (NR_033794)	71	NR_033794	68758	Mm.389700	NM_145215	ENSMUSG00000040532
Dnaja3	1200003J13Rik|1810053A11Rik|C81173|Tid-1|Tid1l	DnaJ heat shock protein family (Hsp40) member A3	protein-coding	chr16	4684045	4684522	+	259	NA	exon (NM_023646, exon 1 of 12)	exon (NM_023646, exon 1 of 12)	213	NM_023646	83945	Mm.248337	NM_023646	ENSMUSG00000004069
Epha1	5730453L17Rik|AL033318|Eph|Esk	Eph receptor A1	protein-coding	chr6	42373050	42373254	+	259	NA	exon (NM_023580, exon 1 of 18)	exon (NM_023580, exon 1 of 18)	116	NM_023580	13835	Mm.133330	NM_023580	ENSMUSG00000029859
Gclc	D9Wsu168e|GLCL-H|Ggcs-hs|Glclc	glutamate-cysteine ligase, catalytic subunit	protein-coding	chr9	77750558	77751107	+	258	NA	Intergenic	CpG	-3703	NR_151778	14629	Mm.89888	NM_010295	ENSMUSG00000032350
Fads2	2900042M13Rik|Fadsd2	fatty acid desaturase 2	protein-coding	chr19	10102040	10102283	+	258	NA	promoter-TSS (NM_019699)	promoter-TSS (NM_019699)	-658	NM_019699	56473	Mm.38901	NM_019699	ENSMUSG00000024665
Gclc	D9Wsu168e|GLCL-H|Ggcs-hs|Glclc	glutamate-cysteine ligase, catalytic subunit	protein-coding	chr9	77750558	77751107	+	258	NA	Intergenic	CpG	-3703	NR_151778	14629	Mm.89888	NM_010295	ENSMUSG00000032350
Vasn	2610528G05Rik|Atia|Slitl2	vasorin	protein-coding	chr16	4639978	4640669	+	258	NA	intron (NM_139307, intron 1 of 1)	CpG	378	NM_139307	246154	Mm.482140	NM_139307	ENSMUSG00000039646
2810410L24Rik	-	RIKEN cDNA 2810410L24 gene	ncRNA	chr11	120186779	120187116	+	258	NA	non-coding (NR_030682, exon 3 of 3)	non-coding (NR_030682, exon 3 of 3)	2909	NR_030682	100042332	Mm.269766	NR_030682
Rtp3	Tmem7	receptor transporter protein 3	protein-coding	chr9	110989989	110990409	+	258	NA	promoter-TSS (NM_153100)	promoter-TSS (NM_153100)	-486	NM_153100	235636	Mm.441138	NM_153100	ENSMUSG00000066319
Zfp384	BB163993|C130073D16Rik|Ciz|NP|Nmp4	zinc finger protein 384	protein-coding	chr6	125009102	125009592	+	258	NA	promoter-TSS (NM_175557)	promoter-TSS (NM_175557)	109	NM_001252083	269800	Mm.108677	NM_175557	ENSMUSG00000038346
Laptm4a	AA286466|LAPTM4|MTP|Mtrp|mKIAA0108	lysosomal-associated protein transmembrane 4A	protein-coding	chr12	8921668	8922520	+	258	NA	exon (NM_008640, exon 1 of 7)	exon (NM_008640, exon 1 of 7)	787	NM_008640	17775	Mm.30071	NM_008640	ENSMUSG00000020585
Rack1	AL033335|GB-like|Gnb2-rs1|Gnb2l1|p205	receptor for activated C kinase 1	protein-coding	chr11	48800092	48800789	+	258	NA	promoter-TSS (NM_008143)	promoter-TSS (NM_008143)	80	NM_008143	14694	Mm.5305	NM_008143	ENSMUSG00000020372
Derl2	CGI-101|Derlin-2|F-lana|Flana	Der1-like domain family, member 2	protein-coding	chr11	71018822	71019226	+	258	NA	promoter-TSS (NM_025993)	promoter-TSS (NM_025993)	279	NM_001291147	116891	Mm.28131	NM_033562	ENSMUSG00000018442
Gm9855	-	thymine DNA glycosylase pseudogene	pseudo	chr10	82629892	82630085	+	257	NA	5' UTR (NM_172552, exon 1 of 10)	5' UTR (NM_172552, exon 1 of 10)	146	NR_037190	624784	Mm.284252	NR_037190
Hfe2	2310035L15Rik|5230400G09Rik|AI414844|AI789733|DL-M|HJV|Rgmc|hemojuvelin	hemochromatosis type 2 (juvenile)	protein-coding	chr3	96526980	96527579	+	257	NA	exon (NM_027126, exon 3 of 4)	exon (NM_027126, exon 3 of 4)	2094	NM_027126	69585	Mm.171314	NM_027126	ENSMUSG00000038403
Psap	AI037048|SGP-1	prosaposin	protein-coding	chr10	60277559	60278091	+	256	NA	intron (NM_011179, intron 1 of 14)	CpG	197	NM_001146123	19156	Mm.29978	NM_011179	ENSMUSG00000004207
Tnfaip8l1	2600017J23Rik|TIPE1	tumor necrosis factor, alpha-induced protein 8-like 1	protein-coding	chr17	56165509	56165842	+	256	NA	intron (NM_025566, intron 1 of 1)	intron (NM_025566, intron 1 of 1)	3184	NM_025566	66443	Mm.2312	NM_025566	ENSMUSG00000044469
A330040F15Rik	-	RIKEN cDNA A330040F15 gene	ncRNA	chr19	12595754	12596615	+	256	NA	non-coding (NR_015503, exon 1 of 2)	non-coding (NR_015503, exon 1 of 2)	382	NR_015503	74333	Mm.329744	NR_015503	ENSMUSG00000086213
Rab2a	9330148M11Rik|C80220|Rab2	RAB2A, member RAS oncogene family	protein-coding	chr4	8535545	8536282	+	256	NA	intron (NM_021518, intron 1 of 7)	CpG	269	NM_021518	59021	Mm.397471	NM_021518	ENSMUSG00000047187
A330040F15Rik	-	RIKEN cDNA A330040F15 gene	ncRNA	chr19	12595754	12596615	+	256	NA	non-coding (NR_015503, exon 1 of 2)	non-coding (NR_015503, exon 1 of 2)	382	NR_015503	74333	Mm.329744	NR_015503	ENSMUSG00000086213
Klf9	2310051E17Rik|AA589643|BTEB-1|Bteb1|Gm9971	Kruppel-like factor 9	protein-coding	chr19	23057075	23057279	+	256	NA	Intergenic	Intergenic	-84049	NM_010638	16601	Mm.291595	NM_010638	ENSMUSG00000033863
Cog3	E430004N23	component of oligomeric golgi complex 3	protein-coding	chr14	75753967	75754650	+	255	NA	exon (NM_177381, exon 1 of 23)	exon (NM_177381, exon 1 of 23)	185	NM_177381	338337	Mm.86507	NM_177381	ENSMUSG00000034893
Dcaf1	AI447437|B930007L02Rik|Vprbp|mKIAA0800	DDB1 and CUL4 associated factor 1	protein-coding	chr9	106821984	106822523	+	255	NA	intron (NM_001015507, intron 1 of 22)	CpG	277	NM_001015507	321006	Mm.440089	NM_001015507	ENSMUSG00000040325
Stam	STAM1	signal transducing adaptor molecule (SH3 domain and ITAM motif) 1	protein-coding	chr2	14073891	14074464	+	254	NA	promoter-TSS (NR_038162)	promoter-TSS (NR_038162)	77	NM_001356337	20844	Mm.273174	NM_011484	ENSMUSG00000026718
Leng8	AW049671	leukocyte receptor cluster (LRC) member 8	protein-coding	chr7	4137067	4137595	+	253	NA	promoter-TSS (NR_033548)	promoter-TSS (NR_033548)	275	NM_172736	232798	Mm.22831	NM_172736	ENSMUSG00000035545
Cpt1a	C730027G07|CPTI|Cpt1	carnitine palmitoyltransferase 1a, liver	protein-coding	chr19	3323384	3323969	+	252	NA	intron (NM_013495, intron 1 of 18)	CpG	375	NM_013495	12894	Mm.18522	NM_013495	ENSMUSG00000024900
Ubfd1	AI467302|D7Wsu105e|D7Wsu128e|Ubph	ubiquitin family domain containing 1	protein-coding	chr7	122067416	122067902	+	251	NA	promoter-TSS (NM_026140)	promoter-TSS (NM_026140)	461	NM_138589	28018	Mm.282122	NM_138589	ENSMUSG00000030870
Ntn3	Ntn2l	netrin 3	protein-coding	chr17	24212122	24212342	+	251	NA	Intergenic	Intergenic	-2845	NM_010947	18209	Mm.259542	NM_010947	ENSMUSG00000036473
Slc35b4	4930474D06Rik|AB041549|AW494345	solute carrier family 35, member B4	protein-coding	chr6	34176314	34177048	+	251	NA	intron (NM_021435, intron 1 of 9)	CpG	373	NM_021435	58246	Mm.245527	NM_021435	ENSMUSG00000018999
Rreb1	1110037N09Rik|AA414966|B930013M22Rik	ras responsive element binding protein 1	protein-coding	chr13	37620012	37620213	+	250	NA	Intergenic	Intergenic	-205926	NM_026830	68750	Mm.491109	NM_026830	ENSMUSG00000039087
Klf15	1810013I09Rik|AV048136|AW494632|CKLF|KKLF	Kruppel-like factor 15	protein-coding	chr6	90466358	90467122	+	250	NA	exon (NM_023184, exon 2 of 3)	exon (NM_023184, exon 2 of 3)	4164	NM_001355668	66277	Mm.38343	NM_023184	ENSMUSG00000030087
Slc46a3	1200006F02Rik	solute carrier family 46, member 3	protein-coding	chr5	147911555	147911838	+	250	NA	Intergenic	Intergenic	-16881	NM_027872	71706	Mm.153218	NM_027872	ENSMUSG00000029650
B930059L03Rik	-	RIKEN cDNA B930059L03 gene	ncRNA	chr12	110591140	110591731	+	250	NA	promoter-TSS (NR_033340)	promoter-TSS (NR_033340)	61	NR_033340	319786	Mm.129691	NR_033340
Polr3f	2810411G20Rik|3010019O03Rik|3110032A07Rik|RPC39|RPC6	polymerase (RNA) III (DNA directed) polypeptide F	protein-coding	chr2	144527546	144528094	+	250	NA	promoter-TSS (NM_029763)	promoter-TSS (NM_029763)	75	NM_029763	70408	Mm.389351	NM_029763	ENSMUSG00000027427
Arid5b	4930580B11|5430435G07Rik|AI467247|Desrt|Mrf2|Mrf2alpha|Mrf2beta	AT rich interactive domain 5B (MRF1-like)	protein-coding	chr10	68276611	68277241	+	250	NA	intron (NM_023598, intron 2 of 9)	(TG)n|Simple_repeat|Simple_repeat	1800	NM_023598	71371	Mm.440357	NM_023598	ENSMUSG00000019947
Cyp2d22	2D22	cytochrome P450, family 2, subfamily d, polypeptide 22	protein-coding	chr15	82379788	82380167	+	250	NA	intron (NM_019823, intron 1 of 9)	intron (NM_019823, intron 1 of 9)	283	NM_001163472	56448	Mm.474216	NM_019823	ENSMUSG00000061740
Eif3d	66/67kDa|AA407891|Eif3s7|eIF3p66	eukaryotic translation initiation factor 3, subunit D	protein-coding	chr15	77970313	77971307	+	249	NA	promoter-TSS (NM_018749)	promoter-TSS (NM_018749)	14	NM_018749	55944	Mm.3955	NM_018749	ENSMUSG00000016554
Mir148a	Mirn148|Mirn148a|mir-148a	microRNA 148a	ncRNA	chr6	51270286	51270894	+	249	NA	promoter-TSS (NR_029719)	promoter-TSS (NR_029719)	-680	NR_029719	387166		NR_029719	ENSMUSG00000065505
Rpl12	E430018F03	ribosomal protein L12	protein-coding	chr2	32961725	32962356	+	249	NA	promoter-TSS (NM_199302)	promoter-TSS (NM_199302)	328	NM_009076	269261	Mm.250030	NM_009076	ENSMUSG00000038900
Mir148a	Mirn148|Mirn148a|mir-148a	microRNA 148a	ncRNA	chr6	51270286	51270894	+	249	NA	promoter-TSS (NR_029719)	promoter-TSS (NR_029719)	-680	NR_029719	387166		NR_029719	ENSMUSG00000065505
Map2k7	5930412N11Rik|JNKK 2|Jnkk2|MAPKK 7|MEK 7|Mapkk7|Mek7|Mkk7|Prkmk7|sek2	mitogen-activated protein kinase kinase 7	protein-coding	chr8	4238768	4239319	+	249	NA	intron (NM_011944, intron 1 of 10)	CpG	303	NM_001042557	26400	Mm.3906	NM_011944	ENSMUSG00000002948
Nr5a2	AU020803|D1Ertd308e|Ftf|LRH-1|UF2-H3B	nuclear receptor subfamily 5, group A, member 2	protein-coding	chr1	136958168	136958636	+	249	NA	intron (NM_030676, intron 1 of 8)	intron (NM_030676, intron 1 of 8)	2046	NM_030676	26424	Mm.16794	NM_030676	ENSMUSG00000026398
Rabif	AI842864|AW549708|E130318E12Rik|MSS4|RASGFR3	RAB interacting factor	protein-coding	chr1	134494552	134495224	+	249	NA	intron (NM_145510, intron 1 of 1)	CpG	228	NM_145510	98710	Mm.198119	NM_145510	ENSMUSG00000042229
Eif3d	66/67kDa|AA407891|Eif3s7|eIF3p66	eukaryotic translation initiation factor 3, subunit D	protein-coding	chr15	77970313	77971307	+	249	NA	promoter-TSS (NM_018749)	promoter-TSS (NM_018749)	14	NM_018749	55944	Mm.3955	NM_018749	ENSMUSG00000016554
Maf	2810401A20Rik|A230108G15Rik|AW047063|c-maf	avian musculoaponeurotic fibrosarcoma oncogene homolog	protein-coding	chr8	115718905	115719186	+	248	NA	Intergenic	Intergenic	-12151	NM_001025577	17132	Mm.275549	NM_001025577	ENSMUSG00000055435
Midn	3000003C15Rik	midnolin	protein-coding	chr10	80149064	80149424	+	248	NA	promoter-TSS (NM_001305799)	promoter-TSS (NM_001305799)	-438	NM_001305799	59090	Mm.143813	NM_021565	ENSMUSG00000035621
Coq8a	4632432J16Rik|AI462003|Adck3|Cabc1|mKIAA0451	coenzyme Q8A	protein-coding	chr1	180210112	180210286	+	248	NA	Intergenic	Intergenic	-14179	NM_023341	67426	Mm.38330	NM_023341	ENSMUSG00000026489
Hpgd	15-PGDH|AV026552	hydroxyprostaglandin dehydrogenase 15 (NAD)	protein-coding	chr8	56294407	56294855	+	248	NA	promoter-TSS (NM_008278)	promoter-TSS (NM_008278)	79	NM_008278	15446	Mm.18832	NM_008278	ENSMUSG00000031613
Golga4	AI225887|AU019508|Olp-1	golgi autoantigen, golgin subfamily a, 4	protein-coding	chr9	118506198	118507189	+	248	NA	intron (NM_018748, intron 1 of 23)	CpG	375	NM_018748	54214	Mm.10409	NM_018748	ENSMUSG00000038708
Ttc41	AI449705|AU041509|Gnn	tetratricopeptide repeat domain 41	protein-coding	chr10	86706168	86706561	+	248	NA	promoter-TSS (NM_011631)	promoter-TSS (NM_011631)	553	NM_001003939	103220	Mm.440762	NM_153595	ENSMUSG00000044937
Kat2b	A930006P13Rik|AI461839|AW536563|Pcaf|p/CAF	K(lysine) acetyltransferase 2B	protein-coding	chr17	53566945	53567749	+	248	NA	exon (NM_020005, exon 1 of 18)	exon (NM_020005, exon 1 of 18)	376	NM_020005	18519	Mm.255025	NM_020005	ENSMUSG00000000708
Oxsm	4933425A18Rik|C80494	3-oxoacyl-ACP synthase, mitochondrial	protein-coding	chr14	16243077	16243556	+	248	NA	promoter-TSS (NM_001359883)	promoter-TSS (NM_001359883)	15	NM_001359883	71147	Mm.197960	NM_027695	ENSMUSG00000021786
Hspa9	74kDa|Csa|Grp75|Hsc74|Hsp74|Hsp74a|Hspa9a|Mortalin|Mot-2|Mot2|Mthsp70|Pbp74	heat shock protein 9	protein-coding	chr18	34954132	34954596	+	247	NA	promoter-TSS (NM_010481)	promoter-TSS (NM_010481)	-13	NM_010481	15526	Mm.209419	NM_010481	ENSMUSG00000024359
Angptl8	EG624219|Gm6484|Rifl	angiopoietin-like 8	protein-coding	chr9	21831307	21832468	+	247	NA	exon (NM_177030, exon 19 of 50)	exon (NM_177030, exon 19 of 50)	-3623	NM_001080940	624219	Mm.440264	NM_001080940	ENSMUSG00000047822
Angptl8	EG624219|Gm6484|Rifl	angiopoietin-like 8	protein-coding	chr9	21831307	21832468	+	247	NA	exon (NM_177030, exon 19 of 50)	exon (NM_177030, exon 19 of 50)	-3623	NM_001080940	624219	Mm.440264	NM_001080940	ENSMUSG00000047822
Rab1a	Gtbp|Rab-1|Rab1|Ypt1|mKIAA3012	RAB1A, member RAS oncogene family	protein-coding	chr11	20200835	20201198	+	247	NA	promoter-TSS (NM_008996)	promoter-TSS (NM_008996)	-396	NM_008996	19324	Mm.271944	NM_008996	ENSMUSG00000020149
Angptl8	EG624219|Gm6484|Rifl	angiopoietin-like 8	protein-coding	chr9	21831307	21832468	+	247	NA	exon (NM_177030, exon 19 of 50)	exon (NM_177030, exon 19 of 50)	-3623	NM_001080940	624219	Mm.440264	NM_001080940	ENSMUSG00000047822
Ggnbp2	AI451896|C75939|D330017P12Rik|DIF-3|Zfp403	gametogenetin binding protein 2	protein-coding	chr11	84870399	84871118	+	246	NA	promoter-TSS (NR_131197)	promoter-TSS (NR_131197)	-20	NM_153144	217039	Mm.356653	NM_153144	ENSMUSG00000020530
Adal	4930578F03Rik	adenosine deaminase-like	protein-coding	chr2	121139960	121140619	+	246	NA	promoter-TSS (NM_001290812)	promoter-TSS (NM_001290812)	-139	NM_001355748	75894	Mm.384805	NM_029475	ENSMUSG00000027259
Rmdn1	Fam82b|RMD-1	regulator of microtubule dynamics 1	protein-coding	chr4	19575190	19575442	+	246	NA	exon (NM_025476, exon 1 of 10)	exon (NM_025476, exon 1 of 10)	250	NM_025476	66302	Mm.440686	NM_025476	ENSMUSG00000028229
Hint2	1190005L05Rik	histidine triad nucleotide binding protein 2	protein-coding	chr4	43655899	43656438	+	246	NA	intron (NM_026871, intron 1 of 4)	CpG	277	NM_026871	68917	Mm.25285	NM_026871	ENSMUSG00000028470
Erdr1	edr	erythroid differentiation regulator 1	protein-coding	chrY	90801490	90801667	+	246	NA	intron (NR_137282, intron 2 of 2)	B1_Mus2|SINE|Alu	16136	NM_133362	170942	Mm.76062	NM_133362	ENSMUSG00000096768
Ggnbp2	AI451896|C75939|D330017P12Rik|DIF-3|Zfp403	gametogenetin binding protein 2	protein-coding	chr11	84870399	84871118	+	246	NA	promoter-TSS (NR_131197)	promoter-TSS (NR_131197)	-20	NM_153144	217039	Mm.356653	NM_153144	ENSMUSG00000020530
Zfp219	2010302A17Rik|Znf219	zinc finger protein 219	protein-coding	chr14	52019838	52020359	+	246	NA	promoter-TSS (NM_001253694)	promoter-TSS (NM_001253694)	-385	NM_001253694	69890	Mm.475652	NM_027248	ENSMUSG00000049295
Adal	4930578F03Rik	adenosine deaminase-like	protein-coding	chr2	121139960	121140619	+	246	NA	promoter-TSS (NM_001290812)	promoter-TSS (NM_001290812)	-139	NM_001355748	75894	Mm.384805	NM_029475	ENSMUSG00000027259
Ugp2	UDPGP|UGPase	UDP-glucose pyrophosphorylase 2	protein-coding	chr11	21370568	21371210	+	245	NA	promoter-TSS (NM_139297)	promoter-TSS (NM_139297)	-260	NM_139297	216558	Mm.28877	NM_139297	ENSMUSG00000001891
Ube2d-ps	1600028I17Rik|2210015D19Rik|AI596465	ubiquitin-conjugating enzyme E2D, pseudogene	ncRNA	chr11	5761911	5762374	+	245	NA	promoter-TSS (NR_015577)	promoter-TSS (NR_015577)	-8	NR_015577	76508	Mm.260203	NR_015577	ENSMUSG00000083844
Utrn	AA589569|DRP|Dmdl	utrophin	protein-coding	chr10	12868109	12868807	+	245	NA	Intergenic	Intergenic	-6723	NM_011682	22288	Mm.331784	NM_011682	ENSMUSG00000019820
Tmem125	6330530A05Rik|AV223516	transmembrane protein 125	protein-coding	chr4	118543831	118544266	+	245	NA	promoter-TSS (NM_172383)	promoter-TSS (NM_172383)	-322	NM_172383	230678	Mm.23639	NM_172383	ENSMUSG00000050854
Elovl5	1110059L23Rik|AI747313|AU043003|HELO1	ELOVL family member 5, elongation of long chain fatty acids (yeast)	protein-coding	chr9	77910806	77911019	+	244	NA	Intergenic	CpG	-6453	NM_134255	68801	Mm.430736	NM_134255	ENSMUSG00000032349
Lsm2	D17H6S56E-2|D17H6S56E2|Dmapl|Dmpkap|G7b|Sm-X5|SmX5|snRNP	LSM2 homolog, U6 small nuclear RNA and mRNA degradation associated	protein-coding	chr17	34981902	34982475	+	244	NA	promoter-TSS (NM_030597)	promoter-TSS (NM_030597)	58	NM_001204273	27756	Mm.165735	NM_030597	ENSMUSG00000007050
Rmnd5a	1110007A06Rik|AJ237586|AW125795|Gid2|MTA.D02.090	required for meiotic nuclear division 5 homolog A	protein-coding	chr6	71440992	71441364	+	244	NA	promoter-TSS (NM_024288)	promoter-TSS (NM_024288)	-541	NM_024288	68477	Mm.28474	NM_024288	ENSMUSG00000002222
Jph4	9330157P13Rik|JP-4|JPHL1	junctophilin 4	protein-coding	chr14	55152705	55153033	+	244	NA	Intergenic	Intergenic	-35934	NM_177049	319984	Mm.19047	NM_177049	ENSMUSG00000022208
Caprin1	AL022980|Caprin-1|Gpiap|Gpiap1|Mmgpip137|P137|rng105	cell cycle associated protein 1	protein-coding	chr2	103797360	103798048	+	244	NA	promoter-TSS (NM_001111290)	promoter-TSS (NM_001111290)	-64	NM_001111291	53872	Mm.427589	NM_016739	ENSMUSG00000027184
Yif1b	9430029K10Rik|Yip1b	Yip1 interacting factor homolog B (S. cerevisiae)	protein-coding	chr7	29238391	29238555	+	243	NA	promoter-TSS (NM_001357664)	promoter-TSS (NM_001357664)	16	NM_001357666	77254	Mm.36699	NM_029887	ENSMUSG00000030588
Vasn	2610528G05Rik|Atia|Slitl2	vasorin	protein-coding	chr16	4641011	4642680	+	243	NA	intron (NM_139307, intron 1 of 1)	intron (NM_139307, intron 1 of 1)	1900	NM_139307	246154	Mm.482140	NM_139307	ENSMUSG00000039646
Klf12	2700063E05Rik|AI225908|AI315654|AP-2rep|B130052C06Rik|D530033K05Rik	Kruppel-like factor 12	protein-coding	chr14	100285396	100286266	+	243	NA	Intergenic	CpG	-136035	NM_010636	16597	Mm.396499	NM_010636	ENSMUSG00000072294
Dnajc10	1200006L06Rik|D2Ertd706e|ERdj5|JPDI	DnaJ heat shock protein family (Hsp40) member C10	protein-coding	chr2	80315497	80316070	+	243	NA	5' UTR (NM_024181, exon 1 of 23)	5' UTR (NM_024181, exon 1 of 23)	317	NM_024181	66861	Mm.21762	NM_024181	ENSMUSG00000027006
Klf12	2700063E05Rik|AI225908|AI315654|AP-2rep|B130052C06Rik|D530033K05Rik	Kruppel-like factor 12	protein-coding	chr14	100285396	100286266	+	243	NA	Intergenic	CpG	-136035	NM_010636	16597	Mm.396499	NM_010636	ENSMUSG00000072294
Klf12	2700063E05Rik|AI225908|AI315654|AP-2rep|B130052C06Rik|D530033K05Rik	Kruppel-like factor 12	protein-coding	chr14	100285396	100286266	+	243	NA	Intergenic	CpG	-136035	NM_010636	16597	Mm.396499	NM_010636	ENSMUSG00000072294
Klf12	2700063E05Rik|AI225908|AI315654|AP-2rep|B130052C06Rik|D530033K05Rik	Kruppel-like factor 12	protein-coding	chr14	100285396	100286266	+	243	NA	Intergenic	CpG	-136035	NM_010636	16597	Mm.396499	NM_010636	ENSMUSG00000072294
Ticam1	AW046014|AW547018|TICAM-1|TRIF	toll-like receptor adaptor molecule 1	protein-coding	chr17	56279713	56280145	+	243	NA	exon (NM_025836, exon 8 of 8)	exon (NM_025836, exon 8 of 8)	-3162	NM_174989	106759	Mm.203952	NM_174989	ENSMUSG00000047123
Vasn	2610528G05Rik|Atia|Slitl2	vasorin	protein-coding	chr16	4641011	4642680	+	243	NA	intron (NM_139307, intron 1 of 1)	intron (NM_139307, intron 1 of 1)	1900	NM_139307	246154	Mm.482140	NM_139307	ENSMUSG00000039646
Ndufs8	BC021616|CI-23kD|TYKY	NADH dehydrogenase (ubiquinone) Fe-S protein 8	protein-coding	chr19	3912414	3912740	+	243	NA	TTS (NM_026316)	TTS (NM_026316)	197	NM_001271444	225887	Mm.44227	NM_144870	ENSMUSG00000059734
Cdc42ep1	1810058K22Rik|AA980734|Borg5|CEP1|MSE55	CDC42 effector protein (Rho GTPase binding) 1	protein-coding	chr15	78832014	78832911	+	242	NA	Intergenic	Intergenic	-10185	NM_027219	104445	Mm.307488	NM_027219	ENSMUSG00000049521
Cdc42ep1	1810058K22Rik|AA980734|Borg5|CEP1|MSE55	CDC42 effector protein (Rho GTPase binding) 1	protein-coding	chr15	78832014	78832911	+	242	NA	Intergenic	Intergenic	-10185	NM_027219	104445	Mm.307488	NM_027219	ENSMUSG00000049521
Ino80	2310079N15Rik|4632409L19Rik|Inoc1	INO80 complex subunit	protein-coding	chr2	119477010	119477863	+	241	NA	5' UTR (NM_026574, exon 1 of 36)	5' UTR (NM_026574, exon 1 of 36)	193	NM_026574	68142	Mm.330496	NM_026574	ENSMUSG00000034154
Arfgap3	0610009H19Rik|1810004P07Rik|1810035F16Rik|9130416J18Rik|Arfgap1	ADP-ribosylation factor GTPase activating protein 3	protein-coding	chr15	83349660	83350182	+	241	NA	intron (NM_001357756, intron 1 of 15)	intron (NM_001357756, intron 1 of 15)	326	NM_001357757	66251	Mm.258910	NM_025445	ENSMUSG00000054277
Scarb1	AI120173|CD36|Cd36l1|Chohd1|Cla-1|Cla1|D5Ertd460e|Hdlq1|Hlb398|SR-B1|SR-BI|SRBI|Srb1|mSR-BI	scavenger receptor class B, member 1	protein-coding	chr5	125324194	125324789	+	241	NA	intron (NM_001205083, intron 1 of 10)	intron (NM_001205083, intron 1 of 10)	16603	NM_001205083	20778	Mm.282242	NM_016741	ENSMUSG00000037936
Rflna	3110032G18Rik|Fam101a|cfm|cfm2	refilin A	protein-coding	chr5	125081211	125082203	+	240	NA	intron (NM_011424, intron 12 of 46)	intron (NM_011424, intron 12 of 46)	78232	NM_028443	73121	Mm.296138	NM_028443	ENSMUSG00000037962
Mir7671	Gm27802|mmu-mir-7671	microRNA 7671	ncRNA	chr11	53763412	53764195	+	240	NA	promoter-TSS (NR_106131)	promoter-TSS (NR_106131)	-149	NR_106131	102465772		NR_106131	ENSMUSG00000099153
Dnajb11	1810031F23Rik|ABBP-2|AL024055|Dj9|ERdj3|ERj3p	DnaJ heat shock protein family (Hsp40) member B11	protein-coding	chr16	22857685	22858306	+	240	NA	promoter-TSS (NM_001316746)	promoter-TSS (NM_001316746)	150	NM_026400	67838	Mm.37516	NM_026400	ENSMUSG00000004460
Mrpl23	L23mrp|Rpl23|Rpl23l	mitochondrial ribosomal protein L23	protein-coding	chr7	142533075	142533446	+	240	NA	intron (NM_011288, intron 1 of 4)	CpG	143	NM_011288	19935	Mm.12144	NM_011288	ENSMUSG00000037772
Rflna	3110032G18Rik|Fam101a|cfm|cfm2	refilin A	protein-coding	chr5	125081211	125082203	+	240	NA	intron (NM_011424, intron 12 of 46)	intron (NM_011424, intron 12 of 46)	78232	NM_028443	73121	Mm.296138	NM_028443	ENSMUSG00000037962
Zfp119b	-	zinc finger protein 119b	protein-coding	chr17	55944968	55945250	+	240	NA	intron (NM_001310337, intron 1 of 3)	CpG	150	NM_146249	240120	Mm.441018	NM_146249	ENSMUSG00000062101
Fkbp8	38kDa|FKBP-38|FKBP-8|FKBPR38|Fkbp38|mFKBP38	FK506 binding protein 8	protein-coding	chr8	70529255	70529713	+	240	NA	exon (NM_001199631, exon 2 of 9)	exon (NM_001199631, exon 2 of 9)	1638	NM_001199631	14232	Mm.141864	NM_010223	ENSMUSG00000019428
Jade2	1200017K05Rik|AI480685|Phf15|mKIAA0239	jade family PHD finger 2	protein-coding	chr11	51857275	51857575	+	240	NA	promoter-TSS (NM_199299)	promoter-TSS (NM_199299)	56	NM_199299	76901	Mm.259996	NM_199299	ENSMUSG00000020387
Lncpint	Lincpint|MNCb-1768|Pint|linc-Pint	long non-protein coding RNA, Trp53 induced transcript	ncRNA	chr6	31218183	31218700	+	239	NA	promoter-TSS (NR_110471)	promoter-TSS (NR_110471)	33	NR_110469	232685	Mm.443019	NM_144555	ENSMUSG00000044471
Ier3ip1	1110057H19Rik|AI644142|AL022842|AL022863|AV026606	immediate early response 3 interacting protein 1	protein-coding	chr18	76930020	76930358	+	239	NA	exon (NM_025409, exon 1 of 3)	exon (NM_025409, exon 1 of 3)	162	NM_025409	66191	Mm.28593	NM_025409	ENSMUSG00000090000
Jun	AP-1|Junc|c-jun	jun proto-oncogene	protein-coding	chr4	95161181	95161739	+	238	NA	Intergenic	CpG	-109238	NM_010591	16476	Mm.275071	NM_010591	ENSMUSG00000052684
Rcl1	2310040A02Rik|AI789745|C76567|RPCL1|Rnac	RNA terminal phosphate cyclase-like 1	protein-coding	chr19	29101288	29101791	+	238	NA	exon (NM_021525, exon 1 of 9)	exon (NM_021525, exon 1 of 9)	164	NM_021525	59028	Mm.28630	NM_021525	ENSMUSG00000024785
Naca	AL022831|AL024382|Gm1878|mKIAA0363|skNAC	nascent polypeptide-associated complex alpha polypeptide	protein-coding	chr10	128035668	128036180	+	238	NA	intron (NM_013608, intron 1 of 7)	CpG	578	NM_001113199	17938	Mm.3746	NM_013608	ENSMUSG00000061315
Spcs1	1810004F21Rik	signal peptidase complex subunit 1 homolog (S. cerevisiae)	protein-coding	chr14	31001461	31001862	+	238	NA	promoter-TSS (NM_026911)	promoter-TSS (NM_026911)	5	NM_026911	69019	Mm.28852	NM_026911	ENSMUSG00000021917
Rxrb	AL023085|H-2RIIBP|Nr2b2|RCoR-1|Rub	retinoid X receptor beta	protein-coding	chr17	34031848	34032285	+	237	NA	promoter-TSS (NM_001205216)	promoter-TSS (NM_001205216)	254	NM_001205214	20182	Mm.1243	NM_011306	ENSMUSG00000039656
Rab32	2810011A17Rik|AU022057	RAB32, member RAS oncogene family	protein-coding	chr10	10557620	10558214	+	237	NA	exon (NM_026405, exon 1 of 3)	exon (NM_026405, exon 1 of 3)	290	NM_026405	67844	Mm.31486	NM_026405	ENSMUSG00000019832
Foxa1	Hnf-3a|Hnf3a|Tcf-3a|Tcf3a	forkhead box A1	protein-coding	chr12	57538431	57539329	+	237	NA	Intergenic	CpG	7231	NM_008259	15375	Mm.4578	NM_008259	ENSMUSG00000035451
Hsd17b4	17-beta-HSD|17[b]-HSD|DBP|MFE-2|MFP2|MPF-2|Mfp-2|perMFE-2	hydroxysteroid (17-beta) dehydrogenase 4	protein-coding	chr18	50128331	50128777	+	237	NA	intron (NM_008292, intron 1 of 23)	CpG	353	NM_008292	15488	Mm.277857	NM_008292	ENSMUSG00000024507
Spty2d1	5830435K17Rik|AI852426|P16H6	SPT2, Suppressor of Ty, domain containing 1 (S. cerevisiae)	protein-coding	chr7	47008558	47008805	+	237	NA	promoter-TSS (NM_175318)	promoter-TSS (NM_175318)	-267	NM_175318	101685	Mm.155687	NM_175318	ENSMUSG00000049516
Rbm39	1500012C14Rik|2310040E03Rik|B330012G18Rik|C79248|R75070|Rnpc2|caper	RNA binding motif protein 39	protein-coding	chr2	156179390	156180133	+	237	NA	promoter-TSS (NM_001291115)	promoter-TSS (NM_001291115)	-181	NM_001291115	170791	Mm.392436	NM_133242	ENSMUSG00000027620
Cnot7	AU022737|CAF-1|Caf1|Pop2	CCR4-NOT transcription complex, subunit 7	protein-coding	chr8	40573143	40573347	+	237	NA	intron (NM_001040699, intron 7 of 13)	intron (NM_001040699, intron 7 of 13)	-57398	NM_001271542	18983	Mm.272551	NM_011135	ENSMUSG00000031601
Kyat3	Ccbl2|KATIII|Kat3	kynurenine aminotransferase 3	protein-coding	chr3	142706878	142707096	+	237	NA	intron (NM_173763, intron 2 of 13)	intron (NM_173763, intron 2 of 13)	5939	NM_173763	229905	Mm.289643	NM_173763	ENSMUSG00000040213
Dnajc3	AA408985|AU067833|Dnajc3a|Dnajc3b|Prkri|mp58|p58|p58IPK	DnaJ heat shock protein family (Hsp40) member C3	protein-coding	chr14	118937442	118938591	+	237	NA	promoter-TSS (NM_008929)	promoter-TSS (NM_008929)	84	NM_008929	100037258	Mm.12616	NM_008929	ENSMUSG00000022136
Akt2	2410016A19Rik|AW554154|PKB|PKBbeta	thymoma viral proto-oncogene 2	protein-coding	chr7	27591673	27592495	+	236	NA	intron (NM_001110208, intron 1 of 13)	CpG	532	NM_001110208	11652	Mm.177194	NM_007434	ENSMUSG00000004056
Tdrd7	5730495N10Rik|AI447470|PCTAIRE2BP	tudor domain containing 7	protein-coding	chr4	45972396	45972723	+	236	NA	promoter-TSS (NM_001355189)	promoter-TSS (NM_001355189)	262	NM_146142	100121	Mm.275413	NM_146142	ENSMUSG00000035517
Vps51	1110014N23Rik|3110057M17Rik|AI837850|Ffr	VPS51 GARP complex subunit	protein-coding	chr19	6076772	6077178	+	236	NA	exon (NM_001081041, exon 1 of 10)	exon (NM_001081041, exon 1 of 10)	212	NM_001081041	68505	Mm.227361	NM_001081041	ENSMUSG00000024799
Adk	2310026J05Rik|5033405D03Rik|AI255373|AI987814|Ak	adenosine kinase	protein-coding	chr14	21052630	21053069	+	236	NA	promoter-TSS (NM_018829)	promoter-TSS (NM_018829)	275	NM_134079	11534	Mm.188734	NM_134079	ENSMUSG00000039197
Wdr7	AI462727|TRAG|mKIAA0541	WD repeat domain 7	protein-coding	chr18	63708719	63709059	+	236	NA	5' UTR (NM_001360837, exon 1 of 27)	5' UTR (NM_001360837, exon 1 of 27)	194	NM_001014981	104082	Mm.30850	NM_001014981	ENSMUSG00000040560
Tmbim6	5031406P05Rik|Bi1|Tegt	transmembrane BAX inhibitor motif containing 6	protein-coding	chr15	99393046	99393764	+	236	NA	intron (NM_001171035, intron 1 of 9)	CpG	186	NM_001171035	110213	Mm.16769	NM_026669	ENSMUSG00000023010
Rmdn2	AW061290|Fam82a1|RMD-2|mRMD-2	regulator of microtubule dynamics 2	protein-coding	chr17	79614995	79615671	+	235	NA	intron (NM_201361, intron 1 of 10)	CpG	433	NM_201361	381110	Mm.209801	NM_201361	ENSMUSG00000036368
Mcfd2	1810021C21Rik|F5f8d|Lman1ip|Sdnsf	multiple coagulation factor deficiency 2	protein-coding	chr17	87265342	87266287	+	235	NA	intron (NM_176808, intron 1 of 4)	CpG	133	NM_176808	193813	Mm.30251	NM_139295	ENSMUSG00000024150
Cct4	2610204B21Rik|A45|C78323|Cctd	chaperonin containing Tcp1, subunit 4 (delta)	protein-coding	chr11	22990503	22990983	+	235	NA	5' UTR (NM_009837, exon 1 of 14)	5' UTR (NM_009837, exon 1 of 14)	150	NM_009837	12464	Mm.296985	NM_009837	ENSMUSG00000007739
Mir455	Mirn455|mir-455|mmu-mir-455	microRNA 455	ncRNA	chr4	63256632	63257323	+	234	NA	TTS (NR_030477)	TTS (NR_030477)	126	NR_030477	735262		NR_030477	ENSMUSG00000070102
Cep76	6230425F05Rik|9630013E05	centrosomal protein 76	protein-coding	chr18	67641214	67641573	+	234	NA	promoter-TSS (NM_134138)	promoter-TSS (NM_134138)	-38	NM_001081073	225659	Mm.111928	NM_001081073	ENSMUSG00000073542
Safb2	AA389433|AI255170|mKIAA0138	scaffold attachment factor B2	protein-coding	chr17	56583829	56584512	+	234	NA	promoter-TSS (NM_001163300)	promoter-TSS (NM_001163300)	415	NM_001029979	224902	Mm.214973	NM_001029979	ENSMUSG00000042625
Zfp106	Cd-1|D2Dcr28|EyeLinc12|H3a|Sh3bp3|Znf106|sirm|zfp-106	zinc finger protein 106	protein-coding	chr2	120563464	120563826	+	234	NA	intron (NM_011743, intron 1 of 21)	CpG	214	NM_011743	20402	Mm.485295	NM_011743	ENSMUSG00000027288
Tor3a	Adir	torsin family 3, member A	protein-coding	chr1	156659125	156660002	+	233	NA	intron (NM_023141, intron 4 of 5)	(A)n|Simple_repeat|Simple_repeat	14776	NM_023141	30935	Mm.206737	NM_023141	ENSMUSG00000060519
Psma3	Lmpc8	proteasome (prosome, macropain) subunit, alpha type 3	protein-coding	chr12	70974741	70975136	+	233	NA	intron (NM_011184, intron 1 of 10)	CpG	315	NM_001310595	19167	Mm.296338	NM_011184	ENSMUSG00000060073
Acot12	1300004O04Rik|4930449F15Rik|AV027244|Cach|mCACH-1	acyl-CoA thioesterase 12	protein-coding	chr13	91741160	91741845	+	233	NA	promoter-TSS (NM_028790)	promoter-TSS (NM_028790)	-19	NM_028790	74156	Mm.275963	NM_028790	ENSMUSG00000021620
Setd1a	BC010250|KMT2F|Nsccn1|mKIAA0339|mNSC1	SET domain containing 1A	protein-coding	chr7	127777119	127777490	+	233	NA	promoter-TSS (NM_178029)	promoter-TSS (NM_178029)	-85	NM_178029	233904	Mm.435494	NM_010940	ENSMUSG00000042308
Selenof	9430015P09Rik|Sep15	selenoprotein F	protein-coding	chr3	144570616	144570908	+	233	NA	promoter-TSS (NM_011828)	promoter-TSS (NM_011828)	335	NM_053102	93684	Mm.29812	NM_053102	ENSMUSG00000037072
Zfp809	BB114266|C330026E23	zinc finger protein 809	protein-coding	chr9	22225740	22226182	+	233	NA	intron (NR_028420, intron 1 of 4)	CpG	249	NM_001164624	235047	Mm.290849	NM_172763	ENSMUSG00000057982
Sec14l2	1300013M05Rik|Spf|TAP	SEC14-like lipid binding 2	protein-coding	chr11	4108469	4108801	+	233	NA	intron (NM_144520, intron 7 of 11)	intron (NM_144520, intron 7 of 11)	10094	NM_144520	67815	Mm.253922	NM_144520	ENSMUSG00000003585
Fkbp8	38kDa|FKBP-38|FKBP-8|FKBPR38|Fkbp38|mFKBP38	FK506 binding protein 8	protein-coding	chr8	70527764	70528385	+	233	NA	intron (NM_001199631, intron 1 of 8)	intron (NM_001199631, intron 1 of 8)	228	NM_001199631	14232	Mm.141864	NM_010223	ENSMUSG00000019428
Tor3a	Adir	torsin family 3, member A	protein-coding	chr1	156659125	156660002	+	233	NA	intron (NM_023141, intron 4 of 5)	(A)n|Simple_repeat|Simple_repeat	14776	NM_023141	30935	Mm.206737	NM_023141	ENSMUSG00000060519
S100a10	42C|AA409961|AL024248|CAL12|CLP11|Cal1l|p10|p11	S100 calcium binding protein A10 (calpactin)	protein-coding	chr3	93554503	93555447	+	233	NA	promoter-TSS (NM_009112)	promoter-TSS (NM_009112)	-142	NM_009112	20194	Mm.1	NM_009112	ENSMUSG00000041959
4930526I15Rik	1600027J15Rik	RIKEN cDNA 4930526I15 gene	ncRNA	chr9	124424372	124424726	+	232	NA	non-coding (NR_027950, exon 2 of 2)	non-coding (NR_027950, exon 2 of 2)	762	NR_102721	75135	Mm.476814	NR_015516
Papss1	AI325286|Asapk|SK1	3'-phosphoadenosine 5'-phosphosulfate synthase 1	protein-coding	chr3	131489686	131490553	+	232	NA	Intergenic	CpG	-74649	NM_001289479	23971	Mm.244912	NM_011863	ENSMUSG00000028032
Fosl2	Fra-2	fos-like antigen 2	protein-coding	chr5	32135296	32135706	+	232	NA	promoter-TSS (NM_008037)	promoter-TSS (NM_008037)	-971	NM_008037	14284	Mm.24684	NM_008037	ENSMUSG00000029135
Tuba1c	M[a]6|Tuba6	tubulin, alpha 1C	protein-coding	chr15	99029876	99030115	+	231	NA	5' UTR (NM_009448, exon 1 of 4)	5' UTR (NM_009448, exon 1 of 4)	104	NM_009448	22146	Mm.88212	NM_009448	ENSMUSG00000043091
Cmip	4933407C03Rik|5830471E12Rik|AI314065|AI464126	c-Maf inducing protein	protein-coding	chr8	117334524	117334753	+	231	NA	intron (NM_001163262, intron 1 of 20)	intron (NM_001163262, intron 1 of 20)	-14532	NM_028941	74440	Mm.233181	NM_028941	ENSMUSG00000034390
Gm44505	Zfp91-Cntf|Zfp91Cntf	predicted readthrough transcript (NMD candidate), 44505	ncRNA	chr19	12795768	12796067	+	231	NA	promoter-TSS (NM_001361971)	promoter-TSS (NM_001361971)	206	NR_024093	664779	Mm.290924	NM_001039718	ENSMUSG00000024695
Gm21992	Rbm14-rbm4	predicted gene 21992	protein-coding	chr19	4810937	4811520	+	231	NA	exon (NM_019869, exon 1 of 3)	exon (NM_019869, exon 1 of 3)	406	NM_001290128	102902673	Mm.426069	NM_001290127	ENSMUSG00000096370
Snd1	AL033314|Tudor-SN	staphylococcal nuclease and tudor domain containing 1	protein-coding	chr6	28480371	28480782	+	231	NA	exon (NM_019776, exon 1 of 24)	exon (NM_019776, exon 1 of 24)	228	NM_019776	56463	Mm.439987	NM_019776	ENSMUSG00000001424
Snord104	-	small nucleolar RNA, C/D box 104	snoRNA	chr11	106514671	106515041	+	229	NA	intron (NM_198292, intron 8 of 11)	intron (NM_198292, intron 8 of 11)	13865	NR_030703	100216537		NR_030703	ENSMUSG00000065126
Efna1	AI325262|B61|Efl1|Epl1|Eplg1|Lerk1	ephrin A1	protein-coding	chr3	89279073	89280138	+	229	NA	promoter-TSS (NM_010107)	promoter-TSS (NM_010107)	40	NM_010107	13636	Mm.15675	NM_010107	ENSMUSG00000027954
Fech	AI894116|Fcl|fch	ferrochelatase	protein-coding	chr18	64488446	64489129	+	229	NA	intron (NM_007998, intron 1 of 10)	intron (NM_007998, intron 1 of 10)	311	NM_007998	14151	Mm.1070	NM_007998	ENSMUSG00000024588
Efna1	AI325262|B61|Efl1|Epl1|Eplg1|Lerk1	ephrin A1	protein-coding	chr3	89279073	89280138	+	229	NA	promoter-TSS (NM_010107)	promoter-TSS (NM_010107)	40	NM_010107	13636	Mm.15675	NM_010107	ENSMUSG00000027954
Efna1	AI325262|B61|Efl1|Epl1|Eplg1|Lerk1	ephrin A1	protein-coding	chr3	89279073	89280138	+	229	NA	promoter-TSS (NM_010107)	promoter-TSS (NM_010107)	40	NM_010107	13636	Mm.15675	NM_010107	ENSMUSG00000027954
Efna1	AI325262|B61|Efl1|Epl1|Eplg1|Lerk1	ephrin A1	protein-coding	chr3	89279073	89280138	+	229	NA	promoter-TSS (NM_010107)	promoter-TSS (NM_010107)	40	NM_010107	13636	Mm.15675	NM_010107	ENSMUSG00000027954
Atp2b1	2810442I22Rik|E130111D10Rik|Pmca1	ATPase, Ca++ transporting, plasma membrane 1	protein-coding	chr10	98914001	98914986	+	229	NA	promoter-TSS (NM_026482)	promoter-TSS (NM_026482)	-149	NM_001359508	67972	Mm.166944	NM_026482	ENSMUSG00000019943
Mettl9	0610012D09Rik|AA517660|Drev|MNCb-5680	methyltransferase like 9	protein-coding	chr7	121034575	121035361	+	228	NA	exon (NM_021554, exon 1 of 5)	exon (NM_021554, exon 1 of 5)	523	NM_021554	59052	Mm.29122	NM_021554	ENSMUSG00000030876
Mettl9	0610012D09Rik|AA517660|Drev|MNCb-5680	methyltransferase like 9	protein-coding	chr7	121034575	121035361	+	228	NA	exon (NM_021554, exon 1 of 5)	exon (NM_021554, exon 1 of 5)	523	NM_021554	59052	Mm.29122	NM_021554	ENSMUSG00000030876
E030018B13Rik	Gm1697	RIKEN cDNA E030018B13 gene	protein-coding	chr7	63911822	63912040	+	228	NA	intron (NM_021366, intron 1 of 1)	intron (NM_021366, intron 1 of 1)	-4926	NM_001256311	381994	Mm.425466	NM_001256311	ENSMUSG00000095061
Zfp869	1200003I07Rik	zinc finger protein 869	protein-coding	chr8	69716588	69716856	+	228	NA	5' UTR (NM_001359086, exon 1 of 6)	5' UTR (NM_001359086, exon 1 of 6)	180	NM_001039967	66869	Mm.334581	NM_181274	ENSMUSG00000054648
Vegfa	Vegf|Vpf	vascular endothelial growth factor A	protein-coding	chr17	46017863	46018406	+	228	NA	3' UTR (NM_001287058, exon 6 of 6)	3' UTR (NM_001287058, exon 6 of 6)	7029	NM_001110266	22339	Mm.282184	NM_009505	ENSMUSG00000023951
2900005J15Rik	-	RIKEN cDNA 2900005J15 gene	ncRNA	chr5	25100799	25101257	+	227	NA	promoter-TSS (NR_027851)	promoter-TSS (NR_027851)	53	NR_027851	67261	Mm.461781	NM_026059	ENSMUSG00000043833
Lipa	AA960673|Lal|Lip-1|Lip1	lysosomal acid lipase A	protein-coding	chr19	34526943	34527394	+	227	NA	intron (NM_021460, intron 1 of 9)	intron (NM_021460, intron 1 of 9)	306	NM_001111100	16889	Mm.157545	NM_021460	ENSMUSG00000024781
Mylk	9530072E15Rik|A930019C19Rik|AW489456|KRP|MLCK108|MLCK210|Mlck|nmMlck|smMLCK	myosin, light polypeptide kinase	protein-coding	chr16	34807262	34807790	+	227	NA	intron (NM_139300, intron 1 of 31)	intron (NM_139300, intron 1 of 31)	22576	NM_139300	107589	Mm.33360	NM_139300	ENSMUSG00000022836
Brd2	AW228947|D17H6S113E|Frg-1|Fsrg-1|Fsrg1|Nat|Ring3|Rnf3|mKIAA4005	bromodomain containing 2	protein-coding	chr17	34119634	34119998	+	227	NA	promoter-TSS (NR_037970)	promoter-TSS (NR_037970)	84	NR_037970	14312	Mm.3444	NM_010238	ENSMUSG00000024335
Acot4	B430212I04Rik|PTE-Ib|Pte1b|Pte2b	acyl-CoA thioesterase 4	protein-coding	chr12	84038432	84039030	+	226	NA	exon (NM_134247, exon 1 of 3)	exon (NM_134247, exon 1 of 3)	352	NM_134247	171282	Mm.482217	NM_134247	ENSMUSG00000052392
Vcp	3110001E05|CDC48|p97|p97/VCP	valosin containing protein	protein-coding	chr4	42999761	43000228	+	226	NA	intron (NM_009503, intron 1 of 16)	CpG	513	NM_009503	269523	Mm.245976	NM_009503	ENSMUSG00000028452
Luc7l2	4930471C18Rik|AA522013|AU015269|CGI59|Cgi74	LUC7-like 2 (S. cerevisiae)	protein-coding	chr6	38550857	38551196	+	226	NA	promoter-TSS (NM_138680)	promoter-TSS (NM_138680)	-308	NM_001331222	192196	Mm.276133	NM_138680	ENSMUSG00000029823
Erp44	1110001E24Rik|AI849526|AL033348|Txndc4	endoplasmic reticulum protein 44	protein-coding	chr4	48278953	48279553	+	225	NA	promoter-TSS (NM_010569)	promoter-TSS (NM_010569)	336	NM_029572	76299	Mm.317701	NM_029572	ENSMUSG00000028343
Kmt5a	2410195B05Rik|AA617402|AW536475|PR-SET7|PR/SET07|Setd8	lysine methyltransferase 5A	protein-coding	chr5	124445770	124446538	+	225	NA	promoter-TSS (NM_001310727)	promoter-TSS (NM_001310727)	-550	NM_001310727	67956	Mm.137966	NM_030241	ENSMUSG00000049327
1700007L15Rik	linc-Iqcg|linc1609	RIKEN cDNA 1700007L15 gene	ncRNA	chr16	33380475	33380704	+	225	NA	promoter-TSS (NM_011749)	promoter-TSS (NM_011749)	147	NR_045709	100502742	Mm.217880	NR_045709	ENSMUSG00000097318
Mirlet7a-1	Let-7a|Mirnlet7a|Mirnlet7a-1|let-7a-1	microRNA let7a-1	ncRNA	chr13	48546059	48546492	+	224	NA	Intergenic	CpG	-8003	NR_029725	387244		NR_029725	ENSMUSG00000065421
Ubxn4	1300013G12Rik|Ubxd2|mKIAA0242	UBX domain protein 4	protein-coding	chr1	128244201	128245103	+	224	NA	intron (NM_001356529, intron 1 of 12)	CpG	515	NM_001356529	67812	Mm.293321	NM_026390	ENSMUSG00000026353
Nfe2l2	Nrf2	nuclear factor, erythroid derived 2, like 2	protein-coding	chr2	75703565	75704458	+	224	NA	intron (NR_132727, intron 1 of 1)	CpG	652	NR_132727	18024	Mm.1025	NM_010902	ENSMUSG00000015839
Ptma	Thym	prothymosin alpha	protein-coding	chr1	86524840	86525270	+	224	NA	Intergenic	CpG	-1502	NM_008972	19231	Mm.19187	NM_008972	ENSMUSG00000026238
Pink1	1190006F07Rik|AU042772|AW557854|BRPK|mFLJ00387	PTEN induced putative kinase 1	protein-coding	chr4	138325847	138326324	+	224	NA	exon (NM_026880, exon 1 of 8)	exon (NM_026880, exon 1 of 8)	211	NM_026880	68943	Mm.18539	NM_026880	ENSMUSG00000028756
Nfe2l2	Nrf2	nuclear factor, erythroid derived 2, like 2	protein-coding	chr2	75703565	75704458	+	224	NA	intron (NR_132727, intron 1 of 1)	CpG	652	NR_132727	18024	Mm.1025	NM_010902	ENSMUSG00000015839
Fads2	2900042M13Rik|Fadsd2	fatty acid desaturase 2	protein-coding	chr19	10100553	10101802	+	223	NA	intron (NM_019699, intron 1 of 11)	intron (NM_019699, intron 1 of 11)	326	NM_019699	56473	Mm.38901	NM_019699	ENSMUSG00000024665
Vars	Bat6|D17H6S56E|G7a|Vars2	valyl-tRNA synthetase	protein-coding	chr17	35000851	35001296	+	223	NA	promoter-TSS (NM_033075)	promoter-TSS (NM_033075)	166	NM_011690	22321	Mm.28420	NM_011690	ENSMUSG00000007029
Fads2	2900042M13Rik|Fadsd2	fatty acid desaturase 2	protein-coding	chr19	10100553	10101802	+	223	NA	intron (NM_019699, intron 1 of 11)	intron (NM_019699, intron 1 of 11)	326	NM_019699	56473	Mm.38901	NM_019699	ENSMUSG00000024665
Fads2	2900042M13Rik|Fadsd2	fatty acid desaturase 2	protein-coding	chr19	10100553	10101802	+	223	NA	intron (NM_019699, intron 1 of 11)	intron (NM_019699, intron 1 of 11)	326	NM_019699	56473	Mm.38901	NM_019699	ENSMUSG00000024665
Urah	1190003J15Rik|2810420C16Rik|HIUHase	urate (5-hydroxyiso-) hydrolase	protein-coding	chr7	140835208	140835930	+	223	NA	5' UTR (NM_029821, exon 1 of 3)	5' UTR (NM_029821, exon 1 of 3)	290	NM_029821	76974	Mm.272359	NM_029821	ENSMUSG00000025481
Urah	1190003J15Rik|2810420C16Rik|HIUHase	urate (5-hydroxyiso-) hydrolase	protein-coding	chr7	140835208	140835930	+	223	NA	5' UTR (NM_029821, exon 1 of 3)	5' UTR (NM_029821, exon 1 of 3)	290	NM_029821	76974	Mm.272359	NM_029821	ENSMUSG00000025481
Fads2	2900042M13Rik|Fadsd2	fatty acid desaturase 2	protein-coding	chr19	10100553	10101802	+	223	NA	intron (NM_019699, intron 1 of 11)	intron (NM_019699, intron 1 of 11)	326	NM_019699	56473	Mm.38901	NM_019699	ENSMUSG00000024665
Ficd	D5Ertd40e|Hype	FIC domain containing	protein-coding	chr5	113735334	113736195	+	223	NA	promoter-TSS (NM_001010825)	promoter-TSS (NM_001010825)	-18	NM_001010825	231630	Mm.21926	NM_001010825	ENSMUSG00000053334
Mospd4	2010013H21Rik	motile sperm domain containing 4	pseudo	chr18	46465251	46465909	+	223	NA	non-coding (NR_045438, exon 1 of 1)	non-coding (NR_045438, exon 1 of 1)	236	NR_045438	72076	Mm.82766	NM_028086
6430706D22Rik	-	RIKEN cDNA 6430706D22 gene	ncRNA	chr1	88259779	88260082	+	223	NA	exon (NM_001281466, exon 42 of 42)	exon (NM_001281466, exon 42 of 42)	9478	NR_040291	78605	Mm.384762	NR_040291
Npc1	A430089E03Rik|C85354|D18Ertd139e|D18Ertd723e|lcsd|nmf164|spm	NPC intracellular cholesterol transporter 1	protein-coding	chr18	12236048	12236333	+	222	NA	exon (NM_008720, exon 1 of 25)	exon (NM_008720, exon 1 of 25)	196	NM_008720	18145	Mm.3484	NM_008720	ENSMUSG00000024413
1810010H24Rik	-	RIKEN cDNA 1810010H24 gene	protein-coding	chr11	107046708	107047314	+	222	NA	exon (NM_176850, exon 24 of 28)	exon (NM_176850, exon 24 of 28)	18788	NM_001163473	69066	Mm.40679	NM_001163473	ENSMUSG00000078607
Srp54a	54kDa|Srp54	signal recognition particle 54A	protein-coding	chr12	55080561	55080887	+	222	NA	promoter-TSS (NM_028314)	promoter-TSS (NM_028314)	228	NM_011899	24067	Mm.471968	NM_011899	ENSMUSG00000073079
Nudt19	D7Rp2|D7Rp2-r|D7Rp2-s|D7Rp2e|RP2-r|RP2-s	nudix (nucleoside diphosphate linked moiety X)-type motif 19	protein-coding	chr7	35555415	35555868	+	222	NA	exon (NM_033080, exon 1 of 3)	exon (NM_033080, exon 1 of 3)	287	NM_033080	110959	Mm.410206	NM_033080	ENSMUSG00000034875
Atg13	1110053A20Rik|D2Ertd391e|Harbi1	autophagy related 13	protein-coding	chr2	91710110	91710526	+	222	NA	promoter-TSS (NM_178724)	promoter-TSS (NM_178724)	274	NM_001355418	51897	Mm.28492	NM_145528	ENSMUSG00000027244
A530013C23Rik	-	RIKEN cDNA A530013C23 gene	ncRNA	chr2	167765343	167765633	+	222	NA	Intergenic	Intergenic	74311	NR_015500	329562	Mm.123101	NM_177851	ENSMUSG00000006462
Mir5104	mir-5104|mmu-mir-5104|mu-mir-5104	microRNA 5104	ncRNA	chr10	7839959	7840201	+	222	NA	exon (NM_172785, exon 2 of 6)	exon (NM_172785, exon 2 of 6)	3699	NR_039563	100628581		NR_039563	ENSMUSG00000093060
Aldh9a1	AA139417|Abaldh|ESTM40|TMABA-DH|Tmabadh	aldehyde dehydrogenase 9, subfamily A1	protein-coding	chr1	167349957	167350667	+	222	NA	exon (NM_019993, exon 1 of 11)	exon (NM_019993, exon 1 of 11)	321	NM_019993	56752	Mm.292539	NM_019993	ENSMUSG00000026687
Etfa	2010200I21Rik|D9Ertd394e	electron transferring flavoprotein, alpha polypeptide	protein-coding	chr9	55511611	55512160	+	222	NA	intron (NM_145615, intron 1 of 11)	CpG	358	NM_145615	110842	Mm.290853	NM_145615	ENSMUSG00000032314
Etfa	2010200I21Rik|D9Ertd394e	electron transferring flavoprotein, alpha polypeptide	protein-coding	chr9	55511611	55512160	+	222	NA	intron (NM_145615, intron 1 of 11)	CpG	358	NM_145615	110842	Mm.290853	NM_145615	ENSMUSG00000032314
Hfe2	2310035L15Rik|5230400G09Rik|AI414844|AI789733|DL-M|HJV|Rgmc|hemojuvelin	hemochromatosis type 2 (juvenile)	protein-coding	chr3	96497284	96497534	+	222	NA	Intergenic	Intergenic	-27776	NM_027126	69585	Mm.171314	NM_027126	ENSMUSG00000038403
Adamts15	-	a disintegrin-like and metallopeptidase (reprolysin type) with thrombospondin type 1 motif, 15	protein-coding	chr9	30906110	30906389	+	222	NA	intron (NM_001024139, intron 4 of 7)	intron (NM_001024139, intron 4 of 7)	14701	NM_001329420	235130	Mm.65867	NM_001024139	ENSMUSG00000033453
Mef2a	A430079H05Rik	myocyte enhancer factor 2A	protein-coding	chr7	67372663	67373628	+	221	NA	promoter-TSS (NM_001291191)	promoter-TSS (NM_001291191)	-287	NM_001291191	17258	Mm.132788	NM_001033713	ENSMUSG00000030557
Trib1	A530090O15Rik|TRB-1|Trb1	tribbles pseudokinase 1	protein-coding	chr15	59647950	59648508	+	221	NA	promoter-TSS (NM_144549)	promoter-TSS (NM_144549)	-425	NM_144549	211770	Mm.40298	NM_144549	ENSMUSG00000032501
Nr4a1	GFRP1|Gfrp|Hbr-1|Hbr1|Hmr|N10|NGFI-B|NGFIB|NP10|NUR77-1|NUR77-2|TIS1|TR3|nur77	nuclear receptor subfamily 4, group A, member 1	protein-coding	chr15	101246498	101246754	+	221	NA	Intergenic	CpG	-20220	NM_010444	15370	Mm.119	NM_010444	ENSMUSG00000023034
Aass	LKR|LKR/SDH|LOR|LOR/SDH|Lorsdh|SDH	aminoadipate-semialdehyde synthase	protein-coding	chr6	23132638	23132943	+	220	NA	intron (NM_013930, intron 1 of 23)	intron (NM_013930, intron 1 of 23)	196	NM_013930	30956	Mm.18651	NM_013930	ENSMUSG00000029695
E230016M11Rik	-	RIKEN cDNA E230016M11 gene	ncRNA	chr6	67013654	67014364	+	220	NA	intron (NM_001177560, intron 3 of 4)	intron (NM_001177560, intron 3 of 4)	-22590	NR_040278	320172	Mm.449039	NR_040278	ENSMUSG00000087231
Nek1	D8Ertd790e|kat	NIMA (never in mitosis gene a)-related expressed kinase 1	protein-coding	chr8	60993255	60993644	+	220	NA	5' UTR (NM_001293637, exon 1 of 35)	5' UTR (NM_001293637, exon 1 of 35)	256	NM_001293637	18004	Mm.486881	NM_175089	ENSMUSG00000031644
Hint1	AA673479|Hint|Ipk1|PKCI-1|PRKCNH1	histidine triad nucleotide binding protein 1	protein-coding	chr11	54866504	54867042	+	220	NA	intron (NM_008248, intron 1 of 2)	CpG	390	NM_008248	15254	Mm.425	NM_008248	ENSMUSG00000020267
Gse1	2210013I18Rik|mKIAA0182	genetic suppressor element 1, coiled-coil protein	protein-coding	chr8	120494751	120495414	+	220	NA	intron (NM_198671, intron 1 of 15)	intron (NM_198671, intron 1 of 15)	6216	NM_198671	382034	Mm.334856	NM_198671	ENSMUSG00000031822
Esco1	A930014I12Rik	establishment of sister chromatid cohesion N-acetyltransferase 1	protein-coding	chr18	10609552	10610445	+	220	NA	intron (NM_001081222, intron 1 of 10)	CpG	354	NM_001081222	77805	Mm.210996	NM_144542	ENSMUSG00000024293
Thsd1	4833423O18Rik|Tmtsp	thrombospondin, type I, domain 1	protein-coding	chr8	22227147	22227491	+	220	NA	promoter-TSS (NM_019576)	promoter-TSS (NM_019576)	16	NM_001205253	56229	Mm.32067	NM_019576	ENSMUSG00000031480
Rps29	-	ribosomal protein S29	protein-coding	chr12	69158682	69159065	+	220	NA	intron (NM_009093, intron 1 of 2)	CpG-3227	313	NM_009093	20090	Mm.379006	NM_009093	ENSMUSG00000034892
Atp5j	CF6	ATP synthase, H+ transporting, mitochondrial F0 complex, subunit F	protein-coding	chr16	84835120	84835903	+	220	NA	promoter-TSS (NM_001302216)	promoter-TSS (NM_001302216)	114	NM_016755	11957	Mm.353	NM_016755	ENSMUSG00000022890
Gse1	2210013I18Rik|mKIAA0182	genetic suppressor element 1, coiled-coil protein	protein-coding	chr8	120494751	120495414	+	220	NA	intron (NM_198671, intron 1 of 15)	intron (NM_198671, intron 1 of 15)	6216	NM_198671	382034	Mm.334856	NM_198671	ENSMUSG00000031822
Atp5j	CF6	ATP synthase, H+ transporting, mitochondrial F0 complex, subunit F	protein-coding	chr16	84835120	84835903	+	220	NA	promoter-TSS (NM_001302216)	promoter-TSS (NM_001302216)	114	NM_016755	11957	Mm.353	NM_016755	ENSMUSG00000022890
Foxj3	C330039G02Rik|Fhd6	forkhead box J3	protein-coding	chr4	119539176	119539837	+	219	NA	promoter-TSS (NM_172699)	promoter-TSS (NM_172699)	-155	NM_172699	230700	Mm.259227	NM_172699	ENSMUSG00000032998
Osgin1	1700012B18Rik|Okl38	oxidative stress induced growth inhibitor 1	protein-coding	chr8	119432763	119432938	+	219	NA	Intergenic	Intergenic	-4312	NM_027950	71839	Mm.272357	NM_027950	ENSMUSG00000074063
Cbs	AI047524|AI303044|HIP4	cystathionine beta-synthase	protein-coding	chr17	31636058	31636629	+	219	NA	intron (NM_178224, intron 1 of 15)	intron (NM_178224, intron 1 of 15)	862	NM_001271353	12411	Mm.206417	NM_144855	ENSMUSG00000024039
Psmb9	Lmp-2|Lmp2	proteasome (prosome, macropain) subunit, beta type 9 (large multifunctional peptidase 2)	protein-coding	chr17	34180484	34180765	+	219	NA	Intergenic	Intergenic	6706	NM_013585	16912	Mm.390983	NM_013585	ENSMUSG00000096727
Axin2	Axi1|Axil|Conductin	axin 2	protein-coding	chr11	108920485	108921699	+	218	NA	intron (NM_015732, intron 1 of 10)	CpG	743	NM_015732	12006	Mm.71710	NM_015732	ENSMUSG00000000142
Snord104	-	small nucleolar RNA, C/D box 104	snoRNA	chr11	106555939	106556619	+	218	NA	intron (NM_198292, intron 2 of 11)	intron (NM_198292, intron 2 of 11)	55288	NR_030703	100216537		NR_030703	ENSMUSG00000065126
Gm5535	EG433481	predicted gene 5535	ncRNA	chr2	144177091	144177788	+	218	NA	intron (NR_136884, intron 2 of 3)	intron (NR_136884, intron 2 of 3)	11851	NR_136884	433481	Mm.330630	NR_136884	ENSMUSG00000074758
Amy1	Amy-1|Amy1a|C030014B17Rik	amylase 1, salivary	protein-coding	chr3	113568173	113568470	+	218	NA	intron (NM_007446, intron 3 of 10)	MMERVK9C_I-int|LTR|ERVK	6441	NM_007446	11722	Mm.439727	NM_007446	ENSMUSG00000074264
Srp19	2310020D23Rik	signal recognition particle 19	protein-coding	chr18	34331203	34331425	+	218	NA	intron (NM_025527, intron 1 of 4)	CpG	169	NM_025527	66384	Mm.29452	NM_025527	ENSMUSG00000014504
Nup98	4732457F17|AI849286|Nup96	nucleoporin 98	protein-coding	chr7	102209604	102210199	+	218	NA	promoter-TSS (NM_001287167)	promoter-TSS (NM_001287167)	-34	NM_001287167	269966	Mm.439800	NM_022979	ENSMUSG00000063550
Pprc1	A930018M19|BC013720|PRC|mKIAA0595	peroxisome proliferative activated receptor, gamma, coactivator-related 1	protein-coding	chr19	46056592	46056940	+	218	NA	intron (NM_001346801, intron 1 of 13)	CpG	227	NM_001346801	226169	Mm.2415	NM_145504	ENSMUSG00000055491
Axin2	Axi1|Axil|Conductin	axin 2	protein-coding	chr11	108920485	108921699	+	218	NA	intron (NM_015732, intron 1 of 10)	CpG	743	NM_015732	12006	Mm.71710	NM_015732	ENSMUSG00000000142
Wwc1	AA408228|AU017197|BC037006|Kibra|mKIAA0869	WW, C2 and coiled-coil domain containing 1	protein-coding	chr11	35951361	35951823	+	217	NA	intron (NM_170779, intron 1 of 22)	intron (NM_170779, intron 1 of 22)	28497	NM_170779	211652	Mm.31267	NM_170779	ENSMUSG00000018849
Spop	AI315626|Pcif1|TEF2	speckle-type POZ protein	protein-coding	chr11	95413756	95414655	+	217	NA	5' UTR (NM_001359107, exon 1 of 10)	5' UTR (NM_001359107, exon 1 of 10)	122	NM_001359107	20747	Mm.285454	NM_025287	ENSMUSG00000057522
Pmm2	AI585868|C86848	phosphomannomutase 2	protein-coding	chr16	8637776	8638103	+	217	NA	promoter-TSS (NM_025708)	promoter-TSS (NM_025708)	232	NM_016881	54128	Mm.9699	NM_016881	ENSMUSG00000022711
Zfp809	BB114266|C330026E23	zinc finger protein 809	protein-coding	chr9	22229613	22229783	+	217	NA	intron (NR_028420, intron 1 of 4)	MERV1_LTR|LTR|ERV1	3986	NM_001164624	235047	Mm.290849	NM_172763	ENSMUSG00000057982
Orm1	Agp-1|Agp-2|Orm-1	orosomucoid 1	protein-coding	chr4	63344628	63344979	+	216	NA	intron (NM_008768, intron 1 of 5)	intron (NM_008768, intron 1 of 5)	247	NM_008768	18405	Mm.4777	NM_008768	ENSMUSG00000039196
Cobll1	1810047P18Rik|Coblr1|D430044D16Rik	Cobl-like 1	protein-coding	chr2	65237898	65238705	+	216	NA	intron (NM_177025, intron 1 of 13)	CpG	325	NM_027225	319876	Mm.34159	NM_027225	ENSMUSG00000034903
Rhof	AI845056|AV026554|Arhf|Ifld1|Rif	ras homolog family member F (in filopodia)	protein-coding	chr5	123134299	123139647	+	216	NA	Intergenic	Intergenic	-4344	NM_175092	23912	Mm.253876	NM_175092	ENSMUSG00000029449
Rhof	AI845056|AV026554|Arhf|Ifld1|Rif	ras homolog family member F (in filopodia)	protein-coding	chr5	123134299	123139647	+	216	NA	Intergenic	Intergenic	-4344	NM_175092	23912	Mm.253876	NM_175092	ENSMUSG00000029449
Rhof	AI845056|AV026554|Arhf|Ifld1|Rif	ras homolog family member F (in filopodia)	protein-coding	chr5	123134299	123139647	+	216	NA	Intergenic	Intergenic	-4344	NM_175092	23912	Mm.253876	NM_175092	ENSMUSG00000029449
Rhof	AI845056|AV026554|Arhf|Ifld1|Rif	ras homolog family member F (in filopodia)	protein-coding	chr5	123134299	123139647	+	216	NA	Intergenic	Intergenic	-4344	NM_175092	23912	Mm.253876	NM_175092	ENSMUSG00000029449
Sardh	-	sarcosine dehydrogenase	protein-coding	chr2	27207578	27207939	+	216	NA	intron (NM_138665, intron 17 of 20)	intron (NM_138665, intron 17 of 20)	39545	NM_138665	192166	Mm.278467	NM_138665	ENSMUSG00000009614
Serpina12	4632419J12Rik	serine (or cysteine) peptidase inhibitor, clade A (alpha-1 antiproteinase, antitrypsin), member 12	protein-coding	chr12	104042442	104042704	+	216	NA	intron (NM_026535, intron 1 of 4)	intron (NM_026535, intron 1 of 4)	1870	NM_026535	68054	Mm.20286	NM_026535	ENSMUSG00000041567
Copb1	2610019B04Rik	coatomer protein complex, subunit beta 1	protein-coding	chr7	114254315	114254690	+	216	NA	intron (NM_033370, intron 1 of 21)	CpG	178	NM_033370	70349	Mm.277024	NM_033370	ENSMUSG00000030754
Tbl1xr1	8030499H02Rik|A630076E03Rik|AW539987|C21|C230089I12Rik|DC42|Ira1|TBLR1	transducin (beta)-like 1X-linked receptor 1	protein-coding	chr3	22075788	22077352	+	216	NA	promoter-TSS (NM_030732)	promoter-TSS (NM_030732)	-82	NM_030732	81004	Mm.202966	NM_030732	ENSMUSG00000027630
Rhof	AI845056|AV026554|Arhf|Ifld1|Rif	ras homolog family member F (in filopodia)	protein-coding	chr5	123134299	123139647	+	216	NA	Intergenic	Intergenic	-4344	NM_175092	23912	Mm.253876	NM_175092	ENSMUSG00000029449
Tbl1xr1	8030499H02Rik|A630076E03Rik|AW539987|C21|C230089I12Rik|DC42|Ira1|TBLR1	transducin (beta)-like 1X-linked receptor 1	protein-coding	chr3	22075788	22077352	+	216	NA	promoter-TSS (NM_030732)	promoter-TSS (NM_030732)	-82	NM_030732	81004	Mm.202966	NM_030732	ENSMUSG00000027630
Rhof	AI845056|AV026554|Arhf|Ifld1|Rif	ras homolog family member F (in filopodia)	protein-coding	chr5	123134299	123139647	+	216	NA	Intergenic	Intergenic	-4344	NM_175092	23912	Mm.253876	NM_175092	ENSMUSG00000029449
Dnase1l3	DNasegamma|Dhp2|Lsd	deoxyribonuclease 1-like 3	protein-coding	chr14	7943514	7943768	+	216	NA	intron (NM_001081427, intron 43 of 45)	intron (NM_001081427, intron 43 of 45)	50541	NM_007870	13421	Mm.272258	NM_007870	ENSMUSG00000025279
Klhdc7a	B230308G19Rik	kelch domain containing 7A	protein-coding	chr4	139967790	139968006	+	216	NA	promoter-TSS (NR_035519)	promoter-TSS (NR_035519)	128	NM_173427	242721	Mm.60400	NM_173427	ENSMUSG00000078234
Cdv3	2510010F10Rik|C230084J24Rik|C79446|TPP36	carnitine deficiency-associated gene expressed in ventricle 3	protein-coding	chr9	103364844	103365804	+	216	NA	promoter-TSS (NM_001134427)	promoter-TSS (NM_001134427)	-345	NM_001134427	321022	Mm.261025	NM_175565	ENSMUSG00000032803
Cdv3	2510010F10Rik|C230084J24Rik|C79446|TPP36	carnitine deficiency-associated gene expressed in ventricle 3	protein-coding	chr9	103364844	103365804	+	216	NA	promoter-TSS (NM_001134427)	promoter-TSS (NM_001134427)	-345	NM_001134427	321022	Mm.261025	NM_175565	ENSMUSG00000032803
Mkln1	A130067F06Rik|AU015903|BB154892	muskelin 1, intracellular mediator containing kelch motifs	protein-coding	chr6	31398874	31399508	+	216	NA	promoter-TSS (NR_040300)	promoter-TSS (NR_040300)	363	NM_013791	27418	Mm.238038	NM_013791	ENSMUSG00000025609
Nol7	2210008F15Rik|5730556I21Rik|NOP27|RARG-1	nucleolar protein 7	protein-coding	chr13	43398427	43398739	+	215	NA	exon (NM_023554, exon 1 of 8)	exon (NM_023554, exon 1 of 8)	207	NM_023554	70078	Mm.439927	NM_023554	ENSMUSG00000063200
Xpo7	4930506C02Rik|BB164534|Ranbp16|exp7	exportin 7	protein-coding	chr14	70766278	70767129	+	215	NA	promoter-TSS (NM_023045)	promoter-TSS (NM_023045)	-75	NM_023045	65246	Mm.152987	NM_023045	ENSMUSG00000022100
Tspan4	AI325509|AI746565|D130042I01Rik|NAG-2|Tm4sf7|Tspan-4	tetraspanin 4	protein-coding	chr7	141475225	141475803	+	215	NA	promoter-TSS (NM_001252588)	promoter-TSS (NM_001252588)	278	NM_053082	64540	Mm.489619	NM_053082	ENSMUSG00000025511
Gorasp2	0610011A07Rik|2410043M02Rik|5730520M13Rik|9430094F20Rik|AW552058|GOLPH2|GRASP55|GRS2|p59	golgi reassembly stacking protein 2	protein-coding	chr2	70661501	70662035	+	215	NA	intron (NM_027352, intron 1 of 9)	CpG	259	NM_027352	70231	Mm.271950	NM_027352	ENSMUSG00000014959
Pisd-ps3	4933439C20Rik	phosphatidylserine decarboxylase, pseudogene 3	pseudo	chrUn_JH584304	24750	24956	+	215	NA	Intergenic	Intergenic	34836	NR_003518	66776	Mm.247625	NR_003518
Acsm1	Acas3|Bucs1|Macs	acyl-CoA synthetase medium-chain family member 1	protein-coding	chr7	119617819	119618011	+	215	NA	promoter-TSS (NM_054094)	promoter-TSS (NM_054094)	87	NM_054094	117147	Mm.427560	NM_054094	ENSMUSG00000033533
Tspan4	AI325509|AI746565|D130042I01Rik|NAG-2|Tm4sf7|Tspan-4	tetraspanin 4	protein-coding	chr7	141475225	141475803	+	215	NA	promoter-TSS (NM_001252588)	promoter-TSS (NM_001252588)	278	NM_053082	64540	Mm.489619	NM_053082	ENSMUSG00000025511
4930506C21Rik	-	RIKEN cDNA 4930506C21 gene	ncRNA	chr17	8311154	8311500	+	214	NA	promoter-TSS (NR_073374)	promoter-TSS (NR_073374)	-209	NR_073374	75060	Mm.426530	NR_073374	ENSMUSG00000087478
Rbl1	AW547426|PRB1|p107	RB transcriptional corepressor like 1	protein-coding	chr2	157204141	157205117	+	214	NA	promoter-TSS (NM_001139516)	promoter-TSS (NM_001139516)	-95	NM_011249	19650	Mm.244671	NM_011249	ENSMUSG00000027641
Rras	AI573426	related RAS viral (r-ras) oncogene	protein-coding	chr7	45018019	45018203	+	214	NA	exon (NM_009101, exon 1 of 6)	exon (NM_009101, exon 1 of 6)	169	NM_009101	20130	Mm.389894	NM_009101	ENSMUSG00000038387
Cbs	AI047524|AI303044|HIP4	cystathionine beta-synthase	protein-coding	chr17	31632792	31633079	+	214	NA	exon (NM_144855, exon 2 of 17)	exon (NM_144855, exon 2 of 17)	4270	NM_001271353	12411	Mm.206417	NM_144855	ENSMUSG00000024039
Zfp1	Fnp-1|Zfp-1|mkr-1	zinc finger protein 1	protein-coding	chr8	111643522	111643911	+	214	NA	intron (NM_001358993, intron 1 of 3)	CpG	273	NM_011742	22640	Mm.4184	NM_011742	ENSMUSG00000055835
Rabggtb	-	Rab geranylgeranyl transferase, b subunit	protein-coding	chr3	153912645	153912930	+	214	NA	promoter-TSS (NR_028095)	promoter-TSS (NR_028095)	179	NM_001163478	19352	Mm.277831	NM_011231	ENSMUSG00000038975
Rp9	PAP-1|Rp9h	retinitis pigmentosa 9 (human)	protein-coding	chr9	22467756	22468313	+	213	NA	intron (NM_018739, intron 1 of 5)	CpG	322	NM_018739	55934	Mm.38235	NM_018739	ENSMUSG00000032239
Fam210a	4933403F05Rik|AA987140|AV134576|AW491926	family with sequence similarity 210, member A	protein-coding	chr18	68299693	68300235	+	213	NA	promoter-TSS (NM_026440)	promoter-TSS (NM_026440)	369	NM_153794	108654	Mm.125857	NM_153794	ENSMUSG00000038121
Nrep	AI325076|D0H4S114|Harp|P311|PTZ17|SEZ17	neuronal regeneration related protein	protein-coding	chr18	33463690	33464044	+	213	NA	promoter-TSS (NR_045415)	promoter-TSS (NR_045415)	162	NM_001109988	27528	Mm.407415	NM_053078	ENSMUSG00000042834
Sepsecs	AA986712|D5Ertd135e|SLA|SecS	Sep (O-phosphoserine) tRNA:Sec (selenocysteine) tRNA synthase	protein-coding	chr5	52669314	52669701	+	213	NA	intron (NM_172490, intron 1 of 10)	CpG	194	NM_172490	211006	Mm.244719	NM_172490	ENSMUSG00000029173
Gm16740	-	predicted gene, 16740	ncRNA	chr3	95217401	95217937	+	213	NA	TTS (NM_019914)	TTS (NM_019914)	212	NR_108026	100504029	Mm.478537	NR_108026	ENSMUSG00000097167
Ogdh	2210403E04Rik|2210412K19Rik|AA409584|d1401|mKIAA4192	oxoglutarate (alpha-ketoglutarate) dehydrogenase (lipoamide)	protein-coding	chr11	6291669	6292228	+	213	NA	promoter-TSS (NM_001361904)	promoter-TSS (NM_001361904)	-222	NM_001361904	18293	Mm.276348	NM_010956	ENSMUSG00000020456
Slc38a3	0610012J02Rik|D9Ucla2|Nat1|Slc38-3|Sn1|Snat3|mNAT	solute carrier family 38, member 3	protein-coding	chr9	107664873	107665424	+	213	NA	intron (NM_001199218, intron 1 of 15)	intron (NM_001199218, intron 1 of 15)	2251	NM_001199217	76257	Mm.296560	NM_023805	ENSMUSG00000010064
Gm4285	-	predicted gene 4285	ncRNA	chr14	75844713	75844942	+	213	NA	promoter-TSS (NM_009429)	promoter-TSS (NM_009429)	137	NR_045294	100043189	Mm.426329	NR_045294
Coq8a	4632432J16Rik|AI462003|Adck3|Cabc1|mKIAA0451	coenzyme Q8A	protein-coding	chr1	180210625	180210878	+	212	NA	Intergenic	Intergenic	-14731	NM_023341	67426	Mm.38330	NM_023341	ENSMUSG00000026489
Mir3968	mmu-mir-3968|mu-mir-3968	microRNA 3968	ncRNA	chr11	115447732	115448204	+	212	NA	promoter-TSS (NR_039549)	promoter-TSS (NR_039549)	92	NR_039549	100628623		NR_039549	ENSMUSG00000093096
Xbp1	D11Ertd39e|TREB-5|TREB5|XBP-1	X-box binding protein 1	protein-coding	chr11	5499648	5499907	+	212	NA	Intergenic	Intergenic	-20864	NM_013842	22433	Mm.469937	NM_013842	ENSMUSG00000020484
Ino80	2310079N15Rik|4632409L19Rik|Inoc1	INO80 complex subunit	protein-coding	chr2	119478116	119478327	+	211	NA	promoter-TSS (NM_026574)	promoter-TSS (NM_026574)	-592	NM_026574	68142	Mm.330496	NM_026574	ENSMUSG00000034154
Hadh	AA409008|AU019341|AW742602|HCDH|Hadhsc|Schad	hydroxyacyl-Coenzyme A dehydrogenase	protein-coding	chr3	131271635	131272274	+	211	NA	exon (NM_008212, exon 1 of 8)	exon (NM_008212, exon 1 of 8)	147	NM_008212	15107	Mm.260164	NM_008212	ENSMUSG00000027984
Gm17753	-	predicted gene, 17753	ncRNA	chr15	79022649	79023476	+	211	NA	intron (NR_155267, intron 1 of 1)	intron (NR_155267, intron 1 of 1)	467	NR_155268	654469	Mm.395054	NR_155267
Bag6	2410045D21Rik|AA408914|BAG-6|Bat3|D17H6S52E|G3|Scythe	BCL2-associated athanogene 6	protein-coding	chr17	35135158	35135409	+	210	NA	promoter-TSS (NM_001252469)	promoter-TSS (NM_001252469)	105	NM_057171	224727	Mm.203962	NM_057171	ENSMUSG00000024392
Atf4	Atf-4|C/ATF|CREB2|TAXREB67	activating transcription factor 4	protein-coding	chr15	80255050	80256160	+	210	NA	5' UTR (NM_001287180, exon 2 of 4)	5' UTR (NM_001287180, exon 2 of 4)	421	NM_009716	11911	Mm.641	NM_009716	ENSMUSG00000042406
Mdm2	1700007J15Rik|AA415488|Mdm-2	transformed mouse 3T3 cell double minute 2	protein-coding	chr10	117709920	117710667	+	210	NA	intron (NM_010786, intron 1 of 11)	CpG-1528	465	NM_010786	17246	Mm.22670	NM_010786	ENSMUSG00000020184
A430078I02Rik	T25621	RIKEN cDNA A430078I02 gene	ncRNA	chr6	86472077	86472681	+	210	NA	non-coding (NR_131125, exon 5 of 5)	non-coding (NR_131125, exon 5 of 5)	8451	NR_131126	320486	Mm.391625	NR_131125	ENSMUSG00000085589
Sec14l4	AI256582|AW536553|SPF|TAP	SEC14-like lipid binding 4	protein-coding	chr11	4031452	4032100	+	210	NA	promoter-TSS (NM_146013)	promoter-TSS (NM_146013)	-6	NM_146013	103655	Mm.337476	NM_146013	ENSMUSG00000019368
Ubqln4	A1Up|A1u|AI663987|CIP75|UBIN	ubiquilin 4	protein-coding	chr3	88553365	88554358	+	210	NA	promoter-TSS (NM_031248)	promoter-TSS (NM_031248)	145	NM_033526	94232	Mm.303059	NM_033526	ENSMUSG00000008604
Tmem214	1110039B18Rik|4921530J21Rik|AI841294|AU018742|C76280	transmembrane protein 214	protein-coding	chr5	30869393	30870068	+	210	NA	exon (NM_144525, exon 1 of 17)	exon (NM_144525, exon 1 of 17)	151	NM_144525	68796	Mm.205169	NM_144525	ENSMUSG00000038828
Hcfc2	1700129L13Rik|AU019838|fkls	host cell factor C2	protein-coding	chr10	82698663	82699683	+	210	NA	exon (NM_001081218, exon 1 of 15)	exon (NM_001081218, exon 1 of 15)	166	NM_001081218	67933	Mm.127405	NM_026462	ENSMUSG00000020246
Ubqln4	A1Up|A1u|AI663987|CIP75|UBIN	ubiquilin 4	protein-coding	chr3	88553365	88554358	+	210	NA	promoter-TSS (NM_031248)	promoter-TSS (NM_031248)	145	NM_033526	94232	Mm.303059	NM_033526	ENSMUSG00000008604
Jade2	1200017K05Rik|AI480685|Phf15|mKIAA0239	jade family PHD finger 2	protein-coding	chr11	51855931	51857005	+	209	NA	intron (NM_001357588, intron 1 of 12)	CpG	1013	NM_199299	76901	Mm.259996	NM_199299	ENSMUSG00000020387
Jade2	1200017K05Rik|AI480685|Phf15|mKIAA0239	jade family PHD finger 2	protein-coding	chr11	51855931	51857005	+	209	NA	intron (NM_001357588, intron 1 of 12)	CpG	1013	NM_199299	76901	Mm.259996	NM_199299	ENSMUSG00000020387
Gm17830	-	predicted gene, 17830	ncRNA	chr17	49368245	49368515	+	209	NA	Intergenic	RMER17C|LTR|ERVK	-55420	NR_033486	100415784	Mm.400421	NR_033486
Shmt2	2700043D08Rik|AA408223|AA986903|SHMT	serine hydroxymethyltransferase 2 (mitochondrial)	protein-coding	chr10	127520934	127521139	+	209	NA	exon (NM_001252316, exon 2 of 12)	exon (NM_001252316, exon 2 of 12)	1408	NM_001252316	108037	Mm.29890	NM_028230	ENSMUSG00000025403
Lrrc27	1700071K18Rik|2310044E02Rik	leucine rich repeat containing 27	protein-coding	chr7	139212639	139213166	+	209	NA	promoter-TSS (NM_027164)	promoter-TSS (NM_027164)	-86	NM_027164	76612	Mm.17757	NM_027164	ENSMUSG00000015980
Cdk8	-	cyclin-dependent kinase 8	protein-coding	chr5	146230953	146231952	+	209	NA	5' UTR (NM_001359990, exon 1 of 13)	intron (NM_001359991, intron 1 of 12)	202	NM_001359990	264064	Mm.260576	NM_153599	ENSMUSG00000029635
Cdk8	-	cyclin-dependent kinase 8	protein-coding	chr5	146230953	146231952	+	209	NA	5' UTR (NM_001359990, exon 1 of 13)	intron (NM_001359991, intron 1 of 12)	202	NM_001359990	264064	Mm.260576	NM_153599	ENSMUSG00000029635
Stt3b	1300006C19Rik|Simp	STT3, subunit of the oligosaccharyltransferase complex, homolog B (S. cerevisiae)	protein-coding	chr9	115310581	115311145	+	209	NA	promoter-TSS (NM_024222)	promoter-TSS (NM_024222)	-442	NM_024222	68292	Mm.296158	NM_024222	ENSMUSG00000032437
Jade2	1200017K05Rik|AI480685|Phf15|mKIAA0239	jade family PHD finger 2	protein-coding	chr11	51855931	51857005	+	209	NA	intron (NM_001357588, intron 1 of 12)	CpG	1013	NM_199299	76901	Mm.259996	NM_199299	ENSMUSG00000020387
Nucb2	AI607786|Calnuc|Nefa|Nesfatin-1	nucleobindin 2	protein-coding	chr7	116503912	116504840	+	209	NA	promoter-TSS (NM_001130479)	promoter-TSS (NM_001130479)	7	NM_001360375	53322	Mm.9901	NM_016773	ENSMUSG00000030659
Nfil3	AV225605|E4BP4	nuclear factor, interleukin 3, regulated	protein-coding	chr13	52981344	52981934	+	209	NA	promoter-TSS (NM_017373)	promoter-TSS (NM_017373)	-600	NM_017373	18030	Mm.136604	NM_017373	ENSMUSG00000056749
Rcbtb1	5430409I18Rik|AW111883|CLLD7|CLLL7	regulator of chromosome condensation (RCC1) and BTB (POZ) domain containing protein 1	protein-coding	chr14	59200946	59201583	+	209	NA	promoter-TSS (NM_001360611)	promoter-TSS (NM_001360611)	36	NM_027764	71330	Mm.234195	NM_027764	ENSMUSG00000035469
Jade2	1200017K05Rik|AI480685|Phf15|mKIAA0239	jade family PHD finger 2	protein-coding	chr11	51855931	51857005	+	209	NA	intron (NM_001357588, intron 1 of 12)	CpG	1013	NM_199299	76901	Mm.259996	NM_199299	ENSMUSG00000020387
Jade2	1200017K05Rik|AI480685|Phf15|mKIAA0239	jade family PHD finger 2	protein-coding	chr11	51855931	51857005	+	209	NA	intron (NM_001357588, intron 1 of 12)	CpG	1013	NM_199299	76901	Mm.259996	NM_199299	ENSMUSG00000020387
Jade2	1200017K05Rik|AI480685|Phf15|mKIAA0239	jade family PHD finger 2	protein-coding	chr11	51855931	51857005	+	209	NA	intron (NM_001357588, intron 1 of 12)	CpG	1013	NM_199299	76901	Mm.259996	NM_199299	ENSMUSG00000020387
Zmiz1	BC065120|E330020C23|Gm10397|I920194n01|Rai17|Zimp10	zinc finger, MIZ-type containing 1	protein-coding	chr14	25460136	25461514	+	208	NA	intron (NM_183208, intron 1 of 23)	CpG	1640	NM_001310666	328365	Mm.227484	NM_183208	ENSMUSG00000007817
Zbtb16	AI467657|PLZF|Zfp145|lu	zinc finger and BTB domain containing 16	protein-coding	chr9	48835740	48836439	+	208	NA	promoter-TSS (NM_001033324)	promoter-TSS (NM_001033324)	-144	NM_001033324	235320	Mm.457803	NM_001033324	ENSMUSG00000066687
Hmgcr	HMG-CoAR|Red	3-hydroxy-3-methylglutaryl-Coenzyme A reductase	protein-coding	chr13	96670629	96670817	+	208	NA	5' UTR (NM_001360166, exon 1 of 20)	5' UTR (NM_001360166, exon 1 of 20)	213	NM_008255	15357	Mm.316652	NM_008255	ENSMUSG00000021670
Zmiz1	BC065120|E330020C23|Gm10397|I920194n01|Rai17|Zimp10	zinc finger, MIZ-type containing 1	protein-coding	chr14	25460136	25461514	+	208	NA	intron (NM_183208, intron 1 of 23)	CpG	1640	NM_001310666	328365	Mm.227484	NM_183208	ENSMUSG00000007817
Smim15	2810008M24Rik	small integral membrane protein 15	protein-coding	chr13	108044136	108044349	+	208	NA	promoter-TSS (NM_001048250)	promoter-TSS (NM_001048250)	-232	NM_001048250	75616	Mm.491164	NM_001048250	ENSMUSG00000071180
Slc38a4	1110012E16Rik|1700012A18Rik|Ata3|mATA3|mNAT3	solute carrier family 38, member 4	protein-coding	chr15	97005898	97006571	+	208	NA	intron (NM_027052, intron 12 of 15)	intron (NM_027052, intron 12 of 15)	14125	NM_001358059	69354	Mm.250980	NM_027052	ENSMUSG00000022464
Egfr	9030024J15Rik|AI552599|Erbb|Errb1|Errp|Wa5|wa-2|wa2	epidermal growth factor receptor	protein-coding	chr11	16752290	16753096	+	207	NA	intron (NM_207655, intron 1 of 27)	CpG	490	NM_207655	13649	Mm.8534	NM_007912	ENSMUSG00000020122
Mbtps1	0610038M03Rik|AV003995|S1P|SKI-1|Ski1|mKIAA0091	membrane-bound transcription factor peptidase, site 1	protein-coding	chr8	119558429	119558703	+	207	NA	intron (NM_019709, intron 1 of 23)	CpG	195	NM_019709	56453	Mm.206934	NM_019709	ENSMUSG00000031835
Stard10	AV048538|CGI-52|NY-C0-28|PC-TP2|PCTP2|Pctpl|Sdccag28|SdccagG28|TISP-81	START domain containing 10	protein-coding	chr7	101310620	101310803	+	207	NA	Intergenic	Intergenic	-6375	NM_001360460	56018	Mm.28896	NM_019990	ENSMUSG00000030688
Hnrnph1	AI642080|E430005G16Rik|Hnrnph|Hnrph1	heterogeneous nuclear ribonucleoprotein H1	protein-coding	chr11	50377808	50378533	+	207	NA	intron (NM_001347487, intron 1 of 12)	CpG	451	NM_001347487	59013	Mm.21740	NM_021510	ENSMUSG00000007850
Egfr	9030024J15Rik|AI552599|Erbb|Errb1|Errp|Wa5|wa-2|wa2	epidermal growth factor receptor	protein-coding	chr11	16752290	16753096	+	207	NA	intron (NM_207655, intron 1 of 27)	CpG	490	NM_207655	13649	Mm.8534	NM_007912	ENSMUSG00000020122
Hnrnph1	AI642080|E430005G16Rik|Hnrnph|Hnrph1	heterogeneous nuclear ribonucleoprotein H1	protein-coding	chr11	50377808	50378533	+	207	NA	intron (NM_001347487, intron 1 of 12)	CpG	451	NM_001347487	59013	Mm.21740	NM_021510	ENSMUSG00000007850
Mirlet7i	Mirnlet7i|let-7i|mmu-let-7i	microRNA let7i	ncRNA	chr10	122985989	122986524	+	207	NA	promoter-TSS (NR_029527)	promoter-TSS (NR_029527)	-532	NR_029527	387251		NR_029527	ENSMUSG00000065406
Slc25a47	AI132487|AI876593|HDMCP	solute carrier family 25, member 47	protein-coding	chr12	108850576	108850911	+	207	NA	promoter-TSS (NM_001012310)	promoter-TSS (NM_001012310)	-386	NM_001012310	104910	Mm.202653	NM_001012310	ENSMUSG00000048856
Alyref2	C130042O11Rik|REF2|Refbp2	Aly/REF export factor 2	protein-coding	chr1	171503587	171503995	+	207	NA	exon (NM_019484, exon 1 of 1)	exon (NM_019484, exon 1 of 1)	313	NM_019484	56009	Mm.389208	NM_019484	ENSMUSG00000060244
Cd302	1110055L24Rik|AI159627	CD302 antigen	protein-coding	chr2	60283717	60284297	+	207	NA	intron (NM_025422, intron 1 of 4)	CpG	477	NM_001290660	66205	Mm.227281	NM_025422	ENSMUSG00000060703
Phactr4	3110001B12Rik|AI527228|AW495572|C330013F19Rik|N28169|mKIAA4120	phosphatase and actin regulator 4	protein-coding	chr4	132422000	132422375	+	206	NA	intron (NM_001161797, intron 1 of 12)	CpG	259	NM_175306	100169	Mm.158361	NM_175306	ENSMUSG00000066043
St3gal4	SIAT4-C|ST3Gal IV|ST3GalIV|Siat4c	ST3 beta-galactoside alpha-2,3-sialyltransferase 4	protein-coding	chr9	35116483	35117229	+	206	NA	promoter-TSS (NM_009178)	promoter-TSS (NM_009178)	8	NM_009178	20443	Mm.275973	NM_009178	ENSMUSG00000032038
Cyp4f14	1300014O15Rik|cyp4f-14	cytochrome P450, family 4, subfamily f, polypeptide 14	protein-coding	chr17	32924817	32925133	+	206	NA	intron (NM_130882, intron 12 of 12)	CpG	-7619	NM_001357788	64385	Mm.486449	NM_022434	ENSMUSG00000024292
Bcar3	AI131758|AND-34	breast cancer anti-estrogen resistance 3	protein-coding	chr3	122482186	122483572	+	206	NA	promoter-TSS (NM_001355264)	promoter-TSS (NM_001355264)	-690	NM_001355264	29815	Mm.45815	NM_013867	ENSMUSG00000028121
Copb2	AI256832	coatomer protein complex, subunit beta 2 (beta prime)	protein-coding	chr9	98563660	98564105	+	206	NA	promoter-TSS (NR_029444)	promoter-TSS (NR_029444)	151	NM_015827	50797	Mm.400464	NM_015827	ENSMUSG00000032458
Jmy	-	junction-mediating and regulatory protein	protein-coding	chr13	93498525	93499927	+	206	NA	exon (NM_021310, exon 1 of 11)	exon (NM_021310, exon 1 of 11)	582	NM_021310	57748	Mm.100273	NM_021310	ENSMUSG00000021690
Kyat3	Ccbl2|KATIII|Kat3	kynurenine aminotransferase 3	protein-coding	chr3	142707460	142707953	+	206	NA	intron (NM_173763, intron 2 of 13)	intron (NM_173763, intron 2 of 13)	6658	NM_173763	229905	Mm.289643	NM_173763	ENSMUSG00000040213
Jmy	-	junction-mediating and regulatory protein	protein-coding	chr13	93498525	93499927	+	206	NA	exon (NM_021310, exon 1 of 11)	exon (NM_021310, exon 1 of 11)	582	NM_021310	57748	Mm.100273	NM_021310	ENSMUSG00000021690
Bcar3	AI131758|AND-34	breast cancer anti-estrogen resistance 3	protein-coding	chr3	122482186	122483572	+	206	NA	promoter-TSS (NM_001355264)	promoter-TSS (NM_001355264)	-690	NM_001355264	29815	Mm.45815	NM_013867	ENSMUSG00000028121
Btd	-	biotinidase	protein-coding	chr14	31641075	31641328	+	206	NA	promoter-TSS (NM_019975)	promoter-TSS (NM_019975)	144	NM_025295	26363	Mm.282679	NM_025295	ENSMUSG00000021900
Pgm2	2610020G18Rik|AA407108|AI098105|Pgm-2|Pgm1	phosphoglucomutase 2	protein-coding	chr4	99929515	99930143	+	206	NA	intron (NM_028132, intron 1 of 10)	CpG	378	NM_028132	72157	Mm.217764	NM_028132	ENSMUSG00000025791
Ufm1	1810045K17Rik|AI132708|AI463323|Gm10726	ubiquitin-fold modifier 1	protein-coding	chr3	53863451	53863958	+	206	NA	intron (NM_026435, intron 1 of 5)	CpG	103	NM_026435	67890	Mm.23067	NM_026435	ENSMUSG00000027746
Jmy	-	junction-mediating and regulatory protein	protein-coding	chr13	93498525	93499927	+	206	NA	exon (NM_021310, exon 1 of 11)	exon (NM_021310, exon 1 of 11)	582	NM_021310	57748	Mm.100273	NM_021310	ENSMUSG00000021690
Bcar3	AI131758|AND-34	breast cancer anti-estrogen resistance 3	protein-coding	chr3	122482186	122483572	+	206	NA	promoter-TSS (NM_001355264)	promoter-TSS (NM_001355264)	-690	NM_001355264	29815	Mm.45815	NM_013867	ENSMUSG00000028121
Jmy	-	junction-mediating and regulatory protein	protein-coding	chr13	93498525	93499927	+	206	NA	exon (NM_021310, exon 1 of 11)	exon (NM_021310, exon 1 of 11)	582	NM_021310	57748	Mm.100273	NM_021310	ENSMUSG00000021690
Bcor	2900008C10Rik|5830466J11Rik|8430401K06Rik|BcorR|D930024N20Rik|mKIAA1575	BCL6 interacting corepressor	protein-coding	chrX	12135798	12135990	+	206	NA	intron (NR_045434, intron 3 of 3)	CpG	24452	NR_045434	71458	Mm.196328	NM_029510	ENSMUSG00000040363
Mir1943	mir-1943|mmu-mir-1943	microRNA 1943	ncRNA	chr15	79388016	79388255	+	206	NA	intron (NM_172608, intron 1 of 8)	intron (NM_172608, intron 1 of 8)	-12835	NR_035464	100316695		NR_035464	ENSMUSG00000088901
Jmy	-	junction-mediating and regulatory protein	protein-coding	chr13	93498525	93499927	+	206	NA	exon (NM_021310, exon 1 of 11)	exon (NM_021310, exon 1 of 11)	582	NM_021310	57748	Mm.100273	NM_021310	ENSMUSG00000021690
Jmy	-	junction-mediating and regulatory protein	protein-coding	chr13	93498525	93499927	+	206	NA	exon (NM_021310, exon 1 of 11)	exon (NM_021310, exon 1 of 11)	582	NM_021310	57748	Mm.100273	NM_021310	ENSMUSG00000021690
Tat	-	tyrosine aminotransferase	protein-coding	chr8	109982279	109983005	+	206	NA	Intergenic	Intergenic	-7794	NM_146214	234724	Mm.28110	NM_146214	ENSMUSG00000001670
Cmip	4933407C03Rik|5830471E12Rik|AI314065|AI464126	c-Maf inducing protein	protein-coding	chr8	117339729	117340019	+	206	NA	intron (NM_001163262, intron 1 of 20)	intron (NM_001163262, intron 1 of 20)	-9296	NM_028941	74440	Mm.233181	NM_028941	ENSMUSG00000034390
Ufd1	Ufd1l	ubiquitin recognition factor in ER-associated degradation 1	protein-coding	chr16	18812373	18812586	+	206	NA	promoter-TSS (NM_009862)	promoter-TSS (NM_009862)	185	NM_011672	22230	Mm.237594	NM_011672	ENSMUSG00000005262
Bcar3	AI131758|AND-34	breast cancer anti-estrogen resistance 3	protein-coding	chr3	122482186	122483572	+	206	NA	promoter-TSS (NM_001355264)	promoter-TSS (NM_001355264)	-690	NM_001355264	29815	Mm.45815	NM_013867	ENSMUSG00000028121
Cdkn1b	AA408329|AI843786|Kip1|p27|p27Kip1	cyclin-dependent kinase inhibitor 1B	protein-coding	chr6	134920481	134921270	+	205	NA	5' UTR (NM_009875, exon 1 of 3)	5' UTR (NM_009875, exon 1 of 3)	474	NM_009875	12576	Mm.2958	NM_009875	ENSMUSG00000003031
Lnx2	9630046H24|AW209022	ligand of numb-protein X 2	protein-coding	chr5	147075997	147076499	+	205	NA	intron (NM_080795, intron 1 of 9)	CpG	324	NM_080795	140887	Mm.272203	NM_080795	ENSMUSG00000016520
Mir2139	mmu-mir-2139	microRNA 2139	ncRNA	chr4	139965237	139967508	+	205	NA	exon (NM_173427, exon 1 of 1)	exon (NM_173427, exon 1 of 1)	1248	NR_035519	100316727		NR_035519	ENSMUSG00000089294
Mir2139	mmu-mir-2139	microRNA 2139	ncRNA	chr4	139965237	139967508	+	205	NA	exon (NM_173427, exon 1 of 1)	exon (NM_173427, exon 1 of 1)	1248	NR_035519	100316727		NR_035519	ENSMUSG00000089294
Mir2139	mmu-mir-2139	microRNA 2139	ncRNA	chr4	139965237	139967508	+	205	NA	exon (NM_173427, exon 1 of 1)	exon (NM_173427, exon 1 of 1)	1248	NR_035519	100316727		NR_035519	ENSMUSG00000089294
Nedd4l	1300012C07Rik|Nedd4-2|Nedd4b	neural precursor cell expressed, developmentally down-regulated gene 4-like	protein-coding	chr18	65102874	65103173	+	205	NA	intron (NM_001114386, intron 5 of 30)	intron (NM_001114386, intron 5 of 30)	79496	NM_031881	83814	Mm.98668	NM_031881	ENSMUSG00000024589
Trabd	5730502D15Rik|AL023039	TraB domain containing	protein-coding	chr15	89075437	89076928	+	205	NA	promoter-TSS (NR_040417)	promoter-TSS (NR_040417)	118	NM_026485	67976	Mm.284710	NM_026485	ENSMUSG00000015363
Sash1	1100001C18Rik|2500002E12Rik|A330076K04Rik|mKIAA0790	SAM and SH3 domain containing 1	protein-coding	chr10	8885770	8886483	+	205	NA	promoter-TSS (NM_175155)	promoter-TSS (NM_175155)	-56	NM_175155	70097	Mm.338275	NM_175155	ENSMUSG00000015305
Trabd	5730502D15Rik|AL023039	TraB domain containing	protein-coding	chr15	89075437	89076928	+	205	NA	promoter-TSS (NR_040417)	promoter-TSS (NR_040417)	118	NM_026485	67976	Mm.284710	NM_026485	ENSMUSG00000015363
Mir2139	mmu-mir-2139	microRNA 2139	ncRNA	chr4	139965237	139967508	+	205	NA	exon (NM_173427, exon 1 of 1)	exon (NM_173427, exon 1 of 1)	1248	NR_035519	100316727		NR_035519	ENSMUSG00000089294
Mir2139	mmu-mir-2139	microRNA 2139	ncRNA	chr4	139965237	139967508	+	205	NA	exon (NM_173427, exon 1 of 1)	exon (NM_173427, exon 1 of 1)	1248	NR_035519	100316727		NR_035519	ENSMUSG00000089294
Ier2	AI317238|Ch1|Pip92	immediate early response 2	protein-coding	chr8	84661848	84662737	+	205	NA	exon (NM_010499, exon 1 of 1)	exon (NM_010499, exon 1 of 1)	560	NM_010499	15936	Mm.399	NM_010499	ENSMUSG00000053560
Mir2139	mmu-mir-2139	microRNA 2139	ncRNA	chr4	139965237	139967508	+	205	NA	exon (NM_173427, exon 1 of 1)	exon (NM_173427, exon 1 of 1)	1248	NR_035519	100316727		NR_035519	ENSMUSG00000089294
Mir2139	mmu-mir-2139	microRNA 2139	ncRNA	chr4	139965237	139967508	+	205	NA	exon (NM_173427, exon 1 of 1)	exon (NM_173427, exon 1 of 1)	1248	NR_035519	100316727		NR_035519	ENSMUSG00000089294
1810062O18Rik	-	RIKEN cDNA 1810062O18 gene	ncRNA	chr14	20545794	20546534	+	205	NA	promoter-TSS (NR_033571)	promoter-TSS (NR_033571)	-129	NR_033571	75602	Mm.437061	NR_033571	ENSMUSG00000084925
Gm42274	-	predicted gene, 42274	ncRNA	chr4	41755296	41756129	+	205	NA	promoter-TSS (NM_001302511)	promoter-TSS (NM_001302511)	60	NR_155499	105247116	Mm.488220	NR_155499
1810062O18Rik	-	RIKEN cDNA 1810062O18 gene	ncRNA	chr14	20545794	20546534	+	205	NA	promoter-TSS (NR_033571)	promoter-TSS (NR_033571)	-129	NR_033571	75602	Mm.437061	NR_033571	ENSMUSG00000084925
Cops3	Csn3|Sgn3	COP9 signalosome subunit 3	protein-coding	chr11	59839408	59839772	+	205	NA	intron (NM_011991, intron 1 of 11)	CpG	177	NM_011991	26572	Mm.40	NM_011991	ENSMUSG00000019373
Mir2139	mmu-mir-2139	microRNA 2139	ncRNA	chr4	139965237	139967508	+	205	NA	exon (NM_173427, exon 1 of 1)	exon (NM_173427, exon 1 of 1)	1248	NR_035519	100316727		NR_035519	ENSMUSG00000089294
Carhsp1	1200011K09Rik|Crhsp-24|D16Ertd465e	calcium regulated heat stable protein 1	protein-coding	chr16	8671706	8672110	+	205	NA	intron (NM_025821, intron 1 of 3)	CpG	245	NM_025821	52502	Mm.142095	NM_025821	ENSMUSG00000008393
Angptl6	6330404E11Rik|AGF|ARP3|Arp5	angiopoietin-like 6	protein-coding	chr9	20878323	20878677	+	205	NA	exon (NM_145154, exon 2 of 6)	exon (NM_145154, exon 2 of 6)	1210	NM_145154	70726	Mm.34019	NM_145154	ENSMUSG00000038742
Pttg1ip	1810010L20Rik|AI314311|AU018448|C79540|PBF	pituitary tumor-transforming 1 interacting protein	protein-coding	chr10	77581789	77582184	+	205	NA	intron (NM_145925, intron 1 of 5)	CpG	331	NM_145925	108705	Mm.28853	NM_145925	ENSMUSG00000009291
Serpinc1	AI114908|ATIII|At-3|At3	serine (or cysteine) peptidase inhibitor, clade C (antithrombin), member 1	protein-coding	chr1	160987101	160987302	+	205	NA	intron (NM_080844, intron 1 of 7)	intron (NM_080844, intron 1 of 7)	8595	NM_080844	11905	Mm.260770	NM_080844	ENSMUSG00000026715
Mir2139	mmu-mir-2139	microRNA 2139	ncRNA	chr4	139965237	139967508	+	205	NA	exon (NM_173427, exon 1 of 1)	exon (NM_173427, exon 1 of 1)	1248	NR_035519	100316727		NR_035519	ENSMUSG00000089294
Bcl3	AI528691|Bcl-3	B cell leukemia/lymphoma 3	protein-coding	chr7	19817148	19817797	+	204	NA	intron (NM_033601, intron 2 of 8)	intron (NM_033601, intron 2 of 8)	5283	NM_033601	12051	Mm.439658	NM_033601	ENSMUSG00000053175
Zcchc4	4930449I23Rik	zinc finger, CCHC domain containing 4	protein-coding	chr5	52782990	52783294	+	204	NA	promoter-TSS (NM_001308144)	promoter-TSS (NM_001308144)	87	NM_030185	78796	Mm.266886	NM_030185	ENSMUSG00000029179
Mthfd1	Dcs|E430024A07Rik|Mthfd	methylenetetrahydrofolate dehydrogenase (NADP+ dependent), methenyltetrahydrofolate cyclohydrolase, formyltetrahydrofolate synthase	protein-coding	chr12	76269498	76269702	+	204	NA	intron (NM_138745, intron 1 of 27)	intron (NM_138745, intron 1 of 27)	14368	NM_138745	108156	Mm.29584	NM_138745	ENSMUSG00000021048
Hspa5	AL022860|AU019543|Bip|D2Wsu141e|D2Wsu17e|Grp78|Hsce70|SEZ-7|Sez7|baffled|mBiP	heat shock protein 5	protein-coding	chr2	34771273	34771774	+	204	NA	promoter-TSS (NM_022310)	promoter-TSS (NM_022310)	-567	NM_022310	14828	Mm.330160	NM_022310	ENSMUSG00000026864
Copg1	AU019265|BC056168|Copg|D6Ertd71e|D6Wsu16e	coatomer protein complex, subunit gamma 1	protein-coding	chr6	87887870	87888401	+	203	NA	intron (NM_201244, intron 1 of 4)	intron (NM_201244, intron 1 of 4)	163	NM_201244	54161	Mm.258785	NM_017477	ENSMUSG00000030058
Psmd9	1500011J20Rik|2610202L11Rik|Bridge-1|P27	proteasome (prosome, macropain) 26S subunit, non-ATPase, 9	protein-coding	chr5	123228292	123228560	+	203	NA	exon (NM_026000, exon 1 of 6)	exon (NM_026000, exon 1 of 6)	236	NM_026000	67151	Mm.278997	NM_026000	ENSMUSG00000029440
Elf1	Elf-1|Sts1|mElf-1|p70	E74-like factor 1	protein-coding	chr14	79480680	79481029	+	203	NA	promoter-TSS (NM_007920)	promoter-TSS (NM_007920)	-340	NM_007920	13709	Mm.20938	NM_007920	ENSMUSG00000036461
Chd9	1810014J18Rik|9030205D12Rik|A330063D19Rik|AD013|PRIC320|mKIAA0308	chromodomain helicase DNA binding protein 9	protein-coding	chr8	90907775	90908342	+	203	NA	intron (NM_177224, intron 2 of 39)	CpG	-24191	NM_001310530	109151	Mm.100615	NM_177224	ENSMUSG00000056608
Ubc	2700054O04Rik|AI194771|Rps27a|TI-225|Uba52|Ubb	ubiquitin C	protein-coding	chr5	125403851	125404051	+	203	NA	Intergenic	Intergenic	-13934	NM_019639	22190	Mm.331	NM_019639	ENSMUSG00000008348
Mrpl54	0610008M19Rik|D10Sut1e	mitochondrial ribosomal protein L54	protein-coding	chr10	81266714	81266926	+	203	NA	exon (NM_025317, exon 1 of 3)	exon (NM_025317, exon 1 of 3)	106	NM_025317	66047	Mm.43397	NM_025317	ENSMUSG00000034932
Midn	3000003C15Rik	midnolin	protein-coding	chr10	80149713	80150992	+	202	NA	intron (NM_001347117, intron 2 of 7)	CpG-1261	670	NM_001305799	59090	Mm.143813	NM_021565	ENSMUSG00000035621
Uggt1	0910001L17Rik|A930007H10Rik|AA589501|AI414429|AI448372|C820010P03Rik|GT|UGT1|Ugcgl1	UDP-glucose glycoprotein glucosyltransferase 1	protein-coding	chr1	36243820	36244258	+	202	NA	intron (NM_198899, intron 1 of 40)	CpG	263	NM_198899	320011	Mm.261022	NM_198899	ENSMUSG00000037470
Midn	3000003C15Rik	midnolin	protein-coding	chr10	80149713	80150992	+	202	NA	intron (NM_001347117, intron 2 of 7)	CpG-1261	670	NM_001305799	59090	Mm.143813	NM_021565	ENSMUSG00000035621
Mpzl1	1110007A10Rik|PZR	myelin protein zero-like 1	protein-coding	chr1	165617464	165617677	+	202	NA	intron (NM_001083897, intron 1 of 5)	intron (NM_001083897, intron 1 of 5)	16971	NM_001347128	68481	Mm.46438	NM_001001880	ENSMUSG00000026566
Crls1	0610009I22Rik|4930557M15Rik|5730490M08Rik	cardiolipin synthase 1	protein-coding	chr2	132846714	132847286	+	202	NA	promoter-TSS (NM_025646)	promoter-TSS (NM_025646)	334	NM_001024385	66586	Mm.357342	NM_025646	ENSMUSG00000027357
Gm15326	-	predicted gene 15326	ncRNA	chr13	111936228	111936497	+	202	NA	Intergenic	Intergenic	68426	NR_130345	102636620	Mm.402328	NR_130345	ENSMUSG00000086111
Midn	3000003C15Rik	midnolin	protein-coding	chr10	80149713	80150992	+	202	NA	intron (NM_001347117, intron 2 of 7)	CpG-1261	670	NM_001305799	59090	Mm.143813	NM_021565	ENSMUSG00000035621
Il15ra	AA690181|IL-15RA	interleukin 15 receptor, alpha chain	protein-coding	chr2	11705521	11706406	+	202	NA	intron (NM_001271499, intron 1 of 6)	intron (NM_001271499, intron 1 of 6)	251	NM_008358	16169	Mm.200196	NM_008358	ENSMUSG00000023206
Midn	3000003C15Rik	midnolin	protein-coding	chr10	80149713	80150992	+	202	NA	intron (NM_001347117, intron 2 of 7)	CpG-1261	670	NM_001305799	59090	Mm.143813	NM_021565	ENSMUSG00000035621
Creb3l3	BC010786|CREB-H|D10Bur1e	cAMP responsive element binding protein 3-like 3	protein-coding	chr10	81091676	81092063	+	202	NA	exon (NM_145365, exon 4 of 12)	exon (NM_145365, exon 4 of 12)	7003	NM_145365	208677	Mm.294693	NM_145365	ENSMUSG00000035041
Ptpn3	9530011I20Rik|PTP-H1|PTPCL	protein tyrosine phosphatase, non-receptor type 3	protein-coding	chr4	57299443	57300923	+	202	NA	intron (NM_011207, intron 1 of 25)	CpG	1654	NM_011207	545622	Mm.246552	NM_011207	ENSMUSG00000038764
Mroh2a	Heatr7b1	maestro heat-like repeat family member 2A	protein-coding	chr1	88242634	88242961	+	202	NA	intron (NM_001281466, intron 21 of 41)	intron (NM_001281466, intron 21 of 41)	15777	NM_001281466	100040766	Mm.386915	NM_001177364	ENSMUSG00000079429
Cnksr3	6820402C05|BC024086|Magi1	Cnksr family member 3	protein-coding	chr10	7211576	7212171	+	202	NA	5' UTR (NM_172546, exon 1 of 13)	5' UTR (NM_172546, exon 1 of 13)	364	NM_172546	215748	Mm.37984	NM_172546	ENSMUSG00000015202
G0s2	AI255151|AV006465	G0/G1 switch gene 2	protein-coding	chr1	193273197	193273546	+	201	NA	promoter-TSS (NM_008059)	promoter-TSS (NM_008059)	-183	NM_008059	14373	Mm.439721	NM_008059	ENSMUSG00000009633
Pelo	AA409897|AI852218	pelota mRNA surveillance and ribosome rescue factor	protein-coding	chr13	115089477	115090228	+	201	NA	exon (NM_134058, exon 1 of 2)	exon (NM_134058, exon 1 of 2)	306	NM_134058	105083	Mm.486295	NM_134058	ENSMUSG00000042275
Nkx2-6	AV044928|Nkx-2.6|Nkx2.6|Tix|tinman	NK2 homeobox 6	protein-coding	chr14	69174621	69175157	+	200	NA	exon (NM_010920, exon 2 of 2)	exon (NM_010920, exon 2 of 2)	2937	NM_001360218	18092	Mm.390691	NM_010920	ENSMUSG00000044186
Idh1	AI314845|AI788952|E030024J03Rik|Id-1|Idh-1|Idpc	isocitrate dehydrogenase 1 (NADP+), soluble	protein-coding	chr1	65178599	65179014	+	200	NA	intron (NM_001111320, intron 1 of 8)	intron (NM_001111320, intron 1 of 8)	336	NM_010497	15926	Mm.9925	NM_010497	ENSMUSG00000025950
Otos	OTOSP	otospiralin	protein-coding	chr1	92709349	92710188	+	200	NA	Intergenic	Intergenic	-60927	NM_153114	260301	Mm.219545	NM_153114	ENSMUSG00000044055
Slc6a13	GAT3|Gabt3|Gat2	solute carrier family 6 (neurotransmitter transporter, GABA), member 13	protein-coding	chr6	121303570	121303985	+	200	NA	intron (NM_144512, intron 2 of 14)	intron (NM_144512, intron 2 of 14)	3489	NM_144512	14412	Mm.258596	NM_144512	ENSMUSG00000030108
Larp1	1810024J12Rik|3110040D16Rik|Larp|mKIAA0731	La ribonucleoprotein domain family, member 1	protein-coding	chr11	57972958	57973764	+	200	NA	Intergenic	Intergenic	-35703	NM_028451	73158	Mm.248843	NM_028451	ENSMUSG00000037331
6430706D22Rik	-	RIKEN cDNA 6430706D22 gene	ncRNA	chr1	88254771	88255399	+	200	NA	intron (NM_001281466, intron 32 of 41)	intron (NM_001281466, intron 32 of 41)	14323	NR_040291	78605	Mm.384762	NR_040291
Fam20a	AI606893	family with sequence similarity 20, member A	protein-coding	chr11	109721096	109722216	+	199	NA	exon (NM_153782, exon 1 of 11)	exon (NM_153782, exon 1 of 11)	600	NM_153782	208659	Mm.208662	NM_153782	ENSMUSG00000020614
Etnk2	4933417N20Rik|AI197444|EKI 2|Eki2|Tuc1	ethanolamine kinase 2	protein-coding	chr1	133370930	133371533	+	199	NA	intron (NM_175443, intron 3 of 7)	intron (NM_175443, intron 3 of 7)	7659	NM_175443	214253	Mm.52111	NM_175443	ENSMUSG00000070644
Slc29a1	1200014D21Rik|AA407560|ENT1	solute carrier family 29 (nucleoside transporters), member 1	protein-coding	chr17	45589565	45589942	+	199	NA	exon (NM_001199116, exon 5 of 13)	exon (NM_001199116, exon 5 of 13)	2640	NM_022880	63959	Mm.29744	NM_022880	ENSMUSG00000023942
Efna1	AI325262|B61|Efl1|Epl1|Eplg1|Lerk1	ephrin A1	protein-coding	chr3	89293896	89294355	+	199	NA	Intergenic	Intergenic	-13174	NM_001162425	13636	Mm.15675	NM_010107	ENSMUSG00000027954
Ddit3	CHOP-10|CHOP10|chop|gadd153	DNA-damage inducible transcript 3	protein-coding	chr10	127290320	127290765	+	199	NA	promoter-TSS (NM_007837)	promoter-TSS (NM_007837)	-251	NM_001290183	13198	Mm.110220	NM_007837	ENSMUSG00000025408
Chd1l	4432404A22Rik|Alc1|Snf2p	chromodomain helicase DNA binding protein 1-like	protein-coding	chr3	97609991	97610180	+	199	NA	exon (NM_026539, exon 1 of 23)	exon (NM_026539, exon 1 of 23)	105	NM_026539	68058	Mm.31761	NM_026539	ENSMUSG00000028089
Gpr19	-	G protein-coupled receptor 19	protein-coding	chr6	134897762	134898643	+	199	NA	promoter-TSS (NM_001167696)	promoter-TSS (NM_001167696)	-8	NM_001362051	14760	Mm.4787	NM_008157	ENSMUSG00000032641
2810410L24Rik	-	RIKEN cDNA 2810410L24 gene	ncRNA	chr11	120187542	120187790	+	199	NA	non-coding (NR_030682, exon 3 of 3)	non-coding (NR_030682, exon 3 of 3)	2190	NR_030682	100042332	Mm.269766	NR_030682
Fam20a	AI606893	family with sequence similarity 20, member A	protein-coding	chr11	109721096	109722216	+	199	NA	exon (NM_153782, exon 1 of 11)	exon (NM_153782, exon 1 of 11)	600	NM_153782	208659	Mm.208662	NM_153782	ENSMUSG00000020614
Oser1	3230401D17Rik|AI256769|Perit1	oxidative stress responsive serine rich 1	protein-coding	chr2	163418937	163419484	+	199	NA	promoter-TSS (NR_151490)	promoter-TSS (NR_151490)	260	NM_025699	66680	Mm.25119	NM_025699	ENSMUSG00000035399
Etnk2	4933417N20Rik|AI197444|EKI 2|Eki2|Tuc1	ethanolamine kinase 2	protein-coding	chr1	133370930	133371533	+	199	NA	intron (NM_175443, intron 3 of 7)	intron (NM_175443, intron 3 of 7)	7659	NM_175443	214253	Mm.52111	NM_175443	ENSMUSG00000070644
Dcaf5	9430020B07Rik|AI325023|AI430035|AI848110|AW124614|BCRG2|BCRP2|Wdr22	DDB1 and CUL4 associated factor 5	protein-coding	chr12	80434992	80435793	+	198	NA	intron (NM_177267, intron 1 of 8)	CpG	1209	NM_177267	320808	Mm.220310	NM_177267	ENSMUSG00000049106
Fam25c	2200001I15Rik|Fam25	family with sequence similarity 25, member C	protein-coding	chr14	34351950	34352277	+	198	NA	intron (NM_183278, intron 2 of 2)	intron (NM_183278, intron 2 of 2)	3280	NM_183278	69134	Mm.27156	NM_183278	ENSMUSG00000043681
Dcaf5	9430020B07Rik|AI325023|AI430035|AI848110|AW124614|BCRG2|BCRP2|Wdr22	DDB1 and CUL4 associated factor 5	protein-coding	chr12	80434992	80435793	+	198	NA	intron (NM_177267, intron 1 of 8)	CpG	1209	NM_177267	320808	Mm.220310	NM_177267	ENSMUSG00000049106
Noct	AU043840|Ccr4|Ccrn4l	nocturnin	protein-coding	chr3	51203581	51203919	+	197	NA	Intergenic	Intergenic	-20697	NM_009834	12457	Mm.86541	NM_009834	ENSMUSG00000023087
Sdf2l1	-	stromal cell-derived factor 2-like 1	protein-coding	chr16	17131500	17132600	+	197	NA	intron (NM_022324, intron 1 of 2)	CpG-5545	333	NM_022324	64136	Mm.30222	NM_022324	ENSMUSG00000022769
Med22	AW212655|AW558812|Surf-5|Surf5	mediator complex subunit 22	protein-coding	chr2	26910366	26910681	+	197	NA	promoter-TSS (NM_013721)	promoter-TSS (NM_013721)	119	NM_011513	20933	Mm.397932	NM_011513	ENSMUSG00000015776
Lnpep	2010309L07Rik|4732490P18Rik|CAP|IRAP|PLAP|gp160|vp165	leucyl/cystinyl aminopeptidase	protein-coding	chr17	17624790	17625596	+	197	NA	promoter-TSS (NM_172827)	promoter-TSS (NM_172827)	-704	NM_172827	240028	Mm.328807	NM_172827	ENSMUSG00000023845
Nr1d2	RVR|Rev-erb	nuclear receptor subfamily 1, group D, member 2	protein-coding	chr14	18238192	18238499	+	197	NA	intron (NM_011584, intron 1 of 7)	CpG	761	NM_011584	353187	Mm.26587	NM_011584	ENSMUSG00000021775
Gtf3a	2010015D03Rik|2610111I01Rik|5330403M05Rik	general transcription factor III A	protein-coding	chr5	146948699	146949099	+	197	NA	exon (NM_025652, exon 1 of 9)	exon (NM_025652, exon 1 of 9)	242	NM_025652	66596	Mm.196528	NM_025652	ENSMUSG00000016503
Dsc2	AW228162	desmocollin 2	protein-coding	chr18	20058849	20059549	+	197	NA	exon (NM_001317365, exon 1 of 16)	exon (NM_001317365, exon 1 of 16)	355	NM_013505	13506	Mm.280547	NM_013505	ENSMUSG00000024331
Sdf2l1	-	stromal cell-derived factor 2-like 1	protein-coding	chr16	17131500	17132600	+	197	NA	intron (NM_022324, intron 1 of 2)	CpG-5545	333	NM_022324	64136	Mm.30222	NM_022324	ENSMUSG00000022769
E230016M11Rik	-	RIKEN cDNA E230016M11 gene	ncRNA	chr6	67014632	67014876	+	197	NA	intron (NM_001177560, intron 3 of 4)	intron (NM_001177560, intron 3 of 4)	-21845	NR_040278	320172	Mm.449039	NR_040278	ENSMUSG00000087231
Tns1	1110018I21Rik|1200014E20Rik|AI648117|E030018G17Rik|E030037J05Rik|Tns	tensin 1	protein-coding	chr1	74008742	74009100	+	196	NA	intron (NM_001289895, intron 4 of 32)	intron (NM_001289895, intron 4 of 32)	115526	NM_027884	21961	Mm.309975	NM_027884	ENSMUSG00000055322
Atoh8	4933425C05Rik|Hath6|Math6|bHLHa21|okadin	atonal bHLH transcription factor 8	protein-coding	chr6	72230585	72231488	+	196	NA	intron (NM_153778, intron 1 of 2)	intron (NM_153778, intron 1 of 2)	4541	NM_153778	71093	Mm.87449	NM_153778	ENSMUSG00000037621
Hnf1b	HNF-1-beta|HNF-1B|HNF-1Beta|Hnf1beta|LFB3|Tcf-2|Tcf2|vHNF1	HNF1 homeobox B	protein-coding	chr11	83853363	83853640	+	196	NA	intron (NM_001291269, intron 1 of 8)	intron (NM_001291269, intron 1 of 8)	541	NM_001291269	21410	Mm.7226	NM_009330	ENSMUSG00000020679
Gtpbp6	AV119224|Pgbpll|pgpl	GTP binding protein 6 (putative)	protein-coding	chr5	110107800	110108135	+	196	NA	exon (NM_145147, exon 1 of 10)	exon (NM_145147, exon 1 of 10)	230	NM_145147	107999	Mm.86267	NM_145147	ENSMUSG00000033434
Slc47a1	1300013J15Rik|AI036982|MATE1|mMATE1	solute carrier family 47, member 1	protein-coding	chr11	61377736	61378369	+	196	NA	promoter-TSS (NM_026183)	promoter-TSS (NM_026183)	23	NM_026183	67473	Mm.100741	NM_026183	ENSMUSG00000010122
Dazap2	AI314727|Brbp|Gcap28|Prtb|gt6-12|mKIAA0058	DAZ associated protein 2	protein-coding	chr15	100615716	100615929	+	196	NA	promoter-TSS (NR_045701)	promoter-TSS (NR_045701)	160	NM_011873	23994	Mm.486175	NM_011873	ENSMUSG00000000346
Zfp280b	D10Jhu82e|Suhw2	zinc finger protein 280B	protein-coding	chr10	76032652	76032999	+	196	NA	intron (NM_177475, intron 1 of 1)	CpG	213	NM_177475	64453	Mm.80609	NM_177475	ENSMUSG00000049764
Tnfaip8l1	2600017J23Rik|TIPE1	tumor necrosis factor, alpha-induced protein 8-like 1	protein-coding	chr17	56171508	56172520	+	195	NA	exon (NM_025566, exon 2 of 2)	exon (NM_025566, exon 2 of 2)	9523	NM_025566	66443	Mm.2312	NM_025566	ENSMUSG00000044469
Ndrg2	AI182517|AU040374|Ndr2|SYLD	N-myc downstream regulated gene 2	protein-coding	chr14	51912899	51913320	+	195	NA	promoter-TSS (NM_001360270)	promoter-TSS (NM_001360270)	155	NM_001360274	29811	Mm.26722	NM_013864	ENSMUSG00000004558
Snx5	0910001N05Rik|1810032P22Rik|AU019504|D2Ertd52e	sorting nexin 5	protein-coding	chr2	144270296	144270957	+	195	NA	promoter-TSS (NM_001289630)	promoter-TSS (NM_001289630)	-54	NM_024225	69178	Mm.273379	NM_024225	ENSMUSG00000027423
Sec62	3100002M17Rik|AI844545|AW545092|Dtrp1|HTP1|Tloc1	SEC62 homolog (S. cerevisiae)	protein-coding	chr3	30792908	30793856	+	195	NA	exon (NM_027016, exon 1 of 8)	exon (NM_027016, exon 1 of 8)	506	NM_001357528	69276	Mm.26017	NM_027016	ENSMUSG00000027706
Mtfr1	1300002C08Rik|1700080D04Rik|2810026O10Rik|4930579E05Rik|Chppr|Fam54a2	mitochondrial fission regulator 1	protein-coding	chr3	19188312	19188522	+	195	NA	5' UTR (NM_001356295, exon 1 of 8)	5' UTR (NM_001356295, exon 1 of 8)	122	NM_001356295	67472	Mm.45125	NM_026182	ENSMUSG00000027601
Tnfaip8l1	2600017J23Rik|TIPE1	tumor necrosis factor, alpha-induced protein 8-like 1	protein-coding	chr17	56171508	56172520	+	195	NA	exon (NM_025566, exon 2 of 2)	exon (NM_025566, exon 2 of 2)	9523	NM_025566	66443	Mm.2312	NM_025566	ENSMUSG00000044469
Rpl5	U21RNA	ribosomal protein L5	protein-coding	chr5	107900599	107900992	+	195	NA	intron (NM_016980, intron 1 of 7)	CpG	267	NM_016980	100503670	Mm.277897	NM_016980	ENSMUSG00000058558
Tnfaip8l1	2600017J23Rik|TIPE1	tumor necrosis factor, alpha-induced protein 8-like 1	protein-coding	chr17	56171508	56172520	+	195	NA	exon (NM_025566, exon 2 of 2)	exon (NM_025566, exon 2 of 2)	9523	NM_025566	66443	Mm.2312	NM_025566	ENSMUSG00000044469
Eci1	Dci|eci	enoyl-Coenzyme A delta isomerase 1	protein-coding	chr17	24426729	24427054	+	195	NA	TTS (NM_009070)	TTS (NM_009070)	208	NM_010023	13177	Mm.291743	NM_010023	ENSMUSG00000024132
Tnfaip8l1	2600017J23Rik|TIPE1	tumor necrosis factor, alpha-induced protein 8-like 1	protein-coding	chr17	56171508	56172520	+	195	NA	exon (NM_025566, exon 2 of 2)	exon (NM_025566, exon 2 of 2)	9523	NM_025566	66443	Mm.2312	NM_025566	ENSMUSG00000044469
Ppp5c	AU020526|PP5	protein phosphatase 5, catalytic subunit	protein-coding	chr7	17027456	17028029	+	195	NA	exon (NM_011155, exon 1 of 13)	exon (NM_011155, exon 1 of 13)	172	NM_011155	19060	Mm.3294	NM_011155	ENSMUSG00000003099
Itsn1	AA517634|AA545208|AI316805|AI839402|AI848451|Ehsh1|Ese1|Itsn|Sh3p17	intersectin 1 (SH3 domain protein 1A)	protein-coding	chr16	91827517	91827863	+	195	NA	intron (NM_001110276, intron 14 of 15)	intron (NM_001110276, intron 14 of 15)	98319	NM_001110275	16443	Mm.40546	NM_010587	ENSMUSG00000022957
Sec23b	-	SEC23 homolog B, COPII coat complex component	protein-coding	chr2	144555714	144556541	+	194	NA	promoter-TSS (NM_019787)	promoter-TSS (NM_019787)	-102	NM_001252545	27054	Mm.248492	NM_019787	ENSMUSG00000027429
Sec23b	-	SEC23 homolog B, COPII coat complex component	protein-coding	chr2	144555714	144556541	+	194	NA	promoter-TSS (NM_019787)	promoter-TSS (NM_019787)	-102	NM_001252545	27054	Mm.248492	NM_019787	ENSMUSG00000027429
Atp6v0e	Atp6k|Atp6v0e1|M9.2	ATPase, H+ transporting, lysosomal V0 subunit E	protein-coding	chr17	26621419	26621772	+	194	NA	intron (NM_026170, intron 3 of 9)	intron (NM_026170, intron 3 of 9)	-54801	NM_025272	11974	Mm.22602	NM_025272	ENSMUSG00000015575
1700001C19Rik	-	RIKEN cDNA 1700001C19 gene	protein-coding	chr17	47438783	47439114	+	194	NA	intron (NM_145489, intron 1 of 4)	intron (NM_145489, intron 1 of 4)	-1573	NM_029296	75462	Mm.46129	NM_029296	ENSMUSG00000047150
Selenop	AU018766|D15Ucla1|Se-P|Sepp1|selp	selenoprotein P	protein-coding	chr15	3246752	3247432	+	194	NA	Intergenic	Intergenic	-23675	NM_001042613	20363	Mm.392203	NM_009155	ENSMUSG00000064373
Nus1	1600027K07Rik|AU019165|AW538011|BC003223|D10Ertd438e	NUS1 dehydrodolichyl diphosphate synthase subunit	protein-coding	chr10	52417602	52418279	+	193	NA	exon (NM_030250, exon 1 of 5)	exon (NM_030250, exon 1 of 5)	393	NM_030250	52014	Mm.199964	NM_030250	ENSMUSG00000023068
Cdo1	1300002L19Rik|Cdo|D18Ucla3	cysteine dioxygenase 1, cytosolic	protein-coding	chr18	46727734	46728274	+	193	NA	exon (NM_033037, exon 1 of 5)	exon (NM_033037, exon 1 of 5)	498	NM_033037	12583	Mm.241056	NM_033037	ENSMUSG00000033022
Srsf11	0610009J05Rik|2610019N13Rik|BF642805|Sfrs11	serine/arginine-rich splicing factor 11	protein-coding	chr3	158036219	158036864	+	193	NA	promoter-TSS (NM_001289524)	promoter-TSS (NM_001289524)	98	NM_001093752	69207	Mm.223946	NM_026989	ENSMUSG00000055436
Afg3l1	1700047G05Rik|3110061K15Rik	AFG3-like AAA ATPase 1	protein-coding	chr8	123477914	123478168	+	193	NA	exon (NM_054070, exon 1 of 17)	exon (NM_054070, exon 1 of 17)	179	NR_028260	114896	Mm.287475	NM_054070	ENSMUSG00000031967
Srsf2	D11Wsu175e|MRF-1|Pr264|SC35|Sfrs10|Sfrs2	serine/arginine-rich splicing factor 2	protein-coding	chr11	116852039	116852979	+	193	NA	intron (NM_011358, intron 1 of 2)	CpG	585	NM_011358	20382	Mm.21841	NM_011358	ENSMUSG00000034120
Slc25a22	1300006L01Rik|AI060884|Gc1	solute carrier family 25 (mitochondrial carrier, glutamate), member 22	protein-coding	chr7	141437226	141437644	+	193	NA	TTS (NM_001360523)	TTS (NM_001360523)	439	NM_001360724	68267	Mm.33729	NM_026646	ENSMUSG00000019082
Zadh2	C530046K17Rik|PTGR-3|Pthr3	zinc binding alcohol dehydrogenase, domain containing 2	protein-coding	chr18	84088272	84088473	+	193	NA	exon (NM_146090, exon 1 of 2)	exon (NM_146090, exon 1 of 2)	214	NM_146090	225791	Mm.147052	NM_146090	ENSMUSG00000049090
Vamp2	Syb-2|Syb2|Vamp-2|sybII	vesicle-associated membrane protein 2	protein-coding	chr11	69088308	69088837	+	193	NA	promoter-TSS (NM_009497)	promoter-TSS (NM_009497)	44	NM_009497	22318	Mm.28643	NM_009497	ENSMUSG00000020894
Vwa8	1300010F03Rik|4932416F07Rik|AI957255|Kiaa0564|mKIAA0564	von Willebrand factor A domain containing 8	protein-coding	chr14	78849058	78849592	+	192	NA	exon (NM_173758, exon 1 of 26)	exon (NM_173758, exon 1 of 26)	147	NM_173758	219189	Mm.159651	NM_027906	ENSMUSG00000058997
Rela	p65	v-rel reticuloendotheliosis viral oncogene homolog A (avian)	protein-coding	chr19	5637488	5637921	+	192	NA	5' UTR (NM_009045, exon 1 of 11)	5' UTR (NM_009045, exon 1 of 11)	214	NM_009045	19697	Mm.249966	NM_009045	ENSMUSG00000024927
2310010J17Rik	-	RIKEN cDNA 2310010J17 gene	ncRNA	chr7	90129777	90130063	+	192	NA	promoter-TSS (NM_146194)	promoter-TSS (NM_146194)	16	NR_046007	78329	Mm.389940	NR_046006	ENSMUSG00000097162
Pxylp1	9430094M07Rik|Acpl2|BB177120|C130099A20Rik	2-phosphoxylose phosphatase 1	protein-coding	chr9	96888805	96890122	+	192	NA	promoter-TSS (NM_001289646)	promoter-TSS (NM_001289646)	11	NM_153420	235534	Mm.233031	NM_153420	ENSMUSG00000043587
Pxylp1	9430094M07Rik|Acpl2|BB177120|C130099A20Rik	2-phosphoxylose phosphatase 1	protein-coding	chr9	96888805	96890122	+	192	NA	promoter-TSS (NM_001289646)	promoter-TSS (NM_001289646)	11	NM_153420	235534	Mm.233031	NM_153420	ENSMUSG00000043587
Socs5	1810018L08Rik|Cish5|mKIAA0671	suppressor of cytokine signaling 5	protein-coding	chr17	87107510	87107955	+	192	NA	promoter-TSS (NM_019654)	promoter-TSS (NM_019654)	53	NM_019654	56468	Mm.126885	NM_019654	ENSMUSG00000037104
Pxylp1	9430094M07Rik|Acpl2|BB177120|C130099A20Rik	2-phosphoxylose phosphatase 1	protein-coding	chr9	96888805	96890122	+	192	NA	promoter-TSS (NM_001289646)	promoter-TSS (NM_001289646)	11	NM_153420	235534	Mm.233031	NM_153420	ENSMUSG00000043587
Dnajb9	AA408011|AA673251|AA673481|AW556981|ERdj4|Mdg1|mDj7	DnaJ heat shock protein family (Hsp40) member B9	protein-coding	chr12	44209309	44210379	+	192	NA	promoter-TSS (NR_049203)	promoter-TSS (NR_049203)	224	NM_013760	27362	Mm.27432	NM_013760	ENSMUSG00000014905
Sec24a	-	Sec24 related gene family, member A (S. cerevisiae)	protein-coding	chr11	51755871	51756851	+	192	NA	5' UTR (NM_175255, exon 1 of 23)	5' UTR (NM_175255, exon 1 of 23)	473	NM_175255	77371	Mm.33878	NM_175255	ENSMUSG00000036391
Slc35g1	AA590464|D330039I19Rik|Tmem20	solute carrier family 35, member G1	protein-coding	chr19	38395835	38396497	+	192	NA	exon (NM_175507, exon 1 of 3)	exon (NM_175507, exon 1 of 3)	186	NM_175507	240660	Mm.262085	NM_175507	ENSMUSG00000044026
3110009F21Rik	-	RIKEN cDNA 3110009F21 gene	ncRNA	chr12	110020681	110020964	+	192	NA	Intergenic	Intergenic	137251	NR_045466	67280	Mm.390495	NR_045466	ENSMUSG00000113331
Lamtor1	2400001E08Rik|Pdro|p18	late endosomal/lysosomal adaptor, MAPK and MTOR activator 1	protein-coding	chr7	101905771	101906132	+	191	NA	5' UTR (NM_025605, exon 1 of 5)	5' UTR (NM_025605, exon 1 of 5)	114	NM_025605	66508	Mm.30003	NM_025605	ENSMUSG00000030842
Exoc6	4833405E05Rik|AW413330|C430002C19|Sec15|Sec15l1|hbd|msec15	exocyst complex component 6	protein-coding	chr19	37550195	37550763	+	191	NA	promoter-TSS (NM_175353)	promoter-TSS (NM_175353)	61	NM_175353	107371	Mm.24865	NM_175353	ENSMUSG00000053799
Bcar3	AI131758|AND-34	breast cancer anti-estrogen resistance 3	protein-coding	chr3	122510915	122511466	+	191	NA	intron (NM_013867, intron 5 of 11)	intron (NM_013867, intron 5 of 11)	27621	NM_001355264	29815	Mm.45815	NM_013867	ENSMUSG00000028121
Syncrip	2610109K23Rik|4632417O19Rik|GRY-RBP|Nsap1|Nsap1l|hnRNP Q|pp68	synaptotagmin binding, cytoplasmic RNA interacting protein	protein-coding	chr9	88482795	88483188	+	191	NA	promoter-TSS (NM_019796)	promoter-TSS (NM_019796)	-594	NM_019666	56403	Mm.260545	NM_019666	ENSMUSG00000032423
Bcar3	AI131758|AND-34	breast cancer anti-estrogen resistance 3	protein-coding	chr3	122510915	122511466	+	191	NA	intron (NM_013867, intron 5 of 11)	intron (NM_013867, intron 5 of 11)	27621	NM_001355264	29815	Mm.45815	NM_013867	ENSMUSG00000028121
Klc4	1200014P03Rik|AA408085|AW146303|Knsl8	kinesin light chain 4	protein-coding	chr17	46645501	46645770	+	191	NA	promoter-TSS (NM_001316742)	promoter-TSS (NM_001316742)	445	NM_001357130	74764	Mm.279599	NM_029091	ENSMUSG00000003546
Litaf	3222402J11Rik|C85531|N4WBP3|TBX1	LPS-induced TN factor	protein-coding	chr16	10992762	10993139	+	190	NA	intron (NM_019980, intron 1 of 3)	CpG	171	NM_019980	56722	Mm.294753	NM_019980	ENSMUSG00000022500
Calu	9530075H20Rik	calumenin	protein-coding	chr6	29348185	29348600	+	190	NA	intron (NM_001285412, intron 1 of 6)	CpG	286	NM_001285412	12321	Mm.392075	NM_007594	ENSMUSG00000029767
Erap1	A-LAP|ARTS-1|Arts1|ERAAP|PILSA|PILSAP	endoplasmic reticulum aminopeptidase 1	protein-coding	chr13	74639859	74640412	+	190	NA	intron (NM_030711, intron 1 of 18)	CpG	282	NM_030711	80898	Mm.83526	NM_030711	ENSMUSG00000021583
Lims2	PINCH2	LIM and senescent cell antigen like domains 2	protein-coding	chr18	31931018	31931965	+	190	NA	promoter-TSS (NM_144862)	promoter-TSS (NM_144862)	-16	NM_144862	225341	Mm.24551	NM_144862	ENSMUSG00000024395
Dnajc25	2010109C08Rik|2010203O07Rik	DnaJ heat shock protein family (Hsp40) member C25	protein-coding	chr4	59002857	59003655	+	190	NA	promoter-TSS (NM_001033165)	promoter-TSS (NM_001033165)	63	NM_001033165	72429	Mm.317801	NM_001033165	ENSMUSG00000070972
Klhl9	8030469P05|C530050O22Rik|mKIAA1354	kelch-like 9	protein-coding	chr4	88721915	88722421	+	190	NA	5' UTR (NM_172871, exon 1 of 1)	5' UTR (NM_172871, exon 1 of 1)	340	NM_172871	242521	Mm.260601	NM_172871	ENSMUSG00000070923
Clcn4	Clc4-2|Clcn4-2|clC-4	chloride channel, voltage-sensitive 4	protein-coding	chr7	7298555	7298732	+	190	NA	promoter-TSS (NR_049193)	promoter-TSS (NR_049193)	193	NM_001302386	12727	Mm.297883	NM_011334	ENSMUSG00000000605
Rbm15	C230088J01Rik|mKIAA1438	RNA binding motif protein 15	protein-coding	chr3	107333736	107333945	+	190	NA	promoter-TSS (NM_001045807)	promoter-TSS (NM_001045807)	-551	NM_001045807	229700	Mm.27966	NM_001045807	ENSMUSG00000048109
Cpt1a	C730027G07|CPTI|Cpt1	carnitine palmitoyltransferase 1a, liver	protein-coding	chr19	3325102	3325545	+	189	NA	intron (NM_013495, intron 1 of 18)	CpG	2022	NM_013495	12894	Mm.18522	NM_013495	ENSMUSG00000024900
2310039H08Rik	-	RIKEN cDNA 2310039H08 gene	protein-coding	chr17	46772832	46773181	+	189	NA	TTS (NM_025433)	TTS (NM_025433)	371	NM_025966	67101	Mm.358702	NM_025966	ENSMUSG00000062619
Pten	2310035O07Rik|A130070J02Rik|AI463227|B430203M17Rik|MMAC1|PTENbeta|TEP1	phosphatase and tensin homolog	protein-coding	chr19	32756042	32756414	+	189	NA	Intergenic	CpG	-1349	NM_008960	19211	Mm.245395	NM_008960	ENSMUSG00000013663
Gse1	2210013I18Rik|mKIAA0182	genetic suppressor element 1, coiled-coil protein	protein-coding	chr8	120500334	120501103	+	189	NA	intron (NM_198671, intron 1 of 15)	intron (NM_198671, intron 1 of 15)	11852	NM_198671	382034	Mm.334856	NM_198671	ENSMUSG00000031822
Gse1	2210013I18Rik|mKIAA0182	genetic suppressor element 1, coiled-coil protein	protein-coding	chr8	120500334	120501103	+	189	NA	intron (NM_198671, intron 1 of 15)	intron (NM_198671, intron 1 of 15)	11852	NM_198671	382034	Mm.334856	NM_198671	ENSMUSG00000031822
Srsf1	1110054N12Rik|5730507C05Rik|6330415C05Rik|AI482334|AW491331|Asf|Sf2|Sfrs1	serine/arginine-rich splicing factor 1	protein-coding	chr11	88047791	88048657	+	188	NA	intron (NM_001078167, intron 1 of 2)	CpG	851	NM_001078167	110809	Mm.391719	NM_173374	ENSMUSG00000018379
Irf2bp2	E130305N23Rik|IRF-2BP2	interferon regulatory factor 2 binding protein 2	protein-coding	chr8	126591111	126591779	+	188	NA	exon (NM_001164598, exon 2 of 2)	exon (NM_001164598, exon 2 of 2)	1991	NM_001164598	270110	Mm.334918	NM_001164598	ENSMUSG00000051495
Gstt2	AI266894|Yrs|mGSTT2	glutathione S-transferase, theta 2	protein-coding	chr10	75833402	75833622	+	188	NA	intron (NM_010361, intron 2 of 4)	intron (NM_010361, intron 2 of 4)	1369	NM_010361	14872	Mm.24118	NM_010361	ENSMUSG00000033318
Leng9	9530024C23Rik|F630035L11Rik	leukocyte receptor cluster (LRC) member 9	protein-coding	chr7	4149018	4149778	+	188	NA	exon (NM_175529, exon 1 of 1)	exon (NM_175529, exon 1 of 1)	474	NM_175529	243813	Mm.347643	NM_175529	ENSMUSG00000043432
Lactb2	Cgi-83|E430032H21Rik	lactamase, beta 2	protein-coding	chr1	13660143	13660566	+	188	NA	exon (NM_145381, exon 1 of 7)	exon (NM_145381, exon 1 of 7)	155	NM_145381	212442	Mm.89572	NM_145381	ENSMUSG00000025937
Larp7	C330027G06Rik|D3Wsu161e	La ribonucleoprotein domain family, member 7	protein-coding	chr3	127553084	127553303	+	188	NA	promoter-TSS (NM_197997)	promoter-TSS (NM_197997)	156	NM_138593	28036	Mm.291032	NM_138593	ENSMUSG00000027968
Mocs1	3110045D15Rik|AI043170|AW536397	molybdenum cofactor synthesis 1	protein-coding	chr17	49428443	49428849	+	188	NA	intron (NM_020042, intron 1 of 10)	intron (NM_020042, intron 1 of 10)	282	NM_028464	56738	Mm.22256	NM_020042	ENSMUSG00000064120
Kdm6b	1700064E03Rik|BC038313|Jmjd3|mKIAA0346	KDM1 lysine (K)-specific demethylase 6B	protein-coding	chr11	69417909	69418191	+	188	NA	Intergenic	CpG	-4375	NM_001017426	216850	Mm.261201	NM_001017426	ENSMUSG00000018476
Tsfm	2310050B20Rik|9430024O13Rik|EF-TS|EF-Tsmt	Ts translation elongation factor, mitochondrial	protein-coding	chr10	127030548	127030787	+	188	NA	intron (NM_025537, intron 1 of 5)	CpG	147	NM_025537	66399	Mm.29900	NM_025537	ENSMUSG00000040521
Dusp1	3CH134|MKP1|Ptpn16|U19515|erp|mkp-1	dual specificity phosphatase 1	protein-coding	chr17	26507594	26508407	+	188	NA	exon (NM_013642, exon 1 of 4)	exon (NM_013642, exon 1 of 4)	472	NM_013642	19252	Mm.239041	NM_013642	ENSMUSG00000024190
Gramd1c	4921521N14Rik	GRAM domain containing 1C	protein-coding	chr16	44063191	44063408	+	188	NA	Intergenic	CpG	-21291	NM_001359085	207798	Mm.19316	NM_153528	ENSMUSG00000036292
Atl3	4633402C03Rik|5730596K20Rik|AI465397|AW228836	atlastin GTPase 3	protein-coding	chr19	7494349	7495014	+	188	NA	intron (NM_146091, intron 1 of 12)	CpG	243	NM_146091	109168	Mm.264016	NM_146091	ENSMUSG00000024759
Ltbr	AI256028|LTbetaR|Ltar|TNF-R-III|TNFCR|TNFR-RP|TNFR2-RP|TNFRrp|Tnfbr|Tnfrsf3	lymphotoxin B receptor	protein-coding	chr6	125313397	125313844	+	188	NA	exon (NM_010736, exon 1 of 10)	exon (NM_010736, exon 1 of 10)	265	NM_010736	17000	Mm.3122	NM_010736	ENSMUSG00000030339
Chd9	1810014J18Rik|9030205D12Rik|A330063D19Rik|AD013|PRIC320|mKIAA0308	chromodomain helicase DNA binding protein 9	protein-coding	chr8	90876440	90876686	+	187	NA	intron (NM_177224, intron 2 of 39)	intron (NM_177224, intron 2 of 39)	47728	NM_177224	109151	Mm.100615	NM_177224	ENSMUSG00000056608
Uvrag	9530039D02Rik|AI648770|BB124205|Uvrag1|Uvragl	UV radiation resistance associated gene	protein-coding	chr7	99155578	99156318	+	187	NA	intron (NM_026384, intron 7 of 7)	Lx9|LINE|L1	-14804	NM_178635	78610	Mm.323072	NM_178635	ENSMUSG00000035354
Ssr1	2510001K09Rik|6330400D04|AI159733|AI452176|SSR|TRAPA	signal sequence receptor, alpha	protein-coding	chr13	37941612	37943285	+	187	NA	intron (NM_001177869, intron 10 of 11)	intron (NM_001177869, intron 10 of 11)	51760	NM_025965	107513	Mm.426670	NM_025965	ENSMUSG00000021427
Col18a1	-	collagen, type XVIII, alpha 1	protein-coding	chr10	77094662	77094866	+	187	NA	intron (NM_001109991, intron 2 of 40)	intron (NM_001109991, intron 2 of 40)	18941	NM_001109991	12822	Mm.4352	NM_009929	ENSMUSG00000001435
Plekhh3	BC020025	pleckstrin homology domain containing, family H (with MyTH4 domain) member 3	protein-coding	chr11	101168265	101168565	+	187	NA	intron (NM_146030, intron 2 of 12)	intron (NM_146030, intron 2 of 12)	2887	NM_146030	217198	Mm.273254	NM_146030	ENSMUSG00000035172
Glt1d1	5730455A04Rik	glycosyltransferase 1 domain containing 1	protein-coding	chr5	127632269	127632757	+	187	NA	intron (NM_177005, intron 1 of 11)	CpG	251	NM_177005	319804	Mm.237888	NM_177005	ENSMUSG00000049971
Tm9sf4	AA986553|AU045326|B930079E06|mKIAA0255	transmembrane 9 superfamily protein member 4	protein-coding	chr2	153161572	153161749	+	187	NA	intron (NM_133847, intron 1 of 17)	intron (NM_133847, intron 1 of 17)	359	NM_133847	99237	Mm.330674	NM_133847	ENSMUSG00000068040
Xk	1810038K19Rik|XRG1|Xkh	X-linked Kx blood group	protein-coding	chrX	9272682	9273257	+	187	NA	5' UTR (NM_023500, exon 1 of 3)	5' UTR (NM_023500, exon 1 of 3)	185	NM_023500	22439	Mm.56468	NM_023500	ENSMUSG00000015342
Rnf13	2010001H16Rik|Rzf	ring finger protein 13	protein-coding	chr3	57736107	57736452	+	187	NA	intron (NR_130743, intron 1 of 9)	CpG	222	NR_130743	24017	Mm.274360	NM_011883	ENSMUSG00000036503
Ssr1	2510001K09Rik|6330400D04|AI159733|AI452176|SSR|TRAPA	signal sequence receptor, alpha	protein-coding	chr13	37941612	37943285	+	187	NA	intron (NM_001177869, intron 10 of 11)	intron (NM_001177869, intron 10 of 11)	51760	NM_025965	107513	Mm.426670	NM_025965	ENSMUSG00000021427
Dlc1	A730069N07Rik|Arhgap7|HP|STARD12|dlc-1	deleted in liver cancer 1	protein-coding	chr8	36613506	36613871	+	187	NA	5' UTR (NM_015802, exon 1 of 14)	5' UTR (NM_015802, exon 1 of 14)	255	NM_015802	50768	Mm.125155	NM_015802	ENSMUSG00000031523
Dock9	AA959601|AW538057|B230309H04Rik|D14Wsu89e|Zizimin1|mKIAA1058	dedicator of cytokinesis 9	protein-coding	chr14	121798055	121798566	+	187	NA	promoter-TSS (NM_134074)	promoter-TSS (NM_134074)	-576	NM_134074	105445	Mm.378591	NM_134074	ENSMUSG00000025558
Prss52	1700049K14Rik|Tesp3	protease, serine 52	protein-coding	chr14	64158614	64158836	+	187	NA	intron (NM_001253715, intron 4 of 4)	intron (NM_001253715, intron 4 of 4)	54402	NM_028525	73382	Mm.481055	NM_028525	ENSMUSG00000021966
Slc25a47	AI132487|AI876593|HDMCP	solute carrier family 25, member 47	protein-coding	chr12	108855865	108856447	+	187	NA	exon (NM_001012310, exon 6 of 6)	exon (NM_001012310, exon 6 of 6)	5027	NM_001012310	104910	Mm.202653	NM_001012310	ENSMUSG00000048856
BB123696	-	expressed sequence BB123696	ncRNA	chr13	52831627	52832350	+	187	NA	Intergenic	Intergenic	-74783	NR_027893	105404	Mm.184173	NR_027893
Kat2b	A930006P13Rik|AI461839|AW536563|Pcaf|p/CAF	K(lysine) acetyltransferase 2B	protein-coding	chr17	53578603	53578969	+	187	NA	intron (NR_151733, intron 1 of 16)	intron (NR_151733, intron 1 of 16)	-5340	NM_001190846	18519	Mm.255025	NM_020005	ENSMUSG00000000708
Cpq	1190003P12Rik|2610034C17Rik|Hls2|Lal-1|Pgcp	carboxypeptidase Q	protein-coding	chr15	33083236	33083458	+	187	NA	intron (NM_176073, intron 1 of 7)	intron (NM_176073, intron 1 of 7)	218	NM_018755	54381	Mm.158251	NM_018755	ENSMUSG00000039007
Echs1	C80529	enoyl Coenzyme A hydratase, short chain, 1, mitochondrial	protein-coding	chr7	140116200	140116400	+	187	NA	intron (NM_053119, intron 1 of 7)	CpG	123	NM_053119	93747	Mm.24452	NM_053119	ENSMUSG00000025465
Ube2b	E2-14k|HR6B|Rad6b|mHR6B	ubiquitin-conjugating enzyme E2B	protein-coding	chr11	51999746	52000697	+	187	NA	intron (NM_009458, intron 1 of 5)	CpG	245	NM_009458	22210	Mm.384918	NM_009458	ENSMUSG00000020390
Ssr1	2510001K09Rik|6330400D04|AI159733|AI452176|SSR|TRAPA	signal sequence receptor, alpha	protein-coding	chr13	37941612	37943285	+	187	NA	intron (NM_001177869, intron 10 of 11)	intron (NM_001177869, intron 10 of 11)	51760	NM_025965	107513	Mm.426670	NM_025965	ENSMUSG00000021427
Fam25c	2200001I15Rik|Fam25	family with sequence similarity 25, member C	protein-coding	chr14	34354866	34355095	+	187	NA	intron (NM_183278, intron 1 of 2)	intron (NM_183278, intron 1 of 2)	413	NM_183278	69134	Mm.27156	NM_183278	ENSMUSG00000043681
Ube2b	E2-14k|HR6B|Rad6b|mHR6B	ubiquitin-conjugating enzyme E2B	protein-coding	chr11	51999746	52000697	+	187	NA	intron (NM_009458, intron 1 of 5)	CpG	245	NM_009458	22210	Mm.384918	NM_009458	ENSMUSG00000020390
Mccc1	1810045E08Rik|2310058B18Rik|MCCalpha|Mcca|R75106	methylcrotonoyl-Coenzyme A carboxylase 1 (alpha)	protein-coding	chr3	36000411	36000597	+	187	NA	exon (NM_023644, exon 1 of 19)	exon (NM_023644, exon 1 of 19)	174	NM_023644	72039	Mm.249016	NM_023644	ENSMUSG00000027709
Ngly1	1110002C09Rik|PNGase|Png1	N-glycanase 1	protein-coding	chr14	16249229	16249698	+	187	NA	promoter-TSS (NM_001359882)	promoter-TSS (NM_001359882)	149	NM_001362433	59007	Mm.258381	NM_021504	ENSMUSG00000021785
Got1	AI789014|Got-1|cAspAT|cCAT	glutamic-oxaloacetic transaminase 1, soluble	protein-coding	chr19	43524837	43525352	+	187	NA	promoter-TSS (NM_010324)	promoter-TSS (NM_010324)	-489	NM_010324	14718	Mm.19039	NM_010324	ENSMUSG00000025190
Gpt	1300007J06Rik|2310022B03Rik|ALT|ALT1|Gpt-1|Gpt1	glutamic pyruvic transaminase, soluble	protein-coding	chr15	76695416	76695956	+	187	NA	TTS (NM_001358933)	TTS (NM_001358933)	-1040	NM_182805	76282	Mm.30130	NM_182805	ENSMUSG00000022546
Ssr1	2510001K09Rik|6330400D04|AI159733|AI452176|SSR|TRAPA	signal sequence receptor, alpha	protein-coding	chr13	37941612	37943285	+	187	NA	intron (NM_001177869, intron 10 of 11)	intron (NM_001177869, intron 10 of 11)	51760	NM_025965	107513	Mm.426670	NM_025965	ENSMUSG00000021427
Zswim8	2310021P13Rik|4832404P21Rik|Kiaa0913|mKIAA0913	zinc finger SWIM-type containing 8	protein-coding	chr14	20707369	20708140	+	186	NA	5' UTR (NM_001252081, exon 1 of 26)	5' UTR (NM_001252081, exon 1 of 26)	202	NM_027996	268721	Mm.275082	NM_027996	ENSMUSG00000021819
Slc38a2	5033402L14Rik|AI316867|ATA2|SAT2|mKIAA1382	solute carrier family 38, member 2	protein-coding	chr15	96699016	96699487	+	186	NA	intron (NM_001355633, intron 1 of 14)	CpG	477	NM_001355633	67760	Mm.46754	NM_175121	ENSMUSG00000022462
Dtnbp1	5430437B18Rik|AW048963|Bloc1s8|dysbindin|sdy	dystrobrevin binding protein 1	protein-coding	chr13	44869578	44869782	+	186	NA	intron (NM_001205043, intron 3 of 17)	LSU-rRNA_Hsa|rRNA|rRNA	132416	NM_025772	94245	Mm.352311	NM_025772	ENSMUSG00000057531
Kctd12	AU046135|AW538430|Pfet1|Pfetin	potassium channel tetramerisation domain containing 12	protein-coding	chr14	102982383	102983043	+	186	NA	promoter-TSS (NR_039592)	promoter-TSS (NR_039592)	-76	NM_177715	239217	Mm.246466	NM_177715	ENSMUSG00000098557
Mrpl57	2610025P17Rik|AV005697|Mrp63	mitochondrial ribosomal protein L57	protein-coding	chr14	57825990	57826590	+	186	NA	promoter-TSS (NM_198605)	promoter-TSS (NM_198605)	51	NM_026401	67840	Mm.319530	NM_026401	ENSMUSG00000021967
Neurl4	-	neuralized E3 ubiquitin protein ligase 4	protein-coding	chr11	69901797	69902177	+	185	NA	exon (NM_001291119, exon 1 of 28)	exon (NM_001291119, exon 1 of 28)	171	NM_001013414	216860	Mm.268347	NM_001013414	ENSMUSG00000047284
Fip1l1	1300019H17Rik|Rje	FIP1 like 1 (S. cerevisiae)	protein-coding	chr5	74535414	74535992	+	185	NA	exon (NM_001159574, exon 1 of 16)	exon (NM_001159574, exon 1 of 16)	221	NM_001159574	66899	Mm.272468	NM_024183	ENSMUSG00000029227
Smim13	2900036K02Rik	small integral membrane protein 13	protein-coding	chr13	41249860	41250476	+	185	NA	5' UTR (NM_001135577, exon 1 of 2)	5' UTR (NM_001135577, exon 1 of 2)	324	NM_001135577	108934	Mm.38578	NM_001135577	ENSMUSG00000091264
Smim13	2900036K02Rik	small integral membrane protein 13	protein-coding	chr13	41249860	41250476	+	185	NA	5' UTR (NM_001135577, exon 1 of 2)	5' UTR (NM_001135577, exon 1 of 2)	324	NM_001135577	108934	Mm.38578	NM_001135577	ENSMUSG00000091264
Higd1a	2210020B17Rik|7420700H20Rik|AI303276|AW049839|HIMP1|Hig1	HIG1 domain family, member 1A	protein-coding	chr9	121857759	121857933	+	185	NA	promoter-TSS (NM_001357839)	promoter-TSS (NM_001357839)	-50	NM_001357839	56295	Mm.347915	NM_019814	ENSMUSG00000038412
4932702P03Rik	1700047I16Rik	RIKEN cDNA 4932702P03 gene	ncRNA	chr13	24879928	24880272	+	185	NA	intron (NM_001081051, intron 13 of 20)	intron (NM_001081051, intron 13 of 20)	-25500	NR_045182	73326	Mm.458692	NR_045182	ENSMUSG00000086796
Cirbp	Cirp|R74941	cold inducible RNA binding protein	protein-coding	chr10	80161098	80161440	+	185	NA	intron (NR_038088, intron 1 of 4)	intron (NR_038088, intron 1 of 4)	-6570	NR_152857	12696	Mm.17898	NM_007705	ENSMUSG00000045193
Stam2	1200004O12Rik|5730456G07Rik|BB145015|Hbp	signal transducing adaptor molecule (SH3 domain and ITAM motif) 2	protein-coding	chr2	52741831	52742371	+	185	NA	promoter-TSS (NM_019667)	promoter-TSS (NM_019667)	48	NM_019667	56324	Mm.263639	NM_019667	ENSMUSG00000055371
Trim28	AA408787|KAP-1|KRIP-1|MommeD9|Tif1b|Tif1beta	tripartite motif-containing 28	protein-coding	chr7	13024414	13024948	+	185	NA	5' UTR (NM_011588, exon 1 of 17)	5' UTR (NM_011588, exon 1 of 17)	529	NM_011588	21849	Mm.15701	NM_011588	ENSMUSG00000005566
Midn	3000003C15Rik	midnolin	protein-coding	chr10	80148345	80148888	+	185	NA	intron (NM_001347117, intron 1 of 7)	CpG	344	NM_001347117	59090	Mm.143813	NM_021565	ENSMUSG00000035621
Gm44505	Zfp91-Cntf|Zfp91Cntf	predicted readthrough transcript (NMD candidate), 44505	ncRNA	chr19	12794705	12795549	+	185	NA	non-coding (NR_024093, exon 1 of 13)	non-coding (NR_024093, exon 1 of 13)	996	NR_024093	664779	Mm.290924	NM_001039718	ENSMUSG00000024695
Slc24a1	-	solute carrier family 24 (sodium/potassium/calcium exchanger), member 1	protein-coding	chr9	64934229	64934587	+	184	NA	intron (NM_144813, intron 4 of 9)	intron (NM_144813, intron 4 of 9)	17199	NM_144813	214111	Mm.156124	NM_144813	ENSMUSG00000034452
Dopey1	B130005I07Rik|BC035275|C130028L17|D9Ertd809e	dopey family member 1	protein-coding	chr9	86467117	86467667	+	184	NA	intron (NM_177208, intron 1 of 38)	CpG	238	NM_177208	320615	Mm.245500	NM_177208	ENSMUSG00000034973
Foxa2	HNF3-beta|HNF3beta|Hnf-3b|Hnf3b|Tcf-3b|Tcf3b	forkhead box A2	protein-coding	chr2	148044431	148045491	+	184	NA	intron (NM_001291065, intron 1 of 1)	CpG	503	NM_001291067	15376	Mm.938	NM_010446	ENSMUSG00000037025
Foxa2	HNF3-beta|HNF3beta|Hnf-3b|Hnf3b|Tcf-3b|Tcf3b	forkhead box A2	protein-coding	chr2	148044431	148045491	+	184	NA	intron (NM_001291065, intron 1 of 1)	CpG	503	NM_001291067	15376	Mm.938	NM_010446	ENSMUSG00000037025
6430706D22Rik	-	RIKEN cDNA 6430706D22 gene	ncRNA	chr1	88252291	88252581	+	184	NA	exon (NM_001281466, exon 31 of 42)	exon (NM_001281466, exon 31 of 42)	16972	NR_040291	78605	Mm.384762	NR_040291
E130102H24Rik	-	RIKEN cDNA E130102H24 gene	ncRNA	chr4	101356868	101357093	+	183	NA	promoter-TSS (NR_040708)	promoter-TSS (NR_040708)	-732	NR_040708	77866	Mm.137053	NR_040708	ENSMUSG00000086782
Rnf5	2410131O05Rik|AA407576|NG2	ring finger protein 5	protein-coding	chr17	34604299	34604669	+	183	NA	promoter-TSS (NM_019403)	promoter-TSS (NM_019403)	-923	NM_019403	54197	Mm.274542	NM_019403	ENSMUSG00000015478
Fkbp2	mFKBP13|mFKBP2	FK506 binding protein 2	protein-coding	chr19	6979244	6979864	+	183	NA	promoter-TSS (NM_001360288)	promoter-TSS (NM_001360288)	-162	NM_001360288	14227	Mm.4234	NM_008020	ENSMUSG00000056629
Fkbp2	mFKBP13|mFKBP2	FK506 binding protein 2	protein-coding	chr19	6979244	6979864	+	183	NA	promoter-TSS (NM_001360288)	promoter-TSS (NM_001360288)	-162	NM_001360288	14227	Mm.4234	NM_008020	ENSMUSG00000056629
Mir7032	Gm27309|mmu-mir-7032	microRNA 7032	ncRNA	chr5	124005026	124005402	+	183	NA	3' UTR (NM_177876, exon 4 of 4)	3' UTR (NM_177876, exon 4 of 4)	8362	NR_105999	102465625		NR_105999	ENSMUSG00000098454
Lockd	1190002F15Rik|AI120476|Droc	lncRNA downstream of Cdkn1b	ncRNA	chr6	134928050	134928564	+	183	NA	promoter-TSS (NR_037955)	promoter-TSS (NR_037955)	-785	NR_037955	381822	Mm.5935	NR_037955	ENSMUSG00000098318
Kdelr2	1110007A14Rik	KDEL (Lys-Asp-Glu-Leu) endoplasmic reticulum protein retention receptor 2	protein-coding	chr5	143403757	143404661	+	183	NA	intron (NM_025841, intron 1 of 4)	CpG	389	NM_025841	66913	Mm.181880	NM_025841	ENSMUSG00000079111
Pisd-ps3	4933439C20Rik	phosphatidylserine decarboxylase, pseudogene 3	pseudo	chrUn_JH584304	53824	54216	+	182	NA	non-coding (NR_003518, exon 7 of 7)	non-coding (NR_003518, exon 7 of 7)	5669	NR_003518	66776	Mm.247625	NR_003518
Sars	Sars1|Strs|serRS	seryl-aminoacyl-tRNA synthetase	protein-coding	chr3	108458279	108458619	+	182	NA	exon (NM_001346518, exon 22 of 22)	exon (NM_001346518, exon 22 of 22)	-13190	NM_001204979	20226	Mm.28688	NM_011319	ENSMUSG00000068739
Ccnd1	AI327039|CycD1|Cyl-1|PRAD1|bcl-1|cD1	cyclin D1	protein-coding	chr7	144942270	144943545	+	182	NA	Intergenic	Intergenic	-2982	NM_007631	12443	Mm.273049	NM_007631	ENSMUSG00000070348
Sema4b	SemC|Semac|mKIAA1745	sema domain, immunoglobulin domain (Ig), transmembrane domain (TM) and short cytoplasmic domain, (semaphorin) 4B	protein-coding	chr7	80186506	80187210	+	182	NA	promoter-TSS (NM_013659)	promoter-TSS (NM_013659)	17	NM_013659	20352	Mm.275909	NM_013659	ENSMUSG00000030539
Cyp8b1	-	cytochrome P450, family 8, subfamily b, polypeptide 1	protein-coding	chr9	121915879	121916288	+	182	NA	exon (NM_010012, exon 1 of 1)	exon (NM_010012, exon 1 of 1)	222	NM_010012	13124	Mm.20889	NM_010012	ENSMUSG00000050445
Sema4b	SemC|Semac|mKIAA1745	sema domain, immunoglobulin domain (Ig), transmembrane domain (TM) and short cytoplasmic domain, (semaphorin) 4B	protein-coding	chr7	80186506	80187210	+	182	NA	promoter-TSS (NM_013659)	promoter-TSS (NM_013659)	17	NM_013659	20352	Mm.275909	NM_013659	ENSMUSG00000030539
Ccnd1	AI327039|CycD1|Cyl-1|PRAD1|bcl-1|cD1	cyclin D1	protein-coding	chr7	144942270	144943545	+	182	NA	Intergenic	Intergenic	-2982	NM_007631	12443	Mm.273049	NM_007631	ENSMUSG00000070348
Smarca2	2610209L14Rik|SNF2alpha|Snf2l2|brahma|brm	SWI/SNF related, matrix associated, actin dependent regulator of chromatin, subfamily a, member 2	protein-coding	chr19	26606768	26606989	+	182	NA	intron (NM_011416, intron 1 of 32)	CpG	1718	NM_011416	67155	Mm.491146	NM_011416	ENSMUSG00000024921
Ssu72	1190002E22Rik|1500011L16Rik|2610101M12Rik	Ssu72 RNA polymerase II CTD phosphatase homolog (yeast)	protein-coding	chr4	155704900	155705716	+	182	NA	5' UTR (NM_026899, exon 1 of 5)	5' UTR (NM_026899, exon 1 of 5)	493	NM_026899	68991	Mm.294770	NM_026899	ENSMUSG00000029038
Ssu72	1190002E22Rik|1500011L16Rik|2610101M12Rik	Ssu72 RNA polymerase II CTD phosphatase homolog (yeast)	protein-coding	chr4	155704900	155705716	+	182	NA	5' UTR (NM_026899, exon 1 of 5)	5' UTR (NM_026899, exon 1 of 5)	493	NM_026899	68991	Mm.294770	NM_026899	ENSMUSG00000029038
Gadd45b	AI323528|Myd118	growth arrest and DNA-damage-inducible 45 beta	protein-coding	chr10	80960875	80962146	+	182	NA	intron (NM_001038655, intron 2 of 3)	intron (NM_001038655, intron 2 of 3)	31419	NM_008655	17873	Mm.1360	NM_008655	ENSMUSG00000015312
B3gat3	2810405M13Rik	beta-1,3-glucuronyltransferase 3 (glucuronosyltransferase I)	protein-coding	chr19	8920441	8920888	+	182	NA	intron (NM_024256, intron 1 of 4)	CpG	271	NM_024256	72727	Mm.259	NM_024256	ENSMUSG00000071649
Ccnd1	AI327039|CycD1|Cyl-1|PRAD1|bcl-1|cD1	cyclin D1	protein-coding	chr7	144942270	144943545	+	182	NA	Intergenic	Intergenic	-2982	NM_007631	12443	Mm.273049	NM_007631	ENSMUSG00000070348
Rreb1	1110037N09Rik|AA414966|B930013M22Rik	ras responsive element binding protein 1	protein-coding	chr13	37857342	37858579	+	182	NA	intron (NM_001039188, intron 1 of 9)	intron (NM_001039188, intron 1 of 9)	-30474	NR_033218	68750	Mm.491109	NM_026830	ENSMUSG00000039087
Ccnd1	AI327039|CycD1|Cyl-1|PRAD1|bcl-1|cD1	cyclin D1	protein-coding	chr7	144942270	144943545	+	182	NA	Intergenic	Intergenic	-2982	NM_007631	12443	Mm.273049	NM_007631	ENSMUSG00000070348
Mgrn1	2610042J20Rik|mKIAA0544|md|nc	mahogunin, ring finger 1	protein-coding	chr16	4886189	4886813	+	181	NA	intron (NM_001357062, intron 1 of 17)	CpG	401	NM_001357062	17237	Mm.291326	NM_029657	ENSMUSG00000022517
Necap1	1200016B17Rik|AI747569|mFLJ00061	NECAP endocytosis associated 1	protein-coding	chr6	122874599	122875075	+	181	NA	intron (NM_026267, intron 1 of 7)	CpG	280	NM_026267	67602	Mm.288114	NM_026267	ENSMUSG00000030327
Hjurp	6430706D22Rik|A730008H23Rik|C330011F01Rik|Gm975|Mfleg1	Holliday junction recognition protein	protein-coding	chr1	88287851	88288097	+	181	NA	Intergenic	Intergenic	-10395	NM_198652	381280	Mm.384762	NM_198652	ENSMUSG00000044783
Dgat2	0610010B06Rik|ARAT|DGAT-2	diacylglycerol O-acyltransferase 2	protein-coding	chr7	99171292	99172654	+	181	NA	intron (NM_026384, intron 1 of 7)	intron (NM_026384, intron 1 of 7)	10740	NM_026384	67800	Mm.180189	NM_026384	ENSMUSG00000030747
Fgd2	Tcd-2|Tcd2|ZFYVE4|tcs-2|tcs2	FYVE, RhoGEF and PH domain containing 2	protein-coding	chr17	29385061	29385395	+	181	NA	Intergenic	Intergenic	24314	NM_013710	26382	Mm.279187	NM_013710	ENSMUSG00000024013
Ugt1a1	Gnt1|UDPGT 1-1|UGT1A01|Udpgt-1a|UgtBr1	UDP glucuronosyltransferase 1 family, polypeptide A1	protein-coding	chr1	88212009	88212197	+	181	NA	exon (NM_201645, exon 1 of 5)	exon (NM_201645, exon 1 of 5)	144	NM_201645	394436	Mm.300095	NM_201645	ENSMUSG00000089960
Ndufa6	14kDa|2700038D15Rik|B230217P19Rik	NADH dehydrogenase (ubiquinone) 1 alpha subcomplex, 6 (B14)	protein-coding	chr15	82353854	82354227	+	181	NA	intron (NM_025987, intron 1 of 2)	CpG	251	NM_025987	67130	Mm.27570	NM_025987	ENSMUSG00000022450
Mocos	1110018O12Rik|HMCS|MCS|MOS	molybdenum cofactor sulfurase	protein-coding	chr18	24653898	24654165	+	181	NA	exon (NM_026779, exon 1 of 15)	exon (NM_026779, exon 1 of 15)	340	NM_026779	68591	Mm.28252	NM_026779	ENSMUSG00000039616
Nek4	Stk2	NIMA (never in mitosis gene a)-related expressed kinase 4	protein-coding	chr14	30951264	30951777	+	181	NA	5' UTR (NM_011849, exon 1 of 15)	5' UTR (NM_011849, exon 1 of 15)	143	NM_001308328	23955	Mm.251494	NM_011849	ENSMUSG00000021918
Mlxipl	ChREBP|Mlx|WS-bHLH|Wbscr14|bHLHd14	MLX interacting protein-like	protein-coding	chr5	135107866	135108355	+	181	NA	intron (NR_152882, intron 1 of 16)	intron (NR_152882, intron 1 of 16)	1219	NR_152882	58805	Mm.34213	NM_021455	ENSMUSG00000005373
Elmsan1	9430029N19Rik|C130039O16Rik|Gm260	ELM2 and Myb/SANT-like domain containing 1	protein-coding	chr12	84194080	84194397	+	180	NA	promoter-TSS (NM_001163502)	promoter-TSS (NM_001163502)	-223	NM_001163502	238317	Mm.31256	NM_001163501	ENSMUSG00000042507
Vapa	33kDa|VAP33	vesicle-associated membrane protein, associated protein A	protein-coding	chr17	65613725	65614283	+	180	NA	promoter-TSS (NM_013933)	promoter-TSS (NM_013933)	-449	NM_013933	30960	Mm.266767	NM_013933	ENSMUSG00000024091
Angptl7	-	angiopoietin-like 7	protein-coding	chr4	148489470	148489695	+	180	NA	exon (NM_020009, exon 26 of 58)	exon (NM_020009, exon 26 of 58)	10880	NM_001039554	654812	Mm.388929	NM_001039554	ENSMUSG00000028989
Srd5a1	0610031P22Rik|4930435F02Rik|S5AR 1|Srd5a-1	steroid 5 alpha-reductase 1	protein-coding	chr13	69577392	69577627	+	180	NA	intron (NM_175283, intron 4 of 4)	intron (NM_175283, intron 4 of 4)	33954	NM_175283	78925	Mm.451912	NM_175283	ENSMUSG00000021594
Rab4a	AI848268|Rab4	RAB4A, member RAS oncogene family	protein-coding	chr8	123812618	123812850	+	180	NA	intron (NM_009003, intron 1 of 7)	intron (NM_009003, intron 1 of 7)	6738	NM_009003	19341	Mm.9221	NM_009003	ENSMUSG00000019478
Gar1	AA409823|AI326794|C430047J18Rik|Nola1	GAR1 ribonucleoprotein	protein-coding	chr3	129830665	129831677	+	180	NA	5' UTR (NM_026578, exon 1 of 7)	5' UTR (NM_026578, exon 1 of 7)	225	NM_026578	68147	Mm.24873	NM_026578	ENSMUSG00000028010
Gm15417	-	predicted gene 15417	ncRNA	chr3	89390759	89391301	+	180	NA	promoter-TSS (NR_040403)	promoter-TSS (NR_040403)	-834	NR_040403	545539	Mm.393389	NR_040403	ENSMUSG00000074466
Sdc4	AA959608|AW108331|S4|Synd4|ryudocan|syndecan-4	syndecan 4	protein-coding	chr2	164436369	164437466	+	180	NA	intron (NM_011521, intron 1 of 4)	intron (NM_011521, intron 1 of 4)	6271	NM_011521	20971	Mm.3815	NM_011521	ENSMUSG00000017009
Vapa	33kDa|VAP33	vesicle-associated membrane protein, associated protein A	protein-coding	chr17	65613725	65614283	+	180	NA	promoter-TSS (NM_013933)	promoter-TSS (NM_013933)	-449	NM_013933	30960	Mm.266767	NM_013933	ENSMUSG00000024091
Nfib	6720429L07Rik|CTF|E030026I10Rik|NF-I/B|NF1-B|NFI-B	nuclear factor I/B	protein-coding	chr4	82505331	82505625	+	180	NA	5' UTR (NM_001113210, exon 1 of 12)	5' UTR (NM_001113210, exon 1 of 12)	301	NM_001286127	18028	Mm.317947	NM_008687	ENSMUSG00000008575
Spty2d1	5830435K17Rik|AI852426|P16H6	SPT2, Suppressor of Ty, domain containing 1 (S. cerevisiae)	protein-coding	chr7	47007827	47008319	+	180	NA	intron (NM_175318, intron 1 of 5)	CpG	341	NM_175318	101685	Mm.155687	NM_175318	ENSMUSG00000049516
Mir455	Mirn455|mir-455|mmu-mir-455	microRNA 455	ncRNA	chr4	63236514	63236755	+	179	NA	intron (NM_025685, intron 5 of 60)	intron (NM_025685, intron 5 of 60)	-20217	NR_030477	735262		NR_030477	ENSMUSG00000070102
Cpped1	C530044N13Rik	calcineurin-like phosphoesterase domain containing 1	protein-coding	chr16	11908966	11909463	+	179	NA	intron (NR_033509, intron 2 of 2)	CpG	209	NM_146067	223978	Mm.86360	NM_146067	ENSMUSG00000065979
Trmo	5830415F09Rik|AV014846|Nap1	tRNA methyltransferase O	protein-coding	chr4	46389236	46389662	+	179	NA	promoter-TSS (NM_029086)	promoter-TSS (NM_029086)	-12	NM_001347095	74753	Mm.45973	NM_029086	ENSMUSG00000028331
Acaa2	0610011L04Rik|AI255831|AI265397|D18Ertd240e	acetyl-Coenzyme A acyltransferase 2 (mitochondrial 3-oxoacyl-Coenzyme A thiolase)	protein-coding	chr18	74781073	74781289	+	179	NA	intron (NM_177470, intron 1 of 9)	B3A|SINE|B2	1969	NM_177470	52538	Mm.245724	NM_177470	ENSMUSG00000036880
Pctp	PC-TP|StarD2	phosphatidylcholine transfer protein	protein-coding	chr11	90002593	90002858	+	179	NA	exon (NM_008796, exon 1 of 6)	exon (NM_008796, exon 1 of 6)	169	NM_001316372	18559	Mm.5062	NM_008796	ENSMUSG00000020553
1700096K18Rik	-	RIKEN cDNA 1700096K18 gene	ncRNA	chr5	25529886	25530147	+	179	NA	promoter-TSS (NR_027388)	promoter-TSS (NR_027388)	-2	NR_027388	73571	Mm.105263	NR_027388	ENSMUSG00000101856
Fam181a	EG544888	family with sequence similarity 181, member A	protein-coding	chr12	103326959	103327248	+	179	NA	intron (NM_023049, intron 7 of 9)	intron (NM_023049, intron 7 of 9)	12144	NM_001195726	100504156	Mm.425749	NM_001195726	ENSMUSG00000096753
Ptges3	5730442A20Rik|Ptges|Tebp|cPGES|p23|sid3177	prostaglandin E synthase 3	protein-coding	chr10	128058557	128059467	+	179	NA	promoter-TSS (NM_019766)	promoter-TSS (NM_019766)	30	NM_019766	56351	Mm.305816	NM_019766	ENSMUSG00000071072
Erdr1	edr	erythroid differentiation regulator 1	protein-coding	chrY	90804064	90804257	+	179	NA	intron (NR_137282, intron 2 of 2)	B1_Mur3|SINE|Alu	18718	NM_133362	170942	Mm.76062	NM_133362	ENSMUSG00000096768
Usp12	Ubh1	ubiquitin specific peptidase 12	protein-coding	chr5	146692447	146693058	+	179	NA	Intergenic	Intergenic	102204	NM_011669	22217	Mm.167971	NM_011669	ENSMUSG00000029640
Bcar3	AI131758|AND-34	breast cancer anti-estrogen resistance 3	protein-coding	chr3	122510409	122510732	+	179	NA	intron (NM_013867, intron 5 of 11)	intron (NM_013867, intron 5 of 11)	27001	NM_001355264	29815	Mm.45815	NM_013867	ENSMUSG00000028121
Fam92b	1700120B06Rik	family with sequence similarity 92, member B	protein-coding	chr8	120190995	120191444	+	179	NA	Intergenic	Intergenic	-13750	NM_001033980	436062	Mm.334852	NM_001033980	ENSMUSG00000042269
H13	1200006O09Rik|4930443L17Rik|5031424B04Rik|AV020344|H-13|Hm13|PSL3|Spp	histocompatibility 13	protein-coding	chr2	152669529	152670024	+	179	NA	intron (NM_010376, intron 1 of 11)	CpG	315	NM_001159553	14950	Mm.277327	NM_010376	ENSMUSG00000019188
Cpn2	1300018K11Rik	carboxypeptidase N, polypeptide 2	protein-coding	chr16	30255141	30255381	+	178	NA	Intergenic	Intergenic	12271	NM_027904	71756	Mm.290614	NM_027904	ENSMUSG00000023176
Ccl28	CCK1|MEC|Scya28	chemokine (C-C motif) ligand 28	protein-coding	chr13	119601328	119601360	+	178	NA	intron (NM_001177666, intron 2 of 3)	intron (NM_001177666, intron 2 of 3)	-22475	NM_020279	56838	Mm.143745	NM_020279	ENSMUSG00000074715
Rpl13a	1810026N22Rik|Tstap198-7|tum-antigen	ribosomal protein L13A	protein-coding	chr7	45129080	45129437	+	178	NA	promoter-TSS (NM_009438)	promoter-TSS (NM_009438)	-513	NM_009438	22121	Mm.180458	NM_009438	ENSMUSG00000074129
Hnrnpm	2610023M21Rik|AA409009|Hnrpm|mKIAA4193	heterogeneous nuclear ribonucleoprotein M	protein-coding	chr17	33684996	33685334	+	178	NA	TTS (NM_145486)	TTS (NM_145486)	293	NM_029804	76936	Mm.311439	NM_029804	ENSMUSG00000059208
Diaph1	D18Wsu154e|Dia1|Diap1|Drf1|p140mDia	diaphanous related formin 1	protein-coding	chr18	37934905	37935404	+	178	NA	intron (NM_001305981, intron 1 of 28)	CpG	322	NM_001305980	13367	Mm.195916	NM_007858	ENSMUSG00000024456
Sord	Sdh-1|Sdh1|Sodh-1	sorbitol dehydrogenase	protein-coding	chr2	122234831	122235245	+	178	NA	intron (NM_146126, intron 1 of 8)	intron (NM_146126, intron 1 of 8)	199	NM_146126	20322	Mm.371580	NM_146126	ENSMUSG00000027227
Ss18l2	1110020I04Rik|AI463209|Deb1	SS18, nBAF chromatin remodeling complex subunit like 2	protein-coding	chr9	121710370	121710754	+	178	NA	intron (NM_026794, intron 1 of 2)	CpG	173	NM_026794	26901	Mm.24848	NM_026794	ENSMUSG00000032526
Ptrh2	A230072I16Rik|Bit1|CGI-147	peptidyl-tRNA hydrolase 2	protein-coding	chr11	86683552	86683786	+	178	NA	promoter-TSS (NM_175004)	promoter-TSS (NM_175004)	-314	NM_175004	217057	Mm.24868	NM_175004	ENSMUSG00000072582
Selenoo	1300018J18Rik|Selo	selenoprotein O	protein-coding	chr15	89089110	89089782	+	178	NA	exon (NM_027905, exon 1 of 9)	exon (NM_027905, exon 1 of 9)	408	NM_027905	223776	Mm.44763	NM_027905	ENSMUSG00000035757
Zfp330	BC008086|Noa36|Znf330	zinc finger protein 330	protein-coding	chr8	82773932	82774107	+	178	NA	intron (NM_145600, intron 1 of 9)	CpG	107	NM_145600	30932	Mm.269248	NM_145600	ENSMUSG00000031711
Tax1bp1	1200003J11Rik|1700069J21Rik|AA930106|D6Ertd404e|D6Ertd772e|T6bp|TXBP151	Tax1 (human T cell leukemia virus type I) binding protein 1	protein-coding	chr6	52713674	52714362	+	178	NA	promoter-TSS (NM_001355596)	promoter-TSS (NM_001355596)	-147	NM_001355596	52440	Mm.389757	NM_025816	ENSMUSG00000004535
Wwc1	AA408228|AU017197|BC037006|Kibra|mKIAA0869	WW, C2 and coiled-coil domain containing 1	protein-coding	chr11	35962780	35963268	+	178	NA	intron (NM_170779, intron 1 of 22)	intron (NM_170779, intron 1 of 22)	17065	NM_170779	211652	Mm.31267	NM_170779	ENSMUSG00000018849
Rwdd3	2510027J23Rik|3110037C01Rik|AI035684|AI662458|Rsume|X2CR1	RWD domain containing 3	protein-coding	chr3	121171362	121171676	+	178	NA	intron (NM_025637, intron 1 of 6)	intron (NM_025637, intron 1 of 6)	176	NM_025637	66568	Mm.263163	NM_025637	ENSMUSG00000028133
Cish	CIS-1|CIS1|Cis|F17|F23|SOCS	cytokine inducible SH2-containing protein	protein-coding	chr9	107296711	107297239	+	178	NA	5' UTR (NM_009895, exon 1 of 3)	5' UTR (NM_009895, exon 1 of 3)	316	NM_009895	12700	Mm.4592	NM_009895	ENSMUSG00000032578
Pla2g6	BB112799|PNPLA9|iPLA(2)beta|iPLA2|iPLA2beta	phospholipase A2, group VI	protein-coding	chr15	79327672	79328549	+	177	NA	5' UTR (NM_001199024, exon 1 of 16)	5' UTR (NM_001199024, exon 1 of 16)	261	NM_001199024	53357	Mm.155620	NM_016915	ENSMUSG00000042632
Mir7041	Gm27872|mmu-mir-7041	microRNA 7041	ncRNA	chr6	94647748	94648234	+	177	NA	intron (NM_001355269, intron 3 of 17)	G-rich|Low_complexity|Low_complexity	-41576	NR_106008	102466992		NR_106008	ENSMUSG00000098531
Rgs8	6530413N01Rik	regulator of G-protein signaling 8	protein-coding	chr1	153690818	153691136	+	177	NA	exon (NM_001347115, exon 5 of 6)	exon (NM_001347115, exon 5 of 6)	25304	NM_001347115	67792	Mm.379143	NM_026380	ENSMUSG00000042671
Gpr12	Gpcr01|Gpcr12|Gpcr20|Gpcr21	G-protein coupled receptor 12	protein-coding	chr5	146687303	146687847	+	177	NA	Intergenic	(CCCCCA)n|Simple_repeat|Simple_repeat	-102336	NM_001359055	14738	Mm.153539	NM_008151	ENSMUSG00000041468
Sec16b	Lztr2|Rgpr|Rgpr-p117	SEC16 homolog B (S. cerevisiae)	protein-coding	chr1	157526143	157526342	+	177	NA	promoter-TSS (NM_001159986)	promoter-TSS (NM_001159986)	72	NM_001159986	89867	Mm.87114	NM_033354	ENSMUSG00000026589
Stard4	4632419C16Rik|9030213J02Rik	StAR-related lipid transfer (START) domain containing 4	protein-coding	chr18	33213428	33213936	+	177	NA	5' UTR (NM_133774, exon 1 of 6)	5' UTR (NM_133774, exon 1 of 6)	180	NM_001347624	170459	Mm.127058	NM_133774	ENSMUSG00000024378
H6pd	AI785303|G6pd1|Gpd-1|Gpd1	hexose-6-phosphate dehydrogenase (glucose 1-dehydrogenase)	protein-coding	chr4	150006736	150007109	+	177	NA	intron (NM_173371, intron 1 of 4)	intron (NM_173371, intron 1 of 4)	2101	NM_173371	100198	Mm.22183	NM_173371	ENSMUSG00000028980
Gng7	AI840417	guanine nucleotide binding protein (G protein), gamma 7	protein-coding	chr10	80985759	80986190	+	177	NA	intron (NM_001038655, intron 2 of 3)	CpG	15391	NM_001038655	14708	Mm.222496	NM_010319	ENSMUSG00000048240
Tmem181b-ps	Tmem181b	transmembrane protein 181B, pseudogene	pseudo	chr17	6440852	6441059	+	177	NA	non-coding (NR_033520, exon 10 of 10)	non-coding (NR_033520, exon 10 of 10)	10039	NR_033520	547127	Mm.297552	NM_001045538
Chac2	-	ChaC, cation transport regulator 2	protein-coding	chr11	30985909	30986275	+	177	NA	intron (NM_026527, intron 1 of 2)	intron (NM_026527, intron 1 of 2)	273	NM_026527	68044	Mm.32656	NM_026527	ENSMUSG00000020309
Mir101b	Mirn101b|mir-101b	microRNA 101b	ncRNA	chr19	29128621	29128852	+	177	NA	intron (NM_021525, intron 6 of 8)	intron (NM_021525, intron 6 of 8)	-6543	NR_029778	724062		NR_029778	ENSMUSG00000065556
Mpst	Mst	mercaptopyruvate sulfurtransferase	protein-coding	chr15	78409749	78410917	+	177	NA	exon (NM_001162493, exon 2 of 3)	exon (NM_001162493, exon 2 of 3)	3229	NM_138670	246221	Mm.294215	NM_138670	ENSMUSG00000071711
Pan2	1200014O24Rik|AI047843|AW742773|Usp52|mKIAA0710	PAN2 poly(A) specific ribonuclease subunit	protein-coding	chr10	128303732	128304452	+	177	NA	intron (NM_001358822, intron 1 of 25)	intron (NM_001358822, intron 1 of 25)	757	NM_001358822	103135	Mm.244183	NM_133992	ENSMUSG00000005682
Mpst	Mst	mercaptopyruvate sulfurtransferase	protein-coding	chr15	78409749	78410917	+	177	NA	exon (NM_001162493, exon 2 of 3)	exon (NM_001162493, exon 2 of 3)	3229	NM_138670	246221	Mm.294215	NM_138670	ENSMUSG00000071711
Lgals8	1200015E08Rik|AI326142|D13Ertd524e|Lgals-8	lectin, galactose binding, soluble 8	protein-coding	chr13	12461154	12461436	+	177	NA	5' UTR (NM_001199043, exon 1 of 10)	5' UTR (NM_001199043, exon 1 of 10)	443	NM_001291060	56048	Mm.474138	NM_018886	ENSMUSG00000057554
Kat6b	AI507552|B130044K16Rik|MYST-4|Morf|Myst4|mKIAA0383|qkf|querkopf	K(lysine) acetyltransferase 6B	protein-coding	chr14	21500940	21501214	+	177	NA	intron (NM_017479, intron 1 of 16)	CpG	1292	NM_017479	54169	Mm.248967	NM_017479	ENSMUSG00000021767
Tob1	Tob|Trob	transducer of ErbB-2.1	protein-coding	chr11	94160734	94161392	+	176	NA	Intergenic	Intergenic	-50391	NM_009427	22057	Mm.259673	NM_009427	ENSMUSG00000037573
Pemt	PEAMT|PEMT2|PLMT|Pempt|Pempt2	phosphatidylethanolamine N-methyltransferase	protein-coding	chr11	60035427	60035637	+	176	NA	intron (NM_001290012, intron 1 of 6)	intron (NM_001290012, intron 1 of 6)	1473	NM_008819	18618	Mm.2731	NM_008819	ENSMUSG00000000301
Mir203	Mirn203|mir-203|mmu-mir-203	microRNA 203	ncRNA	chr12	112130395	112131123	+	176	NA	promoter-TSS (NR_029590)	promoter-TSS (NR_029590)	-121	NR_029590	387199		NR_029590	ENSMUSG00000065574
2810410L24Rik	-	RIKEN cDNA 2810410L24 gene	ncRNA	chr11	120188121	120188446	+	176	NA	intron (NR_030682, intron 2 of 2)	CpG	1573	NR_030682	100042332	Mm.269766	NR_030682
Mir203	Mirn203|mir-203|mmu-mir-203	microRNA 203	ncRNA	chr12	112130395	112131123	+	176	NA	promoter-TSS (NR_029590)	promoter-TSS (NR_029590)	-121	NR_029590	387199		NR_029590	ENSMUSG00000065574
Gm5535	EG433481	predicted gene 5535	ncRNA	chr2	144176730	144176916	+	176	NA	intron (NR_136884, intron 2 of 3)	intron (NR_136884, intron 2 of 3)	12467	NR_136884	433481	Mm.330630	NR_136884	ENSMUSG00000074758
Artn	neublastin	artemin	protein-coding	chr4	117978100	117978338	+	175	NA	intron (NM_001285520, intron 5 of 11)	intron (NM_001285520, intron 5 of 11)	-48456	NM_009711	11876	Mm.56897	NM_009711	ENSMUSG00000028539
Alg9	8230402H15Rik|AI747665|B430313H07Rik|Dibd1	asparagine-linked glycosylation 9 (alpha 1,2 mannosyltransferase)	protein-coding	chr9	50775337	50775688	+	175	NA	exon (NM_133981, exon 1 of 15)	exon (NM_133981, exon 1 of 15)	287	NR_045601	102580	Mm.160035	NM_133981	ENSMUSG00000032059
BC039771	-	cDNA sequence BC039771	ncRNA	chr2	145675282	145675895	+	175	NA	Intergenic	Intergenic	-25607	NR_033220	408057	Mm.486711	NR_033220	ENSMUSG00000087594
Mrps2	1500019M10Rik	mitochondrial ribosomal protein S2	protein-coding	chr2	28468108	28468409	+	175	NA	exon (NM_001166031, exon 2 of 4)	exon (NM_001166031, exon 2 of 4)	192	NM_001166031	118451	Mm.294951	NM_080452	ENSMUSG00000035772
Dhrsx	C80877|D4Ertd296e|Dhrsxy|Pscad	dehydrogenase/reductase (SDR family) X chromosome	protein-coding	chr4_GL456216_random	16637	17009	+	175	NA	intron (NM_001033326, intron 1 of 6)	CpG	942	NM_001033326	236082	Mm.305345	NM_001033326	ENSMUSG00000063897
Chd9	1810014J18Rik|9030205D12Rik|A330063D19Rik|AD013|PRIC320|mKIAA0308	chromodomain helicase DNA binding protein 9	protein-coding	chr8	90870571	90870809	+	175	NA	intron (NM_177224, intron 2 of 39)	intron (NM_177224, intron 2 of 39)	41855	NM_177224	109151	Mm.100615	NM_177224	ENSMUSG00000056608
Yap1	AI325207|Yap|Yap65|Yki|Yorkie	yes-associated protein 1	protein-coding	chr9	8003625	8004885	+	174	NA	exon (NM_001171147, exon 1 of 9)	exon (NM_001171147, exon 1 of 9)	341	NM_001171147	22601	Mm.221992	NM_009534	ENSMUSG00000053110
Trim8	AA408830|BB006755|GERP|Rnf27	tripartite motif-containing 8	protein-coding	chr19	46500194	46500482	+	174	NA	Intergenic	CpG	-1310	NM_053100	93679	Mm.392177	NM_053100	ENSMUSG00000025034
Sdha	1500032O14Rik|2310034D06Rik|4921513A11|C81073|FP|SDH2|SDHF	succinate dehydrogenase complex, subunit A, flavoprotein (Fp)	protein-coding	chr13	74349885	74350530	+	174	NA	promoter-TSS (NM_023281)	promoter-TSS (NM_023281)	33	NM_023281	66945	Mm.158231	NM_023281	ENSMUSG00000021577
Yap1	AI325207|Yap|Yap65|Yki|Yorkie	yes-associated protein 1	protein-coding	chr9	8003625	8004885	+	174	NA	exon (NM_001171147, exon 1 of 9)	exon (NM_001171147, exon 1 of 9)	341	NM_001171147	22601	Mm.221992	NM_009534	ENSMUSG00000053110
Yap1	AI325207|Yap|Yap65|Yki|Yorkie	yes-associated protein 1	protein-coding	chr9	8003625	8004885	+	174	NA	exon (NM_001171147, exon 1 of 9)	exon (NM_001171147, exon 1 of 9)	341	NM_001171147	22601	Mm.221992	NM_009534	ENSMUSG00000053110
Cyp2r1	-	cytochrome P450, family 2, subfamily r, polypeptide 1	protein-coding	chr7	114562730	114562953	+	174	NA	exon (NM_177382, exon 1 of 5)	exon (NM_177382, exon 1 of 5)	131	NM_177382	244209	Mm.108037	NM_177382	ENSMUSG00000030670
Tmem150a	BC014685|Tmem150	transmembrane protein 150A	protein-coding	chr6	72354953	72356850	+	174	NA	intron (NM_144916, intron 1 of 7)	CpG	418	NM_144916	232086	Mm.491165	NM_144916	ENSMUSG00000055912
D730003I15Rik	AU020850	RIKEN cDNA D730003I15 gene	ncRNA	chr1	191224420	191224946	+	174	NA	intron (NR_151547, intron 1 of 1)	CpG	229	NR_151547	100504360	Mm.16927	NM_001033188
Canx	1110069N15Rik|AI988026|Cnx|D11Ertd153e	calnexin	protein-coding	chr11	50325149	50325604	+	174	NA	intron (NM_001110500, intron 1 of 14)	CpG	297	NM_001110499	12330	Mm.248827	NM_007597	ENSMUSG00000020368
Tmem150a	BC014685|Tmem150	transmembrane protein 150A	protein-coding	chr6	72354953	72356850	+	174	NA	intron (NM_144916, intron 1 of 7)	CpG	418	NM_144916	232086	Mm.491165	NM_144916	ENSMUSG00000055912
Dnpep	AA407814	aspartyl aminopeptidase	protein-coding	chr1	75317121	75317554	+	174	NA	promoter-TSS (NM_016878)	promoter-TSS (NM_016878)	300	NM_001110831	13437	Mm.24680	NM_016878	ENSMUSG00000026209
Tmem150a	BC014685|Tmem150	transmembrane protein 150A	protein-coding	chr6	72354953	72356850	+	174	NA	intron (NM_144916, intron 1 of 7)	CpG	418	NM_144916	232086	Mm.491165	NM_144916	ENSMUSG00000055912
Pisd-ps3	4933439C20Rik	phosphatidylserine decarboxylase, pseudogene 3	pseudo	chrUn_JH584304	55098	55729	+	174	NA	intron (NR_003518, intron 4 of 6)	intron (NR_003518, intron 4 of 6)	4276	NR_003518	66776	Mm.247625	NR_003518
Yap1	AI325207|Yap|Yap65|Yki|Yorkie	yes-associated protein 1	protein-coding	chr9	8003625	8004885	+	174	NA	exon (NM_001171147, exon 1 of 9)	exon (NM_001171147, exon 1 of 9)	341	NM_001171147	22601	Mm.221992	NM_009534	ENSMUSG00000053110
Slc25a47	AI132487|AI876593|HDMCP	solute carrier family 25, member 47	protein-coding	chr12	108855361	108855676	+	174	NA	exon (NM_001012310, exon 5 of 6)	exon (NM_001012310, exon 5 of 6)	4389	NM_001012310	104910	Mm.202653	NM_001012310	ENSMUSG00000048856
Larp1	1810024J12Rik|3110040D16Rik|Larp|mKIAA0731	La ribonucleoprotein domain family, member 1	protein-coding	chr11	57973931	57974304	+	174	NA	Intergenic	Intergenic	-34947	NM_028451	73158	Mm.248843	NM_028451	ENSMUSG00000037331
C87436	-	expressed sequence C87436	protein-coding	chr6	86438425	86438591	+	174	NA	promoter-TSS (NM_001243741)	promoter-TSS (NM_001243741)	110	NM_146170	232196	Mm.404040	NM_146170	ENSMUSG00000046679
Yap1	AI325207|Yap|Yap65|Yki|Yorkie	yes-associated protein 1	protein-coding	chr9	8003625	8004885	+	174	NA	exon (NM_001171147, exon 1 of 9)	exon (NM_001171147, exon 1 of 9)	341	NM_001171147	22601	Mm.221992	NM_009534	ENSMUSG00000053110
Ube2j1	0710008M05Rik|1110030I22Rik|NCUBE-1|Ncube|Ncube1|Ubc6p	ubiquitin-conjugating enzyme E2J 1	protein-coding	chr4	33031085	33031930	+	174	NA	promoter-TSS (NR_036602)	promoter-TSS (NR_036602)	127	NM_019586	56228	Mm.259095	NM_019586	ENSMUSG00000028277
Cul2	1300003D18Rik|4932411N15Rik|AI327301|mKIAA4106	cullin 2	protein-coding	chr18	3383032	3383636	+	174	NA	5' UTR (NM_029402, exon 1 of 21)	5' UTR (NM_029402, exon 1 of 21)	109	NM_029402	71745	Mm.291707	NM_029402	ENSMUSG00000024231
Yap1	AI325207|Yap|Yap65|Yki|Yorkie	yes-associated protein 1	protein-coding	chr9	8003625	8004885	+	174	NA	exon (NM_001171147, exon 1 of 9)	exon (NM_001171147, exon 1 of 9)	341	NM_001171147	22601	Mm.221992	NM_009534	ENSMUSG00000053110
Ube2j1	0710008M05Rik|1110030I22Rik|NCUBE-1|Ncube|Ncube1|Ubc6p	ubiquitin-conjugating enzyme E2J 1	protein-coding	chr4	33031085	33031930	+	174	NA	promoter-TSS (NR_036602)	promoter-TSS (NR_036602)	127	NM_019586	56228	Mm.259095	NM_019586	ENSMUSG00000028277
Tmem150a	BC014685|Tmem150	transmembrane protein 150A	protein-coding	chr6	72354953	72356850	+	174	NA	intron (NM_144916, intron 1 of 7)	CpG	418	NM_144916	232086	Mm.491165	NM_144916	ENSMUSG00000055912
Kif1b	A530096N05Rik|AI448212|AI506502|D4Mil1e|KIF1Bp130|KIF1Bp204	kinesin family member 1B	protein-coding	chr4	149306825	149307297	+	173	NA	intron (NM_008441, intron 1 of 20)	intron (NM_008441, intron 1 of 20)	637	NM_008441	16561	Mm.402393	NM_008441	ENSMUSG00000063077
Slc25a42	2900084M01Rik	solute carrier family 25, member 42	protein-coding	chr8	70194041	70194266	+	173	NA	exon (NM_001007570, exon 2 of 8)	exon (NM_001007570, exon 2 of 8)	18128	NM_001007570	73095	Mm.185413	NM_001007570	ENSMUSG00000002346
Btg2	AA959598|APRO1|Pc3|TIS21	B cell translocation gene 2, anti-proliferative	protein-coding	chr1	134092923	134093462	+	173	NA	Intergenic	CpG	-14037	NM_007570	12227	Mm.392646	NM_007570	ENSMUSG00000020423
Emc6	0610009E20Rik|0610025L18Rik|Tmem93	ER membrane protein complex subunit 6	protein-coding	chr11	73176481	73177074	+	173	NA	promoter-TSS (NM_029564)	promoter-TSS (NM_029564)	231	NM_001168470	66048	Mm.73608	NM_025318	ENSMUSG00000047260
Eif2b4	Eif2b	eukaryotic translation initiation factor 2B, subunit 4 delta	protein-coding	chr5	31192832	31193023	+	173	NA	promoter-TSS (NM_153680)	promoter-TSS (NM_153680)	212	NM_001127356	13667	Mm.29394	NM_010122	ENSMUSG00000029145
Klhl36	-	kelch-like 36	protein-coding	chr8	119862299	119862564	+	172	NA	5' UTR (NM_146219, exon 1 of 5)	5' UTR (NM_146219, exon 1 of 5)	126	NM_146219	234796	Mm.86446	NM_146219	ENSMUSG00000031828
Itm2b	AI256040|Bri|Bri2|Bricd2b|D14Sel6|E25BMM|imBRI2	integral membrane protein 2B	protein-coding	chr14	73384821	73385539	+	172	NA	5' UTR (NM_008410, exon 1 of 6)	5' UTR (NM_008410, exon 1 of 6)	109	NM_008410	16432	Mm.4266	NM_008410	ENSMUSG00000022108
Msl2	E130103E02Rik|Msl2l1|Rnf184	MSL complex subunit 2	protein-coding	chr9	101073471	101073650	+	172	NA	Intergenic	CpG	-1202	NM_001100451	77853	Mm.326206	NM_001100451	ENSMUSG00000066415
Mir335	Mirn335|mir-335|mmu-mir-335	microRNA 335	ncRNA	chr6	30804529	30805038	+	172	NA	intron (NR_149738, intron 21 of 24)	intron (NR_149738, intron 21 of 24)	63484	NR_029900	723930		NR_029900	ENSMUSG00000065501
Ppara	4933429D07Rik|AW742785|Nr1c1|PPAR-alpha|PPARalpha|Ppar	peroxisome proliferator activated receptor alpha	protein-coding	chr15	85735499	85736705	+	172	NA	intron (NM_011144, intron 1 of 7)	intron (NM_011144, intron 1 of 7)	326	NM_011144	19013	Mm.212789	NM_011144	ENSMUSG00000022383
Rpl7a	Surf3	ribosomal protein L7A	protein-coding	chr2	26910836	26911736	+	172	NA	promoter-TSS (NM_011513)	promoter-TSS (NM_011513)	479	NM_013721	27176	Mm.328601	NM_013721	ENSMUSG00000062647
Igfals	ALS|Albs|mKIAA4111	insulin-like growth factor binding protein, acid labile subunit	protein-coding	chr17	24877300	24878082	+	172	NA	Intergenic	Intergenic	-1079	NM_008340	16005	Mm.3135	NM_008340	ENSMUSG00000046070
Josd1	1300006C06Rik|mKIAA0063	Josephin domain containing 1	protein-coding	chr15	79687334	79687802	+	172	NA	5' UTR (NM_028792, exon 1 of 4)	5' UTR (NM_028792, exon 1 of 4)	304	NM_028792	74158	Mm.323393	NM_028792	ENSMUSG00000022426
Nlrp6	AI504961|Avr|Nalp6|Navr|Navr/Avr|Non-AVR|Pypaf5	NLR family, pyrin domain containing 6	protein-coding	chr7	140922936	140923440	+	172	NA	exon (NM_133946, exon 4 of 8)	exon (NM_133946, exon 4 of 8)	2286	NM_133946	101613	Mm.386833	NM_133946	ENSMUSG00000038745
Zfp36	Gos24|Nup475|TIS11D|TISII|Tis11|Ttp|Zfp-36	zinc finger protein 36	protein-coding	chr7	28377584	28378478	+	171	NA	exon (NM_011756, exon 2 of 2)	exon (NM_011756, exon 2 of 2)	1197	NM_011756	22695	Mm.389856	NM_011756	ENSMUSG00000044786
Tprkb	0610033G21Rik|1810034M08Rik|Cgi-121|DRWMS1|mDRWMS1	Tp53rk binding protein	protein-coding	chr6	85928160	85928351	+	171	NA	3' UTR (NM_001362067, exon 5 of 5)	3' UTR (NM_001362067, exon 5 of 5)	12284	NM_001362065	69786	Mm.218434	NM_176842	ENSMUSG00000054226
Cdk11b	AA989746|CDK11-p110|CDK11-p46|CDK11-p58|Cdc11b|Cdc2l1|Cdc2l2|Cdk11|p58	cyclin-dependent kinase 11B	protein-coding	chr4	155624803	155625215	+	171	NA	promoter-TSS (NR_040441)	promoter-TSS (NR_040441)	155	NM_007661	12537	Mm.267410	NM_007661	ENSMUSG00000029062
Lyl1	Lyl-1|bHLHa18	lymphoblastomic leukemia 1	protein-coding	chr8	84706566	84707373	+	171	NA	3' UTR (NM_001081981, exon 11 of 11)	3' UTR (NM_001081981, exon 11 of 11)	5512	NM_008535	17095	Mm.4925	NM_008535	ENSMUSG00000034041
Jak1	AA960307|BAP004|C130039L05Rik	Janus kinase 1	protein-coding	chr4	101292902	101293520	+	171	NA	Intergenic	CpG	-27929	NM_146145	16451	Mm.289657	NM_146145	ENSMUSG00000028530
Cited2	AI835299|ER154-like|Mrg1|Msg2|p35srj	Cbp/p300-interacting transactivator, with Glu/Asp-rich carboxy-terminal domain, 2	protein-coding	chr10	17723308	17724616	+	171	NA	exon (NM_010828, exon 2 of 2)	exon (NM_010828, exon 2 of 2)	734	NM_010828	17684	Mm.272321	NM_010828	ENSMUSG00000039910
Cited2	AI835299|ER154-like|Mrg1|Msg2|p35srj	Cbp/p300-interacting transactivator, with Glu/Asp-rich carboxy-terminal domain, 2	protein-coding	chr10	17723308	17724616	+	171	NA	exon (NM_010828, exon 2 of 2)	exon (NM_010828, exon 2 of 2)	734	NM_010828	17684	Mm.272321	NM_010828	ENSMUSG00000039910
Cited2	AI835299|ER154-like|Mrg1|Msg2|p35srj	Cbp/p300-interacting transactivator, with Glu/Asp-rich carboxy-terminal domain, 2	protein-coding	chr10	17723308	17724616	+	171	NA	exon (NM_010828, exon 2 of 2)	exon (NM_010828, exon 2 of 2)	734	NM_010828	17684	Mm.272321	NM_010828	ENSMUSG00000039910
Nectin1	AI835281|AW549174|Cd111|HIgR|HveC|PRR|PRR1|Pvrl1|nectin-1	nectin cell adhesion molecule 1	protein-coding	chr9	43826613	43826926	+	171	NA	Intergenic	Intergenic	82193	NM_021424	58235	Mm.335096	NM_021424	ENSMUSG00000032012
Habp2	AI035669|FSAP|HABP|HGFAL|PHBP	hyaluronic acid binding protein 2	protein-coding	chr19	56278238	56278552	+	171	NA	Intergenic	Intergenic	-9517	NM_001329936	226243	Mm.25791	NM_146101	ENSMUSG00000025075
Pyroxd2	3830409H07Rik|4833409A17Rik	pyridine nucleotide-disulphide oxidoreductase domain 2	protein-coding	chr19	42752136	42752617	+	171	NA	exon (NM_029011, exon 1 of 16)	exon (NM_029011, exon 1 of 16)	399	NM_029011	74580	Mm.329858	NM_029011	ENSMUSG00000060224
Cited2	AI835299|ER154-like|Mrg1|Msg2|p35srj	Cbp/p300-interacting transactivator, with Glu/Asp-rich carboxy-terminal domain, 2	protein-coding	chr10	17723308	17724616	+	171	NA	exon (NM_010828, exon 2 of 2)	exon (NM_010828, exon 2 of 2)	734	NM_010828	17684	Mm.272321	NM_010828	ENSMUSG00000039910
Cited2	AI835299|ER154-like|Mrg1|Msg2|p35srj	Cbp/p300-interacting transactivator, with Glu/Asp-rich carboxy-terminal domain, 2	protein-coding	chr10	17723308	17724616	+	171	NA	exon (NM_010828, exon 2 of 2)	exon (NM_010828, exon 2 of 2)	734	NM_010828	17684	Mm.272321	NM_010828	ENSMUSG00000039910
Cited2	AI835299|ER154-like|Mrg1|Msg2|p35srj	Cbp/p300-interacting transactivator, with Glu/Asp-rich carboxy-terminal domain, 2	protein-coding	chr10	17723308	17724616	+	171	NA	exon (NM_010828, exon 2 of 2)	exon (NM_010828, exon 2 of 2)	734	NM_010828	17684	Mm.272321	NM_010828	ENSMUSG00000039910
Tmem181b-ps	Tmem181b	transmembrane protein 181B, pseudogene	pseudo	chr17	6492557	6492799	+	170	NA	Intergenic	Intergenic	-41684	NR_033520	547127	Mm.297552	NM_001045538
Cldn3	AI182374|Cpetr2|mRVP1	claudin 3	protein-coding	chr5	134986308	134987436	+	170	NA	TTS (NR_026907)	TTS (NR_026907)	658	NM_009902	12739	Mm.158662	NM_009902	ENSMUSG00000070473
Cldn3	AI182374|Cpetr2|mRVP1	claudin 3	protein-coding	chr5	134986308	134987436	+	170	NA	TTS (NR_026907)	TTS (NR_026907)	658	NM_009902	12739	Mm.158662	NM_009902	ENSMUSG00000070473
Selenot	2810407C02Rik|5730408P04Rik|Selt	selenoprotein T	protein-coding	chr3	58576589	58577251	+	170	NA	intron (NM_001040396, intron 1 of 5)	CpG	284	NM_001040396	69227	Mm.270950	NM_001040396	ENSMUSG00000075700
St6galnac6	ST6GalNAcVI|Siat7f	ST6 (alpha-N-acetyl-neuraminyl-2,3-beta-galactosyl-1,3)-N-acetylgalactosaminide alpha-2,6-sialyltransferase 6	protein-coding	chr2	32609113	32609464	+	170	NA	non-coding (NR_110347, exon 3 of 7)	non-coding (NR_110347, exon 3 of 7)	2303	NM_001289548	50935	Mm.88831	NM_016973	ENSMUSG00000026811
Mgat1	Mgat-1	mannoside acetylglucosaminyltransferase 1	protein-coding	chr11	49243877	49244550	+	170	NA	promoter-TSS (NM_010794)	promoter-TSS (NM_010794)	22	NM_010794	17308	Mm.196933	NM_010794	ENSMUSG00000020346
Sik1	Hrt-20|Msk|Sik|Sik-1|Snf1lk	salt inducible kinase 1	protein-coding	chr17	31904195	31904487	+	170	NA	Intergenic	Intergenic	-48537	NM_010831	17691	Mm.290941	NM_010831	ENSMUSG00000024042
Mir5100	mir-5100|mmu-mir-5100|mu-mir-5100	microRNA 5100	ncRNA	chr11	60730905	60731860	+	170	NA	exon (NM_001009927, exon 4 of 4)	exon (NM_001009927, exon 4 of 4)	2719	NR_039559	100628625		NR_039559	ENSMUSG00000092734
2310015A10Rik	5330419I17Rik	RIKEN cDNA 2310015A10 gene	ncRNA	chr12	80132416	80132905	+	170	NA	intron (NR_033514, intron 1 of 2)	CpG	184	NR_033514	69548	Mm.269712	NR_033514
Epm2aip1	A930003G21Rik|mKIAA0766	EPM2A (laforin) interacting protein 1	protein-coding	chr9	111271962	111272689	+	169	NA	promoter-TSS (NM_026810)	promoter-TSS (NM_026810)	480	NM_175266	77781	Mm.209005	NM_175266	ENSMUSG00000046785
Rpl21	8430440E03Rik|L21	ribosomal protein L21	protein-coding	chr5	146832968	146833510	+	169	NA	intron (NM_019647, intron 1 of 5)	CpG	349	NM_019647	19933	Mm.316592	NM_019647	ENSMUSG00000041453
Dpyd	AI315208|DHPDHase|DPD|E330028L06Rik	dihydropyrimidine dehydrogenase	protein-coding	chr3	118562203	118562510	+	169	NA	intron (NM_170778, intron 1 of 22)	intron (NM_170778, intron 1 of 22)	176	NM_170778	99586	Mm.27907	NM_170778	ENSMUSG00000033308
Akap1	AKAP121|AKAP84|Akap|C76494|C81186|DAKAP1|S-AKAP84	A kinase (PRKA) anchor protein 1	protein-coding	chr11	88864114	88864696	+	169	NA	5' UTR (NM_001042541, exon 1 of 11)	5' UTR (NM_001042541, exon 1 of 11)	181	NM_001042541	11640	Mm.2969	NM_009648	ENSMUSG00000018428
Pfkfb3	E330010H22Rik|iPFK-2|uPFK-2	6-phosphofructo-2-kinase/fructose-2,6-biphosphatase 3	protein-coding	chr2	11535301	11535626	+	169	NA	intron (NM_001177758, intron 1 of 14)	CpG	18466	NM_001177758	170768	Mm.19669	NM_133232	ENSMUSG00000026773
Dbx1	AI426026|Dbx	developing brain homeobox 1	protein-coding	chr7	49505011	49505181	+	169	NA	intron (NM_175272, intron 11 of 37)	intron (NM_175272, intron 11 of 37)	131739	NM_001005232	13172	Mm.307176	NM_001005232	ENSMUSG00000030507
Bmp1	Pcp|Tld	bone morphogenetic protein 1	protein-coding	chr14	70507086	70508472	+	169	NA	intron (NR_033241, intron 5 of 19)	intron (NR_033241, intron 5 of 19)	12481	NM_009755	12153	Mm.27757	NM_009755	ENSMUSG00000022098
A630001O12Rik	Gm45803	RIKEN cDNA A630001O12 gene	ncRNA	chr8	126735510	126736626	+	169	NA	Intergenic	Intergenic	-112952	NR_151740	414091	Mm.240068	NM_001033546
Snap25	Bdr|GENA70|SNAP-25|SUP|sp	synaptosomal-associated protein 25	protein-coding	chr2	136678655	136679220	+	169	NA	Intergenic	CpG	-34513	NM_001291056	20614	Mm.45953	NM_011428	ENSMUSG00000027273
Mafg	AA545192|C630022N07Rik	v-maf musculoaponeurotic fibrosarcoma oncogene family, protein G (avian)	protein-coding	chr11	120630030	120630553	+	169	NA	intron (NM_010756, intron 1 of 2)	intron (NM_010756, intron 1 of 2)	3256	NM_010756	17134	Mm.268010	NM_010756	ENSMUSG00000051510
Ssb	SS-B	Sjogren syndrome antigen B	protein-coding	chr2	69861647	69861957	+	169	NA	intron (NM_009278, intron 1 of 11)	CpG	240	NR_149321	20823	Mm.10508	NM_009278	ENSMUSG00000068882
A630001O12Rik	Gm45803	RIKEN cDNA A630001O12 gene	ncRNA	chr8	126735510	126736626	+	169	NA	Intergenic	Intergenic	-112952	NR_151740	414091	Mm.240068	NM_001033546
Ap5s1	0610038L13Rik|2310035K24Rik|AW060727|sigma5	adaptor-related protein 5 complex, sigma 1 subunit	protein-coding	chr2	131210091	131210299	+	169	NA	promoter-TSS (NM_001291032)	promoter-TSS (NM_001291032)	-165	NR_110992	69596	Mm.2937	NM_027129	ENSMUSG00000068264
A630001O12Rik	Gm45803	RIKEN cDNA A630001O12 gene	ncRNA	chr8	126735510	126736626	+	169	NA	Intergenic	Intergenic	-112952	NR_151740	414091	Mm.240068	NM_001033546
Zhx3	1810059C13Rik|4932418O04Rik|9530010N21Rik|Tix1|mKIAA0395	zinc fingers and homeoboxes 3	protein-coding	chr2	160872340	160873285	+	169	NA	5' UTR (NM_177263, exon 1 of 4)	5' UTR (NM_177263, exon 1 of 4)	178	NM_177263	320799	Mm.436734	NM_177263	ENSMUSG00000035877
A630001O12Rik	Gm45803	RIKEN cDNA A630001O12 gene	ncRNA	chr8	126735510	126736626	+	169	NA	Intergenic	Intergenic	-112952	NR_151740	414091	Mm.240068	NM_001033546
Bcl7b	-	B cell CLL/lymphoma 7B	protein-coding	chr5	135168166	135168664	+	169	NA	promoter-TSS (NM_009745)	promoter-TSS (NM_009745)	43	NM_009745	12054	Mm.405834	NM_009745	ENSMUSG00000029681
Cblb	AI429560|AI851073|Cbl-b	Casitas B-lineage lymphoma b	protein-coding	chr16	52031605	52032090	+	169	NA	intron (NM_001033238, intron 1 of 17)	CpG	298	NM_001033238	208650	Mm.328206	NM_001033238	ENSMUSG00000022637
Rad23b	0610007D13Rik|AV001138|HR23B|mHR23B|p58	RAD23 homolog B, nucleotide excision repair protein	protein-coding	chr4	55242920	55243189	+	169	NA	Intergenic	Intergenic	-106988	NM_009011	19359	Mm.196846	NM_009011	ENSMUSG00000028426
Ist1	2400003C14Rik|AW536298|mKIAA0174	increased sodium tolerance 1 homolog (yeast)	protein-coding	chr8	109692722	109693082	+	169	NA	intron (NR_155034, intron 1 of 10)	CpG	392	NM_001361562	71955	Mm.290036	NM_028018	ENSMUSG00000031729
4933440J02Rik	-	RIKEN cDNA 4933440J02 gene	ncRNA	chr10	111600621	111601037	+	169	NA	Intergenic	Intergenic	-6556	NR_045344	71321	Mm.410785	NR_045344	ENSMUSG00000097082
Isy1	5830446M03Rik|AI181014|AU020769	ISY1 splicing factor homolog	protein-coding	chr6	87838425	87838730	+	169	NA	intron (NM_133934, intron 1 of 10)	CpG	182	NM_133934	57905	Mm.241546	NM_133934	ENSMUSG00000030056
Atoh8	4933425C05Rik|Hath6|Math6|bHLHa21|okadin	atonal bHLH transcription factor 8	protein-coding	chr6	72227860	72228390	+	169	NA	intron (NM_153778, intron 1 of 2)	intron (NM_153778, intron 1 of 2)	7452	NM_153778	71093	Mm.87449	NM_153778	ENSMUSG00000037621
Bmp1	Pcp|Tld	bone morphogenetic protein 1	protein-coding	chr14	70507086	70508472	+	169	NA	intron (NR_033241, intron 5 of 19)	intron (NR_033241, intron 5 of 19)	12481	NM_009755	12153	Mm.27757	NM_009755	ENSMUSG00000022098
B930095G15Rik	-	RIKEN cDNA B930095G15 gene	ncRNA	chr14	121151068	121151283	+	169	NA	intron (NM_134082, intron 2 of 26)	intron (NM_134082, intron 2 of 26)	-97531	NR_155502	320268	Mm.435974	NR_155502
Zhx3	1810059C13Rik|4932418O04Rik|9530010N21Rik|Tix1|mKIAA0395	zinc fingers and homeoboxes 3	protein-coding	chr2	160872340	160873285	+	169	NA	5' UTR (NM_177263, exon 1 of 4)	5' UTR (NM_177263, exon 1 of 4)	178	NM_177263	320799	Mm.436734	NM_177263	ENSMUSG00000035877
Gprin3	C030038J10Rik|C730021L23	GPRIN family member 3	protein-coding	chr6	59426071	59426677	+	169	NA	promoter-TSS (NM_183183)	promoter-TSS (NM_183183)	-84	NM_183183	243385	Mm.138080	NM_183183	ENSMUSG00000045441
Cstf3	4732468G05Rik|C79532|CstF-77	cleavage stimulation factor, 3' pre-RNA, subunit 3	protein-coding	chr2	104590514	104590848	+	169	NA	exon (NM_177253, exon 1 of 3)	exon (NM_177253, exon 1 of 3)	197	NM_001037326	228410	Mm.259876	NM_145529	ENSMUSG00000027176
4931408D14Rik	-	RIKEN cDNA 4931408D14 gene	ncRNA	chr19	37263313	37264064	+	168	NA	non-coding (NR_040298, exon 2 of 4)	non-coding (NR_040298, exon 2 of 4)	407	NR_040298	77059	Mm.251476	NR_040298
Hspa4	70kDa|AI317151|APG-2|Hsp110|Hsp70RY|mKIAA4025	heat shock protein 4	protein-coding	chr11	53299928	53300410	+	168	NA	5' UTR (NM_008300, exon 1 of 19)	5' UTR (NM_008300, exon 1 of 19)	310	NM_008300	15525	Mm.239865	NM_008300	ENSMUSG00000020361
Itih1	ITI-HC1|Intin1|Itih-1	inter-alpha trypsin inhibitor, heavy chain 1	protein-coding	chr14	30944593	30944834	+	168	NA	Intergenic	Intergenic	-1424	NM_001306078	16424	Mm.3227	NM_008406	ENSMUSG00000006529
Epha2	AW545284|Eck|Myk2|Sek-2|Sek2	Eph receptor A2	protein-coding	chr4	141308397	141309263	+	168	NA	exon (NM_010139, exon 3 of 17)	exon (NM_010139, exon 3 of 17)	7609	NM_010139	13836	Mm.2581	NM_010139	ENSMUSG00000006445
Zfp36l1	AW742437|AW743212|Berg36|Brf1|D530020L18Rik|ERF1|TIS11b|cMG1	zinc finger protein 36, C3H type-like 1	protein-coding	chr12	80115144	80116138	+	168	NA	Intergenic	CpG	-2628	NM_007564	12192	Mm.235132	NM_007564	ENSMUSG00000021127
Selenoo	1300018J18Rik|Selo	selenoprotein O	protein-coding	chr15	89084168	89084725	+	168	NA	intron (NM_026485, intron 5 of 9)	intron (NM_026485, intron 5 of 9)	-4592	NM_027905	223776	Mm.44763	NM_027905	ENSMUSG00000035757
Stub1	0610033N24Rik|2210017D18Rik|2310040B03Rik|AW046544|Chip	STIP1 homology and U-Box containing protein 1	protein-coding	chr17	25833174	25833394	+	168	NA	promoter-TSS (NM_019719)	promoter-TSS (NM_019719)	77	NM_019719	56424	Mm.277599	NM_019719	ENSMUSG00000039615
Amotl2	AW549739|C79691|Lccp|MASCOT|mKIAA0989	angiomotin-like 2	protein-coding	chr9	102720078	102720795	+	168	NA	exon (NM_019764, exon 2 of 10)	exon (NM_019764, exon 2 of 10)	2632	NM_019764	56332	Mm.21145	NM_019764	ENSMUSG00000032531
4931408D14Rik	-	RIKEN cDNA 4931408D14 gene	ncRNA	chr19	37263313	37264064	+	168	NA	non-coding (NR_040298, exon 2 of 4)	non-coding (NR_040298, exon 2 of 4)	407	NR_040298	77059	Mm.251476	NR_040298
4933417O13Rik	-	RIKEN cDNA 4933417O13 gene	ncRNA	chr7	143341034	143341242	+	168	NA	intron (NM_008434, intron 11 of 15)	intron (NM_008434, intron 11 of 15)	-10488	NR_045842	71153	Mm.398340	NR_045842	ENSMUSG00000101360
Cyp2f2	Cyp2f	cytochrome P450, family 2, subfamily f, polypeptide 2	protein-coding	chr7	27126025	27126233	+	168	NA	intron (NM_007817, intron 4 of 9)	ZP3AR|Satellite|Satellite	6174	NM_007817	13107	Mm.4515	NM_007817	ENSMUSG00000052974
Mroh2a	Heatr7b1	maestro heat-like repeat family member 2A	protein-coding	chr1	88238561	88239748	+	168	NA	intron (NM_001281466, intron 15 of 41)	intron (NM_001281466, intron 15 of 41)	12134	NM_001281466	100040766	Mm.386915	NM_001177364	ENSMUSG00000079429
Dleu7	BC038059	deleted in lymphocytic leukemia, 7	protein-coding	chr14	62248802	62249198	+	167	NA	Intergenic	Intergenic	43979	NM_173419	239133	Mm.127330	NM_173419	ENSMUSG00000048281
Chp1	1500003O03Rik|AA960066|AI046351|Cahp|Chp|Sid470p|p24|vac	calcineurin-like EF hand protein 1	protein-coding	chr2	119547773	119548153	+	167	NA	promoter-TSS (NM_172857)	promoter-TSS (NM_172857)	256	NM_019769	56398	Mm.214765	NM_019769	ENSMUSG00000014077
Gemin2	Sip1|gemin-2	gem nuclear organelle associated protein 2	protein-coding	chr12	59013393	59013711	+	167	NA	exon (NM_025656, exon 1 of 10)	exon (NM_025656, exon 1 of 10)	161	NM_025656	66603	Mm.35353	NM_025656	ENSMUSG00000060121
Slc2a2	AI266973|Glut-2|Glut2	solute carrier family 2 (facilitated glucose transporter), member 2	protein-coding	chr3	28691273	28691505	+	167	NA	Intergenic	RLTR27|LTR|ERVK	-6514	NM_031197	20526	Mm.18443	NM_031197	ENSMUSG00000027690
Gsk3b	7330414F15Rik|8430431H08Rik|C86142|GSK-3|GSK-3beta|GSK3	glycogen synthase kinase 3 beta	protein-coding	chr16	38088172	38088754	+	167	NA	promoter-TSS (NM_019827)	promoter-TSS (NM_019827)	-538	NM_001347232	56637	Mm.394930	NM_019827	ENSMUSG00000022812
Cog4	AW554810|D8Ertd515e	component of oligomeric golgi complex 4	protein-coding	chr8	110846452	110846767	+	167	NA	promoter-TSS (NM_001310607)	promoter-TSS (NM_001310607)	9	NM_001310607	102339	Mm.272930	NM_133973	ENSMUSG00000031753
Fzd8	Fz8	frizzled class receptor 8	protein-coding	chr18	8935063	8935585	+	167	NA	Intergenic	RMER17B|LTR|ERVK	-277532	NM_008058	14370	Mm.184289	NM_008058	ENSMUSG00000036904
Sart3	AU045857|mKIAA0156	squamous cell carcinoma antigen recognized by T cells 3	protein-coding	chr5	113771151	113771865	+	167	NA	exon (NM_016926, exon 1 of 19)	exon (NM_016926, exon 1 of 19)	892	NM_001356621	53890	Mm.29594	NM_016926	ENSMUSG00000018974
Nags	1700120E20Rik|argA	N-acetylglutamate synthase	protein-coding	chr11	102145528	102146177	+	167	NA	exon (NM_145829, exon 1 of 7)	exon (NM_145829, exon 1 of 7)	339	NM_145829	217214	Mm.31686	NM_145829	ENSMUSG00000048217
Keap1	INRF2|mKIAA0132	kelch-like ECH-associated protein 1	protein-coding	chr9	21238608	21239241	+	167	NA	5' UTR (NM_016679, exon 1 of 5)	5' UTR (NM_016679, exon 1 of 5)	408	NM_001110305	50868	Mm.248266	NM_016679	ENSMUSG00000003308
Ackr2	AI464239|CCR10|CCR9|Ccbp2|Cmkbr9|D6	atypical chemokine receptor 2	protein-coding	chr9	121903409	121903727	+	167	NA	intron (NM_001276719, intron 2 of 3)	intron (NM_001276719, intron 2 of 3)	5213	NM_001276719	59289	Mm.258105	NM_021609	ENSMUSG00000044534
Plekhf1	1810013P09Rik|APPD|LAPF|PHAFIN1|ZFYVE15	pleckstrin homology domain containing, family F (with FYVE domain) member 1	protein-coding	chr7	38227616	38227947	+	167	NA	intron (NM_024413, intron 1 of 1)	intron (NM_024413, intron 1 of 1)	213	NM_024413	72287	Mm.333798	NM_024413	ENSMUSG00000074170
Helb	AI447783|D10Ertd664e	helicase (DNA) B	protein-coding	chr10	120112648	120112861	+	167	NA	exon (NM_080446, exon 1 of 13)	exon (NM_080446, exon 1 of 13)	211	NM_080446	117599	Mm.214703	NM_080446	ENSMUSG00000020228
Sorbs3	SCAM-1|SH3P3|Sh3d4|vinexin-g	sorbin and SH3 domain containing 3	protein-coding	chr14	70205675	70206515	+	167	NA	promoter-TSS (NM_001271407)	promoter-TSS (NM_001271407)	-73	NM_001271407	20410	Mm.5068	NM_011366	ENSMUSG00000022091
Smyd1	4632404M21Rik|Bop|C78565|Zmynd18	SET and MYND domain containing 1	protein-coding	chr6	71236255	71236615	+	167	NA	intron (NM_001160127, intron 4 of 9)	intron (NM_001160127, intron 4 of 9)	25846	NM_001160127	12180	Mm.234274	NM_009762	ENSMUSG00000055027
Zkscan3	2810435N07Rik|AA408594|AI132359|Skz1|Zf47|Zfp-47|Zfp306|Zfp307|mszf35	zinc finger with KRAB and SCAN domains 3	protein-coding	chr13	21402447	21402702	+	167	NA	intron (NM_001145778, intron 1 of 5)	CpG	181	NM_001145778	72739	Mm.296071	NM_023685	ENSMUSG00000021327
Epha2	AW545284|Eck|Myk2|Sek-2|Sek2	Eph receptor A2	protein-coding	chr4	141312481	141312786	+	166	NA	intron (NM_010139, intron 3 of 16)	intron (NM_010139, intron 3 of 16)	11412	NM_010139	13836	Mm.2581	NM_010139	ENSMUSG00000006445
Ccdc134	2310042L06Rik|AW208859	coiled-coil domain containing 134	protein-coding	chr15	82127449	82128277	+	166	NA	promoter-TSS (NM_172428)	promoter-TSS (NM_172428)	-59	NM_172428	76457	Mm.440373	NM_172428	ENSMUSG00000068114
Cmip	4933407C03Rik|5830471E12Rik|AI314065|AI464126	c-Maf inducing protein	protein-coding	chr8	117256373	117257614	+	166	NA	promoter-TSS (NM_001163262)	promoter-TSS (NM_001163262)	-26	NM_001163262	74440	Mm.233181	NM_028941	ENSMUSG00000034390
Ppm1a	2310003C21Rik|2900017D14Rik|AI427932|AU017636|MMPa-2|MPPa-1	protein phosphatase 1A, magnesium dependent, alpha isoform	protein-coding	chr12	72760726	72761031	+	166	NA	promoter-TSS (NM_008910)	promoter-TSS (NM_008910)	-333	NM_008910	19042	Mm.261045	NM_008910	ENSMUSG00000021096
Foxp1	3110052D19Rik|4932443N09Rik|AI461938|AW494214	forkhead box P1	protein-coding	chr6	99522542	99522920	+	166	NA	Intergenic	CpG-12329	-1738	NM_001347345	108655	Mm.234965	NM_053202	ENSMUSG00000030067
Cmip	4933407C03Rik|5830471E12Rik|AI314065|AI464126	c-Maf inducing protein	protein-coding	chr8	117256373	117257614	+	166	NA	promoter-TSS (NM_001163262)	promoter-TSS (NM_001163262)	-26	NM_001163262	74440	Mm.233181	NM_028941	ENSMUSG00000034390
4930526I15Rik	1600027J15Rik	RIKEN cDNA 4930526I15 gene	ncRNA	chr9	124425833	124426075	+	166	NA	Intergenic	CpG	2167	NR_102721	75135	Mm.476814	NR_015516
Yod1	6330564D18Rik|9930028C20Rik|Hshin7	YOD1 deubiquitinase	protein-coding	chr1	130716683	130718003	+	165	NA	promoter-TSS (NM_178691)	promoter-TSS (NM_178691)	16	NM_178691	226418	Mm.106553	NM_178691	ENSMUSG00000046404
Cped1	6720481P07|A430107O13Rik|AI552584	cadherin-like and PC-esterase domain containing 1	protein-coding	chr6	21985767	21986061	+	165	NA	promoter-TSS (NM_001081351)	promoter-TSS (NM_001081351)	4	NM_001081351	214642	Mm.221404	NM_001081351	ENSMUSG00000062980
Park7	DJ-1|Dj1	Parkinson disease (autosomal recessive, early onset) 7	protein-coding	chr4	150914249	150914463	+	165	NA	Intergenic	CpG	-4435	NM_020569	57320	Mm.277349	NM_020569	ENSMUSG00000028964
Yod1	6330564D18Rik|9930028C20Rik|Hshin7	YOD1 deubiquitinase	protein-coding	chr1	130716683	130718003	+	165	NA	promoter-TSS (NM_178691)	promoter-TSS (NM_178691)	16	NM_178691	226418	Mm.106553	NM_178691	ENSMUSG00000046404
Thap7	1810004B07Rik	THAP domain containing 7	protein-coding	chr16	17530342	17530993	+	165	NA	intron (NM_026909, intron 2 of 4)	CpG	385	NM_026909	69009	Mm.10174	NM_026909	ENSMUSG00000022760
Dapk3	ZIPK|dlk	death-associated protein kinase 3	protein-coding	chr10	81183038	81183221	+	165	NA	promoter-TSS (NM_007828)	promoter-TSS (NM_007828)	122	NM_001190474	13144	Mm.10294	NM_007828	ENSMUSG00000034974
Adck5	A230108P17	aarF domain containing kinase 5	protein-coding	chr15	76576375	76576823	+	165	NA	intron (NM_172960, intron 1 of 14)	intron (NM_172960, intron 1 of 14)	240	NR_073123	268822	Mm.181624	NM_172960	ENSMUSG00000022550
Dhrs3	Rsdr1|retSDR1	dehydrogenase/reductase (SDR family) member 3	protein-coding	chr4	144893466	144894683	+	164	NA	intron (NM_001357274, intron 2 of 6)	intron (NM_001357274, intron 2 of 6)	937	NM_001357274	20148	Mm.14063	NM_011303	ENSMUSG00000066026
Atp5g2	1810041M08Rik	ATP synthase, H+ transporting, mitochondrial F0 complex, subunit C2 (subunit 9)	protein-coding	chr15	102670682	102671008	+	164	NA	TTS (NR_030460)	TTS (NR_030460)	202	NM_026468	67942	Mm.10314	NM_026468	ENSMUSG00000062683
2019-03-02	2810484M10Rik|Mosc2|mARC1	mitochondrial amidoxime reducing component 2	protein-coding	chr1	184845366	184845792	+	164	NA	exon (NM_133684, exon 1 of 8)	exon (NM_133684, exon 1 of 8)	268	NM_133684	67247	Mm.177724	NM_133684	ENSMUSG00000073481
Dhrs3	Rsdr1|retSDR1	dehydrogenase/reductase (SDR family) member 3	protein-coding	chr4	144893466	144894683	+	164	NA	intron (NM_001357274, intron 2 of 6)	intron (NM_001357274, intron 2 of 6)	937	NM_001357274	20148	Mm.14063	NM_011303	ENSMUSG00000066026
Trir	1110002H14Rik|2310036O22Rik|AI854688	telomerase RNA component interacting RNase	protein-coding	chr8	85026904	85027414	+	164	NA	exon (NM_026760, exon 1 of 3)	exon (NM_026760, exon 1 of 3)	326	NM_026760	68544	Mm.196005	NM_026760	ENSMUSG00000041203
Dhrs3	Rsdr1|retSDR1	dehydrogenase/reductase (SDR family) member 3	protein-coding	chr4	144893466	144894683	+	164	NA	intron (NM_001357274, intron 2 of 6)	intron (NM_001357274, intron 2 of 6)	937	NM_001357274	20148	Mm.14063	NM_011303	ENSMUSG00000066026
Pm20d2	Acy1l2|Gm424	peptidase M20 domain containing 2	protein-coding	chr4	33188963	33189425	+	164	NA	exon (NM_001034867, exon 1 of 7)	exon (NM_001034867, exon 1 of 7)	543	NM_001034867	242377	Mm.372465	NM_001034867	ENSMUSG00000054659
Acsl1	Acas|Acas1|Acs|FACS|Facl2|LACS 1|LACS1	acyl-CoA synthetase long-chain family member 1	protein-coding	chr8	46499665	46499892	+	164	NA	intron (NM_001302163, intron 2 of 20)	intron (NM_001302163, intron 2 of 20)	8812	NM_001302163	14081	Mm.210323	NM_007981	ENSMUSG00000018796
Get4	1110007L15Rik|AW412535|Cee	golgi to ER traffic protein 4	protein-coding	chr5	139252260	139252631	+	164	NA	5' UTR (NM_026269, exon 1 of 9)	5' UTR (NM_026269, exon 1 of 9)	121	NM_026269	67604	Mm.270137	NM_026269	ENSMUSG00000025858
Sdc1	AA408134|AA409076|CD138|Sstn|Synd|Synd1|syn-1	syndecan 1	protein-coding	chr12	8830710	8831090	+	164	NA	Intergenic	Intergenic	59504	NM_011519	20969	Mm.2580	NM_011519	ENSMUSG00000020592
Slc41a2	A230035L05Rik|SLC41A1-L1	solute carrier family 41, member 2	protein-coding	chr10	83301547	83301811	+	164	NA	intron (NM_177388, intron 4 of 10)	B3A|SINE|B2	36138	NM_177388	338365	Mm.67073	NM_177388	ENSMUSG00000034591
Rab11fip2	4930470G04Rik|A830046J09Rik|AW558126|Nrip11	RAB11 family interacting protein 2 (class I)	protein-coding	chr19	59943213	59943818	+	164	NA	promoter-TSS (NM_001033172)	promoter-TSS (NM_001033172)	139	NM_001164367	74998	Mm.24167	NM_001033172	ENSMUSG00000040022
Dhrs3	Rsdr1|retSDR1	dehydrogenase/reductase (SDR family) member 3	protein-coding	chr4	144893466	144894683	+	164	NA	intron (NM_001357274, intron 2 of 6)	intron (NM_001357274, intron 2 of 6)	937	NM_001357274	20148	Mm.14063	NM_011303	ENSMUSG00000066026
Hsf4	HSF 4|HSTF 4|HSTF4|ldis1|mHSF4	heat shock transcription factor 4	protein-coding	chr8	105268093	105269183	+	163	NA	exon (NM_015821, exon 3 of 3)	exon (NM_015821, exon 3 of 3)	-1163	NR_045689	26386	Mm.89204	NM_011939	ENSMUSG00000033249
Fbxo31	1110003O08Rik|2310046N15Rik|Fbx14|Fbxo14	F-box protein 31	protein-coding	chr8	121562076	121563234	+	163	NA	intron (NM_133765, intron 2 of 8)	intron (NM_133765, intron 2 of 8)	16151	NM_133765	76454	Mm.24829	NM_133765	ENSMUSG00000052934
Rbm47	9530077J19Rik	RNA binding motif protein 47	protein-coding	chr5	66062660	66062879	+	163	NA	intron (NM_139065, intron 2 of 6)	intron (NM_139065, intron 2 of 6)	35410	NM_139065	245945	Mm.36863	NM_139065	ENSMUSG00000070780
Nme2	NM23-H2|NM23B|nm23-M2	NME/NM23 nucleoside diphosphate kinase 2	protein-coding	chr11	93955310	93956218	+	163	NA	promoter-TSS (NM_001077529)	promoter-TSS (NM_001077529)	19	NM_001077529	18103	Mm.1260	NM_008705	ENSMUSG00000020857
Sema3b	SemA|Semaa|sema5|semaV	sema domain, immunoglobulin domain (Ig), short basic domain, secreted, (semaphorin) 3B	protein-coding	chr9	107612389	107612876	+	163	NA	Intergenic	Intergenic	-3391	NM_001291539	20347	Mm.4083	NM_009153	ENSMUSG00000057969
Pisd	9030221M09Rik	phosphatidylserine decarboxylase	protein-coding	chr5	32713731	32713955	+	163	NA	Intergenic	CpG	32499	NM_001347332	320951	Mm.273765	NM_177298	ENSMUSG00000023452
S1pr1	AI849002|Edg1|Lpb1|S1p|S1p1	sphingosine-1-phosphate receptor 1	protein-coding	chr3	115714637	115715022	+	163	NA	5' UTR (NM_007901, exon 1 of 2)	5' UTR (NM_007901, exon 1 of 2)	226	NM_007901	13609	Mm.982	NM_007901	ENSMUSG00000045092
Epas1	HIF-2alpha|HIF2A|HLF|HRF|MOP2|bHLHe73	endothelial PAS domain protein 1	protein-coding	chr17	86754831	86755415	+	163	NA	intron (NM_010137, intron 1 of 15)	CpG	1259	NM_010137	13819	Mm.1415	NM_010137	ENSMUSG00000024140
Fbxo31	1110003O08Rik|2310046N15Rik|Fbx14|Fbxo14	F-box protein 31	protein-coding	chr8	121562076	121563234	+	163	NA	intron (NM_133765, intron 2 of 8)	intron (NM_133765, intron 2 of 8)	16151	NM_133765	76454	Mm.24829	NM_133765	ENSMUSG00000052934
Ift20	0610009H04Rik|AU015496|mIFT20	intraflagellar transport 20	protein-coding	chr11	78536457	78536715	+	163	NA	promoter-TSS (NM_001159392)	promoter-TSS (NM_001159392)	225	NM_018854	55978	Mm.358671	NM_018854	ENSMUSG00000001105
Hsf4	HSF 4|HSTF 4|HSTF4|ldis1|mHSF4	heat shock transcription factor 4	protein-coding	chr8	105268093	105269183	+	163	NA	exon (NM_015821, exon 3 of 3)	exon (NM_015821, exon 3 of 3)	-1163	NR_045689	26386	Mm.89204	NM_011939	ENSMUSG00000033249
Cyb5r3	0610016L08Rik|2500002N19Rik|C85115|Dia-1|Dia1|WU:AL591952.1-001|WU:AL591952.1-002|WU:AL591952.1-003|WU:Cyb5r3	cytochrome b5 reductase 3	protein-coding	chr15	83171909	83172157	+	163	NA	intron (NM_029787, intron 1 of 8)	CpG	175	NM_029787	109754	Mm.22560	NM_029787	ENSMUSG00000018042
Rin3	6430500K07|C86933	Ras and Rab interactor 3	protein-coding	chr12	102282772	102283492	+	163	NA	promoter-TSS (NM_001161365)	promoter-TSS (NM_001161365)	58	NM_177620	217835	Mm.24145	NM_177620	ENSMUSG00000044456
Cdx2	Cdx-2	caudal type homeobox 2	protein-coding	chr5	147299547	147300182	+	162	NA	Intergenic	Intergenic	7385	NM_007673	12591	Mm.20358	NM_007673	ENSMUSG00000029646
Ssna1	1110003H09Rik|1190004J23Rik|AA934184|N14|NA14	SS nuclear autoantigen 1	protein-coding	chr2	25272026	25272339	+	162	NA	promoter-TSS (NM_175300)	promoter-TSS (NM_175300)	236	NM_023464	68475	Mm.21444	NM_023464	ENSMUSG00000026966
Secisbp2	2210413N07Rik|2810012K13Rik|SBP2	SECIS binding protein 2	protein-coding	chr13	51651357	51651919	+	162	NA	promoter-TSS (NM_029279)	promoter-TSS (NM_029279)	-70	NM_029279	75420	Mm.275981	NM_029279	ENSMUSG00000035139
Zfp280d	A930005F02Rik|BC027163|Suhw4|ZNF634|Znf280d	zinc finger protein 280D	protein-coding	chr9	72274646	72274837	+	162	NA	promoter-TSS (NM_001311105)	promoter-TSS (NM_001311105)	-147	NM_001311105	235469	Mm.242791	NM_146224	ENSMUSG00000038535
Tnrc18	BC025631|EG381742|Zfp469	trinucleotide repeat containing 18	protein-coding	chr5	142820328	142820549	+	162	NA	Intergenic	CpG	-3051	NM_178242	231861	Mm.354649	NM_178242	ENSMUSG00000039477
Kpnb1	AA409963|IPOB|Impnb	karyopherin (importin) beta 1	protein-coding	chr11	97187199	97188035	+	162	NA	5' UTR (NM_008379, exon 1 of 22)	5' UTR (NM_008379, exon 1 of 22)	275	NM_008379	16211	Mm.251013	NM_008379	ENSMUSG00000001440
Cyp2d26	1300006E06Rik	cytochrome P450, family 2, subfamily d, polypeptide 26	protein-coding	chr15	82793722	82794182	+	161	NA	intron (NM_029562, intron 1 of 8)	intron (NM_029562, intron 1 of 8)	293	NM_029562	76279	Mm.439931	NM_029562	ENSMUSG00000022445
Ndufa2	AV000592|B8|C1-B8|CI-B8	NADH dehydrogenase (ubiquinone) 1 alpha subcomplex, 2	protein-coding	chr18	36744131	36744519	+	161	NA	promoter-TSS (NM_011879)	promoter-TSS (NM_011879)	262	NM_010885	17991	Mm.29867	NM_010885	ENSMUSG00000014294
Arhgap12	2810011M08Rik	Rho GTPase activating protein 12	protein-coding	chr18	6136328	6136778	+	161	NA	promoter-TSS (NM_029277)	promoter-TSS (NM_029277)	-455	NM_001039692	75415	Mm.239675	NM_029277	ENSMUSG00000041225
C130026L21Rik	-	RIKEN cDNA C130026L21 gene	ncRNA	chr5	111506729	111506943	+	161	NA	Intergenic	Intergenic	-74725	NR_015546	330164	Mm.193276	NM_177875	ENSMUSG00000052848
Lrrc8d	2810473G09Rik|4930525N13Rik|A930019F03|Lrrc5	leucine rich repeat containing 8D	protein-coding	chr5	105700107	105700816	+	161	NA	promoter-TSS (NM_178701)	promoter-TSS (NM_178701)	-349	NM_178701	231549	Mm.23837	NM_178701	ENSMUSG00000046079
Pqlc1	2310009N05Rik|4933425L21Rik|5730564E11Rik|C78974	PQ loop repeat containing 1	protein-coding	chr18	80276802	80277556	+	161	NA	intron (NM_025861, intron 4 of 5)	intron (NM_025861, intron 4 of 5)	20873	NM_025861	66943	Mm.29247	NM_025861	ENSMUSG00000034006
Pqlc1	2310009N05Rik|4933425L21Rik|5730564E11Rik|C78974	PQ loop repeat containing 1	protein-coding	chr18	80276802	80277556	+	161	NA	intron (NM_025861, intron 4 of 5)	intron (NM_025861, intron 4 of 5)	20873	NM_025861	66943	Mm.29247	NM_025861	ENSMUSG00000034006
Dcaf5	9430020B07Rik|AI325023|AI430035|AI848110|AW124614|BCRG2|BCRP2|Wdr22	DDB1 and CUL4 associated factor 5	protein-coding	chr12	80436248	80437027	+	161	NA	promoter-TSS (NM_177267)	promoter-TSS (NM_177267)	-36	NM_177267	320808	Mm.220310	NM_177267	ENSMUSG00000049106
Plekha6	9530028L01Rik|AU042621|Pepp3	pleckstrin homology domain containing, family A member 6	protein-coding	chr1	133218806	133219065	+	161	NA	Intergenic	Intergenic	-27162	NM_001160268	240753	Mm.253559	NM_182930	ENSMUSG00000041757
Morn2	Mopt	MORN repeat containing 2	protein-coding	chr17	80289776	80290063	+	161	NA	promoter-TSS (NM_194269)	promoter-TSS (NM_194269)	-293	NM_194269	378462	Mm.45208	NM_194269	ENSMUSG00000045257
Decr1	1200012F07Rik|Decr|Nadph	2,4-dienoyl CoA reductase 1, mitochondrial	protein-coding	chr4	15945011	15945556	+	161	NA	exon (NM_026172, exon 1 of 10)	exon (NM_026172, exon 1 of 10)	224	NM_026172	67460	Mm.393293	NM_026172	ENSMUSG00000028223
Atg4c	Apg4-C|Apg4c|Atg4cl|Autl1	autophagy related 4C, cysteine peptidase	protein-coding	chr4	99193928	99194501	+	161	NA	promoter-TSS (NM_001145967)	promoter-TSS (NM_001145967)	67	NM_001145967	242557	Mm.241663	NM_175029	ENSMUSG00000028550
Cipc	2310044G17Rik|AI842544|AI853744|Kiaa1737|mKIAA1737	CLOCK interacting protein, circadian	protein-coding	chr12	86947430	86947989	+	161	NA	intron (NM_173735, intron 1 of 3)	intron (NM_173735, intron 1 of 3)	366	NM_001289432	217732	Mm.22337	NM_173735	ENSMUSG00000034157
Noct	AU043840|Ccr4|Ccrn4l	nocturnin	protein-coding	chr3	51202958	51203205	+	161	NA	Intergenic	MLT2B1|LTR|ERVL	-21366	NM_009834	12457	Mm.86541	NM_009834	ENSMUSG00000023087
Pqlc1	2310009N05Rik|4933425L21Rik|5730564E11Rik|C78974	PQ loop repeat containing 1	protein-coding	chr18	80276802	80277556	+	161	NA	intron (NM_025861, intron 4 of 5)	intron (NM_025861, intron 4 of 5)	20873	NM_025861	66943	Mm.29247	NM_025861	ENSMUSG00000034006
Smad7	Madh7	SMAD family member 7	protein-coding	chr18	75385990	75386210	+	161	NA	intron (NM_001042660, intron 3 of 3)	intron (NM_001042660, intron 3 of 3)	18735	NM_001042660	17131	Mm.34407	NM_008543	ENSMUSG00000025880
Leng9	9530024C23Rik|F630035L11Rik	leukocyte receptor cluster (LRC) member 9	protein-coding	chr7	4150051	4150302	+	161	NA	promoter-TSS (NM_175529)	promoter-TSS (NM_175529)	-304	NM_175529	243813	Mm.347643	NM_175529	ENSMUSG00000043432
Tbc1d1	1110062G02Rik|AI385682|AW555803|Nob1|Nobq1|Tbc1|mKIAA1108	TBC1 domain family, member 1	protein-coding	chr5	64343899	64344315	+	161	NA	intron (NM_001289514, intron 17 of 18)	intron (NM_001289514, intron 17 of 18)	113750	NM_001289514	57915	Mm.286353	NM_019636	ENSMUSG00000029174
Vwa5b1	4931403E03Rik	von Willebrand factor A domain containing 5B1	protein-coding	chr4	138562266	138562436	+	161	NA	Intergenic	(GGGTG)n|Simple_repeat|Simple_repeat	61641	NM_029401	75718	Mm.251530	NM_029401	ENSMUSG00000028753
Klf15	1810013I09Rik|AV048136|AW494632|CKLF|KKLF	Kruppel-like factor 15	protein-coding	chr6	90465337	90465660	+	161	NA	intron (NM_001355668, intron 1 of 2)	intron (NM_001355668, intron 1 of 2)	2922	NM_001355668	66277	Mm.38343	NM_023184	ENSMUSG00000030087
Prr16	5430406M13Rik|AI607429	proline rich 16	protein-coding	chr18	51118466	51118659	+	161	NA	intron (NM_001081224, intron 1 of 1)	intron (NM_001081224, intron 1 of 1)	664	NM_001081224	71373	Mm.63546	NM_001081224	ENSMUSG00000073565
Tbrg1	AA408552|AA409675|Niam|Tb-5|mFLJ00213	transforming growth factor beta regulated gene 1	protein-coding	chr9	37657013	37657445	+	161	NA	promoter-TSS (NM_025289)	promoter-TSS (NM_025289)	83	NM_025289	21376	Mm.28689	NM_025289	ENSMUSG00000011114
Cabin1	A330070M20Rik|Cain|Ppp3in	calcineurin binding protein 1	protein-coding	chr10	75764093	75764279	+	161	NA	5' UTR (NM_172549, exon 1 of 37)	5' UTR (NM_172549, exon 1 of 37)	171	NM_172549	104248	Mm.257404	NM_172549	ENSMUSG00000020196
Cmtm8	2700018N07Rik|AA408515|Cklfsf8	CKLF-like MARVEL transmembrane domain containing 8	protein-coding	chr9	114843683	114844429	+	161	NA	promoter-TSS (NM_027294)	promoter-TSS (NM_027294)	96	NM_027294	70031	Mm.150064	NM_027294	ENSMUSG00000041012
9130221F21Rik	9130221F21	RIKEN cDNA 9130221F21 gene	ncRNA	chr6	71991489	71992071	+	161	NA	Intergenic	Intergenic	50748	NR_046180	330350	Mm.246787	NR_046180	ENSMUSG00000108356
Smyd2	1110020E07Rik|4930402C15|KMT3C|Zmynd14	SET and MYND domain containing 2	protein-coding	chr1	189921920	189922656	+	161	NA	promoter-TSS (NM_026796)	promoter-TSS (NM_026796)	3	NM_026796	226830	Mm.156895	NM_026796	ENSMUSG00000026603
Dcaf5	9430020B07Rik|AI325023|AI430035|AI848110|AW124614|BCRG2|BCRP2|Wdr22	DDB1 and CUL4 associated factor 5	protein-coding	chr12	80436248	80437027	+	161	NA	promoter-TSS (NM_177267)	promoter-TSS (NM_177267)	-36	NM_177267	320808	Mm.220310	NM_177267	ENSMUSG00000049106
Suclg2	AF171077|AW556404|D6Wsu120e|G-SCS|GTPSCS|SCS-betaG	succinate-Coenzyme A ligase, GDP-forming, beta subunit	protein-coding	chr6	95716795	95717198	+	161	NA	intron (NM_011507, intron 1 of 10)	intron (NM_011507, intron 1 of 10)	1850	NM_011507	20917	Mm.371585	NM_011507	ENSMUSG00000061838
Pqlc1	2310009N05Rik|4933425L21Rik|5730564E11Rik|C78974	PQ loop repeat containing 1	protein-coding	chr18	80276802	80277556	+	161	NA	intron (NM_025861, intron 4 of 5)	intron (NM_025861, intron 4 of 5)	20873	NM_025861	66943	Mm.29247	NM_025861	ENSMUSG00000034006
Nfxl1	1700012H24Rik|AW538212|D430033A06Rik|DNABF|GCF|Gm1058|TCF9	nuclear transcription factor, X-box binding-like 1	protein-coding	chr5	72558927	72559692	+	160	NA	intron (NR_153351, intron 1 of 21)	CpG	336	NM_001359837	100978	Mm.187453	NM_133921	ENSMUSG00000072889
2900026A02Rik	8430408O14Rik|A530094D01|AW539426|Gm449|Kiaa1671|mKIAA1671	RIKEN cDNA 2900026A02 gene	protein-coding	chr5	113139678	113140081	+	160	NA	intron (NM_172884, intron 1 of 7)	MIR3|SINE|MIR	-1294	NM_001347397	243219	Mm.160131	NM_172884	ENSMUSG00000051339
Ncor2	N-CoR|SMRT|SMRTe	nuclear receptor co-repressor 2	protein-coding	chr5	125140342	125141211	+	160	NA	intron (NM_011424, intron 1 of 46)	intron (NM_011424, intron 1 of 46)	38438	NM_001253905	20602	Mm.278646	NM_011424	ENSMUSG00000029478
Dgcr2	9930034O06Rik|DGS-C|Dgsc|Idd|Lan|Sez12|mKIAA0163	DiGeorge syndrome critical region gene 2	protein-coding	chr16	17891291	17891637	+	160	NA	exon (NM_010048, exon 1 of 10)	exon (NM_010048, exon 1 of 10)	264	NM_010048	13356	Mm.254515	NM_010048	ENSMUSG00000003166
Ncor2	N-CoR|SMRT|SMRTe	nuclear receptor co-repressor 2	protein-coding	chr5	125140342	125141211	+	160	NA	intron (NM_011424, intron 1 of 46)	intron (NM_011424, intron 1 of 46)	38438	NM_001253905	20602	Mm.278646	NM_011424	ENSMUSG00000029478
Foxn3	5430426H20Rik|AA589593|AW556347|Ches1|Ches1l|HTLFL1	forkhead box N3	protein-coding	chr12	99393116	99393323	+	160	NA	intron (NM_183186, intron 1 of 5)	CpG	56855	NM_183186	71375	Mm.341972	NM_183186	ENSMUSG00000033713
Bcl9l	B9L|BC003321|BCL9-2|DLNB11	B cell CLL/lymphoma 9-like	protein-coding	chr9	44485743	44486405	+	159	NA	intron (NM_001357490, intron 1 of 7)	intron (NM_001357490, intron 1 of 7)	3249	NM_001357490	80288	Mm.370270	NM_030256	ENSMUSG00000063382
Tfeb	Tcfeb|bHLHe35	transcription factor EB	protein-coding	chr17	47762270	47762517	+	159	NA	intron (NM_001161723, intron 1 of 8)	intron (NM_001161723, intron 1 of 8)	-23351	NM_011549	21425	Mm.2305	NM_011549	ENSMUSG00000023990
Ptp4a1	AA415290|AU019864|C130021B01|Prl-1	protein tyrosine phosphatase 4a1	protein-coding	chr1	30949822	30950240	+	159	NA	promoter-TSS (NR_002688)	promoter-TSS (NR_002688)	-276	NM_011200	19243	Mm.491181	NM_011200	ENSMUSG00000026064
Sesn2	HI95|SEST2|Ses2	sestrin 2	protein-coding	chr4	132492112	132492687	+	159	NA	TTS (NM_144907)	TTS (NM_144907)	18057	NM_144907	230784	Mm.23608	NM_144907	ENSMUSG00000028893
Gata6	AA410133|GATA-6	GATA binding protein 6	protein-coding	chr18	11051887	11052376	+	159	NA	promoter-TSS (NM_010258)	promoter-TSS (NM_010258)	-379	NM_010258	14465	Mm.329287	NM_010258	ENSMUSG00000005836
Ldha	Ldh1|Ldhm|l7R2	lactate dehydrogenase A	protein-coding	chr7	46845537	46846218	+	159	NA	promoter-TSS (NR_102727)	promoter-TSS (NR_102727)	73	NR_102727	16828	Mm.29324	NM_010699	ENSMUSG00000063229
Nhlrc2	1200003G01Rik|AI835049|AV002846|AW496455	NHL repeat containing 2	protein-coding	chr19	56548649	56549019	+	159	NA	promoter-TSS (NM_018831)	promoter-TSS (NM_018831)	573	NM_025811	66866	Mm.46346	NM_025811	ENSMUSG00000025078
Ldha	Ldh1|Ldhm|l7R2	lactate dehydrogenase A	protein-coding	chr7	46845537	46846218	+	159	NA	promoter-TSS (NR_102727)	promoter-TSS (NR_102727)	73	NR_102727	16828	Mm.29324	NM_010699	ENSMUSG00000063229
Neurod2	Ndrf|bHLHa1	neurogenic differentiation 2	protein-coding	chr11	98297296	98297957	+	159	NA	Intergenic	Intergenic	32019	NM_010895	18013	Mm.4814	NM_010895	ENSMUSG00000038255
1810010H24Rik	-	RIKEN cDNA 1810010H24 gene	protein-coding	chr11	107045190	107045509	+	158	NA	intron (NM_001359590, intron 24 of 27)	intron (NM_001359590, intron 24 of 27)	17126	NM_001163473	69066	Mm.40679	NM_001163473	ENSMUSG00000078607
Mir6922	Gm27269|mmu-mir-6922	microRNA 6922	ncRNA	chr11	60205599	60207006	+	158	NA	exon (NM_001358314, exon 4 of 19)	exon (NM_001358314, exon 4 of 19)	-3975	NR_105887	102465556		NR_105887	ENSMUSG00000099259
4930412C18Rik	5730591J02Rik	RIKEN cDNA 4930412C18 gene	ncRNA	chr4	9770659	9771030	+	158	NA	intron (NR_030693, intron 1 of 3)	intron (NR_030693, intron 1 of 3)	259	NR_030693	320152	Mm.159946	NR_030693
Mir6922	Gm27269|mmu-mir-6922	microRNA 6922	ncRNA	chr11	60205599	60207006	+	158	NA	exon (NM_001358314, exon 4 of 19)	exon (NM_001358314, exon 4 of 19)	-3975	NR_105887	102465556		NR_105887	ENSMUSG00000099259
Eef1a1	-	eukaryotic translation elongation factor 1 alpha 1	protein-coding	chr9	78480848	78481624	+	158	NA	intron (NM_010106, intron 1 of 7)	CpG	488	NM_010106	13627	Mm.138471	NM_010106	ENSMUSG00000037742
Dtx4	AI449438|BC044798|D930042H13|RNF155	deltex 4, E3 ubiquitin ligase	protein-coding	chr19	12488151	12488770	+	158	NA	intron (NM_172442, intron 2 of 8)	intron (NM_172442, intron 2 of 8)	13536	NM_172442	207521	Mm.247695	NM_172442	ENSMUSG00000039982
Zbtb7b	Thpok|Zfp67|c-Krox	zinc finger and BTB domain containing 7B	protein-coding	chr3	89391501	89392720	+	158	NA	promoter-TSS (NM_001355211)	promoter-TSS (NM_001355211)	-41	NM_001355211	22724	Mm.262184	NM_009565	ENSMUSG00000028042
Cabcoco1	1700040L02Rik	ciliary associated calcium binding coiled-coil 1	protein-coding	chr10	68541537	68541893	+	158	NA	intron (NM_028491, intron 1 of 7)	intron (NM_028491, intron 1 of 7)	160	NM_028491	73287	Mm.141830	NM_028491	ENSMUSG00000019945
Stard5	2310058G22Rik|AI607880|D7Ertd152e	StAR-related lipid transfer (START) domain containing 5	protein-coding	chr7	83632053	83632680	+	158	NA	intron (NM_023377, intron 1 of 5)	intron (NM_023377, intron 1 of 5)	349	NM_023377	170460	Mm.357953	NM_023377	ENSMUSG00000046027
Dctn4	1110001K06Rik|4930547K17Rik|C130039E17Rik|p62	dynactin 4	protein-coding	chr18	60526232	60526419	+	158	NA	exon (NM_001357462, exon 1 of 14)	exon (NM_001357462, exon 1 of 14)	171	NM_001357462	67665	Mm.272801	NM_026302	ENSMUSG00000024603
Taz	5031411C02Rik|9130012G04Rik|AW107266|AW552613|G4.5	tafazzin	protein-coding	chrX	74282793	74283126	+	158	NA	promoter-TSS (NM_001172154)	promoter-TSS (NM_001172154)	241	NM_181516	66826	Mm.268483	NM_181516	ENSMUSG00000009995
Shb	BC028832	src homology 2 domain-containing transforming protein B	protein-coding	chr4	45523457	45523743	+	158	NA	intron (NM_001033306, intron 1 of 5)	intron (NM_001033306, intron 1 of 5)	7228	NM_001033306	230126	Mm.251716	NM_001033306	ENSMUSG00000044813
Zbtb7b	Thpok|Zfp67|c-Krox	zinc finger and BTB domain containing 7B	protein-coding	chr3	89391501	89392720	+	158	NA	promoter-TSS (NM_001355211)	promoter-TSS (NM_001355211)	-41	NM_001355211	22724	Mm.262184	NM_009565	ENSMUSG00000028042
Pdap1	HASPP28|PAP|PAP1	PDGFA associated protein 1	protein-coding	chr5	145139667	145140016	+	158	NA	promoter-TSS (NM_001310771)	promoter-TSS (NM_001310771)	248	NM_001033313	231887	Mm.188851	NM_001033313	ENSMUSG00000029623
Rbm7	1200007M24Rik|1500011D06Rik|AU041934|AW554393	RNA binding motif protein 7	protein-coding	chr9	48494998	48495298	+	158	NA	promoter-TSS (NM_001004191)	promoter-TSS (NM_001004191)	182	NR_037589	67010	Mm.76911	NM_144948	ENSMUSG00000042396
Wsb2	AA673511|Swip2|WSB-2	WD repeat and SOCS box-containing 2	protein-coding	chr5	117365664	117365934	+	158	NA	intron (NM_021539, intron 2 of 8)	intron (NM_021539, intron 2 of 8)	8494	NM_021539	59043	Mm.28489	NM_021539	ENSMUSG00000029364
Mcm10	2410041F14Rik|AU018508|C330019M07Rik|C79164	minichromosome maintenance 10 replication initiation factor	protein-coding	chr2	4997070	4997311	+	158	NA	exon (NM_001305259, exon 14 of 20)	exon (NM_001305259, exon 14 of 20)	15154	NM_001305259	70024	Mm.23828	NM_027290	ENSMUSG00000026669
Mir6922	Gm27269|mmu-mir-6922	microRNA 6922	ncRNA	chr11	60205599	60207006	+	158	NA	exon (NM_001358314, exon 4 of 19)	exon (NM_001358314, exon 4 of 19)	-3975	NR_105887	102465556		NR_105887	ENSMUSG00000099259
Gm19461	-	predicted gene, 19461	ncRNA	chr1	133278423	133278785	+	158	NA	intron (NM_182930, intron 11 of 26)	intron (NM_182930, intron 11 of 26)	-8796	NR_037984	100502933	Mm.487491	NR_037984	ENSMUSG00000101693
Mir6922	Gm27269|mmu-mir-6922	microRNA 6922	ncRNA	chr11	60205599	60207006	+	158	NA	exon (NM_001358314, exon 4 of 19)	exon (NM_001358314, exon 4 of 19)	-3975	NR_105887	102465556		NR_105887	ENSMUSG00000099259
Gtf2a1	6330549H03Rik|AA536742|AA959775|AW060250|TfIIAa/b|Tfiia1	general transcription factor II A, 1	protein-coding	chr12	91590056	91590481	+	158	NA	promoter-TSS (NM_031391)	promoter-TSS (NM_031391)	219	NM_175335	83602	Mm.275728	NM_031391	ENSMUSG00000020962
Serpina6	Cbg	serine (or cysteine) peptidase inhibitor, clade A, member 6	protein-coding	chr12	103655415	103655756	+	158	NA	intron (NM_007618, intron 1 of 4)	intron (NM_007618, intron 1 of 4)	1633	NM_007618	12401	Mm.290079	NM_007618	ENSMUSG00000060807
E130102H24Rik	-	RIKEN cDNA E130102H24 gene	ncRNA	chr4	101355965	101356630	+	158	NA	promoter-TSS (NR_040708)	promoter-TSS (NR_040708)	-49	NR_040708	77866	Mm.137053	NR_040708	ENSMUSG00000086782
Lamb3	-	laminin, beta 3	protein-coding	chr1	193326723	193327003	+	158	NA	intron (NM_008484, intron 8 of 22)	intron (NM_008484, intron 8 of 22)	24620	NM_001277928	16780	Mm.435441	NM_008484	ENSMUSG00000026639
Eef1a1	-	eukaryotic translation elongation factor 1 alpha 1	protein-coding	chr9	78480848	78481624	+	158	NA	intron (NM_010106, intron 1 of 7)	CpG	488	NM_010106	13627	Mm.138471	NM_010106	ENSMUSG00000037742
Cbr1	AW261796|CR|Cbr	carbonyl reductase 1	protein-coding	chr16	93607898	93608382	+	158	NA	exon (NM_007620, exon 1 of 3)	exon (NM_007620, exon 1 of 3)	303	NM_007620	12408	Mm.26940	NM_007620	ENSMUSG00000051483
Cln8	mnd	ceroid-lipofuscinosis, neuronal 8	protein-coding	chr8	14851187	14851681	+	158	NA	Intergenic	Intergenic	-37102	NM_012000	26889	Mm.254027	NM_012000	ENSMUSG00000026317
Smap2	1810031K02Rik|AA408614|Smap1l	small ArfGAP 2	protein-coding	chr4	121016523	121017208	+	158	NA	5' UTR (NM_133716, exon 1 of 10)	5' UTR (NM_133716, exon 1 of 10)	382	NM_133716	69780	Mm.271819	NM_133716	ENSMUSG00000032870
Opa3	D630048P19Rik|Gm1425|Gm472	optic atrophy 3	protein-coding	chr7	19228378	19228599	+	157	NA	promoter-TSS (NM_207525)	promoter-TSS (NM_207525)	99	NM_207525	403187	Mm.239583	NM_207525	ENSMUSG00000052214
Egln2	0610011A13Rik|C85656|Hif-p4h-1|Ier4|Phd1|SM-20	egl-9 family hypoxia-inducible factor 2	protein-coding	chr7	27165507	27165717	+	157	NA	5' UTR (NM_053208, exon 2 of 6)	5' UTR (NM_053208, exon 2 of 6)	116	NM_001357767	112406	Mm.29978	NM_053208	ENSMUSG00000058709
Tns1	1110018I21Rik|1200014E20Rik|AI648117|E030018G17Rik|E030037J05Rik|Tns	tensin 1	protein-coding	chr1	74014838	74016323	+	157	NA	intron (NM_001289895, intron 4 of 32)	intron (NM_001289895, intron 4 of 32)	108867	NM_027884	21961	Mm.309975	NM_027884	ENSMUSG00000055322
Mrpl10	0610040E02Rik|C78440|MRP-L8|Rpml8	mitochondrial ribosomal protein L10	protein-coding	chr11	97041583	97041781	+	157	NA	promoter-TSS (NM_027026)	promoter-TSS (NM_027026)	122	NM_026154	107732	Mm.208946	NM_026154	ENSMUSG00000001445
Rsrp1	2700043I21Rik|D4Ucla2|D4Wsu53e	arginine/serine rich protein 1	protein-coding	chr4	134923679	134924636	+	157	NA	exon (NM_023665, exon 2 of 5)	exon (NM_023665, exon 2 of 5)	532	NM_023665	27981	Mm.331964	NM_023665	ENSMUSG00000037266
Spg20	AI840044|C79168|SPARTIN|Spart|TAHCCP1|mKIAA0610	spastic paraplegia 20, spartin (Troyer syndrome) homolog (human)	protein-coding	chr3	55112060	55112724	+	157	NA	5' UTR (NM_001144987, exon 1 of 9)	5' UTR (NM_001144987, exon 1 of 9)	226	NM_001144987	229285	Mm.235523	NM_144895	ENSMUSG00000036580
G0s2	AI255151|AV006465	G0/G1 switch gene 2	protein-coding	chr1	193272342	193273025	+	157	NA	exon (NM_008059, exon 2 of 2)	exon (NM_008059, exon 2 of 2)	505	NM_008059	14373	Mm.439721	NM_008059	ENSMUSG00000009633
Cad	2410008J01Rik|AU018859|Cpad	carbamoyl-phosphate synthetase 2, aspartate transcarbamylase, and dihydroorotase	protein-coding	chr5	31054805	31055214	+	157	NA	TTS (NM_212470)	TTS (NM_212470)	229	NM_001289522	69719	Mm.305535	NM_023525	ENSMUSG00000013629
Tns1	1110018I21Rik|1200014E20Rik|AI648117|E030018G17Rik|E030037J05Rik|Tns	tensin 1	protein-coding	chr1	74014838	74016323	+	157	NA	intron (NM_001289895, intron 4 of 32)	intron (NM_001289895, intron 4 of 32)	108867	NM_027884	21961	Mm.309975	NM_027884	ENSMUSG00000055322
Rbm17	2700027J02Rik	RNA binding motif protein 17	protein-coding	chr2	11602848	11603281	+	157	NA	intron (NM_152824, intron 1 of 11)	CpG	135	NM_152824	76938	Mm.182769	NM_152824	ENSMUSG00000037197
Fads6	BC044804	fatty acid desaturase domain family, member 6	protein-coding	chr11	115296901	115297596	+	157	NA	intron (NM_178035, intron 1 of 5)	intron (NM_178035, intron 1 of 5)	298	NM_178035	328035	Mm.21995	NM_178035	ENSMUSG00000044788
Fmc1	1110001J03Rik	formation of mitochondrial complex V assembly factor 1	protein-coding	chr6	38534874	38535212	+	157	NA	intron (NM_025363, intron 1 of 1)	CpG	182	NM_025363	66117	Mm.158971	NM_025363	ENSMUSG00000019689
Dscr3	AW538125|Dcra	DSCR3 arrestin fold containing	protein-coding	chr16	94526564	94527222	+	157	NA	promoter-TSS (NM_007834)	promoter-TSS (NM_007834)	-264	NM_007834	13185	Mm.7472	NM_007834	ENSMUSG00000022898
Dpp9	6430584G11Rik|A330078I11|DPP IX|DPRP2	dipeptidylpeptidase 9	protein-coding	chr17	56206724	56207971	+	157	NA	intron (NM_001360284, intron 3 of 20)	intron (NM_001360284, intron 3 of 20)	11138	NM_001360284	224897	Mm.205535	NM_172624	ENSMUSG00000001229
Spg20	AI840044|C79168|SPARTIN|Spart|TAHCCP1|mKIAA0610	spastic paraplegia 20, spartin (Troyer syndrome) homolog (human)	protein-coding	chr3	55112060	55112724	+	157	NA	5' UTR (NM_001144987, exon 1 of 9)	5' UTR (NM_001144987, exon 1 of 9)	226	NM_001144987	229285	Mm.235523	NM_144895	ENSMUSG00000036580
Tns1	1110018I21Rik|1200014E20Rik|AI648117|E030018G17Rik|E030037J05Rik|Tns	tensin 1	protein-coding	chr1	74014838	74016323	+	157	NA	intron (NM_001289895, intron 4 of 32)	intron (NM_001289895, intron 4 of 32)	108867	NM_027884	21961	Mm.309975	NM_027884	ENSMUSG00000055322
Mir574	Mirn574|mir-574|mmu-mir-574	microRNA 574	ncRNA	chr5	64969853	64970621	+	157	NA	promoter-TSS (NR_030577)	promoter-TSS (NR_030577)	-81	NR_030577	100124451		NR_030577	ENSMUSG00000077042
Tns1	1110018I21Rik|1200014E20Rik|AI648117|E030018G17Rik|E030037J05Rik|Tns	tensin 1	protein-coding	chr1	74014838	74016323	+	157	NA	intron (NM_001289895, intron 4 of 32)	intron (NM_001289895, intron 4 of 32)	108867	NM_027884	21961	Mm.309975	NM_027884	ENSMUSG00000055322
G0s2	AI255151|AV006465	G0/G1 switch gene 2	protein-coding	chr1	193272342	193273025	+	157	NA	exon (NM_008059, exon 2 of 2)	exon (NM_008059, exon 2 of 2)	505	NM_008059	14373	Mm.439721	NM_008059	ENSMUSG00000009633
Puf60	2410104I19Rik|2810454F19Rik|SIAHBP1	poly-U binding splicing factor 60	protein-coding	chr15	76080474	76080846	+	157	NA	intron (NM_001356629, intron 1 of 12)	CpG	210	NM_001164600	67959	Mm.29965	NM_028364	ENSMUSG00000002524
Tns1	1110018I21Rik|1200014E20Rik|AI648117|E030018G17Rik|E030037J05Rik|Tns	tensin 1	protein-coding	chr1	74014838	74016323	+	157	NA	intron (NM_001289895, intron 4 of 32)	intron (NM_001289895, intron 4 of 32)	108867	NM_027884	21961	Mm.309975	NM_027884	ENSMUSG00000055322
Cdon	CDO|Cd0|Orcam	cell adhesion molecule-related/down-regulated by oncogenes	protein-coding	chr9	35421200	35421375	+	157	NA	Intergenic	CpG	-30789	NM_021339	57810	Mm.80509	NM_021339	ENSMUSG00000038119
Tns1	1110018I21Rik|1200014E20Rik|AI648117|E030018G17Rik|E030037J05Rik|Tns	tensin 1	protein-coding	chr1	74014838	74016323	+	157	NA	intron (NM_001289895, intron 4 of 32)	intron (NM_001289895, intron 4 of 32)	108867	NM_027884	21961	Mm.309975	NM_027884	ENSMUSG00000055322
Gm7367	EG664849	1110014K08Rik pseudogene	pseudo	chr11	116434134	116434689	+	157	NA	non-coding (NR_003376, exon 2 of 4)	non-coding (NR_003376, exon 2 of 4)	198	NR_003376	664849	Mm.258466	NR_003376
Rsrp1	2700043I21Rik|D4Ucla2|D4Wsu53e	arginine/serine rich protein 1	protein-coding	chr4	134923679	134924636	+	157	NA	exon (NM_023665, exon 2 of 5)	exon (NM_023665, exon 2 of 5)	532	NM_023665	27981	Mm.331964	NM_023665	ENSMUSG00000037266
Ccdc57	4933434G05Rik	coiled-coil domain containing 57	protein-coding	chr11	120903148	120903361	+	157	NA	intron (NM_027745, intron 6 of 18)	intron (NM_027745, intron 6 of 18)	29618	NM_027745	71276	Mm.275751	NM_027745	ENSMUSG00000048445
Btaf1	AI414500|AI447930|E430027O22Rik|TAF170	B-TFIID TATA-box binding protein associated factor 1	protein-coding	chr19	36926161	36926537	+	157	NA	5' UTR (NM_001080706, exon 1 of 38)	5' UTR (NM_001080706, exon 1 of 38)	270	NM_001080706	107182	Mm.295062	NM_001080706	ENSMUSG00000040565
Cda	2210401N16Rik	cytidine deaminase	protein-coding	chr4	138367606	138367947	+	156	NA	intron (NM_028176, intron 1 of 3)	intron (NM_028176, intron 1 of 3)	179	NM_028176	72269	Mm.46182	NM_028176	ENSMUSG00000028755
Rxra	9530071D11Rik|Nr2b1|RXRalpha1	retinoid X receptor alpha	protein-coding	chr2	27598877	27599979	+	156	NA	Intergenic	Intergenic	-77773	NM_011305	20181	Mm.24624	NM_011305	ENSMUSG00000015846
Prpf19	AA617263|AL024362|D19Wsu55e|NMP200|PSO4|Prp19|Snev	pre-mRNA processing factor 19	protein-coding	chr19	10895271	10895802	+	156	NA	intron (NM_134129, intron 1 of 15)	CpG	305	NM_001253843	28000	Mm.491104	NM_134129	ENSMUSG00000024735
Cope	1110005D17Rik|Cope1	coatomer protein complex, subunit epsilon	protein-coding	chr8	70302793	70303132	+	156	NA	promoter-TSS (NM_001024922)	promoter-TSS (NM_001024922)	177	NM_021538	59042	Mm.28668	NM_021538	ENSMUSG00000055681
Rxra	9530071D11Rik|Nr2b1|RXRalpha1	retinoid X receptor alpha	protein-coding	chr2	27598877	27599979	+	156	NA	Intergenic	Intergenic	-77773	NM_011305	20181	Mm.24624	NM_011305	ENSMUSG00000015846
Rpl9	-	ribosomal protein L9	protein-coding	chr5	65390881	65391365	+	156	NA	promoter-TSS (NM_001310612)	promoter-TSS (NM_001310612)	308	NM_011292	20005	Mm.300271	NM_011292	ENSMUSG00000047215
Mad1l1	AI173502|AW550425|Mad1	MAD1 mitotic arrest deficient 1-like 1	protein-coding	chr5	140282618	140282905	+	156	NA	intron (NR_152617, intron 9 of 16)	intron (NR_152617, intron 9 of 16)	38791	NM_001359025	17120	Mm.27250	NM_010752	ENSMUSG00000029554
Nelfb	A730008L03Rik|AB041607|AI663983|Cobra1|Nelf-b	negative elongation factor complex member B	protein-coding	chr2	25211187	25211397	+	156	NA	exon (NM_021393, exon 1 of 13)	exon (NM_021393, exon 1 of 13)	197	NM_021393	58202	Mm.116418	NM_021393	ENSMUSG00000013465
1110065P20Rik	C530005M16Rik	RIKEN cDNA 1110065P20 gene	protein-coding	chr4	124849738	124850630	+	156	NA	promoter-TSS (NM_153566)	promoter-TSS (NM_153566)	380	NM_001347196	68920	Mm.272397	NM_001142727	ENSMUSG00000078570
Slc25a23	2310067G05Rik|SCaMC-3	solute carrier family 25 (mitochondrial carrier; phosphate carrier), member 23	protein-coding	chr17	57059132	57059826	+	156	NA	intron (NM_025877, intron 1 of 9)	CpG	384	NM_025877	66972	Mm.23720	NM_025877	ENSMUSG00000046329
Mir21a	Mir21|Mirn21|mmu-mir-21|mmu-mir-21a	microRNA 21a	ncRNA	chr11	86579262	86579688	+	156	NA	Intergenic	Intergenic	4683	NR_029738	387140		NR_029738	ENSMUSG00000065455
Ppp2r5a	PR61alpha	protein phosphatase 2, regulatory subunit B', alpha	protein-coding	chr1	191421709	191422073	+	156	NA	Intergenic	Intergenic	-24850	NM_144880	226849	Mm.205569	NM_144880	ENSMUSG00000026626
Sf3b4	SF3b49|SF3b50|Sap49	splicing factor 3b, subunit 4	protein-coding	chr3	96172574	96172769	+	156	NA	TTS (NM_181409)	TTS (NM_181409)	165	NM_153053	107701	Mm.219671	NM_153053	ENSMUSG00000068856
Ddx17	2610007K22Rik|A430025E01Rik|AI047725|C80929|Gm926|p72	DEAD (Asp-Glu-Ala-Asp) box polypeptide 17	protein-coding	chr15	79545995	79546532	+	156	NA	5' UTR (NM_199080, exon 1 of 13)	5' UTR (NM_199080, exon 1 of 13)	296	NM_199079	67040	Mm.29644	NM_152806	ENSMUSG00000055065
A630066F11Rik	-	RIKEN cDNA A630066F11 gene	ncRNA	chr10	7662724	7663639	+	155	NA	promoter-TSS (NR_030698)	promoter-TSS (NR_030698)	-190	NR_030698	320642	Mm.398806	NR_030698
Atxn2l	A2D|A2LG|A2RP|A2lp|Atxnl2	ataxin 2-like	protein-coding	chr7	126502577	126503662	+	155	NA	promoter-TSS (NM_001347658)	promoter-TSS (NM_001347658)	318	NM_183020	233871	Mm.231450	NM_183020	ENSMUSG00000032637
Aldh4a1	A930035F14Rik|Ahd-1|Ahd1|Aldh4|Aldh5a1|E330022C09|P5cd|P5cdh|P5cdhl|P5cdhs|Ssdh1	aldehyde dehydrogenase 4 family, member A1	protein-coding	chr4	139622470	139622660	+	155	NA	promoter-TSS (NM_175438)	promoter-TSS (NM_175438)	-329	NM_175438	212647	Mm.273571	NM_175438	ENSMUSG00000028737
A730081D07Rik	-	RIKEN cDNA A730081D07 gene	ncRNA	chr13	41001032	41001481	+	155	NA	promoter-TSS (NR_155347)	promoter-TSS (NR_155347)	-110	NR_155347	102633880	Mm.314757	NR_155347
Fgd2	Tcd-2|Tcd2|ZFYVE4|tcs-2|tcs2	FYVE, RhoGEF and PH domain containing 2	protein-coding	chr17	29397865	29398277	+	155	NA	Intergenic	Intergenic	37157	NM_013710	26382	Mm.279187	NM_013710	ENSMUSG00000024013
Bfar	3010001A07Rik|3110001I22Rik|AI666707|AW107665|Bar|Rnf47	bifunctional apoptosis regulator	protein-coding	chr16	13671913	13672612	+	155	NA	intron (NM_001177552, intron 1 of 5)	CpG	404	NM_025976	67118	Mm.223689	NM_025653	ENSMUSG00000022684
Tbc1d16	B930087K01|BC026530|Tcd1d16	TBC1 domain family, member 16	protein-coding	chr11	119220197	119220558	+	155	NA	intron (NM_001347625, intron 1 of 11)	intron (NM_001347625, intron 1 of 11)	8122	NM_001347625	207592	Mm.205263	NM_172443	ENSMUSG00000039976
Acp5	TRACP|TRAP	acid phosphatase 5, tartrate resistant	protein-coding	chr9	22131495	22132256	+	155	NA	promoter-TSS (NM_001102404)	promoter-TSS (NM_001102404)	-10	NM_001102404	11433	Mm.46354	NM_007388	ENSMUSG00000001348
E330017L17Rik	-	RIKEN cDNA E330017L17 gene	ncRNA	chr4	129914059	129914258	+	155	NA	Intergenic	ID2|SINE|ID	7932	NR_045190	319894	Mm.59196	NR_045190	ENSMUSG00000086369
Acp5	TRACP|TRAP	acid phosphatase 5, tartrate resistant	protein-coding	chr9	22131495	22132256	+	155	NA	promoter-TSS (NM_001102404)	promoter-TSS (NM_001102404)	-10	NM_001102404	11433	Mm.46354	NM_007388	ENSMUSG00000001348
Mtmr2	6030445P13Rik	myotubularin related protein 2	protein-coding	chr9	13749204	13749620	+	155	NA	intron (NR_024025, intron 1 of 15)	CpG	231	NM_023858	77116	Mm.210405	NM_023858	ENSMUSG00000031918
Slc22a1	Lx1|Oct1|Orct|Orct1	solute carrier family 22 (organic cation transporter), member 1	protein-coding	chr17	12675137	12675759	+	155	NA	exon (NM_009202, exon 1 of 11)	exon (NM_009202, exon 1 of 11)	390	NM_009202	20517	Mm.594	NM_009202	ENSMUSG00000023829
Grhpr	1110059D05Rik|6430629L09Rik|Glxr	glyoxylate reductase/hydroxypyruvate reductase	protein-coding	chr4	44981477	44981839	+	155	NA	intron (NM_080289, intron 1 of 8)	intron (NM_080289, intron 1 of 8)	264	NM_080289	76238	Mm.196574	NM_080289	ENSMUSG00000035637
Eif4g1	E030015G23Rik|eIF-4-gamma 1|eIF-4G 1|eIF-4G1|eIF4GI	eukaryotic translation initiation factor 4, gamma 1	protein-coding	chr16	20672816	20673561	+	155	NA	intron (NM_145941, intron 1 of 32)	CpG	461	NM_145941	208643	Mm.260256	NM_145941	ENSMUSG00000045983
Atxn2l	A2D|A2LG|A2RP|A2lp|Atxnl2	ataxin 2-like	protein-coding	chr7	126502577	126503662	+	155	NA	promoter-TSS (NM_001347658)	promoter-TSS (NM_001347658)	318	NM_183020	233871	Mm.231450	NM_183020	ENSMUSG00000032637
Zscan25	EG666311|Zfp498	zinc finger and SCAN domain containing 25	protein-coding	chr5	145280519	145280892	+	155	NA	Intergenic	CpG	-2638	NM_001081431	666311	Mm.260773	NM_001081431	ENSMUSG00000070420
Senp5	6230429P13Rik|A730063F07Rik|AI851888|BB189556|SMT3IP3	SUMO/sentrin specific peptidase 5	protein-coding	chr16	32002702	32003120	+	154	NA	intron (NM_001357087, intron 1 of 9)	CpG	376	NM_001357087	320213	Mm.152890	NM_023801	ENSMUSG00000022772
Gpr84	EX33	G protein-coupled receptor 84	protein-coding	chr15	103305456	103305753	+	154	NA	Intergenic	Intergenic	4834	NM_030720	80910	Mm.160369	NM_030720	ENSMUSG00000063234
Cdc42ep4	1500041M20Rik|Borg4|CEP4	CDC42 effector protein (Rho GTPase binding) 4	protein-coding	chr11	113750631	113750800	+	154	NA	intron (NM_001163346, intron 1 of 1)	intron (NM_001163346, intron 1 of 1)	445	NM_020006	56699	Mm.293378	NM_020006	ENSMUSG00000041598
Srebf1	ADD1|SREBP1|bHLHd1	sterol regulatory element binding transcription factor 1	protein-coding	chr11	60220238	60220571	+	154	NA	intron (NM_001358315, intron 1 of 18)	CpG	223	NM_011480	20787	Mm.278701	NM_011480	ENSMUSG00000020538
2019-09-10	4921515A04Rik|9430099J10Rik|AA408298|AI874685	septin 10	protein-coding	chr10	59221226	59221818	+	154	NA	promoter-TSS (NM_172939)	promoter-TSS (NM_172939)	325	NM_001024910	103080	Mm.346842	NM_001024910	ENSMUSG00000019917
Nmd3	C87860	NMD3 ribosome export adaptor	protein-coding	chr3	69722091	69722402	+	154	NA	intron (NM_133787, intron 1 of 15)	CpG	191	NM_133787	97112	Mm.21062	NM_133787	ENSMUSG00000027787
Tfg	AI173908	Trk-fused gene	protein-coding	chr16	56716676	56717399	+	154	NA	intron (NM_001357126, intron 1 of 8)	C-rich|Low_complexity|Low_complexity	413	NM_001252443	21787	Mm.425970	NM_019678	ENSMUSG00000022757
Eef1a1	-	eukaryotic translation elongation factor 1 alpha 1	protein-coding	chr9	78482105	78482341	+	154	NA	promoter-TSS (NM_010106)	promoter-TSS (NM_010106)	-499	NM_010106	13627	Mm.138471	NM_010106	ENSMUSG00000037742
Pdxk-ps	Gm9743	pyridoxal (pyridoxine, vitamin B6) kinase, pseudogene	pseudo	chr17	32122196	32122760	+	154	NA	exon (NM_008716, exon 33 of 33)	exon (NM_008716, exon 33 of 33)	-31055	NR_027316	435518	Mm.328944	NR_027316	ENSMUSG00000002791
Mrs2	Gm902|HPT|Mrs2l|RPT	MRS2 magnesium transporter	protein-coding	chr13	25019978	25020420	+	154	NA	exon (NM_001013389, exon 1 of 11)	exon (NM_001013389, exon 1 of 11)	118	NM_001013389	380836	Mm.387097	NM_001013389	ENSMUSG00000021339
Aarsd1	1110069E20Rik|2310044P18Rik|AA589600|AlaX|AlaXp-II	alanyl-tRNA synthetase domain containing 1	protein-coding	chr11	101417041	101417406	+	153	NA	exon (NM_144829, exon 2 of 12)	exon (NM_144829, exon 2 of 12)	210	NM_144829	69684	Mm.146283	NM_144829	ENSMUSG00000075528
Midn	3000003C15Rik	midnolin	protein-coding	chr10	80153470	80154164	+	153	NA	exon (NM_021565, exon 6 of 9)	exon (NM_021565, exon 6 of 9)	4135	NM_001305799	59090	Mm.143813	NM_021565	ENSMUSG00000035621
Ubqln1	1110046H03Rik|1810030E05Rik|AU019746|C77538|D13Ertd372e|Da41|Dsk2|Plic-1|Plic1|Xdrp1	ubiquilin 1	protein-coding	chr13	58215422	58216300	+	153	NA	promoter-TSS (NM_152234)	promoter-TSS (NM_152234)	-208	NM_026842	56085	Mm.182053	NM_026842	ENSMUSG00000005312
Klf9	2310051E17Rik|AA589643|BTEB-1|Bteb1|Gm9971	Kruppel-like factor 9	protein-coding	chr19	23133956	23136581	+	153	NA	Intergenic	CpG	-5958	NM_010638	16601	Mm.291595	NM_010638	ENSMUSG00000033863
Immt	1700082C19Rik|D830041H16Rik|HMP|P87|P87/89|P89	inner membrane protein, mitochondrial	protein-coding	chr6	71831313	71831685	+	153	NA	exon (NM_001253681, exon 1 of 15)	exon (NM_001253681, exon 1 of 15)	179	NM_001362134	76614	Mm.235123	NM_029673	ENSMUSG00000052337
Klf9	2310051E17Rik|AA589643|BTEB-1|Bteb1|Gm9971	Kruppel-like factor 9	protein-coding	chr19	23133956	23136581	+	153	NA	Intergenic	CpG	-5958	NM_010638	16601	Mm.291595	NM_010638	ENSMUSG00000033863
Ubqln1	1110046H03Rik|1810030E05Rik|AU019746|C77538|D13Ertd372e|Da41|Dsk2|Plic-1|Plic1|Xdrp1	ubiquilin 1	protein-coding	chr13	58215422	58216300	+	153	NA	promoter-TSS (NM_152234)	promoter-TSS (NM_152234)	-208	NM_026842	56085	Mm.182053	NM_026842	ENSMUSG00000005312
Klf9	2310051E17Rik|AA589643|BTEB-1|Bteb1|Gm9971	Kruppel-like factor 9	protein-coding	chr19	23133956	23136581	+	153	NA	Intergenic	CpG	-5958	NM_010638	16601	Mm.291595	NM_010638	ENSMUSG00000033863
Styxl1	1700011C14Rik|Dusp24|Mkstyx	serine/threonine/tyrosine interacting-like 1	protein-coding	chr5	135777997	135778281	+	153	NA	promoter-TSS (NM_008617)	promoter-TSS (NM_008617)	162	NM_001289555	76571	Mm.247666	NM_029659	ENSMUSG00000019178
As3mt	2310045H08Rik|Cyt19	arsenic (+3 oxidation state) methyltransferase	protein-coding	chr19	46707433	46707697	+	153	NA	intron (NM_020577, intron 1 of 10)	intron (NM_020577, intron 1 of 10)	122	NM_020577	57344	Mm.28566	NM_020577	ENSMUSG00000003559
A630001O12Rik	Gm45803	RIKEN cDNA A630001O12 gene	ncRNA	chr8	126805218	126805506	+	153	NA	Intergenic	Intergenic	-43658	NR_151740	414091	Mm.240068	NM_001033546
Pim3	BC026639|Kid1	proviral integration site 3	protein-coding	chr15	88861701	88862019	+	153	NA	promoter-TSS (NM_145478)	promoter-TSS (NM_145478)	-334	NM_145478	223775	Mm.400129	NM_145478	ENSMUSG00000035828
Klf9	2310051E17Rik|AA589643|BTEB-1|Bteb1|Gm9971	Kruppel-like factor 9	protein-coding	chr19	23133956	23136581	+	153	NA	Intergenic	CpG	-5958	NM_010638	16601	Mm.291595	NM_010638	ENSMUSG00000033863
Prr14	BC006909	proline rich 14	protein-coding	chr7	127471553	127472027	+	153	NA	5' UTR (NM_145589, exon 1 of 11)	5' UTR (NM_145589, exon 1 of 11)	176	NM_145589	233895	Mm.44183	NM_145589	ENSMUSG00000030822
Plxnb2	Debt|plexin-B2	plexin B2	protein-coding	chr15	89180183	89180695	+	153	NA	intron (NM_138749, intron 1 of 37)	CpG	349	NM_138749	140570	Mm.267514	NM_138749	ENSMUSG00000036606
Klf9	2310051E17Rik|AA589643|BTEB-1|Bteb1|Gm9971	Kruppel-like factor 9	protein-coding	chr19	23133956	23136581	+	153	NA	Intergenic	CpG	-5958	NM_010638	16601	Mm.291595	NM_010638	ENSMUSG00000033863
Midn	3000003C15Rik	midnolin	protein-coding	chr10	80153470	80154164	+	153	NA	exon (NM_021565, exon 6 of 9)	exon (NM_021565, exon 6 of 9)	4135	NM_001305799	59090	Mm.143813	NM_021565	ENSMUSG00000035621
Fem1a	AW611390|Fem1aa	feminization 1 homolog a (C. elegans)	protein-coding	chr17	56256855	56257682	+	153	NA	exon (NM_010192, exon 1 of 1)	exon (NM_010192, exon 1 of 1)	475	NM_010192	14154	Mm.290813	NM_010192	ENSMUSG00000043683
Klf9	2310051E17Rik|AA589643|BTEB-1|Bteb1|Gm9971	Kruppel-like factor 9	protein-coding	chr19	23133956	23136581	+	153	NA	Intergenic	CpG	-5958	NM_010638	16601	Mm.291595	NM_010638	ENSMUSG00000033863
Klf9	2310051E17Rik|AA589643|BTEB-1|Bteb1|Gm9971	Kruppel-like factor 9	protein-coding	chr19	23133956	23136581	+	153	NA	Intergenic	CpG	-5958	NM_010638	16601	Mm.291595	NM_010638	ENSMUSG00000033863
Klf9	2310051E17Rik|AA589643|BTEB-1|Bteb1|Gm9971	Kruppel-like factor 9	protein-coding	chr19	23133956	23136581	+	153	NA	Intergenic	CpG	-5958	NM_010638	16601	Mm.291595	NM_010638	ENSMUSG00000033863
Fam45a	1810055E12Rik	family with sequence similarity 45, member A	protein-coding	chr19	60811619	60812093	+	153	NA	intron (NM_026437, intron 1 of 8)	CpG	301	NM_026437	67894	Mm.26148	NM_026437	ENSMUSG00000024993
Zfpl1	-	zinc finger like protein 1	protein-coding	chr19	6084737	6084972	+	153	NA	promoter-TSS (NM_026410)	promoter-TSS (NM_026410)	121	NM_001356994	81909	Mm.289471	NM_024231	ENSMUSG00000024792
Gfod1	9630032O13|AI850995	glucose-fructose oxidoreductase domain containing 1	protein-coding	chr13	43304498	43305155	+	153	NA	promoter-TSS (NM_001033399)	promoter-TSS (NM_001033399)	-654	NM_001033399	328232	Mm.441399	NM_001033399	ENSMUSG00000051335
Fem1a	AW611390|Fem1aa	feminization 1 homolog a (C. elegans)	protein-coding	chr17	56256855	56257682	+	153	NA	exon (NM_010192, exon 1 of 1)	exon (NM_010192, exon 1 of 1)	475	NM_010192	14154	Mm.290813	NM_010192	ENSMUSG00000043683
Spry4	A030006O18Rik|sprouty4	sprouty RTK signaling antagonist 4	protein-coding	chr18	38599735	38601277	+	152	NA	intron (NM_011898, intron 1 of 1)	intron (NM_011898, intron 1 of 1)	762	NM_011898	24066	Mm.42038	NM_011898	ENSMUSG00000024427
Cbx4	MPc2|PC2	chromobox 4	protein-coding	chr11	119089149	119091784	+	152	NA	Intergenic	CpG	-4229	NM_007625	12418	Mm.268070	NM_007625	ENSMUSG00000039989
St13	1110007I03Rik|3110002K08Rik|AW555194|HIP|HOP|HSPABP|HSPABP1|PRO0786|SNC6|p48	suppression of tumorigenicity 13	protein-coding	chr15	81399277	81399696	+	152	NA	promoter-TSS (NM_001347075)	promoter-TSS (NM_001347075)	208	NM_133726	70356	Mm.180337	NM_133726	ENSMUSG00000022403
Amn1	5830467E07Rik|A230083D09|C730024G19Rik	antagonist of mitotic exit network 1	protein-coding	chr6	149188373	149188672	+	152	NA	non-coding (NR_153963, exon 1 of 5)	non-coding (NR_153963, exon 1 of 5)	190	NM_001113424	232566	Mm.209147	NM_001113424	ENSMUSG00000068250
Cbx4	MPc2|PC2	chromobox 4	protein-coding	chr11	119089149	119091784	+	152	NA	Intergenic	CpG	-4229	NM_007625	12418	Mm.268070	NM_007625	ENSMUSG00000039989
Cbx4	MPc2|PC2	chromobox 4	protein-coding	chr11	119089149	119091784	+	152	NA	Intergenic	CpG	-4229	NM_007625	12418	Mm.268070	NM_007625	ENSMUSG00000039989
Coq8a	4632432J16Rik|AI462003|Adck3|Cabc1|mKIAA0451	coenzyme Q8A	protein-coding	chr1	180195649	180195942	+	152	NA	intron (NM_023341, intron 1 of 14)	CpG	225	NM_001359268	67426	Mm.38330	NM_023341	ENSMUSG00000026489
Gmps	670032|AA591640|AI047208|Gm9479	guanine monophosphate synthetase	protein-coding	chr3	63976206	63976671	+	152	NA	intron (NM_001033300, intron 1 of 15)	CpG	295	NM_001033300	229363	Mm.331051	NM_001033300	ENSMUSG00000027823
Hes1	Hry|bHLHb39	hes family bHLH transcription factor 1	protein-coding	chr16	30063364	30064584	+	152	NA	Intergenic	CpG	-1383	NM_008235	15205	Mm.390859	NM_008235	ENSMUSG00000022528
Gm9833	-	myelin basic protein expression factor 2, repressor pseudogene	pseudo	chr3	10084548	10084874	+	152	NA	Intergenic	Intergenic	-3566	NR_045710	100041480	Mm.455632	NR_045710	ENSMUSG00000049230
Cbx4	MPc2|PC2	chromobox 4	protein-coding	chr11	119089149	119091784	+	152	NA	Intergenic	CpG	-4229	NM_007625	12418	Mm.268070	NM_007625	ENSMUSG00000039989
Adamts1	ADAM-TS1|ADAMTS|ADAMTS-1|C3-C5|METH-1|METH1	a disintegrin-like and metallopeptidase (reprolysin type) with thrombospondin type 1 motif, 1	protein-coding	chr16	85801375	85801565	+	152	NA	intron (NM_009621, intron 1 of 8)	intron (NM_009621, intron 1 of 8)	1643	NM_009621	11504	Mm.1421	NM_009621	ENSMUSG00000022893
Dusp6	1300019I03Rik|MKP-3|MKP3|PYST1	dual specificity phosphatase 6	protein-coding	chr10	99270184	99270531	+	152	NA	Intergenic	Intergenic	7126	NM_026268	67603	Mm.1791	NM_026268	ENSMUSG00000019960
Sorbs3	SCAM-1|SH3P3|Sh3d4|vinexin-g	sorbin and SH3 domain containing 3	protein-coding	chr14	70207752	70208390	+	152	NA	promoter-TSS (NM_011366)	promoter-TSS (NM_011366)	-400	NM_011366	20410	Mm.5068	NM_011366	ENSMUSG00000022091
Fas	AI196731|APO1|APT1|CD95|TNFR6|Tnfrsf6|lpr	Fas (TNF receptor superfamily member 6)	protein-coding	chr19	34290327	34290980	+	152	NA	promoter-TSS (NM_001146708)	promoter-TSS (NM_001146708)	-6	NM_001146708	14102	Mm.1626	NM_007987	ENSMUSG00000024778
Hes1	Hry|bHLHb39	hes family bHLH transcription factor 1	protein-coding	chr16	30063364	30064584	+	152	NA	Intergenic	CpG	-1383	NM_008235	15205	Mm.390859	NM_008235	ENSMUSG00000022528
Ddi2	1110056G13Rik|1700027M01Rik|9130022E05Rik|AI604911|AU040698	DNA-damage inducible protein 2	protein-coding	chr4	141722802	141723490	+	152	NA	exon (NM_001017966, exon 1 of 10)	exon (NM_001017966, exon 1 of 10)	273	NM_001017966	68817	Mm.393721	NM_001017966	ENSMUSG00000078515
Sdc1	AA408134|AA409076|CD138|Sstn|Synd|Synd1|syn-1	syndecan 1	protein-coding	chr12	8780116	8780447	+	152	NA	intron (NM_011519, intron 1 of 4)	intron (NM_011519, intron 1 of 4)	8885	NM_011519	20969	Mm.2580	NM_011519	ENSMUSG00000020592
N4bp2l1	2410024N18Rik|AI428195|B230342M21Rik	NEDD4 binding protein 2-like 1	protein-coding	chr5	150599595	150599875	+	152	NA	TTS (NM_001362416)	TTS (NM_001362416)	-5210	NM_133898	100637	Mm.279932	NM_133898	ENSMUSG00000041132
Spry4	A030006O18Rik|sprouty4	sprouty RTK signaling antagonist 4	protein-coding	chr18	38599735	38601277	+	152	NA	intron (NM_011898, intron 1 of 1)	intron (NM_011898, intron 1 of 1)	762	NM_011898	24066	Mm.42038	NM_011898	ENSMUSG00000024427
Mettl7a1	2210414H16Rik|3300001H21Rik|Aam-B|Mettl7a|UbiE1	methyltransferase like 7A1	protein-coding	chr15	100304297	100304686	+	152	NA	promoter-TSS (NM_027334)	promoter-TSS (NM_027334)	-326	NM_027334	70152	Mm.488086	NM_027334	ENSMUSG00000054619
Med28	1500003D12Rik|AI451633|AU045690|Eg1|FKSG20|magicin	mediator complex subunit 28	protein-coding	chr5	45520327	45520788	+	152	NA	intron (NM_025895, intron 1 of 3)	CpG	328	NM_025895	66999	Mm.283045	NM_025895	ENSMUSG00000015804
Spry4	A030006O18Rik|sprouty4	sprouty RTK signaling antagonist 4	protein-coding	chr18	38599735	38601277	+	152	NA	intron (NM_011898, intron 1 of 1)	intron (NM_011898, intron 1 of 1)	762	NM_011898	24066	Mm.42038	NM_011898	ENSMUSG00000024427
Hdac11	-	histone deacetylase 11	protein-coding	chr6	91156849	91157095	+	152	NA	intron (NM_144919, intron 1 of 9)	CpG	157	NM_144919	232232	Mm.206218	NM_144919	ENSMUSG00000034245
Hes1	Hry|bHLHb39	hes family bHLH transcription factor 1	protein-coding	chr16	30063364	30064584	+	152	NA	Intergenic	CpG	-1383	NM_008235	15205	Mm.390859	NM_008235	ENSMUSG00000022528
Osgin1	1700012B18Rik|Okl38	oxidative stress induced growth inhibitor 1	protein-coding	chr8	119429770	119430233	+	152	NA	Intergenic	Intergenic	-7161	NM_027950	71839	Mm.272357	NM_027950	ENSMUSG00000074063
Gnmt	-	glycine N-methyltransferase	protein-coding	chr17	46728686	46729282	+	152	NA	exon (NM_010321, exon 1 of 6)	exon (NM_010321, exon 1 of 6)	181	NM_010321	14711	Mm.29395	NM_010321	ENSMUSG00000002769
Pogz	9530006B08Rik	pogo transposable element with ZNF domain	protein-coding	chr3	94837392	94837796	+	152	NA	promoter-TSS (NM_172683)	promoter-TSS (NM_172683)	27	NM_001165948	229584	Mm.274787	NM_172683	ENSMUSG00000038902
Rbm48	AW548102|C030048B08Rik	RNA binding motif protein 48	protein-coding	chr5	3596398	3596738	+	152	NA	promoter-TSS (NM_172991)	promoter-TSS (NM_172991)	-21	NM_172991	269623	Mm.38014	NM_172991	ENSMUSG00000040302
Spry4	A030006O18Rik|sprouty4	sprouty RTK signaling antagonist 4	protein-coding	chr18	38599735	38601277	+	152	NA	intron (NM_011898, intron 1 of 1)	intron (NM_011898, intron 1 of 1)	762	NM_011898	24066	Mm.42038	NM_011898	ENSMUSG00000024427
Sorbs3	SCAM-1|SH3P3|Sh3d4|vinexin-g	sorbin and SH3 domain containing 3	protein-coding	chr14	70207752	70208390	+	152	NA	promoter-TSS (NM_011366)	promoter-TSS (NM_011366)	-400	NM_011366	20410	Mm.5068	NM_011366	ENSMUSG00000022091
Iqgap2	4933417J23Rik|A630053O10|AI788777	IQ motif containing GTPase activating protein 2	protein-coding	chr13	95891055	95891866	+	152	NA	intron (NM_027711, intron 1 of 35)	intron (NM_027711, intron 1 of 35)	462	NM_027711	544963	Mm.38878	NM_027711	ENSMUSG00000021676
Cbx4	MPc2|PC2	chromobox 4	protein-coding	chr11	119089149	119091784	+	152	NA	Intergenic	CpG	-4229	NM_007625	12418	Mm.268070	NM_007625	ENSMUSG00000039989
Iqgap2	4933417J23Rik|A630053O10|AI788777	IQ motif containing GTPase activating protein 2	protein-coding	chr13	95891055	95891866	+	152	NA	intron (NM_027711, intron 1 of 35)	intron (NM_027711, intron 1 of 35)	462	NM_027711	544963	Mm.38878	NM_027711	ENSMUSG00000021676
Hes1	Hry|bHLHb39	hes family bHLH transcription factor 1	protein-coding	chr16	30063364	30064584	+	152	NA	Intergenic	CpG	-1383	NM_008235	15205	Mm.390859	NM_008235	ENSMUSG00000022528
Cbx4	MPc2|PC2	chromobox 4	protein-coding	chr11	119089149	119091784	+	152	NA	Intergenic	CpG	-4229	NM_007625	12418	Mm.268070	NM_007625	ENSMUSG00000039989
Zfp217	4933431C08Rik|AW987152|Gm562|ZABC1|Znf217	zinc finger protein 217	protein-coding	chr2	170211315	170211642	+	151	NA	Intergenic	Intergenic	-68803	NM_001159683	228913	Mm.22858	NM_001033299	ENSMUSG00000052056
Cbx8	Pc3	chromobox 8	protein-coding	chr11	119044639	119045235	+	151	NA	Intergenic	Intergenic	-4024	NM_013926	30951	Mm.99953	NM_013926	ENSMUSG00000025578
Sbf2	4833411B01Rik|AA414977|AI317167|B430219L04Rik|Mtmr13|mMTMH1	SET binding factor 2	protein-coding	chr7	110614375	110615136	+	151	NA	exon (NM_177324, exon 1 of 41)	exon (NM_177324, exon 1 of 41)	165	NM_177324	319934	Mm.102970	NM_177324	ENSMUSG00000038371
Pik3r1	PI3K|p50alpha|p55alpha|p85alpha	phosphoinositide-3-kinase regulatory subunit 1	protein-coding	chr13	101768362	101768659	+	151	NA	promoter-TSS (NM_001077495)	promoter-TSS (NM_001077495)	-293	NM_001077495	18708	Mm.259333	NM_001024955	ENSMUSG00000041417
Ugt1a5	-	UDP glucuronosyltransferase 1 family, polypeptide A5	protein-coding	chr1	88166031	88166259	+	151	NA	exon (NM_201643, exon 1 of 5)	exon (NM_201643, exon 1 of 5)	133	NM_201643	394433	Mm.300095	NM_201643	ENSMUSG00000089943
Sbf2	4833411B01Rik|AA414977|AI317167|B430219L04Rik|Mtmr13|mMTMH1	SET binding factor 2	protein-coding	chr7	110614375	110615136	+	151	NA	exon (NM_177324, exon 1 of 41)	exon (NM_177324, exon 1 of 41)	165	NM_177324	319934	Mm.102970	NM_177324	ENSMUSG00000038371
Tmem184b	2610507A11|4732495E13Rik	transmembrane protein 184b	protein-coding	chr15	79392030	79392519	+	151	NA	intron (NM_172608, intron 1 of 8)	B3|SINE|B2	10645	NM_001253817	223693	Mm.323358	NM_172608	ENSMUSG00000009035
Ero1lb	1300013B24Rik|1700065B09Rik|AI447560|Ero1b|ero1-beta	ERO1-like beta (S. cerevisiae)	protein-coding	chr13	12565941	12566334	+	150	NA	exon (NM_026184, exon 1 of 16)	exon (NM_026184, exon 1 of 16)	254	NM_026184	67475	Mm.358706	NM_026184	ENSMUSG00000057069
Acbd3	60kDa|8430407O11Rik|D1Ertd10e|GCP60|GOLPH1|Gocap1|Pap7	acyl-Coenzyme A binding domain containing 3	protein-coding	chr1	180725750	180726474	+	150	NA	promoter-TSS (NM_133225)	promoter-TSS (NM_133225)	69	NM_133225	170760	Mm.272981	NM_133225	ENSMUSG00000026499
Mtif3	2810012L14Rik|AI414549	mitochondrial translational initiation factor 3	protein-coding	chr5	146963418	146963794	+	150	NA	intron (NM_001256101, intron 1 of 4)	CpG	191	NM_001256101	76366	Mm.486234	NM_029581	ENSMUSG00000016510
Tprkb	0610033G21Rik|1810034M08Rik|Cgi-121|DRWMS1|mDRWMS1	Tp53rk binding protein	protein-coding	chr6	85915772	85916237	+	150	NA	promoter-TSS (NM_023160)	promoter-TSS (NM_023160)	33	NM_001362065	69786	Mm.218434	NM_176842	ENSMUSG00000054226
Foxo3	1110048B16Rik|2010203A17Rik|C76856|FKHRL1|Fkhr2|Foxo3a	forkhead box O3	protein-coding	chr10	42231231	42231486	+	150	NA	intron (NM_019740, intron 2 of 3)	intron (NM_019740, intron 2 of 3)	45384	NM_019740	56484	Mm.338613	NM_019740	ENSMUSG00000048756
Tcta	9130410M22Rik|AW553637|C85065|Tctal	T cell leukemia translocation altered gene	protein-coding	chr9	108305636	108305943	+	150	NA	promoter-TSS (NM_016802)	promoter-TSS (NM_016802)	370	NM_001311156	102791	Mm.24670	NM_133986	ENSMUSG00000039461
Acbd3	60kDa|8430407O11Rik|D1Ertd10e|GCP60|GOLPH1|Gocap1|Pap7	acyl-Coenzyme A binding domain containing 3	protein-coding	chr1	180725750	180726474	+	150	NA	promoter-TSS (NM_133225)	promoter-TSS (NM_133225)	69	NM_133225	170760	Mm.272981	NM_133225	ENSMUSG00000026499
Ppdpf	0610012G23Rik|2610317A05Rik|2700038C09Rik|3110053G12Rik	pancreatic progenitor cell differentiation and proliferation factor	protein-coding	chr2	181187339	181188261	+	150	NA	non-coding (NR_151465, exon 2 of 4)	non-coding (NR_151465, exon 2 of 4)	553	NM_001356427	66496	Mm.213943	NM_025598	ENSMUSG00000016344
P2ry2	P2U1|P2Y2	purinergic receptor P2Y, G-protein coupled 2	protein-coding	chr7	101011805	101012195	+	150	NA	promoter-TSS (NM_008773)	promoter-TSS (NM_008773)	-2	NM_001302347	18442	Mm.3000	NM_008773	ENSMUSG00000032860
Gm15880	-	predicted gene 15880	ncRNA	chr7	80651898	80652293	+	150	NA	intron (NM_173863, intron 2 of 14)	intron (NM_173863, intron 2 of 14)	16078	NR_040343	100504375	Mm.322881	NR_040343	ENSMUSG00000084821
Ppdpf	0610012G23Rik|2610317A05Rik|2700038C09Rik|3110053G12Rik	pancreatic progenitor cell differentiation and proliferation factor	protein-coding	chr2	181187339	181188261	+	150	NA	non-coding (NR_151465, exon 2 of 4)	non-coding (NR_151465, exon 2 of 4)	553	NM_001356427	66496	Mm.213943	NM_025598	ENSMUSG00000016344
Tprkb	0610033G21Rik|1810034M08Rik|Cgi-121|DRWMS1|mDRWMS1	Tp53rk binding protein	protein-coding	chr6	85936734	85937177	+	149	NA	Intergenic	CpG	20984	NM_001362065	69786	Mm.218434	NM_176842	ENSMUSG00000054226
Sec23a	Msec23|Sec23r	SEC23 homolog A, COPII coat complex component	protein-coding	chr12	59011491	59011959	+	149	NA	intron (NM_009147, intron 1 of 19)	CpG	292	NM_009147	20334	Mm.491137	NM_009147	ENSMUSG00000020986
Dgat2	0610010B06Rik|ARAT|DGAT-2	diacylglycerol O-acyltransferase 2	protein-coding	chr7	99172809	99174138	+	149	NA	intron (NM_026384, intron 1 of 7)	intron (NM_026384, intron 1 of 7)	9240	NM_026384	67800	Mm.180189	NM_026384	ENSMUSG00000030747
Tbc1d2	A630005A06Rik|BC022630|Gm1037|PARIS-1|PARIS1	TBC1 domain family, member 2	protein-coding	chr4	46650287	46650657	+	149	NA	promoter-TSS (NM_198664)	promoter-TSS (NM_198664)	-273	NM_198664	381605	Mm.331595	NM_198664	ENSMUSG00000039813
Etv6	AW123102|AW557856|Tel	ets variant 6	protein-coding	chr6	134171826	134172042	+	149	NA	intron (NM_001303102, intron 3 of 8)	intron (NM_001303102, intron 3 of 8)	136234	NM_007961	14011	Mm.269995	NM_007961	ENSMUSG00000030199
Per2	mKIAA0347|mPer2	period circadian clock 2	protein-coding	chr1	91440103	91440543	+	149	NA	intron (NM_011066, intron 7 of 22)	intron (NM_011066, intron 7 of 22)	19005	NM_011066	18627	Mm.482463	NM_011066	ENSMUSG00000055866
Sqor	0610039J17Rik|4930557M22Rik|Sqrdl	sulfide quinone oxidoreductase	protein-coding	chr2	122765057	122765834	+	149	NA	promoter-TSS (NM_001162503)	promoter-TSS (NM_001162503)	86	NM_001162503	59010	Mm.28986	NM_021507	ENSMUSG00000005803
Dgat2	0610010B06Rik|ARAT|DGAT-2	diacylglycerol O-acyltransferase 2	protein-coding	chr7	99172809	99174138	+	149	NA	intron (NM_026384, intron 1 of 7)	intron (NM_026384, intron 1 of 7)	9240	NM_026384	67800	Mm.180189	NM_026384	ENSMUSG00000030747
Pcbp1	WBP17|[a]CP-1|alphaCP-1|hnRNP E1|hnRNP-E1	poly(rC) binding protein 1	protein-coding	chr6	86525189	86525776	+	149	NA	exon (NM_011865, exon 1 of 1)	exon (NM_011865, exon 1 of 1)	707	NM_011865	23983	Mm.274146	NM_011865	ENSMUSG00000051695
Dgat2	0610010B06Rik|ARAT|DGAT-2	diacylglycerol O-acyltransferase 2	protein-coding	chr7	99172809	99174138	+	149	NA	intron (NM_026384, intron 1 of 7)	intron (NM_026384, intron 1 of 7)	9240	NM_026384	67800	Mm.180189	NM_026384	ENSMUSG00000030747
Ptges3	5730442A20Rik|Ptges|Tebp|cPGES|p23|sid3177	prostaglandin E synthase 3	protein-coding	chr10	128059613	128059845	+	149	NA	intron (NM_019766, intron 1 of 7)	CpG	747	NM_019766	56351	Mm.305816	NM_019766	ENSMUSG00000071072
Mir7090	mmu-mir-7090	microRNA 7090	ncRNA	chr9	121107330	121107980	+	149	NA	intron (NM_177589, intron 31 of 36)	intron (NM_177589, intron 31 of 36)	152569	NR_106058	102465661		NR_106058	ENSMUSG00000106193
Prpf39	Srcs1	pre-mRNA processing factor 39	protein-coding	chr12	65036367	65036742	+	149	NA	intron (NM_177806, intron 1 of 13)	CpG	220	NM_177806	328110	Mm.283339	NM_177806	ENSMUSG00000035597
Mir8098	Gm27462|mmu-mir-8098	microRNA 8098	ncRNA	chr14	62837628	62838116	+	149	NA	TTS (NR_106174)	TTS (NR_106174)	151	NR_106174	102465889		NR_106174	ENSMUSG00000099245
Smim20	1110067B18Rik|1810013D10Rik|N28078	small integral membrane protein 20	protein-coding	chr5	53338590	53338813	+	149	NA	Intergenic	Intergenic	71595	NM_001145433	66278	Mm.27900	NM_001145433	ENSMUSG00000061461
Smim27	2010003O02Rik|Toporsos	small integral membrane protein 27	protein-coding	chr4	40269603	40269781	+	149	NA	TTS (NM_001033305)	TTS (NM_001033305)	113	NM_001349093	100504309	Mm.392019	NM_001349093
Mier1	4933425I22Rik|5830411K19Rik|er1	MEIR1 treanscription regulator	protein-coding	chr4	103114431	103114604	+	149	NA	promoter-TSS (NM_146254)	promoter-TSS (NM_146254)	127	NM_001286222	71148	Mm.288721	NM_027696	ENSMUSG00000028522
E030018B13Rik	Gm1697	RIKEN cDNA E030018B13 gene	protein-coding	chr7	63897107	63897447	+	149	NA	intron (NM_021366, intron 1 of 1)	intron (NM_021366, intron 1 of 1)	-19580	NM_001256311	381994	Mm.425466	NM_001256311	ENSMUSG00000095061
Ormdl3	2810011N17Rik|AI315223	ORM1-like 3 (S. cerevisiae)	protein-coding	chr11	98586581	98587190	+	149	NA	intron (NM_025661, intron 1 of 3)	intron (NM_025661, intron 1 of 3)	360	NM_025661	66612	Mm.180546	NM_025661	ENSMUSG00000038150
Slc25a47	AI132487|AI876593|HDMCP	solute carrier family 25, member 47	protein-coding	chr12	108851259	108852055	+	149	NA	intron (NM_001012310, intron 1 of 5)	intron (NM_001012310, intron 1 of 5)	528	NM_001012310	104910	Mm.202653	NM_001012310	ENSMUSG00000048856
Slc25a47	AI132487|AI876593|HDMCP	solute carrier family 25, member 47	protein-coding	chr12	108851259	108852055	+	149	NA	intron (NM_001012310, intron 1 of 5)	intron (NM_001012310, intron 1 of 5)	528	NM_001012310	104910	Mm.202653	NM_001012310	ENSMUSG00000048856
Zbtb26	A630026F21Rik	zinc finger and BTB domain containing 26	protein-coding	chr2	37442822	37443145	+	149	NA	promoter-TSS (NM_146121)	promoter-TSS (NM_146121)	138	NM_199025	320633	Mm.383299	NM_199025	ENSMUSG00000050714
Dgat2	0610010B06Rik|ARAT|DGAT-2	diacylglycerol O-acyltransferase 2	protein-coding	chr7	99172809	99174138	+	149	NA	intron (NM_026384, intron 1 of 7)	intron (NM_026384, intron 1 of 7)	9240	NM_026384	67800	Mm.180189	NM_026384	ENSMUSG00000030747
Zfp329	2810439M05Rik|4632409L22Rik|ZNF329	zinc finger protein 329	protein-coding	chr7	12818472	12818838	+	149	NA	intron (NM_026046, intron 1 of 1)	CpG	205	NM_026046	67230	Mm.333574	NM_026046	ENSMUSG00000057894
Ccnd1	AI327039|CycD1|Cyl-1|PRAD1|bcl-1|cD1	cyclin D1	protein-coding	chr7	144941162	144941607	+	148	NA	Intergenic	CpG	-1459	NM_007631	12443	Mm.273049	NM_007631	ENSMUSG00000070348
Osbp2	1700095P05Rik|C630001G20Rik|Gm244|ORP-4|OSBPL1	oxysterol binding protein 2	protein-coding	chr11	3753843	3754059	+	148	NA	intron (NM_152818, intron 2 of 13)	B4A|SINE|B4	-31724	NM_001302630	74309	Mm.61022	NM_152818	ENSMUSG00000020435
Gm13363	-	predicted gene 13363	pseudo	chr1	30949021	30949581	+	148	NA	intron (NM_011200, intron 1 of 5)	CpG	409	NR_002688	433406	Mm.389003	NR_002688
A330074K22Rik	-	RIKEN cDNA A330074K22 gene	ncRNA	chr8	120243024	120243255	+	148	NA	Intergenic	Intergenic	-14909	NR_110496	434353	Mm.411793	NR_110496	ENSMUSG00000097960
Gmppb	AI317178|E430010H19	GDP-mannose pyrophosphorylase B	protein-coding	chr9	108049216	108049630	+	148	NA	TTS (NM_013785)	TTS (NM_013785)	159	NM_177910	331026	Mm.22554	NM_177910	ENSMUSG00000070284
Rhbdd3	Ptag	rhomboid domain containing 3	protein-coding	chr11	5099477	5099711	+	147	NA	promoter-TSS (NM_001283063)	promoter-TSS (NM_001283063)	-154	NR_110961	279766	Mm.260866	NM_177370	ENSMUSG00000034175
Anp32a	Anp32|I1PP2A|LANP|PHAP1|W91701|pp32	acidic (leucine-rich) nuclear phosphoprotein 32 family, member A	protein-coding	chr9	62375757	62376001	+	147	NA	intron (NM_009672, intron 5 of 6)	intron (NM_009672, intron 5 of 6)	34536	NM_009672	11737	Mm.269088	NM_009672	ENSMUSG00000032249
Bach2os	-	BTB and CNC homology 2, opposite strand	ncRNA	chr4	32570690	32570907	+	147	NA	intron (NR_026843, intron 1 of 4)	intron (NR_026843, intron 1 of 4)	864	NR_026843	414068	Mm.389550	NR_026843	ENSMUSG00000086150
Nme3	1810009F08Rik|AI413736|DR-nm23|Ndk3|Nm23-DR|Nm23-M3	NME/NM23 nucleoside diphosphate kinase 3	protein-coding	chr17	24896545	24896810	+	147	NA	TTS (NM_001163447)	TTS (NM_001163447)	177	NM_019730	79059	Mm.430765	NM_019730	ENSMUSG00000073435
Naa60	1200013P24Rik|AI315146|HAT4|Nat15|NatF	N(alpha)-acetyltransferase 60, NatF catalytic subunit	protein-coding	chr16	3884674	3885039	+	147	NA	intron (NM_001290689, intron 1 of 5)	CpG	237	NM_001290689	74763	Mm.28403	NM_029090	ENSMUSG00000005982
Tnrc18	BC025631|EG381742|Zfp469	trinucleotide repeat containing 18	protein-coding	chr5	142817034	142817548	+	147	NA	promoter-TSS (NM_001122730)	promoter-TSS (NM_001122730)	96	NM_001122730	231861	Mm.354649	NM_178242	ENSMUSG00000039477
Golga1	0710001G09Rik|2210418B03Rik|AW107649|Golgi97|awag|golgin-97	golgi autoantigen, golgin subfamily a, 1	protein-coding	chr2	39065036	39065871	+	147	NA	promoter-TSS (NM_029793)	promoter-TSS (NM_029793)	88	NM_001290649	76899	Mm.131098	NM_029793	ENSMUSG00000026754
Lipt2	2610209A20Rik	lipoyl(octanoyl) transferase 2 (putative)	protein-coding	chr7	100159309	100159703	+	147	NA	exon (NM_026010, exon 1 of 2)	exon (NM_026010, exon 1 of 2)	229	NM_026010	67164	Mm.46777	NM_026010	ENSMUSG00000030725
Plbd1	1100001H23Rik	phospholipase B domain containing 1	protein-coding	chr6	136661416	136661949	+	147	NA	5' UTR (NM_025806, exon 1 of 11)	5' UTR (NM_025806, exon 1 of 11)	211	NM_025806	66857	Mm.3311	NM_025806	ENSMUSG00000030214
E130317F20Rik	-	RIKEN cDNA E130317F20 gene	ncRNA	chr10	79854653	79855384	+	147	NA	promoter-TSS (NR_029447)	promoter-TSS (NR_029447)	-47	NR_029447	414101	Mm.401339	NR_029447	ENSMUSG00000091994
6430706D22Rik	-	RIKEN cDNA 6430706D22 gene	ncRNA	chr1	88269997	88270309	+	147	NA	promoter-TSS (NR_040291)	promoter-TSS (NR_040291)	-745	NR_040291	78605	Mm.384762	NR_040291
1600014C10Rik	AI428873	RIKEN cDNA 1600014C10 gene	protein-coding	chr7	38183310	38184160	+	147	NA	promoter-TSS (NM_028166)	promoter-TSS (NM_028166)	-52	NM_028166	72244	Mm.187554	NM_028166
Zfp438	9430031G09|9430091M14Rik|B830013J05Rik	zinc finger protein 438	protein-coding	chr18	5334087	5334719	+	147	NA	promoter-TSS (NM_178722)	promoter-TSS (NM_178722)	36	NM_178722	240186	Mm.118257	NM_178722	ENSMUSG00000050945
Arnt	D3Ertd557e|Drnt|ESTM42|Hif1b|W08714|bHLHe2|mKIAA4051	aryl hydrocarbon receptor nuclear translocator	protein-coding	chr3	95434463	95434813	+	147	NA	intron (NM_001037737, intron 1 of 21)	CpG	248	NM_001037737	11863	Mm.250265	NM_009709	ENSMUSG00000015522
Prpf38b	1110021E09Rik|AU018955	PRP38 pre-mRNA processing factor 38 (yeast) domain containing B	protein-coding	chr3	108910983	108911686	+	147	NA	exon (NM_025845, exon 1 of 6)	exon (NM_025845, exon 1 of 6)	395	NM_001356292	66921	Mm.51049	NM_025845	ENSMUSG00000027881
Tmem132a	6720481D13Rik|Hspa5bp1|Orai1|R74613	transmembrane protein 132A	protein-coding	chr19	10858830	10859119	+	147	NA	exon (NM_133804, exon 11 of 11)	exon (NM_133804, exon 11 of 11)	10805	NM_133804	98170	Mm.490254	NM_133804	ENSMUSG00000024736
Tor3a	Adir	torsin family 3, member A	protein-coding	chr1	156673974	156674607	+	147	NA	promoter-TSS (NM_023141)	promoter-TSS (NM_023141)	49	NM_023141	30935	Mm.206737	NM_023141	ENSMUSG00000060519
Irf1	AU020929|Irf-1	interferon regulatory factor 1	protein-coding	chr11	53795126	53795517	+	147	NA	intron (NR_033332, intron 3 of 3)	intron (NR_033332, intron 3 of 3)	24848	NM_001159396	16362	Mm.105218	NM_008390	ENSMUSG00000018899
Elovl5	1110059L23Rik|AI747313|AU043003|HELO1	ELOVL family member 5, elongation of long chain fatty acids (yeast)	protein-coding	chr9	77917447	77918025	+	147	NA	intron (NM_134255, intron 1 of 7)	CpG	371	NM_134255	68801	Mm.430736	NM_134255	ENSMUSG00000032349
Hs6st1	6Ost1	heparan sulfate 6-O-sulfotransferase 1	protein-coding	chr1	36068714	36069331	+	147	NA	exon (NM_015818, exon 1 of 2)	exon (NM_015818, exon 1 of 2)	622	NM_015818	50785	Mm.213566	NM_015818	ENSMUSG00000045216
Hsd17b12	2610510O05Rik|AI172963|KIK-I|Kik1	hydroxysteroid (17-beta) dehydrogenase 12	protein-coding	chr2	94157486	94157865	+	147	NA	intron (NM_019657, intron 1 of 10)	CpG	234	NM_019657	56348	Mm.22505	NM_019657	ENSMUSG00000027195
Elovl5	1110059L23Rik|AI747313|AU043003|HELO1	ELOVL family member 5, elongation of long chain fatty acids (yeast)	protein-coding	chr9	77917447	77918025	+	147	NA	intron (NM_134255, intron 1 of 7)	CpG	371	NM_134255	68801	Mm.430736	NM_134255	ENSMUSG00000032349
Angptl8	EG624219|Gm6484|Rifl	angiopoietin-like 8	protein-coding	chr9	21832671	21833783	+	147	NA	intron (NM_177030, intron 16 of 49)	intron (NM_177030, intron 16 of 49)	-2283	NM_001080940	624219	Mm.440264	NM_001080940	ENSMUSG00000047822
Krcc1	AA792894	lysine-rich coiled-coil 1	protein-coding	chr6	71271693	71272155	+	147	NA	promoter-TSS (NM_145568)	promoter-TSS (NM_145568)	-95	NM_145568	57896	Mm.250569	NM_145568	ENSMUSG00000053012
Angptl8	EG624219|Gm6484|Rifl	angiopoietin-like 8	protein-coding	chr9	21832671	21833783	+	147	NA	intron (NM_177030, intron 16 of 49)	intron (NM_177030, intron 16 of 49)	-2283	NM_001080940	624219	Mm.440264	NM_001080940	ENSMUSG00000047822
Dnajb4	1700029A20Rik|2010306G19Rik|5730460G06Rik	DnaJ heat shock protein family (Hsp40) member B4	protein-coding	chr3	152209929	152210274	+	147	NA	promoter-TSS (NM_001355372)	promoter-TSS (NM_001355372)	-18	NM_001356363	67035	Mm.46746	NM_025926	ENSMUSG00000028035
Ccdc33	4930535E21Rik|Gm1117|Tzip1	coiled-coil domain containing 33	protein-coding	chr9	58092765	58092961	+	146	NA	intron (NM_001311085, intron 2 of 18)	intron (NM_001311085, intron 2 of 18)	9362	NM_029212	382077	Mm.335193	NM_029212	ENSMUSG00000037716
Erp29	1200015M03Rik|2810446M09Rik|AW209030|Erp28|Erp31|PDI-Db	endoplasmic reticulum protein 29	protein-coding	chr5	121451992	121452349	+	146	NA	promoter-TSS (NM_029912)	promoter-TSS (NM_029912)	304	NM_026129	67397	Mm.154570	NM_026129	ENSMUSG00000029616
Zmiz1	BC065120|E330020C23|Gm10397|I920194n01|Rai17|Zimp10	zinc finger, MIZ-type containing 1	protein-coding	chr14	25451366	25451779	+	146	NA	Intergenic	Intergenic	-7613	NM_183208	328365	Mm.227484	NM_183208	ENSMUSG00000007817
Nans	4632418E04Rik|BB056474|Sas	N-acetylneuraminic acid synthase (sialic acid synthase)	protein-coding	chr4	46489224	46489703	+	146	NA	exon (NM_053179, exon 1 of 6)	exon (NM_053179, exon 1 of 6)	134	NM_053179	94181	Mm.249349	NM_053179	ENSMUSG00000028334
Apoc1	Apo-CIB|ApoC-IB|apo-CI|apoC-I	apolipoprotein C-I	protein-coding	chr7	19691733	19692054	+	146	NA	exon (NM_007469, exon 2 of 3)	exon (NM_007469, exon 2 of 3)	766	NM_001110009	11812	Mm.182440	NM_007469	ENSMUSG00000040564
Zbtb39	7030401O21Rik|mKIAA0352	zinc finger and BTB domain containing 39	protein-coding	chr10	127741560	127742727	+	146	NA	exon (NM_198035, exon 2 of 2)	exon (NM_198035, exon 2 of 2)	2605	NM_198035	320080	Mm.27258	NM_198035	ENSMUSG00000044617
Rassf3	AW212023|AW322379	Ras association (RalGDS/AF-6) domain family member 3	protein-coding	chr10	121475560	121476251	+	146	NA	intron (NM_138956, intron 1 of 4)	CpG	345	NM_138956	192678	Mm.41265	NM_138956	ENSMUSG00000025795
Zbtb39	7030401O21Rik|mKIAA0352	zinc finger and BTB domain containing 39	protein-coding	chr10	127741560	127742727	+	146	NA	exon (NM_198035, exon 2 of 2)	exon (NM_198035, exon 2 of 2)	2605	NM_198035	320080	Mm.27258	NM_198035	ENSMUSG00000044617
Zbtb39	7030401O21Rik|mKIAA0352	zinc finger and BTB domain containing 39	protein-coding	chr10	127741560	127742727	+	146	NA	exon (NM_198035, exon 2 of 2)	exon (NM_198035, exon 2 of 2)	2605	NM_198035	320080	Mm.27258	NM_198035	ENSMUSG00000044617
Zbtb39	7030401O21Rik|mKIAA0352	zinc finger and BTB domain containing 39	protein-coding	chr10	127741560	127742727	+	146	NA	exon (NM_198035, exon 2 of 2)	exon (NM_198035, exon 2 of 2)	2605	NM_198035	320080	Mm.27258	NM_198035	ENSMUSG00000044617
Tmem102	4632403M07Rik|Cbap|Tmem102-ps	transmembrane protein 102	protein-coding	chr11	69805118	69805320	+	146	NA	non-coding (NR_027913, exon 1 of 1)	non-coding (NR_027913, exon 1 of 1)	405	NM_001033433	380705	Mm.490673	NM_001033433	ENSMUSG00000089876
Cebpb	C/EBPbeta|CRP2|IL-6DBP|LAP|LIP|NF-IL6|NF-M|Nfil6	CCAAT/enhancer binding protein (C/EBP), beta	protein-coding	chr2	167687906	167688136	+	145	NA	promoter-TSS (NM_009883)	promoter-TSS (NM_009883)	-894	NM_009883	12608	Mm.439656	NM_009883	ENSMUSG00000056501
Shc1	Shc|ShcA|p66|p66shc	src homology 2 domain-containing transforming protein C1	protein-coding	chr3	89418604	89418947	+	145	NA	promoter-TSS (NM_016904)	promoter-TSS (NM_016904)	224	NM_011368	20416	Mm.86595	NM_011368	ENSMUSG00000042626
Tob1	Tob|Trob	transducer of ErbB-2.1	protein-coding	chr11	94137236	94138315	+	145	NA	Intergenic	Intergenic	-73679	NM_009427	22057	Mm.259673	NM_009427	ENSMUSG00000037573
Tob1	Tob|Trob	transducer of ErbB-2.1	protein-coding	chr11	94137236	94138315	+	145	NA	Intergenic	Intergenic	-73679	NM_009427	22057	Mm.259673	NM_009427	ENSMUSG00000037573
Aldh4a1	A930035F14Rik|Ahd-1|Ahd1|Aldh4|Aldh5a1|E330022C09|P5cd|P5cdh|P5cdhl|P5cdhs|Ssdh1	aldehyde dehydrogenase 4 family, member A1	protein-coding	chr4	139629369	139629875	+	145	NA	intron (NM_175438, intron 1 of 14)	intron (NM_175438, intron 1 of 14)	6728	NM_175438	212647	Mm.273571	NM_175438	ENSMUSG00000028737
Fam13b	2610024E20Rik|AW060714|AW546153	family with sequence similarity 13, member B	protein-coding	chr18	34506190	34506779	+	145	NA	intron (NM_146084, intron 1 of 20)	CpG	339	NM_146084	225358	Mm.226899	NM_146084	ENSMUSG00000036501
Ndufb9	1190008J14Rik	NADH dehydrogenase (ubiquinone) 1 beta subcomplex, 9	protein-coding	chr15	58999849	59000312	+	145	NA	intron (NM_144800, intron 3 of 14)	intron (NM_144800, intron 3 of 14)	66270	NM_023172	66218	Mm.322294	NM_023172	ENSMUSG00000022354
Myl12b	1500001M02Rik|C77744|Mylc2b|RLC-B	myosin, light chain 12B, regulatory	protein-coding	chr17	70963701	70963890	+	145	NA	Intergenic	LSU-rRNA_Hsa|rRNA|rRNA	26721	NM_023402	67938	Mm.261329	NM_023402	ENSMUSG00000034868
Tob1	Tob|Trob	transducer of ErbB-2.1	protein-coding	chr11	94137236	94138315	+	145	NA	Intergenic	Intergenic	-73679	NM_009427	22057	Mm.259673	NM_009427	ENSMUSG00000037573
Tob1	Tob|Trob	transducer of ErbB-2.1	protein-coding	chr11	94137236	94138315	+	145	NA	Intergenic	Intergenic	-73679	NM_009427	22057	Mm.259673	NM_009427	ENSMUSG00000037573
Zcchc2	9930114B20Rik|AW212015	zinc finger, CCHC domain containing 2	protein-coding	chr1	105993633	105993970	+	145	NA	intron (NM_001122675, intron 1 of 12)	CpG	3395	NM_001122676	227449	Mm.210188	NM_001122675	ENSMUSG00000038866
Cirbp	Cirp|R74941	cold inducible RNA binding protein	protein-coding	chr10	80167878	80168292	+	145	NA	intron (NR_152857, intron 1 of 7)	CpG	246	NM_007705	12696	Mm.17898	NM_007705	ENSMUSG00000045193
Mrpl4	1110017G11Rik	mitochondrial ribosomal protein L4	protein-coding	chr9	21002714	21003131	+	145	NA	5' UTR (NM_023167, exon 1 of 9)	5' UTR (NM_023167, exon 1 of 9)	185	NM_023167	66163	Mm.427576	NM_023167	ENSMUSG00000003299
Tef	2310028D20Rik	thyrotroph embryonic factor	protein-coding	chr15	81811465	81811718	+	145	NA	exon (NM_017376, exon 1 of 4)	exon (NM_017376, exon 1 of 4)	177	NM_017376	21685	Mm.270278	NM_017376	ENSMUSG00000022389
Aspg	A530050D06Rik|AI429460|Gm690	asparaginase	protein-coding	chr12	112095801	112096364	+	144	NA	Intergenic	Intergenic	-10601	NM_001081169	104816	Mm.77133	NM_001081169	ENSMUSG00000037686
H6pd	AI785303|G6pd1|Gpd-1|Gpd1	hexose-6-phosphate dehydrogenase (glucose 1-dehydrogenase)	protein-coding	chr4	149994190	149994681	+	144	NA	intron (NM_001291004, intron 3 of 4)	intron (NM_001291004, intron 3 of 4)	8801	NM_001291004	100198	Mm.22183	NM_173371	ENSMUSG00000028980
Plxnb2	Debt|plexin-B2	plexin B2	protein-coding	chr15	89172882	89174395	+	144	NA	intron (NM_138749, intron 1 of 37)	CpG	313	NM_001159521	140570	Mm.267514	NM_138749	ENSMUSG00000036606
Dhrsx	C80877|D4Ertd296e|Dhrsxy|Pscad	dehydrogenase/reductase (SDR family) X chromosome	protein-coding	chr4_GL456216_random	15632	16468	+	144	NA	5' UTR (NM_001033326, exon 1 of 7)	5' UTR (NM_001033326, exon 1 of 7)	169	NM_001033326	236082	Mm.305345	NM_001033326	ENSMUSG00000063897
Dhrsx	C80877|D4Ertd296e|Dhrsxy|Pscad	dehydrogenase/reductase (SDR family) X chromosome	protein-coding	chr4_GL456216_random	15632	16468	+	144	NA	5' UTR (NM_001033326, exon 1 of 7)	5' UTR (NM_001033326, exon 1 of 7)	169	NM_001033326	236082	Mm.305345	NM_001033326	ENSMUSG00000063897
Plxnb2	Debt|plexin-B2	plexin B2	protein-coding	chr15	89172882	89174395	+	144	NA	intron (NM_138749, intron 1 of 37)	CpG	313	NM_001159521	140570	Mm.267514	NM_138749	ENSMUSG00000036606
Bcl9l	B9L|BC003321|BCL9-2|DLNB11	B cell CLL/lymphoma 9-like	protein-coding	chr9	44485166	44485585	+	144	NA	intron (NM_001357490, intron 1 of 7)	intron (NM_001357490, intron 1 of 7)	2550	NM_001357490	80288	Mm.370270	NM_030256	ENSMUSG00000063382
Mycbpap	4932408B01Rik|AMAP-1|AW125474	MYCBP associated protein	protein-coding	chr11	94527221	94527456	+	144	NA	Intergenic	Intergenic	-5836	NM_170671	104601	Mm.84725	NM_170671	ENSMUSG00000039110
Tysnd1	1300019N10Rik	trypsin domain containing 1	protein-coding	chr10	61695583	61695966	+	144	NA	exon (NM_001272090, exon 1 of 4)	exon (NM_001272090, exon 1 of 4)	188	NR_073587	71767	Mm.71514	NM_027912	ENSMUSG00000020087
BB123696	-	expressed sequence BB123696	ncRNA	chr13	52829161	52829537	+	144	NA	Intergenic	Intergenic	-72144	NR_027893	105404	Mm.184173	NR_027893
Mir1956	mir-1956|mmu-mir-1956	microRNA 1956	ncRNA	chr3	138526512	138526928	+	144	NA	promoter-TSS (NM_001313980)	promoter-TSS (NM_001313980)	299	NR_035481	100316706		NR_035481	ENSMUSG00000088373
Ncoa2	D1Ertd433e|GRIP-1|Grip1|KAT13C|NCoA-2|SRC-2|TIF2|bHLHe75	nuclear receptor coactivator 2	protein-coding	chr1	13373817	13374361	+	144	NA	promoter-TSS (NM_008678)	promoter-TSS (NM_008678)	-6	NM_008678	17978	Mm.2537	NM_008678	ENSMUSG00000005886
Arrdc3	AI450344|mKIAA1376	arrestin domain containing 3	protein-coding	chr13	80885650	80886488	+	144	NA	promoter-TSS (NR_153411)	promoter-TSS (NR_153411)	-26	NR_153411	105171	Mm.423137	NM_001042591	ENSMUSG00000074794
Lrp1	A2mr|AI316852|CD91|Lrp|b2b1554Clo	low density lipoprotein receptor-related protein 1	protein-coding	chr10	127621322	127621818	+	144	NA	promoter-TSS (NM_008512)	promoter-TSS (NM_008512)	-422	NM_008512	16971	Mm.271854	NM_008512	ENSMUSG00000040249
Arrdc3	AI450344|mKIAA1376	arrestin domain containing 3	protein-coding	chr13	80885650	80886488	+	144	NA	promoter-TSS (NR_153411)	promoter-TSS (NR_153411)	-26	NR_153411	105171	Mm.423137	NM_001042591	ENSMUSG00000074794
Gcc1	4932417P04Rik	golgi coiled coil 1	protein-coding	chr6	28420868	28421563	+	144	NA	exon (NM_028900, exon 1 of 2)	exon (NM_028900, exon 1 of 2)	509	NM_028900	74375	Mm.332950	NM_028900	ENSMUSG00000029708
Ncoa2	D1Ertd433e|GRIP-1|Grip1|KAT13C|NCoA-2|SRC-2|TIF2|bHLHe75	nuclear receptor coactivator 2	protein-coding	chr1	13373817	13374361	+	144	NA	promoter-TSS (NM_008678)	promoter-TSS (NM_008678)	-6	NM_008678	17978	Mm.2537	NM_008678	ENSMUSG00000005886
Parn	1200003I18Rik|DAN	poly(A)-specific ribonuclease (deadenylation nuclease)	protein-coding	chr16	13667610	13668215	+	144	NA	intron (NM_001358453, intron 1 of 22)	CpG	258	NM_001358453	74108	Mm.182350	NM_028761	ENSMUSG00000022685
Cox20	2310005N03Rik|Fam36a	COX20 Cox2 chaperone	protein-coding	chr1	178318417	178319051	+	144	NA	promoter-TSS (NM_025511)	promoter-TSS (NM_025511)	-419	NM_025511	66359	Mm.489720	NM_025511	ENSMUSG00000026500
Arrdc3	AI450344|mKIAA1376	arrestin domain containing 3	protein-coding	chr13	80885650	80886488	+	144	NA	promoter-TSS (NR_153411)	promoter-TSS (NR_153411)	-26	NR_153411	105171	Mm.423137	NM_001042591	ENSMUSG00000074794
Uba5	5730525G14Rik|AW240750|Ube1dc1	ubiquitin-like modifier activating enzyme 5	protein-coding	chr9	104062705	104063165	+	144	NA	promoter-TSS (NM_175324)	promoter-TSS (NM_175324)	186	NM_025692	66663	Mm.224935	NM_025692	ENSMUSG00000032557
Arrdc3	AI450344|mKIAA1376	arrestin domain containing 3	protein-coding	chr13	80885650	80886488	+	144	NA	promoter-TSS (NR_153411)	promoter-TSS (NR_153411)	-26	NR_153411	105171	Mm.423137	NM_001042591	ENSMUSG00000074794
Gcc1	4932417P04Rik	golgi coiled coil 1	protein-coding	chr6	28420868	28421563	+	144	NA	exon (NM_028900, exon 1 of 2)	exon (NM_028900, exon 1 of 2)	509	NM_028900	74375	Mm.332950	NM_028900	ENSMUSG00000029708
Trabd	5730502D15Rik|AL023039	TraB domain containing	protein-coding	chr15	89077872	89078268	+	144	NA	intron (NM_026485, intron 1 of 9)	intron (NM_026485, intron 1 of 9)	2006	NM_026485	67976	Mm.284710	NM_026485	ENSMUSG00000015363
Ap2m1	-	adaptor-related protein complex 2, mu 1 subunit	protein-coding	chr16	20535553	20536123	+	144	NA	intron (NM_001302970, intron 1 of 10)	CpG	358	NM_001302970	11773	Mm.18946	NM_009679	ENSMUSG00000022841
Ubb	AL033289|Rps27a|Uba52|Ubb2|Ubc	ubiquitin B	protein-coding	chr11	62550522	62550999	+	144	NA	promoter-TSS (NR_002875)	promoter-TSS (NR_002875)	-411	NM_011664	22187	Mm.371592	NM_011664	ENSMUSG00000019505
Jph4	9330157P13Rik|JP-4|JPHL1	junctophilin 4	protein-coding	chr14	55153386	55154312	+	144	NA	Intergenic	MLTR14|LTR|ERV1	-36914	NM_177049	319984	Mm.19047	NM_177049	ENSMUSG00000022208
Creld2	5730592L21Rik|C85758	cysteine-rich with EGF-like domains 2	protein-coding	chr15	88827710	88827949	+	144	NA	Intergenic	Intergenic	8183	NM_029720	76737	Mm.292567	NM_029720	ENSMUSG00000023272
Jph4	9330157P13Rik|JP-4|JPHL1	junctophilin 4	protein-coding	chr14	55153386	55154312	+	144	NA	Intergenic	MLTR14|LTR|ERV1	-36914	NM_177049	319984	Mm.19047	NM_177049	ENSMUSG00000022208
BC003965	Ccsmst1	cDNA sequence BC003965	protein-coding	chr17	25184619	25185133	+	144	NA	exon (NM_183150, exon 2 of 2)	exon (NM_183150, exon 2 of 2)	315	NM_183150	214489	Mm.274433	NM_183150	ENSMUSG00000067722
Abracl	1700028I04Rik|3110003A17Rik	ABRA C-terminal like	protein-coding	chr10	18022879	18023314	+	144	NA	promoter-TSS (NM_001359560)	promoter-TSS (NM_001359560)	-6	NM_001359560	73112	Mm.276041	NM_028440	ENSMUSG00000078453
Zfp865	6430526N21Rik|Znf865	zinc finger protein 865	protein-coding	chr7	5020561	5020752	+	144	NA	intron (NM_001033383, intron 1 of 2)	CpG	280	NM_001290426	319748	Mm.86607	NM_001033383	ENSMUSG00000074405
Stx18	1810035L21Rik|4933425D03Rik|AU041562	syntaxin 18	protein-coding	chr5	38038990	38039668	+	144	NA	promoter-TSS (NM_001289535)	promoter-TSS (NM_001289535)	99	NM_001359398	71116	Mm.18959	NM_026959	ENSMUSG00000029125
4833418N02Rik	-	RIKEN cDNA 4833418N02 gene	ncRNA	chr17	87282426	87282703	+	143	NA	promoter-TSS (NM_028639)	promoter-TSS (NM_028639)	250	NR_015506	74597	Mm.63783	NR_015506	ENSMUSG00000085287
Hfe2	2310035L15Rik|5230400G09Rik|AI414844|AI789733|DL-M|HJV|Rgmc|hemojuvelin	hemochromatosis type 2 (juvenile)	protein-coding	chr3	96528270	96528651	+	143	NA	exon (NM_027126, exon 4 of 4)	exon (NM_027126, exon 4 of 4)	3275	NM_027126	69585	Mm.171314	NM_027126	ENSMUSG00000038403
Ski	2310012I02Rik|2610001A11Rik|AA062172|AA589460|BC004088	ski sarcoma viral oncogene homolog (avian)	protein-coding	chr4	155216804	155217963	+	143	NA	intron (NM_011385, intron 1 of 6)	intron (NM_011385, intron 1 of 6)	5152	NM_011385	20481	Mm.28520	NM_011385	ENSMUSG00000029050
Crocc	-	ciliary rootlet coiled-coil, rootletin	protein-coding	chr4	141037776	141038071	+	143	NA	exon (NM_172122, exon 14 of 37)	exon (NM_172122, exon 14 of 37)	15738	NM_172122	230872	Mm.80685	NM_172122	ENSMUSG00000040860
Mbd6	D10Wsu93e	methyl-CpG binding domain protein 6	protein-coding	chr10	127288717	127289272	+	143	NA	promoter-TSS (NM_033072)	promoter-TSS (NM_033072)	24	NM_001347171	110962	Mm.372826	NM_033072	ENSMUSG00000025409
Zc3h4	Bwq1|Gm768|Kiaa1064-hp|mKIAA1064	zinc finger CCCH-type containing 4	protein-coding	chr7	16400921	16401498	+	143	NA	promoter-TSS (NM_198631)	promoter-TSS (NM_198631)	13	NM_198631	330474	Mm.333594	NM_198631	ENSMUSG00000059273
Pcx	Pc|Pcb	pyruvate carboxylase	protein-coding	chr19	4509826	4510081	+	143	NA	promoter-TSS (NM_001162946)	promoter-TSS (NM_001162946)	-519	NM_001162946	18563	Mm.1845	NM_008797	ENSMUSG00000024892
Coq8a	4632432J16Rik|AI462003|Adck3|Cabc1|mKIAA0451	coenzyme Q8A	protein-coding	chr1	180216237	180216673	+	143	NA	Intergenic	Intergenic	-20435	NM_023341	67426	Mm.38330	NM_023341	ENSMUSG00000026489
Dhrs7	2310016E22Rik|5730564L20Rik|AW061210|Retdsr4|Retsdr4	dehydrogenase/reductase (SDR family) member 7	protein-coding	chr12	72664480	72665182	+	143	NA	promoter-TSS (NM_025522)	promoter-TSS (NM_025522)	-3	NM_025522	66375	Mm.289653	NM_025522	ENSMUSG00000021094
Ivns1abp	1190004M08Rik|1700126I16Rik|AA960440|HSPC068|ND1|NS-1|NS1-BP|Nd1-L|Nd1-S|mKIAA0850	influenza virus NS1A binding protein	protein-coding	chr1	151344494	151345487	+	143	NA	intron (NM_001039511, intron 1 of 7)	CpG	492	NM_054102	117198	Mm.33764	NM_028582	ENSMUSG00000023150
Ski	2310012I02Rik|2610001A11Rik|AA062172|AA589460|BC004088	ski sarcoma viral oncogene homolog (avian)	protein-coding	chr4	155216804	155217963	+	143	NA	intron (NM_011385, intron 1 of 6)	intron (NM_011385, intron 1 of 6)	5152	NM_011385	20481	Mm.28520	NM_011385	ENSMUSG00000029050
Ski	2310012I02Rik|2610001A11Rik|AA062172|AA589460|BC004088	ski sarcoma viral oncogene homolog (avian)	protein-coding	chr4	155216804	155217963	+	143	NA	intron (NM_011385, intron 1 of 6)	intron (NM_011385, intron 1 of 6)	5152	NM_011385	20481	Mm.28520	NM_011385	ENSMUSG00000029050
Rnps1	-	ribonucleic acid binding protein S1	protein-coding	chr17	24414737	24415141	+	143	NA	promoter-TSS (NR_033554)	promoter-TSS (NR_033554)	264	NM_001080128	19826	Mm.1951	NM_009070	ENSMUSG00000034681
Unk	B230379M23Rik|Unkh|Zc3h5|Zc3hdc5|mKIAA1753	unkempt family zinc finger	protein-coding	chr11	116030295	116030801	+	143	NA	intron (NM_001286006, intron 1 of 15)	CpG	232	NM_172569	217331	Mm.297706	NM_172569	ENSMUSG00000020770
Gm13205	AA408865	predicted gene 13205	ncRNA	chr4	148994786	148994955	+	143	NA	intron (NM_019781, intron 3 of 8)	intron (NM_019781, intron 3 of 8)	-42548	NR_154553	108168987	Mm.393596	NR_154553
Gm5099	EG329123	predicted gene 5099	ncRNA	chr1	38241324	38241590	+	143	NA	intron (NM_001290814, intron 10 of 21)	intron (NM_001290814, intron 10 of 21)	109374	NR_151587	329123	Mm.207123	NR_151587	ENSMUSG00000102716
Bcl2l1	Bcl(X)L|Bcl-XL|Bcl2l|BclX|bcl-x|bcl2-L-1	BCL2-like 1	protein-coding	chr2	152830914	152831330	+	143	NA	promoter-TSS (NM_001289717)	promoter-TSS (NM_001289717)	-405	NM_001289739	12048	Mm.238213	NM_009743	ENSMUSG00000007659
Med26	5730493L18Rik|AI414941|AW495270|Crsp7	mediator complex subunit 26	protein-coding	chr8	72548581	72549135	+	143	NA	promoter-TSS (NM_027485)	promoter-TSS (NM_027485)	-548	NM_027485	70625	Mm.235885	NM_027485	ENSMUSG00000045248
Ski	2310012I02Rik|2610001A11Rik|AA062172|AA589460|BC004088	ski sarcoma viral oncogene homolog (avian)	protein-coding	chr4	155216804	155217963	+	143	NA	intron (NM_011385, intron 1 of 6)	intron (NM_011385, intron 1 of 6)	5152	NM_011385	20481	Mm.28520	NM_011385	ENSMUSG00000029050
Lasp1	AA408629|Def-4|LASP-1|MLN 50|SH3P6|Tg(Col1a1-lacZ)1Ngma	LIM and SH3 protein 1	protein-coding	chr11	97816880	97817330	+	143	NA	intron (NM_010688, intron 3 of 6)	intron (NM_010688, intron 3 of 6)	17540	NM_010688	16796	Mm.271967	NM_010688	ENSMUSG00000038366
Ddx6	1110001P04Rik|C430015D01Rik|E230023J21Rik|HLR2|mRCK/P54|p54|rck	DEAD (Asp-Glu-Ala-Asp) box polypeptide 6	protein-coding	chr9	44604921	44605571	+	143	NA	intron (NM_001357703, intron 1 of 13)	CpG	354	NM_001357702	13209	Mm.267061	NM_007841	ENSMUSG00000032097
Gm31763	-	predicted gene, 31763	ncRNA	chr10	67003376	67003551	+	143	NA	Intergenic	Intergenic	-1612	NR_110511	102634101	Mm.445258	NR_110511	ENSMUSG00000112925
Madd	9630059K23Rik|IG20	MAP-kinase activating death domain	protein-coding	chr2	91159204	91159445	+	143	NA	intron (NM_001177719, intron 21 of 34)	intron (NM_001177719, intron 21 of 34)	19997	NM_001177720	228355	Mm.36410	NM_145527	ENSMUSG00000040687
Sorbs3	SCAM-1|SH3P3|Sh3d4|vinexin-g	sorbin and SH3 domain containing 3	protein-coding	chr14	70233878	70234085	+	143	NA	intron (NM_001304991, intron 10 of 14)	B1_Mus1|SINE|Alu	-26310	NM_011366	20410	Mm.5068	NM_011366	ENSMUSG00000022091
Stt3a	AA408947|BB081708|Itm1	STT3, subunit of the oligosaccharyltransferase complex, homolog A (S. cerevisiae)	protein-coding	chr9	36767267	36767596	+	143	NA	intron (NM_008408, intron 1 of 17)	intron (NM_008408, intron 1 of 17)	147	NM_008408	16430	Mm.2863	NM_008408	ENSMUSG00000032116
Dpp8	2310004I03Rik|4932434F09Rik|AI666706|DPP VIII	dipeptidylpeptidase 8	protein-coding	chr9	65032459	65032827	+	143	NA	intron (NM_028906, intron 1 of 20)	CpG	185	NM_028906	74388	Mm.202749	NM_028906	ENSMUSG00000032393
Tkt	p68	transketolase	protein-coding	chr14	30549396	30549951	+	143	NA	intron (NM_009388, intron 1 of 13)	intron (NM_009388, intron 1 of 13)	542	NM_009388	21881	Mm.290692	NM_009388	ENSMUSG00000021957
Cela3a	Gm13011	chymotrypsin-like elastase family, member 3A	protein-coding	chr4	137387967	137388891	+	143	NA	Intergenic	CpG	21362	NM_001126318	242711	Mm.475541	NM_001126318	ENSMUSG00000078520
A630075F10Rik	4831414D02|Gm4722	RIKEN cDNA A630075F10 gene	ncRNA	chr2	170094401	170094969	+	143	NA	Intergenic	ORR1E|LTR|ERVL-MaLR	-23907	NR_033632	100043910	Mm.468546	NR_033632	ENSMUSG00000097065
Cdc37l1	2700033A15Rik|BB159850|Cdc37l|Harc	cell division cycle 37-like 1	protein-coding	chr19	28990441	28990709	+	143	NA	exon (NM_001302443, exon 1 of 7)	exon (NM_001302443, exon 1 of 7)	223	NM_001302380	67072	Mm.78875	NM_025950	ENSMUSG00000024780
Ak3	AA407498|AI506714|AK-3|Ak3l|Ak3l1|Akl3l	adenylate kinase 3	protein-coding	chr19	29047524	29048141	+	143	NA	promoter-TSS (NM_021299)	promoter-TSS (NM_021299)	70	NM_021299	56248	Mm.196067	NM_021299	ENSMUSG00000024782
A630001O12Rik	Gm45803	RIKEN cDNA A630001O12 gene	ncRNA	chr8	126805781	126806238	+	143	NA	Intergenic	Intergenic	-43011	NR_151740	414091	Mm.240068	NM_001033546
Rnf186	9130020G10Rik	ring finger protein 186	protein-coding	chr4	138967131	138967744	+	142	NA	exon (NM_025786, exon 1 of 1)	exon (NM_025786, exon 1 of 1)	325	NM_025786	66825	Mm.252312	NM_025786	ENSMUSG00000070661
Pfn1	Pfn	profilin 1	protein-coding	chr11	70655645	70656088	+	142	NA	Intergenic	CpG-2177	-1216	NM_011072	18643	Mm.2647	NM_011072	ENSMUSG00000018293
Sh2b3	AI429800|Lnk	SH2B adaptor protein 3	protein-coding	chr5	121838872	121839187	+	142	NA	Intergenic	Intergenic	-2170	NM_001306128	16923	Mm.65493	NM_008507	ENSMUSG00000042594
Erlin1	2810439N09Rik|C80197|Keo4|Spfh1	ER lipid raft associated 1	protein-coding	chr19	44069186	44070020	+	142	NA	promoter-TSS (NM_145502)	promoter-TSS (NM_145502)	83	NM_145502	226144	Mm.279865	NM_145502	ENSMUSG00000025198
Cpsf7	5730453I16Rik|AL022757|C330017N18Rik	cleavage and polyadenylation specific factor 7	protein-coding	chr19	10525304	10525688	+	142	NA	promoter-TSS (NM_025333)	promoter-TSS (NM_025333)	252	NM_172302	269061	Mm.490260	NM_172302	ENSMUSG00000034820
Gadd45g	AI327420|C86281|CR6|DDIT2|OIG37	growth arrest and DNA-damage-inducible 45 gamma	protein-coding	chr13	51848079	51848926	+	142	NA	TTS (NM_011817)	TTS (NM_011817)	1827	NM_011817	23882	Mm.281298	NM_011817	ENSMUSG00000021453
Zhx2	Afr-1|Afr1|Raf|mKIAA0854	zinc fingers and homeoboxes 2	protein-coding	chr15	57695475	57695919	+	142	NA	intron (NM_199449, intron 1 of 3)	CpG	1030	NM_199449	387609	Mm.36557	NM_199449	ENSMUSG00000071757
Thnsl2	BC051244|TSH2	threonine synthase-like 2 (bacterial)	protein-coding	chr6	71143952	71144466	+	142	NA	intron (NM_178413, intron 1 of 9)	CpG	171	NM_001033929	232078	Mm.37547	NM_178413	ENSMUSG00000054474
Lmbrd2	9930036E21Rik	LMBR1 domain containing 2	protein-coding	chr15	9140602	9140938	+	142	NA	promoter-TSS (NM_013787)	promoter-TSS (NM_013787)	200	NM_177178	320506	Mm.259886	NM_177178	ENSMUSG00000039704
1700020I14Rik	1190006L01Rik|4933437I03Rik|AI451541|AI585852|AW538376|AW558897|Cyrano	RIKEN cDNA 1700020I14 gene	ncRNA	chr2	119594354	119594705	+	142	NA	intron (NR_027832, intron 1 of 2)	CpG	233	NR_027832	66602	Mm.379181	NR_015473	ENSMUSG00000085438
Hnrnpf	4833420I20Rik|AA407306|Hnrpf	heterogeneous nuclear ribonucleoprotein F	protein-coding	chr6	117917020	117917538	+	142	NA	promoter-TSS (NM_001166427)	promoter-TSS (NM_001166427)	-15	NM_001166427	98758	Mm.422979	NM_133834	ENSMUSG00000042079
2210417A02Rik	AV081004	RIKEN cDNA 2210417A02 gene	ncRNA	chr5	148747680	148748145	+	142	NA	Intergenic	URR1B|DNA|hAT-Charlie	6072	NR_028285	70138	Mm.417834	NR_028285	ENSMUSG00000086494
Son	2900011L12Rik|AA409051|AU067731|C81487|mKIAA1019|nrebp	Son DNA binding protein	protein-coding	chr16	91655367	91655683	+	142	NA	exon (NM_178880, exon 3 of 12)	exon (NM_178880, exon 3 of 12)	7701	NM_019973	20658	Mm.46401	NM_019973	ENSMUSG00000022961
Srsf7	35kDa|9430065L19Rik|9G8|NX-96|Sfrs7	serine/arginine-rich splicing factor 7	protein-coding	chr17	80206836	80207228	+	142	NA	intron (NM_001360435, intron 1 of 6)	CpG	273	NM_001195487	225027	Mm.292016	NM_146083	ENSMUSG00000024097
Abcg2	ABC15|ABCP|AI428558|BCRP|Bcrp1|MXR|MXR1	ATP binding cassette subfamily G member 2 (Junior blood group)	protein-coding	chr6	58640375	58640766	+	142	NA	intron (NM_011920, intron 1 of 15)	CpG	43898	NM_011920	26357	Mm.333096	NM_011920	ENSMUSG00000029802
Zc3h4	Bwq1|Gm768|Kiaa1064-hp|mKIAA1064	zinc finger CCCH-type containing 4	protein-coding	chr7	16400332	16400694	+	142	NA	promoter-TSS (NM_198631)	promoter-TSS (NM_198631)	-683	NM_198631	330474	Mm.333594	NM_198631	ENSMUSG00000059273
Cog7	5630400E24Rik|Gm167	component of oligomeric golgi complex 7	protein-coding	chr7	121953702	121953909	+	142	NA	intron (NM_001033318, intron 7 of 16)	B4A|SINE|B4	27888	NM_001033318	233824	Mm.442015	NM_001033318	ENSMUSG00000034951
Zmiz1	BC065120|E330020C23|Gm10397|I920194n01|Rai17|Zimp10	zinc finger, MIZ-type containing 1	protein-coding	chr14	25487877	25488176	+	141	NA	intron (NM_183208, intron 1 of 23)	intron (NM_183208, intron 1 of 23)	28841	NM_001310666	328365	Mm.227484	NM_183208	ENSMUSG00000007817
Cbs	AI047524|AI303044|HIP4	cystathionine beta-synthase	protein-coding	chr17	31630930	31631590	+	141	NA	intron (NM_001271353, intron 2 of 15)	intron (NM_001271353, intron 2 of 15)	5945	NM_001271353	12411	Mm.206417	NM_144855	ENSMUSG00000024039
Dapk1	D13Ucla1|DAP-Kinase	death associated protein kinase 1	protein-coding	chr13	60601906	60602823	+	141	NA	intron (NM_134062, intron 1 of 26)	CpG	153	NM_134062	69635	Mm.24103	NM_029653	ENSMUSG00000021559
Angptl8	EG624219|Gm6484|Rifl	angiopoietin-like 8	protein-coding	chr9	21835557	21836107	+	141	NA	intron (NM_001080940, intron 1 of 3)	intron (NM_001080940, intron 1 of 3)	322	NM_001080940	624219	Mm.440264	NM_001080940	ENSMUSG00000047822
Cbs	AI047524|AI303044|HIP4	cystathionine beta-synthase	protein-coding	chr17	31630930	31631590	+	141	NA	intron (NM_001271353, intron 2 of 15)	intron (NM_001271353, intron 2 of 15)	5945	NM_001271353	12411	Mm.206417	NM_144855	ENSMUSG00000024039
Angptl8	EG624219|Gm6484|Rifl	angiopoietin-like 8	protein-coding	chr9	21835557	21836107	+	141	NA	intron (NM_001080940, intron 1 of 3)	intron (NM_001080940, intron 1 of 3)	322	NM_001080940	624219	Mm.440264	NM_001080940	ENSMUSG00000047822
Mir3075	mir-3075|mmu-mir-3075	microRNA 3075	ncRNA	chr14	25548594	25548822	+	141	NA	intron (NM_183208, intron 3 of 23)	intron (NM_183208, intron 3 of 23)	14269	NR_037236	100526533		NR_037236	ENSMUSG00000093081
Mgll	AA589436|Magl|Mgl	monoglyceride lipase	protein-coding	chr6	88743762	88744323	+	141	NA	intron (NM_001166250, intron 2 of 3)	intron (NM_001166250, intron 2 of 3)	19338	NM_001166250	23945	Mm.272197	NM_011844	ENSMUSG00000033174
Pim3	BC026639|Kid1	proviral integration site 3	protein-coding	chr15	88864967	88865433	+	140	NA	3' UTR (NM_145478, exon 6 of 6)	3' UTR (NM_145478, exon 6 of 6)	3006	NM_145478	223775	Mm.400129	NM_145478	ENSMUSG00000035828
Cyp27a1	1300013A03Rik|Cyp27	cytochrome P450, family 27, subfamily a, polypeptide 1	protein-coding	chr1	74713573	74713829	+	140	NA	exon (NM_024264, exon 1 of 9)	exon (NM_024264, exon 1 of 9)	166	NM_024264	104086	Mm.85083	NM_024264	ENSMUSG00000026170
Map4k4	9430080K19Rik|AU043147|AU045934|AW046177|HGK|Nik	mitogen-activated protein kinase kinase kinase kinase 4	protein-coding	chr1	39939357	39939617	+	140	NA	intron (NM_001252202, intron 2 of 29)	MLTR11A|LTR|ERVK	38574	NM_008696	26921	Mm.491139	NM_008696	ENSMUSG00000026074
Prok2	Bv8|PK2|Prok1	prokineticin 2	protein-coding	chr6	99971578	99971871	+	140	NA	Intergenic	Intergenic	-245332	NM_001037539	50501	Mm.87365	NM_015768	ENSMUSG00000030069
Gm7538	EG665194	predicted gene 7538	ncRNA	chr5	119338229	119338751	+	140	NA	Intergenic	ID_B1|SINE|B4	-138472	NR_046033	665194	Mm.491047	NR_046033	ENSMUSG00000107334
Mbl2	L-MBP|MBL|MBL-C|MBP-C	mannose-binding lectin (protein C) 2	protein-coding	chr19	30309915	30310099	+	140	NA	Intergenic	ORR1C2|LTR|ERVL-MaLR	77050	NM_010776	17195	Mm.30045	NM_010776	ENSMUSG00000024863
2810410L24Rik	-	RIKEN cDNA 2810410L24 gene	ncRNA	chr11	120185235	120186262	+	140	NA	TTS (NR_030682)	TTS (NR_030682)	4108	NR_030682	100042332	Mm.269766	NR_030682
Ttc32	1700013G20Rik	tetratricopeptide repeat domain 32	protein-coding	chr12	9030007	9030429	+	140	NA	intron (NM_029321, intron 1 of 2)	CpG	221	NM_029321	75516	Mm.37581	NM_029321	ENSMUSG00000066637
Gnpnat1	AU017428|AU040593|EMeg32|Gpnat1|Gsnpat	glucosamine-phosphate N-acetyltransferase 1	protein-coding	chr14	45388485	45389016	+	140	NA	promoter-TSS (NM_019425)	promoter-TSS (NM_019425)	46	NM_019425	54342	Mm.312945	NM_019425	ENSMUSG00000037722
Calu	9530075H20Rik	calumenin	protein-coding	chr6	29347566	29348013	+	140	NA	promoter-TSS (NM_184053)	promoter-TSS (NM_184053)	-317	NM_184053	12321	Mm.392075	NM_007594	ENSMUSG00000029767
Hfe	MR2	hemochromatosis	protein-coding	chr13	23710201	23710814	+	140	NA	intron (NM_010424, intron 1 of 5)	intron (NM_010424, intron 1 of 5)	347	NM_010424	15216	Mm.2681	NM_010424	ENSMUSG00000006611
Atg3	2610016C12Rik|APG3|Apg3l|Atg3l|PC3-96	autophagy related 3	protein-coding	chr16	45158810	45159335	+	140	NA	promoter-TSS (NM_001356453)	promoter-TSS (NM_001356453)	243	NM_026402	67841	Mm.41775	NM_026402	ENSMUSG00000022663
Mrpl12	0610034O11Rik|1500031N16Rik|L12mt|MRP-L12|Rpml12	mitochondrial ribosomal protein L12	protein-coding	chr11	120484693	120485026	+	140	NA	TTS (NM_008244)	TTS (NM_008244)	222	NM_027204	56282	Mm.133851	NM_027204	ENSMUSG00000039640
Saa1	Saa-1|Saa2	serum amyloid A 1	protein-coding	chr7	46746239	46746487	+	140	NA	Intergenic	Intergenic	-3383	NM_009117	20208	Mm.148800	NM_009117	ENSMUSG00000074115
Parva	2010012A22Rik|5430400F08Rik|AI225929|AU042898|Actp|CH-ILKBP|Parvin	parvin, alpha	protein-coding	chr7	112444518	112445106	+	140	NA	intron (NM_020606, intron 1 of 12)	intron (NM_020606, intron 1 of 12)	17106	NM_020606	57342	Mm.143763	NM_020606	ENSMUSG00000030770
Wdr26	1600024A01Rik|AA693241|AI447817|AU044014|C77982|Gid7	WD repeat domain 26	protein-coding	chr1	181258451	181258924	+	140	NA	Intergenic	Intergenic	-46709	NM_145514	226757	Mm.289082	NM_145514	ENSMUSG00000038733
2810410L24Rik	-	RIKEN cDNA 2810410L24 gene	ncRNA	chr11	120185235	120186262	+	140	NA	TTS (NR_030682)	TTS (NR_030682)	4108	NR_030682	100042332	Mm.269766	NR_030682
Mical3	C130040D16Rik|Mical-3|mKIAA1364	microtubule associated monooxygenase, calponin and LIM domain containing 3	protein-coding	chr6	121122874	121123087	+	140	NA	intron (NM_001270475, intron 1 of 31)	intron (NM_001270475, intron 1 of 31)	8042	NM_001270475	194401	Mm.122399	NM_153396	ENSMUSG00000051586
Lppos	1110054M08Rik|AI481106	LIM domain containing preferred translocation partner in lipoma, opposite strand	ncRNA	chr16	24393139	24394182	+	140	NA	promoter-TSS (NR_037954)	promoter-TSS (NR_037954)	-5	NR_037954	68841	Mm.361995	NR_037954
Thrb	Nr1a2|T3R[b]|T3Rbeta|Thrb1|Thrb2|c-erbAbeta	thyroid hormone receptor beta	protein-coding	chr14	17659959	17661177	+	140	NA	promoter-TSS (NM_001113417)	promoter-TSS (NM_001113417)	-392	NM_001113417	21834	Mm.32563	NM_009380	ENSMUSG00000021779
Gm30173	-	predicted gene, 30173	ncRNA	chr3	52600784	52601434	+	140	NA	Intergenic	Intergenic	84145	NR_153344	102631981	Mm.394225	NR_153344
Myom1	D430047A17Rik	myomesin 1	protein-coding	chr17	71089533	71089973	+	140	NA	intron (NM_001083934, intron 19 of 36)	intron (NM_001083934, intron 19 of 36)	70196	NM_001083934	17929	Mm.4103	NM_010867	ENSMUSG00000024049
Noct	AU043840|Ccr4|Ccrn4l	nocturnin	protein-coding	chr3	51201559	51202011	+	140	NA	Intergenic	Intergenic	-22662	NM_009834	12457	Mm.86541	NM_009834	ENSMUSG00000023087
Sppl2a	2010106G01Rik|C130089K23Rik	signal peptide peptidase like 2A	protein-coding	chr2	126932615	126933284	+	140	NA	exon (NM_023220, exon 1 of 15)	exon (NM_023220, exon 1 of 15)	286	NM_023220	66552	Mm.269928	NM_023220	ENSMUSG00000027366
Gm12887	-	predicted gene 12887	protein-coding	chr4	122008126	122008850	+	140	NA	Intergenic	Intergenic	-386363	NM_001099309	666927	Mm.465133	NM_001099309	ENSMUSG00000078575
Als2cl	79H19D|79H19E|BC022645|D930044G19Rik|mRn.49018	ALS2 C-terminal like	protein-coding	chr9	110879847	110880523	+	140	NA	promoter-TSS (NM_146228)	promoter-TSS (NM_146228)	11	NM_001146059	235633	Mm.86338	NM_146228	ENSMUSG00000044037
Cxadr	2610206D03Rik|AU016810|AW553441|CAR|MCAR|MCVADR	coxsackie virus and adenovirus receptor	protein-coding	chr16	78301806	78302256	+	140	NA	intron (NM_001025192, intron 1 of 6)	CpG	360	NM_001025192	13052	Mm.66222	NM_009988	ENSMUSG00000022865
Gm3219	-	B-cell CLL/lymphoma 7C pseudogene	pseudo	chr14	34348602	34349032	+	140	NA	Intergenic	Intergenic	3762	NR_027380	100041231	Mm.425871	NR_027380
Lrrc74a	EG627607|Gm6772|Lrrc74	leucine rich repeat containing 74A	protein-coding	chr12	86801632	86802300	+	140	NA	Intergenic	Intergenic	67597	NM_001195767	627607	Mm.341880	NM_001195767	ENSMUSG00000059114
Nipsnap2	AV006093|Gbas	nipsnap homolog 2	protein-coding	chr5	129725034	129725577	+	140	NA	intron (NM_008095, intron 1 of 9)	CpG	230	NM_008095	14467	Mm.12468	NM_008095	ENSMUSG00000029432
Thrb	Nr1a2|T3R[b]|T3Rbeta|Thrb1|Thrb2|c-erbAbeta	thyroid hormone receptor beta	protein-coding	chr14	17659959	17661177	+	140	NA	promoter-TSS (NM_001113417)	promoter-TSS (NM_001113417)	-392	NM_001113417	21834	Mm.32563	NM_009380	ENSMUSG00000021779
Zbtb7b	Thpok|Zfp67|c-Krox	zinc finger and BTB domain containing 7B	protein-coding	chr3	89392979	89393279	+	140	NA	5' UTR (NM_009565, exon 1 of 3)	5' UTR (NM_009565, exon 1 of 3)	249	NM_009565	22724	Mm.262184	NM_009565	ENSMUSG00000028042
Dnajb1	0610007I11Rik|DjB1|HSPF1|Hdj1|Hsp40	DnaJ heat shock protein family (Hsp40) member B1	protein-coding	chr8	83608275	83608632	+	139	NA	promoter-TSS (NM_001308227)	promoter-TSS (NM_001308227)	-95	NM_001308227	81489	Mm.282092	NM_018808	ENSMUSG00000005483
Trim11	-	tripartite motif-containing 11	protein-coding	chr11	58978124	58978826	+	139	NA	exon (NM_001290988, exon 1 of 7)	exon (NM_001290988, exon 1 of 7)	382	NM_053168	94091	Mm.248049	NM_053168	ENSMUSG00000020455
Fdft1	SQS|SS	farnesyl diphosphate farnesyl transferase 1	protein-coding	chr14	63164624	63164907	+	139	NA	intron (NM_001360211, intron 1 of 7)	intron (NM_001360211, intron 1 of 7)	13122	NM_001360211	14137	Mm.474432	NM_010191	ENSMUSG00000021273
Slc25a47	AI132487|AI876593|HDMCP	solute carrier family 25, member 47	protein-coding	chr12	108853147	108853867	+	139	NA	intron (NM_001012310, intron 2 of 5)	intron (NM_001012310, intron 2 of 5)	2378	NM_001012310	104910	Mm.202653	NM_001012310	ENSMUSG00000048856
Slc38a6	AW322671|EG625098	solute carrier family 38, member 6	protein-coding	chr12	73286851	73287188	+	139	NA	promoter-TSS (NM_029580)	promoter-TSS (NM_029580)	171	NM_001037717	625098	Mm.32075	NM_001037717	ENSMUSG00000044712
Clic4	D0Jmb3|TU-74|mc3s5|mtCLIC	chloride intracellular channel 4 (mitochondrial)	protein-coding	chr4	135223936	135224161	+	139	NA	intron (NM_013885, intron 3 of 5)	intron (NM_013885, intron 3 of 5)	48712	NM_013885	29876	Mm.257765	NM_013885	ENSMUSG00000037242
Gm15417	-	predicted gene 15417	ncRNA	chr3	89393931	89395003	+	139	NA	intron (NR_040404, intron 1 of 1)	intron (NR_040404, intron 1 of 1)	177	NR_040404	545539	Mm.393389	NR_040403	ENSMUSG00000074466
Gucd1	1110038D17Rik	guanylyl cyclase domain containing 1	protein-coding	chr10	75517003	75517252	+	139	NA	promoter-TSS (NM_026095)	promoter-TSS (NM_026095)	254	NM_175133	68778	Mm.29382	NM_175133	ENSMUSG00000033416
Abhd11	1110054D16Rik|A630008N09Rik|Wbscr21	abhydrolase domain containing 11	protein-coding	chr5	135008517	135008829	+	139	NA	promoter-TSS (NM_001190437)	promoter-TSS (NM_001190437)	-479	NM_001190437	68758	Mm.389700	NM_145215	ENSMUSG00000040532
Pim3	BC026639|Kid1	proviral integration site 3	protein-coding	chr15	88850767	88851607	+	139	NA	Intergenic	Intergenic	-11007	NM_145478	223775	Mm.400129	NM_145478	ENSMUSG00000035828
Mkl2	Gt4-1|MRTF-B|Mrtfb|mKIAA1243	MKL/myocardin-like 2	protein-coding	chr16	13256090	13257078	+	139	NA	intron (NM_001122667, intron 1 of 16)	CpG	103	NM_001122667	239719	Mm.270643	NM_153588	ENSMUSG00000009569
Gale	2310002A12Rik|AI323962	galactose-4-epimerase, UDP	protein-coding	chr4	135963166	135963537	+	139	NA	promoter-TSS (NM_001356493)	promoter-TSS (NM_001356493)	-374	NM_001356493	74246	Mm.247946	NM_178389	ENSMUSG00000028671
Hnrnpul1	E130317O14Rik|E1B-AP5|E1BAP5|Hnrnpul|Hnrpul1	heterogeneous nuclear ribonucleoprotein U-like 1	protein-coding	chr7	25754150	25754726	+	139	NA	exon (NM_144922, exon 1 of 15)	exon (NM_144922, exon 1 of 15)	321	NM_144922	232989	Mm.254223	NM_144922	ENSMUSG00000040725
Eef1e1	1110003A02Rik	eukaryotic translation elongation factor 1 epsilon 1	protein-coding	chr13	38658832	38659010	+	139	NA	exon (NM_025380, exon 1 of 4)	exon (NM_025380, exon 1 of 4)	107	NM_025380	66143	Mm.490319	NM_025380	ENSMUSG00000001707
Plin5	2310076L09Rik|AI415325|AW109675|Lsdp5|MLDP|PAT-1	perilipin 5	protein-coding	chr17	56117340	56117555	+	139	NA	promoter-TSS (NM_001077348)	promoter-TSS (NM_001077348)	101	NM_025874	66968	Mm.254985	NM_025874	ENSMUSG00000011305
Acsf2	-	acyl-CoA synthetase family member 2	protein-coding	chr11	94601513	94602327	+	139	NA	promoter-TSS (NM_153807)	promoter-TSS (NM_153807)	-134	NM_153807	264895	Mm.386885	NM_153807	ENSMUSG00000076435
Adh5	Adh-5|Adh3|GSNOR	alcohol dehydrogenase 5 (class III), chi polypeptide	protein-coding	chr3	138443197	138443452	+	139	NA	intron (NM_007410, intron 1 of 8)	CpG	231	NM_007410	11532	Mm.3874	NM_007410	ENSMUSG00000028138
Adipor1	2810031L11Rik|ACDCR1|CGI-45|Paqr1	adiponectin receptor 1	protein-coding	chr1	134415432	134415941	+	139	NA	promoter-TSS (NM_001306069)	promoter-TSS (NM_001306069)	22	NM_001306069	72674	Mm.259976	NM_028320	ENSMUSG00000026457
Gm15417	-	predicted gene 15417	ncRNA	chr3	89393931	89395003	+	139	NA	intron (NR_040404, intron 1 of 1)	intron (NR_040404, intron 1 of 1)	177	NR_040404	545539	Mm.393389	NR_040403	ENSMUSG00000074466
Cxxc5	4930415K17Rik	CXXC finger 5	protein-coding	chr18	35823349	35823860	+	138	NA	Intergenic	Intergenic	-6184	NM_133687	67393	Mm.94560	NM_133687	ENSMUSG00000046668
Apoe	AI255918|Apo-E	apolipoprotein E	protein-coding	chr7	19700594	19700944	+	138	NA	TTS (NM_016871)	TTS (NM_016871)	-1581	NM_001305843	11816	Mm.305152	NM_009696	ENSMUSG00000002985
Nsd3	6720429E03|A530023P05|AI528490|WHISTLE|Whsc1l1	nuclear receptor binding SET domain protein 3	protein-coding	chr8	25601543	25602105	+	138	NA	promoter-TSS (NM_001308482)	promoter-TSS (NM_001308482)	223	NM_001308481	234135	Mm.217337	NM_001001735	ENSMUSG00000054823
Proser1	2810046L04Rik|9330161F11	proline and serine rich 1	protein-coding	chr3	53463824	53463987	+	138	NA	promoter-TSS (NM_172501)	promoter-TSS (NM_172501)	88	NM_173382	212127	Mm.491292	NM_173382	ENSMUSG00000049504
1700021F05Rik	-	RIKEN cDNA 1700021F05 gene	protein-coding	chr10	43540535	43541018	+	138	NA	intron (NM_026411, intron 1 of 3)	CpG	242	NM_026411	67851	Mm.209953	NM_026411	ENSMUSG00000019797
Zc3hav1	1200014N16Rik|2900058M19Rik|9130009D18Rik|9830115L13Rik|ARTD13|D6Bwg1452e|ZAP	zinc finger CCCH type, antiviral 1	protein-coding	chr6	38353886	38354813	+	138	NA	5' UTR (NM_001347122, exon 1 of 13)	5' UTR (NM_001347122, exon 1 of 13)	254	NM_001347122	78781	Mm.25243	NM_028421	ENSMUSG00000029826
Zc3hav1	1200014N16Rik|2900058M19Rik|9130009D18Rik|9830115L13Rik|ARTD13|D6Bwg1452e|ZAP	zinc finger CCCH type, antiviral 1	protein-coding	chr6	38353886	38354813	+	138	NA	5' UTR (NM_001347122, exon 1 of 13)	5' UTR (NM_001347122, exon 1 of 13)	254	NM_001347122	78781	Mm.25243	NM_028421	ENSMUSG00000029826
Fzd8	Fz8	frizzled class receptor 8	protein-coding	chr18	9212233	9214122	+	137	NA	exon (NM_008058, exon 1 of 1)	exon (NM_008058, exon 1 of 1)	321	NM_008058	14370	Mm.184289	NM_008058	ENSMUSG00000036904
Galnt2	AI480629	polypeptide N-acetylgalactosaminyltransferase 2	protein-coding	chr8	124278280	124278916	+	137	NA	intron (NM_139272, intron 1 of 15)	intron (NM_139272, intron 1 of 15)	47204	NM_139272	108148	Mm.33808	NM_139272	ENSMUSG00000089704
Fzd8	Fz8	frizzled class receptor 8	protein-coding	chr18	9212233	9214122	+	137	NA	exon (NM_008058, exon 1 of 1)	exon (NM_008058, exon 1 of 1)	321	NM_008058	14370	Mm.184289	NM_008058	ENSMUSG00000036904
Adprhl2	AI836109|Arh3	ADP-ribosylhydrolase like 2	protein-coding	chr4	126321095	126321680	+	137	NA	TTS (NM_011902)	TTS (NM_011902)	316	NM_133883	100206	Mm.11285	NM_133883	ENSMUSG00000042558
Mgst3	2010012L10Rik|2010306B17Rik|2700004G04Rik|AA516734|GST-III	microsomal glutathione S-transferase 3	protein-coding	chr1	167394181	167394358	+	137	NA	promoter-TSS (NM_025569)	promoter-TSS (NM_025569)	-472	NM_025569	66447	Mm.218286	NM_025569	ENSMUSG00000026688
Tob1	Tob|Trob	transducer of ErbB-2.1	protein-coding	chr11	94133821	94134913	+	137	NA	Intergenic	Intergenic	-77087	NM_009427	22057	Mm.259673	NM_009427	ENSMUSG00000037573
Fzd8	Fz8	frizzled class receptor 8	protein-coding	chr18	9212233	9214122	+	137	NA	exon (NM_008058, exon 1 of 1)	exon (NM_008058, exon 1 of 1)	321	NM_008058	14370	Mm.184289	NM_008058	ENSMUSG00000036904
Trim14	5830400N10Rik|pub	tripartite motif-containing 14	protein-coding	chr4	46537739	46538668	+	137	NA	3' UTR (NM_178893, exon 13 of 13)	3' UTR (NM_178893, exon 13 of 13)	-2062	NM_029077	74735	Mm.240252	NM_029077	ENSMUSG00000039853
Nedd4l	1300012C07Rik|Nedd4-2|Nedd4b	neural precursor cell expressed, developmentally down-regulated gene 4-like	protein-coding	chr18	65025935	65026265	+	137	NA	intron (NM_031881, intron 1 of 29)	intron (NM_031881, intron 1 of 29)	2573	NM_031881	83814	Mm.98668	NM_031881	ENSMUSG00000024589
Atf1	-	activating transcription factor 1	protein-coding	chr15	100227554	100228138	+	137	NA	promoter-TSS (NM_007497)	promoter-TSS (NM_007497)	-13	NM_007497	11908	Mm.676	NM_007497	ENSMUSG00000023027
Crcp	AL022669	calcitonin gene-related peptide-receptor component protein	protein-coding	chr5	130029255	130029558	+	137	NA	promoter-TSS (NM_007761)	promoter-TSS (NM_007761)	100	NM_007761	12909	Mm.18072	NM_007761	ENSMUSG00000025532
Tuba4a	M[a]4|Tuba4	tubulin, alpha 4A	protein-coding	chr1	75215697	75216617	+	137	NA	TTS (NM_011494)	TTS (NM_011494)	3137	NM_001313723	22145	Mm.1155	NM_009447	ENSMUSG00000026202
Fzd8	Fz8	frizzled class receptor 8	protein-coding	chr18	9212233	9214122	+	137	NA	exon (NM_008058, exon 1 of 1)	exon (NM_008058, exon 1 of 1)	321	NM_008058	14370	Mm.184289	NM_008058	ENSMUSG00000036904
Fzd8	Fz8	frizzled class receptor 8	protein-coding	chr18	9212233	9214122	+	137	NA	exon (NM_008058, exon 1 of 1)	exon (NM_008058, exon 1 of 1)	321	NM_008058	14370	Mm.184289	NM_008058	ENSMUSG00000036904
Fzd8	Fz8	frizzled class receptor 8	protein-coding	chr18	9212233	9214122	+	137	NA	exon (NM_008058, exon 1 of 1)	exon (NM_008058, exon 1 of 1)	321	NM_008058	14370	Mm.184289	NM_008058	ENSMUSG00000036904
Snord104	-	small nucleolar RNA, C/D box 104	snoRNA	chr11	106513512	106513718	+	137	NA	exon (NM_198292, exon 9 of 12)	exon (NM_198292, exon 9 of 12)	12624	NR_030703	100216537		NR_030703	ENSMUSG00000065126
Trim14	5830400N10Rik|pub	tripartite motif-containing 14	protein-coding	chr4	46537739	46538668	+	137	NA	3' UTR (NM_178893, exon 13 of 13)	3' UTR (NM_178893, exon 13 of 13)	-2062	NM_029077	74735	Mm.240252	NM_029077	ENSMUSG00000039853
Osbpl1a	G430090F17Rik|Gm753|ORP-1|Osbpl1b	oxysterol binding protein-like 1A	protein-coding	chr18	12861794	12862970	+	137	NA	5' UTR (NM_001252493, exon 1 of 15)	5' UTR (NM_001252493, exon 1 of 15)	331	NM_001252493	64291	Mm.259470	NM_020573	ENSMUSG00000044252
Tnfaip8l1	2600017J23Rik|TIPE1	tumor necrosis factor, alpha-induced protein 8-like 1	protein-coding	chr17	56170841	56171342	+	137	NA	intron (NM_025566, intron 1 of 1)	intron (NM_025566, intron 1 of 1)	8600	NM_025566	66443	Mm.2312	NM_025566	ENSMUSG00000044469
Capg	gCap39|mbh1	capping protein (actin filament), gelsolin-like	protein-coding	chr6	72567988	72568209	+	137	NA	intron (NM_001253692, intron 11 of 11)	B3A|SINE|B2	18451	NM_001271395	12332	Mm.18626	NM_007599	ENSMUSG00000056737
Tmem147	2010004E11Rik|5033425B17Rik|Nifie14	transmembrane protein 147	protein-coding	chr7	30729209	30729539	+	137	NA	TTS (NM_001290631)	TTS (NM_001290631)	160	NM_027215	69804	Mm.27499	NM_027215	ENSMUSG00000006315
Fzd8	Fz8	frizzled class receptor 8	protein-coding	chr18	9212233	9214122	+	137	NA	exon (NM_008058, exon 1 of 1)	exon (NM_008058, exon 1 of 1)	321	NM_008058	14370	Mm.184289	NM_008058	ENSMUSG00000036904
Clu	AI893575|ApoJ|Cli|D14Ucla3|SP-40|Sgp-2|Sgp2|Sugp-2	clusterin	protein-coding	chr14	65968710	65969041	+	137	NA	intron (NM_013492, intron 1 of 8)	intron (NM_013492, intron 1 of 8)	392	NM_013492	12759	Mm.200608	NM_013492	ENSMUSG00000022037
Scarb1	AI120173|CD36|Cd36l1|Chohd1|Cla-1|Cla1|D5Ertd460e|Hdlq1|Hlb398|SR-B1|SR-BI|SRBI|Srb1|mSR-BI	scavenger receptor class B, member 1	protein-coding	chr5	125330553	125331422	+	137	NA	intron (NM_001205083, intron 1 of 10)	intron (NM_001205083, intron 1 of 10)	10107	NM_001205083	20778	Mm.282242	NM_016741	ENSMUSG00000037936
Tpcn1	5730403B01Rik|Tpc1|mKIAA1169	two pore channel 1	protein-coding	chr5	120559313	120559524	+	137	NA	intron (NM_145853, intron 3 of 27)	intron (NM_145853, intron 3 of 27)	29195	NM_145853	252972	Mm.114054	NM_145853	ENSMUSG00000032741
Srrt	2810019G02Rik|ASR2A|ASR2B|ASR2C|ASR2D|Ars2|Asr2	serrate RNA effector molecule homolog (Arabidopsis)	protein-coding	chr5	137307128	137307659	+	137	NA	intron (NM_001359602, intron 1 of 19)	CpG-11663	281	NM_001359602	83701	Mm.387734	NM_031405	ENSMUSG00000037364
Mir192	Mirn192|mir-192|mmu-mir-192	microRNA 192	ncRNA	chr19	6264525	6264975	+	137	NA	promoter-TSS (NR_029720)	promoter-TSS (NR_029720)	-94	NR_029720	387187		NR_029720	ENSMUSG00000065523
Rnf14	2310075C09Rik|2610005D23Rik|AA986456|AU041447|D18Ertd188e|D7Bwg0165e|Triad2	ring finger protein 14	protein-coding	chr18	38296726	38297096	+	137	NA	5' UTR (NM_001164621, exon 1 of 10)	5' UTR (NM_001164621, exon 1 of 10)	106	NM_001164621	56736	Mm.228903	NM_020012	ENSMUSG00000060450
Vegfa	Vegf|Vpf	vascular endothelial growth factor A	protein-coding	chr17	45997288	45997846	+	137	NA	Intergenic	Intergenic	27596	NM_001110266	22339	Mm.282184	NM_009505	ENSMUSG00000023951
Tuba4a	M[a]4|Tuba4	tubulin, alpha 4A	protein-coding	chr1	75215697	75216617	+	137	NA	TTS (NM_011494)	TTS (NM_011494)	3137	NM_001313723	22145	Mm.1155	NM_009447	ENSMUSG00000026202
Top2b	D230016L12Rik|Top-2	topoisomerase (DNA) II beta	protein-coding	chr14	16365308	16366219	+	137	NA	intron (NM_009409, intron 1 of 35)	CpG	557	NM_009409	21974	Mm.130362	NM_009409	ENSMUSG00000017485
2019-03-01	1300013F15Rik|Mosc1	mitochondrial amidoxime reducing component 1	protein-coding	chr1	184811504	184811749	+	137	NA	promoter-TSS (NM_001290273)	promoter-TSS (NM_001290273)	-326	NM_001290273	66112	Mm.272457	NM_001081361	ENSMUSG00000026621
Tob1	Tob|Trob	transducer of ErbB-2.1	protein-coding	chr11	94133821	94134913	+	137	NA	Intergenic	Intergenic	-77087	NM_009427	22057	Mm.259673	NM_009427	ENSMUSG00000037573
Alad	ALADH|Lv	aminolevulinate, delta-, dehydratase	protein-coding	chr4	62517260	62517535	+	137	NA	intron (NM_008525, intron 1 of 11)	intron (NM_008525, intron 1 of 11)	2512	NM_001276446	17025	Mm.6988	NM_008525	ENSMUSG00000028393
Osbpl1a	G430090F17Rik|Gm753|ORP-1|Osbpl1b	oxysterol binding protein-like 1A	protein-coding	chr18	12861794	12862970	+	137	NA	5' UTR (NM_001252493, exon 1 of 15)	5' UTR (NM_001252493, exon 1 of 15)	331	NM_001252493	64291	Mm.259470	NM_020573	ENSMUSG00000044252
Fzd8	Fz8	frizzled class receptor 8	protein-coding	chr18	9212233	9214122	+	137	NA	exon (NM_008058, exon 1 of 1)	exon (NM_008058, exon 1 of 1)	321	NM_008058	14370	Mm.184289	NM_008058	ENSMUSG00000036904
Eno1	0610008I15|AL022784|Eno-1|MBP-1	enolase 1, alpha non-neuron	protein-coding	chr4	150236691	150237011	+	137	NA	promoter-TSS (NM_001025388).2	promoter-TSS (NM_001025388).2	-346	NM_023119	13806	Mm.70666	NM_023119	ENSMUSG00000063524
Fzd8	Fz8	frizzled class receptor 8	protein-coding	chr18	9212233	9214122	+	137	NA	exon (NM_008058, exon 1 of 1)	exon (NM_008058, exon 1 of 1)	321	NM_008058	14370	Mm.184289	NM_008058	ENSMUSG00000036904
Scarb1	AI120173|CD36|Cd36l1|Chohd1|Cla-1|Cla1|D5Ertd460e|Hdlq1|Hlb398|SR-B1|SR-BI|SRBI|Srb1|mSR-BI	scavenger receptor class B, member 1	protein-coding	chr5	125330553	125331422	+	137	NA	intron (NM_001205083, intron 1 of 10)	intron (NM_001205083, intron 1 of 10)	10107	NM_001205083	20778	Mm.282242	NM_016741	ENSMUSG00000037936
Actn4	C77391	actinin alpha 4	protein-coding	chr7	28960422	28960615	+	136	NA	intron (NM_021895, intron 1 of 20)	intron (NM_021895, intron 1 of 20)	1814	NM_001360549	60595	Mm.81144	NM_021895	ENSMUSG00000054808
Vgll4	BC048841|VGL-4	vestigial like family member 4	protein-coding	chr6	114889148	114889397	+	136	NA	intron (NM_001356371, intron 3 of 5)	intron (NM_001356371, intron 3 of 5)	32549	NM_177683	232334	Mm.268357	NM_177683	ENSMUSG00000030315
Apoa1	Alp-1|Apoa-1|Brp-14|Ltw-1|Lvtw-1|Sep-1|Sep-2|Sep2|apo-AI|apoA-I	apolipoprotein A-I	protein-coding	chr9	46228366	46228557	+	136	NA	promoter-TSS (NM_009692)	promoter-TSS (NM_009692)	-169	NM_009692	11806	Mm.26743	NM_009692	ENSMUSG00000032083
G530011O06Rik	-	RIKEN cDNA G530011O06 gene	ncRNA	chrY	90743796	90744541	+	136	NA	Intergenic	CpG	10882	NR_137283	654820	Mm.34441	NM_001039559	ENSMUSG00000072844
Fahd1	1110025H10Rik|AV002085	fumarylacetoacetate hydrolase domain containing 1	protein-coding	chr17	24849570	24850223	+	136	NA	promoter-TSS (NM_024284)	promoter-TSS (NM_024284)	406	NM_023480	68636	Mm.347964	NM_023480	ENSMUSG00000045316
Gfra1	AU042498	glial cell line derived neurotrophic factor family receptor alpha 1	protein-coding	chr19	58455725	58456094	+	136	NA	promoter-TSS (NR_104342)	promoter-TSS (NR_104342)	-511	NM_010279	14585	Mm.88367	NM_010279	ENSMUSG00000025089
Tmem11	5730466P16Rik|AA409091	transmembrane protein 11	protein-coding	chr11	60878981	60879386	+	136	NA	promoter-TSS (NM_001168507)	promoter-TSS (NM_001168507)	-145	NM_001168507	216821	Mm.28063	NM_173453	ENSMUSG00000043284
Rffl	1700051E09Rik|4930516L10Rik|BG080975|Carp2	ring finger and FYVE like domain containing protein	protein-coding	chr11	82870440	82871289	+	136	NA	promoter-TSS (NM_001164570)	promoter-TSS (NM_001164570)	-120	NM_001164570	67338	Mm.341608	NM_026097	ENSMUSG00000020696
2019-09-09	MSF1|Msf|PNUTL4|Sint1	septin 9	protein-coding	chr11	117204036	117204643	+	136	NA	intron (NM_001113486, intron 1 of 11)	intron (NM_001113486, intron 1 of 11)	4678	NM_001113486	53860	Mm.38450	NM_017380	ENSMUSG00000059248
Osbpl1a	G430090F17Rik|Gm753|ORP-1|Osbpl1b	oxysterol binding protein-like 1A	protein-coding	chr18	12941589	12941850	+	136	NA	5' UTR (NM_207530, exon 1 of 28)	5' UTR (NM_207530, exon 1 of 28)	122	NM_207530	64291	Mm.259470	NM_020573	ENSMUSG00000044252
Rspry1	4930470D19Rik|AI608258	ring finger and SPRY domain containing 1	protein-coding	chr8	94602037	94603011	+	136	NA	promoter-TSS (NM_028221)	promoter-TSS (NM_028221)	583	NM_026274	67610	Mm.109074	NM_026274	ENSMUSG00000050079
Rspry1	4930470D19Rik|AI608258	ring finger and SPRY domain containing 1	protein-coding	chr8	94602037	94603011	+	136	NA	promoter-TSS (NM_028221)	promoter-TSS (NM_028221)	583	NM_026274	67610	Mm.109074	NM_026274	ENSMUSG00000050079
Timm17a	Tim17a|mTim17a	translocase of inner mitochondrial membrane 17a	protein-coding	chr1	135313420	135313697	+	136	NA	5' UTR (NM_001360857, exon 1 of 6)	5' UTR (NM_001360857, exon 1 of 6)	179	NM_001360858	21854	Mm.2368	NM_011590	ENSMUSG00000062580
Pim3	BC026639|Kid1	proviral integration site 3	protein-coding	chr15	88864107	88864805	+	136	NA	exon (NM_145478, exon 5 of 6)	exon (NM_145478, exon 5 of 6)	2262	NM_145478	223775	Mm.400129	NM_145478	ENSMUSG00000035828
AU040320	A730047D20Rik|AAVR|Kiaa0319l	expressed sequence AU040320	protein-coding	chr4	126753601	126754170	+	136	NA	promoter-TSS (NM_011986)	promoter-TSS (NM_011986)	115	NM_001355196	100317	Mm.206206	NM_133886	ENSMUSG00000028830
Mir7226	Gm27630|mmu-mir-7226	microRNA 7226	ncRNA	chr4	118230326	118231063	+	136	NA	intron (NM_011213, intron 13 of 32)	intron (NM_011213, intron 13 of 32)	-20130	NR_106085	102466820		NR_106085	ENSMUSG00000098596
Slc46a3	1200006F02Rik	solute carrier family 46, member 3	protein-coding	chr5	147894477	147894773	+	136	NA	5' UTR (NM_027872, exon 1 of 6)	5' UTR (NM_027872, exon 1 of 6)	190	NM_001357002	71706	Mm.153218	NM_027872	ENSMUSG00000029650
4930591A17Rik	-	RIKEN cDNA 4930591A17 gene	protein-coding	chr2	179290859	179291146	+	135	NA	Intergenic	Intergenic	-123934	NM_026596	68175	Mm.158187	NM_026596
Skor1	AV273001|C230094B15Rik|Corl1|Lbxcor1	SKI family transcriptional corepressor 1	protein-coding	chr9	63133970	63134197	+	135	NA	Intergenic	Intergenic	12897	NM_172446	207667	Mm.36349	NM_172446	ENSMUSG00000022245
Nat9	1110028N05Rik	N-acetyltransferase 9 (GCN5-related, putative)	protein-coding	chr11	115178079	115178558	+	135	NA	intron (NM_012030, intron 3 of 5)	intron (NM_012030, intron 3 of 5)	8998	NM_025400	66176	Mm.86823	NM_025400	ENSMUSG00000015542
Cald1	4833423D12Rik|AI195384|AV071549|AW536160|C920027I18Rik	caldesmon 1	protein-coding	chr6	34709557	34709932	+	135	NA	intron (NM_145575, intron 1 of 11)	T-rich|Low_complexity|Low_complexity	300	NM_145575	109624	Mm.308134	NM_145575	ENSMUSG00000029761
Strip1	6330569M22Rik|6530401O14Rik|Fam40a	striatin interacting protein 1	protein-coding	chr3	107631175	107631640	+	135	NA	intron (NM_153563, intron 1 of 20)	CpG	303	NM_153563	229707	Mm.278643	NM_153563	ENSMUSG00000014601
Rap1gap	1300019I11Rik|2310004O14Rik|AI427470|ARPP-90|Gap|Rap1GAP1|Rap1ga1	Rap1 GTPase-activating protein	protein-coding	chr4	137741878	137742102	+	135	NA	3' UTR (NM_007431, exon 12 of 12)	3' UTR (NM_007431, exon 12 of 12)	17529	NR_138592	110351	Mm.180763	NM_029563	ENSMUSG00000041351
Cgn	6330408J11Rik	cingulin	protein-coding	chr3	94786060	94786761	+	135	NA	5' UTR (NM_001037711, exon 1 of 21)	5' UTR (NM_001037711, exon 1 of 21)	105	NM_001293727	70737	Mm.87634	NM_001037711	ENSMUSG00000068876
Slc25a47	AI132487|AI876593|HDMCP	solute carrier family 25, member 47	protein-coding	chr12	108854072	108855063	+	135	NA	intron (NM_001012310, intron 4 of 5)	intron (NM_001012310, intron 4 of 5)	3438	NM_001012310	104910	Mm.202653	NM_001012310	ENSMUSG00000048856
Fgfr4	Fgfr-4	fibroblast growth factor receptor 4	protein-coding	chr13	55152656	55153061	+	135	NA	promoter-TSS (NM_008011)	promoter-TSS (NM_008011)	40	NM_008011	14186	Mm.276715	NM_008011	ENSMUSG00000005320
Hif1a	AA959795|HIF-1-alpha|HIF1-alpha|HIF1alpha|MOP1|bHLHe78	hypoxia inducible factor 1, alpha subunit	protein-coding	chr12	73779533	73779780	+	135	NA	Intergenic	Intergenic	-121668	NM_001313920	15251	Mm.3879	NM_010431	ENSMUSG00000021109
Mocs1	3110045D15Rik|AI043170|AW536397	molybdenum cofactor synthesis 1	protein-coding	chr17	49432287	49432527	+	135	NA	intron (NM_020042, intron 1 of 10)	intron (NM_020042, intron 1 of 10)	4043	NM_028464	56738	Mm.22256	NM_020042	ENSMUSG00000064120
Slc25a47	AI132487|AI876593|HDMCP	solute carrier family 25, member 47	protein-coding	chr12	108854072	108855063	+	135	NA	intron (NM_001012310, intron 4 of 5)	intron (NM_001012310, intron 4 of 5)	3438	NM_001012310	104910	Mm.202653	NM_001012310	ENSMUSG00000048856
Fdxr	AR	ferredoxin reductase	protein-coding	chr11	115276647	115276886	+	135	NA	intron (NM_007997, intron 1 of 11)	intron (NM_007997, intron 1 of 11)	203	NM_007997	14149	Mm.4719	NM_007997	ENSMUSG00000018861
Paip2	2310050K10Rik|AU045972	polyadenylate-binding protein-interacting protein 2	protein-coding	chr18	35598679	35599129	+	135	NA	intron (NM_001357471, intron 1 of 3)	CpG	287	NM_001357472	67869	Mm.126534	NM_026420	ENSMUSG00000037058
Rassf5	1300019G20Rik|Maxp1|Nore1|Nore1A|Nore1B|Rapl	Ras association (RalGDS/AF-6) domain family member 5	protein-coding	chr1	131244692	131245662	+	135	NA	promoter-TSS (NM_001313731)	promoter-TSS (NM_001313731)	1	NM_001313731	54354	Mm.248291	NM_018750	ENSMUSG00000026430
Setd1b	AA516740|BC035291|KMT2G|mKIAA1076	SET domain containing 1B	protein-coding	chr5	123142986	123143468	+	135	NA	intron (NM_001040398, intron 2 of 16)	intron (NM_001040398, intron 2 of 16)	1034	NM_001040398	208043	Mm.250391	NM_177581	ENSMUSG00000038384
Elovl5	1110059L23Rik|AI747313|AU043003|HELO1	ELOVL family member 5, elongation of long chain fatty acids (yeast)	protein-coding	chr9	77953080	77953626	+	135	NA	intron (NM_134255, intron 1 of 7)	intron (NM_134255, intron 1 of 7)	35988	NM_134255	68801	Mm.430736	NM_134255	ENSMUSG00000032349
Rassf5	1300019G20Rik|Maxp1|Nore1|Nore1A|Nore1B|Rapl	Ras association (RalGDS/AF-6) domain family member 5	protein-coding	chr1	131244692	131245662	+	135	NA	promoter-TSS (NM_001313731)	promoter-TSS (NM_001313731)	1	NM_001313731	54354	Mm.248291	NM_018750	ENSMUSG00000026430
Glyctk	6230410P16Rik|C430006L12	glycerate kinase	protein-coding	chr9	106157112	106157346	+	135	NA	exon (NM_174846, exon 2 of 4)	exon (NM_174846, exon 2 of 4)	909	NM_174846	235582	Mm.335420	NM_174846	ENSMUSG00000020258
Zbtb24	BC055367|Bif1|Bsg1|ZNF450	zinc finger and BTB domain containing 24	protein-coding	chr10	41450436	41450658	+	135	NA	intron (NR_102360, intron 1 of 6)	CpG	189	NM_153398	268294	Mm.258475	NM_153398	ENSMUSG00000019826
Slc8b1	AF261233|NCKX6|NCLX|Slc24a6	solute carrier family 8 (sodium/lithium/calcium exchanger), member B1	protein-coding	chr5	120516673	120517419	+	134	NA	intron (NM_001177595, intron 2 of 13)	intron (NM_001177595, intron 2 of 13)	5854	NM_001177595	170756	Mm.291070	NM_133221	ENSMUSG00000032754
4930534H03Rik	-	RIKEN cDNA 4930534H03 gene	ncRNA	chr10	91258259	91258520	+	134	NA	Intergenic	L1Md_T|LINE|L1	-37770	NR_151510	102633753	Mm.416936	NR_151510
Foxa2	HNF3-beta|HNF3beta|Hnf-3b|Hnf3b|Tcf-3b|Tcf3b	forkhead box A2	protein-coding	chr2	148045730	148047034	+	134	NA	promoter-TSS (NM_001291067)	promoter-TSS (NM_001291067)	-434	NM_001291065	15376	Mm.938	NM_010446	ENSMUSG00000037025
Fam43a	Tuf1	family with sequence similarity 43, member A	protein-coding	chr16	30793475	30793930	+	134	NA	Intergenic	Intergenic	193979	NM_177632	224093	Mm.28244	NM_177632	ENSMUSG00000046546
Kdm6b	1700064E03Rik|BC038313|Jmjd3|mKIAA0346	KDM1 lysine (K)-specific demethylase 6B	protein-coding	chr11	69418437	69418861	+	134	NA	Intergenic	Intergenic	-4974	NM_001017426	216850	Mm.261201	NM_001017426	ENSMUSG00000018476
Kbtbd11	2900016B01Rik|4930465M17Rik|mKIAA0711	kelch repeat and BTB (POZ) domain containing 11	protein-coding	chr8	14996041	14996495	+	134	NA	intron (NM_001037736, intron 26 of 27)	intron (NM_001037736, intron 26 of 27)	-14757	NM_029116	74901	Mm.46675	NM_029116	ENSMUSG00000055675
Rplp1	2410042H16Rik|Arpp1|C430017H15Rik	ribosomal protein, large, P1	protein-coding	chr9	61808797	61809008	+	134	NA	Intergenic	Intergenic	105608	NM_018853	56040	Mm.3158	NM_018853	ENSMUSG00000007892
Foxa2	HNF3-beta|HNF3beta|Hnf-3b|Hnf3b|Tcf-3b|Tcf3b	forkhead box A2	protein-coding	chr2	148045730	148047034	+	134	NA	promoter-TSS (NM_001291067)	promoter-TSS (NM_001291067)	-434	NM_001291065	15376	Mm.938	NM_010446	ENSMUSG00000037025
Plcd1	AW212592|C79986	phospholipase C, delta 1	protein-coding	chr9	119091919	119092169	+	134	NA	intron (NM_019676, intron 1 of 14)	intron (NM_019676, intron 1 of 14)	1458	NM_019676	18799	Mm.23963	NM_019676	ENSMUSG00000010660
Tm2d1	2310026L18Rik|AA990549|Bbp	TM2 domain containing 1	protein-coding	chr4	98382923	98383235	+	134	NA	exon (NM_053157, exon 1 of 7)	exon (NM_053157, exon 1 of 7)	186	NM_053157	94043	Mm.331719	NM_053157	ENSMUSG00000028563
Rad1	mRAD1	RAD1 checkpoint DNA exonuclease	protein-coding	chr15	10486093	10486297	+	134	NA	promoter-TSS (NM_026396)	promoter-TSS (NM_026396)	157	NM_001289447	19355	Mm.38376	NM_011232	ENSMUSG00000022248
Qsox1	1300003H02Rik|QSOX|Qscn6|SOx|b2b2673Clo	quiescin Q6 sulfhydryl oxidase 1	protein-coding	chr1	155795201	155795841	+	134	NA	intron (NM_001024945, intron 2 of 11)	intron (NM_001024945, intron 2 of 11)	17378	NM_001024945	104009	Mm.27035	NM_023268	ENSMUSG00000033684
Mir5098	mmu-mir-5098|mu-mir-5098	microRNA 5098	ncRNA	chr17	28290719	28291222	+	134	NA	intron (NM_011145, intron 3 of 7)	intron (NM_011145, intron 3 of 7)	-17348	NR_039557	100628577		NR_039557	ENSMUSG00000093061
Gdf15	MIC-1|NAG-1|SBF	growth differentiation factor 15	protein-coding	chr8	70631028	70631566	+	134	NA	intron (NM_011819, intron 1 of 1)	intron (NM_011819, intron 1 of 1)	798	NM_011819	23886	Mm.31325	NM_011819	ENSMUSG00000038508
Akap9	5730481H23Rik|AKAP-9|AKAP450|AW545847|C79026|G1-448-15|PRKA9|mKIAA0803|mei2-5|repro12	A kinase (PRKA) anchor protein (yotiao) 9	protein-coding	chr5	3927899	3928705	+	134	NA	5' UTR (NM_194462, exon 1 of 48)	5' UTR (NM_194462, exon 1 of 48)	116	NM_194462	100986	Mm.46044	NM_194462	ENSMUSG00000040407
A230028O05Rik	-	RIKEN cDNA A230028O05 gene	ncRNA	chr16	25059058	25059290	+	134	NA	promoter-TSS (NR_040374)	promoter-TSS (NR_040374)	-465	NR_040374	319487	Mm.137341	NR_040374	ENSMUSG00000096960
Chordc1	1110001O09Rik|AA409036|Chp-1|morgana	cysteine and histidine-rich domain (CHORD)-containing, zinc-binding protein 1	protein-coding	chr9	18292208	18292646	+	134	NA	exon (NM_025844, exon 1 of 11)	exon (NM_025844, exon 1 of 11)	160	NM_025844	66917	Mm.103534	NM_025844	ENSMUSG00000001774
Qsox1	1300003H02Rik|QSOX|Qscn6|SOx|b2b2673Clo	quiescin Q6 sulfhydryl oxidase 1	protein-coding	chr1	155795201	155795841	+	134	NA	intron (NM_001024945, intron 2 of 11)	intron (NM_001024945, intron 2 of 11)	17378	NM_001024945	104009	Mm.27035	NM_023268	ENSMUSG00000033684
Gm13205	AA408865	predicted gene 13205	ncRNA	chr4	149014494	149014730	+	134	NA	intron (NM_019781, intron 3 of 8)	MT2A|LTR|ERVL	-62290	NR_154553	108168987	Mm.393596	NR_154553
Ip6k2	1500005N04Rik|AW050208|Ihpk2	inositol hexaphosphate kinase 2	protein-coding	chr9	108795804	108796484	+	134	NA	5' UTR (NM_029634, exon 1 of 6)	5' UTR (NM_029634, exon 1 of 6)	150	NM_029634	76500	Mm.276336	NM_029634	ENSMUSG00000032599
Lrp1	A2mr|AI316852|CD91|Lrp|b2b1554Clo	low density lipoprotein receptor-related protein 1	protein-coding	chr10	127620360	127620949	+	134	NA	exon (NM_008512, exon 1 of 89)	exon (NM_008512, exon 1 of 89)	494	NM_008512	16971	Mm.271854	NM_008512	ENSMUSG00000040249
Coq9	2310005O14Rik|C78387	coenzyme Q9	protein-coding	chr8	94838443	94838772	+	134	NA	promoter-TSS (NM_134141)	promoter-TSS (NM_134141)	190	NM_026452	67914	Mm.169234	NM_026452	ENSMUSG00000031782
Hist2h4	H4|X04652	histone cluster 2, H4	protein-coding	chr3	96262976	96263267	+	134	NA	exon (NM_033596, exon 1 of 1)	exon (NM_033596, exon 1 of 1)	196	NM_033596	97122	Mm.227295	NM_033596	ENSMUSG00000091405
Qsox1	1300003H02Rik|QSOX|Qscn6|SOx|b2b2673Clo	quiescin Q6 sulfhydryl oxidase 1	protein-coding	chr1	155795201	155795841	+	134	NA	intron (NM_001024945, intron 2 of 11)	intron (NM_001024945, intron 2 of 11)	17378	NM_001024945	104009	Mm.27035	NM_023268	ENSMUSG00000033684
Ilf3	MBII-26|MPHOSPH4|NF90|NFAR	interleukin enhancer binding factor 3	protein-coding	chr9	21368028	21368483	+	134	NA	promoter-TSS (NM_001277322)	promoter-TSS (NM_001277322)	-277	NM_001277322	16201	Mm.440026	NM_010561	ENSMUSG00000032178
Qsox1	1300003H02Rik|QSOX|Qscn6|SOx|b2b2673Clo	quiescin Q6 sulfhydryl oxidase 1	protein-coding	chr1	155795201	155795841	+	134	NA	intron (NM_001024945, intron 2 of 11)	intron (NM_001024945, intron 2 of 11)	17378	NM_001024945	104009	Mm.27035	NM_023268	ENSMUSG00000033684
Cthrc1	1110014B07Rik	collagen triple helix repeat containing 1	protein-coding	chr15	39076675	39077049	+	134	NA	promoter-TSS (NM_026778)	promoter-TSS (NM_026778)	-70	NM_026778	68588	Mm.41556	NM_026778	ENSMUSG00000054196
Pard6b	AV025615|Par6b	par-6 family cell polarity regulator beta	protein-coding	chr2	168106687	168107372	+	133	NA	Intergenic	Intergenic	26025	NM_021409	58220	Mm.292834	NM_021409	ENSMUSG00000044641
6430706D22Rik	-	RIKEN cDNA 6430706D22 gene	ncRNA	chr1	88268752	88269175	+	133	NA	intron (NM_172505, intron 3 of 4)	intron (NM_172505, intron 3 of 4)	445	NR_040291	78605	Mm.384762	NR_040291
Sf3b1	155kDa|2810001M05Rik|AA409119|Prp10|SAP155|SF3b155|TA-8|Targ4	splicing factor 3b, subunit 1	protein-coding	chr1	55026999	55027344	+	133	NA	intron (NM_031179, intron 1 of 24)	CpG	307	NM_031179	81898	Mm.279736	NM_031179	ENSMUSG00000025982
Ncoa5	CIA	nuclear receptor coactivator 5	protein-coding	chr2	165034388	165034762	+	133	NA	intron (NM_144892, intron 1 of 7)	CpG	204	NM_144892	228869	Mm.233080	NM_144892	ENSMUSG00000039804
6030466F02Rik	-	RIKEN cDNA 6030466F02 gene	ncRNA	chr8	123717750	123718082	+	133	NA	Intergenic	Intergenic	-16042	NR_040702	234863	Mm.246601	NR_040702	ENSMUSG00000110599
Hyal2	AI256841|AU020858|AW555733	hyaluronoglucosaminidase 2	protein-coding	chr9	107569163	107569579	+	133	NA	intron (NM_010489, intron 1 of 3)	CpG	208	NM_010489	15587	Mm.4834	NM_010489	ENSMUSG00000010047
Tlcd1	-	TLC domain containing 1	protein-coding	chr11	78178351	78179115	+	133	NA	promoter-TSS (NR_106113)	promoter-TSS (NR_106113)	75	NM_001291236	68385	Mm.390375	NM_026708	ENSMUSG00000019437
Nrp1	C530029I03|NP-1|NPN-1|Npn1|Nrp	neuropilin 1	protein-coding	chr8	128358576	128359046	+	133	NA	promoter-TSS (NM_008737)	promoter-TSS (NM_008737)	-262	NM_001358959	18186	Mm.271745	NM_008737	ENSMUSG00000025810
Nr3c2	MR|Mlr	nuclear receptor subfamily 3, group C, member 2	protein-coding	chr8	76902379	76902685	+	133	NA	promoter-TSS (NM_001083906)	promoter-TSS (NM_001083906)	24	NM_001083906	110784	Mm.324393	NM_001083906	ENSMUSG00000031618
Safb	3110021E02Rik|5330423C17Rik|AU018122|D18386|E130307D12|HAP|HET|SAF-B1|SAFB1	scaffold attachment factor B	protein-coding	chr17	56584807	56585671	+	133	NA	promoter-TSS (NM_001355463)	promoter-TSS (NM_001355463)	257	NM_001163300	224903	Mm.255066	NM_001163300	ENSMUSG00000071054
Tlcd1	-	TLC domain containing 1	protein-coding	chr11	78178351	78179115	+	133	NA	promoter-TSS (NR_106113)	promoter-TSS (NR_106113)	75	NM_001291236	68385	Mm.390375	NM_026708	ENSMUSG00000019437
B4galt5	9430078I07Rik|AW049941|AW539721	UDP-Gal:betaGlcNAc beta 1,4-galactosyltransferase, polypeptide 5	protein-coding	chr2	167324008	167324246	+	133	NA	intron (NM_019835, intron 1 of 8)	ID_B1|SINE|B4	25051	NM_019835	56336	Mm.200886	NM_019835	ENSMUSG00000017929
Tmem37	AI173373|AW540203|Pr|Pr1	transmembrane protein 37	protein-coding	chr1	120073203	120074050	+	133	NA	intron (NM_019432, intron 1 of 1)	intron (NM_019432, intron 1 of 1)	154	NM_019432	170706	Mm.24750	NM_019432	ENSMUSG00000050777
Pcbd1	Dcoh|Pcbd|Pcd|Phs	pterin 4 alpha carbinolamine dehydratase/dimerization cofactor of hepatocyte nuclear factor 1 alpha (TCF1) 1	protein-coding	chr10	61089419	61089849	+	133	NA	intron (NM_025273, intron 1 of 3)	intron (NM_025273, intron 1 of 3)	303	NM_025273	13180	Mm.39473	NM_025273	ENSMUSG00000020098
Nr0b2	SHP|SHP-1|Shp1	nuclear receptor subfamily 0, group B, member 2	protein-coding	chr4	133553428	133554023	+	133	NA	exon (NM_011850, exon 1 of 2)	exon (NM_011850, exon 1 of 2)	349	NM_011850	23957	Mm.346759	NM_011850	ENSMUSG00000037583
Sh3pxd2a	2310014D11Rik|AA589508|AI256723|AI413738|C230050L11|EG329070|Fish|Gm5098|Sh3md1|TSK5|Tks5	SH3 and PX domains 2A	protein-coding	chr19	47410172	47410458	+	133	NA	intron (NM_008018, intron 2 of 14)	intron (NM_008018, intron 2 of 14)	54096	NM_001164717	14218	Mm.127560	NM_008018	ENSMUSG00000053617
[truncated: 3,647 more rows]

## Sheet: 3b. 441 concordant 12h genes
441 concordant 12h genes (557 loci)
Chr	Start	End	Gene Name	Peak Score	Strand
chr17	56182402	56184043	Mydgf	1625	+
chr5	76974678	76975247	Srp72	1488	+
[truncated: 555 more rows]

## Sheet: 3c. Pathway concordant 12hgenes
Pathway Name	"-LOG2 p value"
[truncated: 8 more rows]

[truncated: 3 more sheets: 3d. Xbp1s hepatic motif, 3e. Genomic loci concordant 12h, 3h. Disease perturbations 12h]
