# Supplementary material for: XBP1 links the 12-hour clock to NAFLD and regulation of membrane fluidity and lipid homeostasis
Source: Nat Commun. 2020 Dec 4;11:6215. doi: 10.1038/s41467-020-20028-z (PMC7718229; doi:10.1038/s41467-020-20028-z)
Supplement: Supplementary file 10 — Source Data [file 41467_2020_20028_MOESM10_ESM.zip › Source Data/Source Data Support Figure 4.xlsx]

## Sheet: 4a. Normalized quantification
	Label	C0	C2	C3	C3-DC (C4-OH)	C3-OH	C3:1	C4	C4:1	C5	C5-DC (C6-OH)	C5-M-DC	C5-OH (C3-DC-M)	C5:1	C5:1-DC	C6 (C4:1-DC)	C6:1	C7-DC	C8	C9	C10	C10:1	C10:2	C12	C12-DC	C12:1	C14	C14:1	C14:1-OH	C14:2	C14:2-OH	C16	C16-OH	C16:1	C16:1-OH	C16:2	C16:2-OH	C18	C18:1	C18:1-OH	C18:2	lysoPC a C14:0	lysoPC a C16:0	lysoPC a C16:1	lysoPC a C17:0	lysoPC a C18:0	lysoPC a C18:1	lysoPC a C18:2	lysoPC a C20:3
XBP1_15WEEK_WT1	XBP1_15WEEK_WT	-0.9592	-0.251177	0.68342	-0.731541	-0.894148	-0.678004	-0.0956666	0.567354	1.06117	-0.289862	-0.494282	-1.28149	0.0894893	1.6744	-0.260844	1.18653	-0.57379	-0.405322	0.821229	0.914232	1.38422	1.33102	0.790046	1.76103	1.65802	-0.344891	-0.28007	0.428229	-0.387602	0.45163	-0.610434	-0.225711	-0.292007	-0.912449	-1.47126	-0.245832	-0.958379	-0.483879	-0.578529	-0.866123	-0.411971	0.246679	0.195685	-0.343651	-0.0072691	0.45258	-0.229601	0.598079
XBP1_15WEEK_WT2	XBP1_15WEEK_WT	0.205164	1.85197	1.24399	1.04815	1.94202	1.75948	1.3343	0.842246	2.00584	1.11614	0.782713	1.07141	1.08497	1.45856	1.62003	0.117634	0.127873	1.93368	0.949891	1.02344	2.09157	1.52708	1.25165	1.36771	1.65802	1.38704	0.63856	1.38684	0.871703	-0.612136	0.0558092	-0.225711	1.349	0.20784	-0.596387	0.301931	0.0255592	1.10481	1.95236	0.713662	1.98661	1.13051	0.819153	0.902763	1.09242	0.972097	0.441419	0.80601
XBP1_15WEEK_WT3	XBP1_15WEEK_WT	-1.04314	0.315315	-0.221652	-0.873257	-0.5047	0.677288	1.56993	0.567354	-0.0309038	0.650827	0.583721	-1.21049	0.446573	0.237145	1.24529	-0.50006	-0.192296	0.524891	0.12244	0.690052	-0.722607	-0.419691	0.131317	-0.138654	-0.33032	-1.00423	-0.843537	-1.30304	-0.387602	-0.612136	-0.858023	-0.225711	-0.689524	-0.602969	-0.20182	-0.845837	-1.11716	-1.30799	-0.438255	-1.08215	-0.155045	0.640515	0.201889	0.232353	0.604107	0.220177	0.385312	0.526646
XBP1_15WEEK_WT4	XBP1_15WEEK_WT	2.17833	1.16208	0.257764	0.114954	1.13625	0.0421044	-0.350193	1.61159	-0.19911	1.49557	1.14253	1.2744	-0.298683	-1.68712	-0.82382	0.117634	1.78779	-0.283057	1.87409	0.0925626	-0.722607	0.052007	-0.218937	-0.581151	-0.442356	-0.225474	-0.550957	-1.30304	-1.96471	-1.21905	0.665502	-1.21685	-0.110473	-0.912449	-0.20182	-0.245832	-0.280645	0.266256	-0.301064	-0.0694896	0.769183	1.32432	1.33398	1.6951	1.04911	1.99944	1.63707	0.668429
XBP1_15WEEK_LKO1	XBP1_15WEEK_LKO	0.205164	-1.45275	0.201042	1.09179	0.532306	0.677288	-1.32771	-0.64463	-0.0677641	-0.13212	0.137214	0.967723	0.614939	-0.0418837	-1.21348	0.117634	1.3978	-0.655511	0.12244	-0.294736	-0.887575	-0.665461	-0.967609	-0.874372	-1.46584	-1.15069	-1.50997	-0.678398	-1.12674	-0.612136	0.0959692	-1.58436	-1.14401	-0.31485	-1.01819	0.558917	0.546678	-1.089	-1.17345	-0.393763	0.436283	0.0439749	-0.340528	0.503094	-0.246966	-0.200137	0.870304	0.112824
XBP1_15WEEK_LKO2	XBP1_15WEEK_LKO	0.692391	-1.3067	0.368731	-1.15955	0.206045	-0.678004	-1.40481	-0.64463	-0.473403	-1.80418	0.0553055	-0.22183	-0.100376	-0.335227	-0.784317	-1.19058	1.16994	-0.043907	-0.349649	-0.997475	-0.110598	-2.61223	-0.0419466	-0.988936	-0.442356	0.218525	0.429629	-0.678398	1.41774	-0.0580659	0.697233	0.895324	-0.0234544	0.672327	0.16882	0.301931	0.977358	0.00562359	0.343007	1.0313	-0.155045	-0.251843	0.0303477	-0.813162	-0.924733	-0.835695	0.713467	-0.518422
XBP1_15WEEK_LKO3	XBP1_15WEEK_LKO	-0.688776	-0.693704	-0.978948	1.22753	-0.5047	0.0421044	-1.14	-0.322935	-2.27166	0.524457	1.11426	-1.00161	-0.298683	-1.31803	-0.988952	-1.19058	0.127873	-1.88769	-1.25272	-0.429236	-1.23411	-1.1788	0.467271	-1.0668	-0.221193	1.06346	0.208027	-0.103782	-0.387602	0.45163	0.584417	0.359207	0.668032	0.446538	0.518268	0.0340054	1.03631	0.106481	-0.301064	0.656719	0.0997655	-0.391983	-0.755912	-0.108046	-0.431905	-1.00842	0.766258	-1.34515
XBP1_15WEEK_LKO4	XBP1_15WEEK_LKO	0.772669	-0.203243	-1.15852	0.364338	0.206045	1.24548	-0.0655361	-0.0143729	-0.98459	-0.23651	0.369407	0.862525	1.23125	-0.644434	0.242284	0.676407	-0.236183	-0.162603	-0.691384	-0.294736	-1.23411	0.499504	0.946807	-0.138654	0.188998	0.112196	-0.0278806	0.428229	-0.387602	1.36287	1.18416	1.1475	0.143741	0.886531	0.518268	1.27236	1.2696	0.846268	0.343007	1.60942	-0.498089	-0.605435	-0.846994	-0.711311	-1.25697	-0.981357	0.870304	-1.4818
XBP1_30WEEK_WT1	XBP1_30WEEK_WT	-0.0449839	0.302698	0.903437	0.867344	-0.5047	-0.678004	-0.220546	0.282085	0.288395	0.348753	-0.873369	-0.346074	-0.952705	0.757407	-0.669706	2.09027	-0.855493	-0.913644	0.821229	0.0925626	0.812646	0.278624	-0.218937	1.27047	1.37309	-1.00423	-0.843537	0.428229	0.273585	-0.0580659	-1.74603	-0.869215	-1.14401	-0.602969	-1.47126	-0.245832	-1.28918	-1.25147	0.2194	-1.19731	0.603181	0.389474	0.493043	-0.0728485	0.604107	-0.323956	-1.51777	-1.09866
XBP1_30WEEK_WT2	XBP1_30WEEK_WT	1.17499	0.951866	1.86379	1.77532	0.206045	-0.678004	0.197209	1.36374	0.987911	1.07958	0.177283	1.47184	1.23125	1.0008	-0.456244	0.676407	-0.471369	-0.783553	0.553424	0.0925626	0.812646	-0.419691	-0.399817	0.914368	0.822624	-0.225474	-0.28007	-0.678398	1.41774	0.923534	-0.946152	0.359207	-0.797194	0.672327	0.848818	-0.538689	-0.741011	-0.791953	-0.301064	-1.19731	-0.757889	0.909231	0.90117	0.959123	1.19808	0.433724	-1.25098	-0.42913
XBP1_30WEEK_WT3	XBP1_30WEEK_WT	-1.30337	0.348771	-1.63228	-1.0216	-0.138869	-2.49251	0.253917	-1.70105	-0.764774	-0.23651	-0.597431	-0.346074	-2.00727	-1.31803	0.242284	-1.19058	-1.04581	-0.405322	-1.66573	-0.429236	-0.110598	-0.180654	-0.584762	-0.616874	-0.557463	-1.00423	-1.50997	-1.30304	-0.387602	-1.88996	-1.23027	-1.21685	-0.292007	-2.0081	-1.01819	-3.09121	-1.68335	-0.700103	-1.66008	-1.31784	-0.844976	0.404893	1.15977	-0.179262	0.341165	0.376611	-0.974995	-0.255539
XBP1_30WEEK_WT4	XBP1_30WEEK_WT	-0.0683308	1.58362	-1.60461	-0.0670664	-1.31047	-0.678004	1.53438	0.842246	-0.637674	1.39599	2.06742	0.755768	-0.723877	-0.644434	1.64754	-1.19058	1.78779	1.45807	0.821229	2.64098	0.932101	0.278624	1.68873	-0.836762	-0.33032	2.58031	2.50579	2.23239	1.41774	1.77384	2.29917	1.39016	2.61812	2.29167	1.16241	0.558917	1.7429	2.61633	1.85706	1.487	0.0997655	1.45335	1.58821	1.53733	1.17724	0.905505	1.12191	-0.298332
XBP1_30WEEK_LKO1	XBP1_30WEEK_LKO	0.772669	-1.08807	0.807221	0.138453	1.6852	0.677288	-1.25756	-0.322935	0.0238481	-0.627722	-1.52392	0.647406	1.23125	-0.335227	-1.30978	0.117634	-0.980332	-0.529454	-1.25272	-0.850607	-1.05795	0.499504	0.630241	-0.652855	-0.923009	0.112196	1.02369	-0.103782	0.273585	0.923534	-0.047425	1.84962	0.379107	0.886531	2.27707	0.805823	0.140846	0.357563	1.25253	0.598496	-2.54795	-1.23626	-1.45034	0.132856	-0.177946	-0.222364	0.0236861	1.80806
XBP1_30WEEK_LKO2	XBP1_30WEEK_LKO	0.315021	-0.635041	-0.318687	-0.233733	-0.5047	0.0421044	0.963902	-0.0143729	1.00266	-1.27251	-1.11567	-0.22183	-0.100376	0.237145	0.591316	-1.19058	-1.1135	0.0730806	-0.691384	-1.78718	-0.407597	-0.419691	-2.23623	-0.545682	-0.923009	-0.726913	-0.0278806	0.428229	-1.12674	-1.21905	-0.58434	0.359207	-1.26857	-0.602969	0.518268	0.301931	-0.513353	-0.135318	-0.868905	-0.866123	1.18034	-0.718709	-0.68313	-0.61167	0.142739	1.14178	-0.768199	1.86236
XBP1_30WEEK_LKO3	XBP1_30WEEK_LKO	-0.662489	-0.677622	-0.09601	-1.55309	0.206045	0.0421044	-0.527793	-0.322935	-0.413258	-0.809333	-0.444106	-1.14019	-1.71936	-0.0418837	-0.260844	0.676407	-0.738001	0.524891	0.689136	-0.429236	0.565167	0.71493	-1.36914	1.53344	0.987396	0.322017	0.63856	0.923521	0.871703	0.45163	0.115816	0.0733971	0.379107	0.20784	0.16882	0.0340054	0.207047	0.0396843	-0.438255	0.41554	0.436283	-1.80814	-1.51078	-2.30951	-2.38807	-1.7693	-1.52582	-0.825896
XBP1_30WEEK_LKO4	XBP1_30WEEK_LKO	-1.54611	-0.208011	-0.318687	-0.988032	-1.75767	0.677288	0.536177	-2.08876	0.473315	-1.20258	-1.38108	-1.28149	0.271603	1.0008	1.17926	0.676407	-0.192296	1.55545	-0.871519	-0.0339461	-0.110598	0.71493	0.131317	-0.406279	-1.05228	-0.109622	0.429629	-0.103782	-0.387602	-0.0580659	0.324581	-0.869215	0.22415	-0.31485	-0.20182	1.04341	0.636783	0.416681	0.0932956	0.477972	-0.240451	-1.53057	-1.13555	-0.813162	-0.77512	-1.16067	-0.562353	-0.129476
[truncated: 98 more columns]

## Sheet: 4b. One-way ANOVA
	f.value	p.value	FDR
lysoPC a C160	21.562	4.006e-05	0.0038374
lysoPC a C161	20.416	5.2567e-05	0.0038374

## Sheet: 4c. lysoPC a C16 0 norm value
	lysoPC a C16:0
XBP1_15WEEK_WT1	0.246679
XBP1_15WEEK_WT2	1.13051
XBP1_15WEEK_WT3	0.640515
XBP1_15WEEK_WT4	1.32432
XBP1_15WEEK_LKO1	0.0439749
XBP1_15WEEK_LKO2	-0.251843
XBP1_15WEEK_LKO3	-0.391983
XBP1_15WEEK_LKO4	-0.605435
XBP1_30WEEK_WT1	0.389474
XBP1_30WEEK_WT2	0.909231
XBP1_30WEEK_WT3	0.404893
XBP1_30WEEK_WT4	1.45335
XBP1_30WEEK_LKO1	-1.23626
XBP1_30WEEK_LKO2	-0.718709
XBP1_30WEEK_LKO3	-1.80814
XBP1_30WEEK_LKO4	-1.53057

## Sheet: 4d. lysoPC a C16 1 norm value
	C16:1
XBP1_15WEEK_WT1	-0.292007
XBP1_15WEEK_WT2	1.349
XBP1_15WEEK_WT3	-0.689524
XBP1_15WEEK_WT4	-0.110473
XBP1_15WEEK_LKO1	-1.14401
XBP1_15WEEK_LKO2	-0.0234544
XBP1_15WEEK_LKO3	0.668032
XBP1_15WEEK_LKO4	0.143741
XBP1_30WEEK_WT1	-1.14401
XBP1_30WEEK_WT2	-0.797194
XBP1_30WEEK_WT3	-0.292007
XBP1_30WEEK_WT4	2.61812
XBP1_30WEEK_LKO1	0.379107
XBP1_30WEEK_LKO2	-1.26857
XBP1_30WEEK_LKO3	0.379107
XBP1_30WEEK_LKO4	0.22415

## Sheet: 4e. plsda_loadings
	Comp 1	Comp 2	Comp 3	Comp 4	Comp 5	Comp 6	Comp 7	Comp 8
C0	-0.03541	-0.050507	-0.029437	0.26985	-0.14122	-0.068453	0.02415	0.21059
C2	-0.077105	-0.096457	0.18289	0.02325	-0.090223	0.15784	-0.013653	-0.028942
C3	-0.015371	-0.043761	0.095079	-0.1315	0.04883	-0.05393	-0.073535	0.33214
C3-DC C4-OH	-0.10374	0.041211	-0.020751	0.10509	0.096827	-0.010044	-0.026483	0.17386
C3-OH	-0.0085333	-0.061576	-0.050128	0.036273	-0.12624	-0.074008	0.13393	0.25763
C31	-0.014192	-0.0011368	-0.18173	0.026878	0.040048	0.077158	-0.069654	0.30808
C4	-0.045211	-0.022156	0.17931	-0.083887	-0.06139	0.11931	-0.068815	-0.014258
C41	-0.058204	-0.14105	0.069303	0.070648	-0.15907	0.030274	-0.11764	0.18788
C5	-0.021378	-0.030936	0.19888	-0.16052	0.015242	-0.014476	-0.18446	0.26333
C5-DC C6-OH	-0.095583	-0.1183	0.075465	0.10218	-0.062587	0.099687	0.033106	-0.0013997
C5-M-DC	-0.07408	-0.10229	-0.10249	0.11275	-0.17566	0.12302	-0.095475	-0.077179
C5-OH C3-DC-M	-0.07501	0.0010882	0.016324	0.2331	-0.12129	0.0011852	0.014415	0.14839
C51	-0.063515	0.067446	-0.12472	-0.078879	-0.038178	-0.027548	-0.065176	0.25693
C51-DC	-0.0083754	0.016347	0.12065	-0.29868	0.12925	0.065617	-0.25562	0.21291
C6 C41-DC	-0.028798	0.0090351	0.098762	-0.1116	-0.063993	0.17639	-0.094337	-0.045417
C61	0.014653	-0.076785	0.068473	-0.046684	0.26907	0.090726	-0.067928	0.13471
C7-DC	-0.049077	-0.09394	-0.14286	0.22112	-0.13814	0.080759	-0.052836	-0.033208
C8	0.0070164	-0.01186	0.075472	-0.046271	-0.10174	0.20586	-0.10373	0.063858
C9	-0.022491	-0.2086	0.095459	0.093822	-0.029907	0.10798	-0.19563	0.15033
C10	-0.059201	-0.08784	0.06476	-0.057656	-0.10231	0.25382	-0.075668	-0.08099
C101	-0.015289	-0.059072	0.21097	-0.1994	-0.025589	0.16456	-0.24561	0.07454
C102	0.0041172	-0.05201	0.12792	-0.039768	0.052674	0.14903	-0.12958	0.06017
C12	-0.058135	-0.010616	-0.10397	-0.13695	-0.14558	0.23221	0.08683	-0.053038
C12-DC	0.021778	-0.10124	0.1556	-0.21677	0.11805	0.094842	-0.24445	0.1356
C121	-0.0035307	-0.11071	0.10047	-0.22999	0.049941	0.13375	-0.20097	0.08954
C14	-0.023009	0.049345	-0.054303	0.070673	-0.23967	0.24823	-0.13306	0.0023969
C141	0.016923	0.096391	-0.0073851	0.077137	-0.25353	0.23699	-0.090916	0.077269
C141-OH	0.0069514	0.052254	0.036383	0.029971	-0.06648	0.26361	-0.2306	0.11541
C142	0.0095201	0.090189	0.073182	-0.17941	-0.12836	0.2083	-0.044279	0.065656
C142-OH	0.0012229	0.098975	-0.080137	0.016749	-0.086149	0.21919	-0.13252	0.038554
C16	-0.007741	0.029223	-0.1923	0.22983	-0.21405	0.17156	-0.13479	-0.05994
C16-OH	0.018442	0.14024	-0.073042	-0.023763	-0.27354	0.10042	0.019398	0.10313
C161	-0.012268	0.029071	-0.048336	0.045402	-0.24303	0.26625	-0.035919	-0.071285
C161-OH	-0.01441	0.11606	-0.10026	0.10571	-0.18722	0.21647	-0.077994	0.12248
C162	0.012022	0.16272	-0.038358	0.16646	-0.25782	0.032842	0.085842	0.10273
C162-OH	0.0071021	0.075094	-0.18003	0.14674	0.0083671	0.13278	-0.16004	0.24891
C18	-0.001295	0.095306	-0.2369	0.19343	-0.11181	0.17113	-0.13787	0.012049
C181	-0.013093	0.056619	-0.048482	0.16615	-0.24261	0.22802	-0.10461	-0.02189
C181-OH	-0.027369	0.036656	-0.026717	-0.0071988	-0.1777	0.26505	0.089118	0.2009
C182	0.012923	0.061918	-0.22475	0.12827	-0.16027	0.20865	-0.046786	0.022628
lysoPC a C140	-0.028277	-0.12338	0.015731	0.078186	0.09753	0.04736	-0.23772	0.13093
lysoPC a C160	-0.10551	-0.13509	0.096584	-0.006386	-0.12271	0.032067	0.038076	-0.036334
lysoPC a C161	-0.086762	-0.12445	0.15747	0.0047833	-0.11892	0.038718	0.047024	-0.12364
lysoPC a C170	-0.11463	-0.06273	0.065587	0.13011	-0.14229	0.013702	0.11407	0.032828
lysoPC a C180	-0.10989	-0.054074	0.18067	0.0028344	-0.09848	-0.01405	0.12865	0.041083
lysoPC a C181	-0.07665	-0.10501	0.16415	0.097261	-0.18697	-0.093992	0.0073015	0.048163
lysoPC a C182	-0.057044	-0.072771	-0.2486	0.13724	-0.19943	0.022741	0.045456	-0.014663
lysoPC a C203	0.00080366	0.0021694	0.11369	-0.015668	-0.19162	-0.15339	0.047633	0.21154
lysoPC a C204	-0.070964	-0.17491	0.14226	0.11444	-0.10233	-0.073047	0.073006	0.068883
lysoPC a C240	-0.1192	0.11239	0.039686	-0.065345	-0.031827	0.0054738	0.021546	-0.087803
lysoPC a C260	-0.098491	0.15099	0.023167	-0.064228	-0.064326	0.036966	0.018629	-0.077285
lysoPC a C261	-0.11711	0.11046	-0.025076	0.033432	-0.05823	-0.0035225	0.11703	-0.057165
lysoPC a C280	-0.092978	0.16213	0.078491	0.087687	-0.093835	0.016864	0.048381	-0.084748
lysoPC a C281	-0.12966	0.070365	-0.016975	0.021075	-0.019432	0.001643	0.1095	-0.0018728
PC aa C240	-0.08963	0.095122	0.16225	-0.072916	-0.070442	0.072876	0.001854	-0.051628
PC aa C260	-0.073573	0.11003	0.081858	0.033397	-0.17056	0.084395	0.091147	-0.12359
PC aa C281	-0.12896	0.092406	0.011131	-0.01477	-0.014142	-0.03904	-0.011053	0.063218
PC aa C300	-0.13378	0.054242	-0.026884	-0.050191	-0.0025047	-0.013862	-0.022523	0.015181
PC aa C302	-0.0945	0.064754	0.099242	-0.18614	-0.080756	0.084599	0.051431	-0.065447
PC aa C320	-0.13806	0.032882	0.01037	-0.0049498	-0.0026412	-0.016155	0.012057	-0.011106
PC aa C321	-0.12862	0.0025472	0.086677	-0.12085	-0.0033459	0.0012813	0.021392	-0.062545
PC aa C322	-0.12879	0.0086205	0.099396	-0.085767	0.018855	0.038548	0.074631	-0.053636
PC aa C323	-0.13416	-0.0058325	0.051565	-0.046586	-0.012621	0.050862	0.054826	-0.061349
PC aa C341	-0.13061	0.068264	0.0043639	-0.063215	-0.016917	-0.036981	-0.0093968	0.017845
PC aa C342	-0.12326	0.089652	-0.11965	-0.0010324	0.037112	-0.0087563	-0.0031673	-0.0067322
PC aa C343	-0.13459	0.045421	-0.060102	-0.0039954	0.024416	0.024256	0.026047	-0.02273
PC aa C344	-0.13583	-0.0093319	0.046658	-0.024159	0.013162	0.044646	0.053049	-0.044384
PC aa C360	-0.10639	0.14473	-0.072201	0.11263	0.063583	-0.034718	-0.061187	0.00015422
PC aa C361	-0.12219	0.10936	-0.0030489	-0.033346	0.015804	-0.059869	-0.014728	0.059752
PC aa C362	-0.11643	0.1427	-0.042885	-0.0097126	0.041755	-0.03681	-0.013255	0.058321
PC aa C363	-0.12742	0.10324	0.034181	-0.035423	-0.0051747	-0.026017	0.0062654	0.034184
PC aa C364	-0.13758	0.0090345	0.057609	-0.019234	0.018883	-0.015281	0.032904	0.0007187
PC aa C365	-0.13305	0.04643	0.060521	-0.084284	0.020676	0.023432	0.036532	-0.0080774
PC aa C366	-0.13354	0.023468	0.071271	-0.075176	0.027769	0.030721	0.029469	-0.050081
PC aa C380	-0.12367	0.11365	-0.071254	0.045921	0.054412	-0.00737	0.011756	-0.0034366
PC aa C381	-0.01316	-0.0040805	-0.085101	-0.11755	0.21905	-0.21274	0.071553	0.10657
PC aa C383	-0.10672	0.14715	0.035395	-0.079321	0.0043632	-0.058069	-0.013521	0.10308
PC aa C384	-0.12751	0.066032	0.082536	-0.006872	0.03008	-0.045991	0.034782	0.062677
PC aa C385	-0.13309	0.025242	0.074984	-0.027266	0.0072094	-0.045632	0.054372	0.032949
PC aa C386	-0.12924	0.071061	-0.090104	-0.0089539	0.061859	-0.0094045	-0.025555	0.0050448
PC aa C401	-0.09368	0.14539	-0.036716	0.0027477	0.092467	0.015937	-0.12422	-0.028962
PC aa C402	-0.13164	0.047261	-0.037555	-0.027317	-0.0044363	0.016532	-0.074486	-0.04319
PC aa C403	-0.12541	0.093704	-0.027226	-0.028024	0.036389	0.042655	-0.083926	-0.040908
PC aa C404	-0.1358	0.04939	-0.0036053	-0.033972	0.020851	-0.026069	-0.010977	0.020215
PC aa C405	-0.12431	0.097496	0.017308	-0.018978	-0.010258	-0.07182	0.068263	0.038628
PC aa C406	-0.11843	0.12311	-0.07167	-0.011369	0.072955	-0.046356	-0.030309	0.056974
PC aa C420	-0.10129	0.10617	-0.15247	0.085375	0.043466	0.017831	-0.11729	0.10368
PC aa C421	-0.095293	0.17792	-0.10622	-0.048757	0.028686	-0.035896	0.0079768	-0.040917
PC aa C422	-0.10648	0.051853	-0.056103	0.046431	0.118	0.076045	-0.16511	-0.071717
PC aa C424	-0.12414	0.061999	-0.13168	-0.010727	0.0067794	0.0061928	-0.052388	-0.009457
PC aa C425	-0.12859	0.097255	-0.061945	0.01716	0.010555	-0.017234	-0.018843	-0.021459
PC aa C426	-0.12921	0.057405	-0.078778	-0.031102	0.066451	0.012212	-0.053312	-0.014206
PC ae C300	-0.11241	0.11667	-0.072181	0.11413	-0.018244	0.010228	-0.12388	-0.0016586
PC ae C301	-0.013295	0.15426	-0.080026	-0.2582	0.040643	0.17063	0.036952	-0.056758
PC ae C302	-0.1219	0.089137	0.035157	-0.0012071	-0.047655	-0.018112	-0.10018	-0.011322
PC ae C321	-0.13161	0.083903	-0.0058693	-0.027083	0.014666	-0.0049579	-0.01066	-0.031587
PC ae C322	-0.13219	0.055023	-0.012611	0.0055113	0.017364	0.045012	-0.13167	-0.016598
PC ae C340	-0.13127	0.077956	-0.015507	0.054779	0.0026583	9.085e-05	-0.0072728	-0.02676
PC ae C341	-0.13234	0.073177	-0.007738	-0.012067	0.0053526	-0.032611	0.0030592	-0.0029742
PC ae C342	-0.12431	0.075765	-0.12959	0.033731	0.0092544	0.015715	-0.016003	-0.030182
PC ae C343	-0.12741	0.070918	-0.11083	0.03018	0.033053	0.0035041	-0.031002	-0.012211
PC ae C360	-0.12263	0.065885	0.011578	-0.041151	-0.066945	0.05553	0.015785	-0.098726
PC ae C361	-0.12641	0.10233	-0.066542	-0.016457	0.021626	-0.030736	-0.043287	-0.0015351
PC ae C362	-0.097844	0.16149	-0.14238	0.056779	0.056869	-0.018002	-0.036327	0.038504
PC ae C363	-0.11859	0.11959	-0.10702	0.057303	0.013857	-0.0054691	0.0326	-0.0063039
PC ae C364	-0.13728	0.03814	-0.018754	0.022397	0.012198	-0.012421	0.00049039	-0.0073015
PC ae C365	-0.13244	0.074812	-0.053218	0.011429	0.03689	-0.01223	-0.034367	-0.004005
PC ae C380	-0.13415	0.048187	0.029386	-0.01737	0.059583	0.012409	0.043752	-0.037971
PC ae C381	-0.12389	0.10413	0.02365	-0.012936	0.049791	0.046622	0.056415	-0.07597
PC ae C382	-0.13342	0.072271	-0.026061	-0.0079	0.028848	0.01059	0.0070382	-0.028899
PC ae C383	-0.12373	0.12071	0.013241	0.00011413	0.0037514	-0.026028	0.0098367	0.036436
PC ae C384	-0.13095	0.07093	0.025752	0.047877	0.060949	-0.023041	0.0098631	0.042982
PC ae C385	-0.13216	0.07135	-0.0029803	0.037659	0.020367	-0.04003	0.024278	0.011178
PC ae C386	-0.1335	0.059418	-0.070788	0.016975	0.020571	0.0023331	0.0098386	-0.016994
PC ae C401	-0.13115	0.053772	-0.011976	-0.028351	0.074757	-0.019057	0.068773	-0.0040123
PC ae C402	-0.11996	0.1029	-0.058276	-0.042203	0.11017	0.014859	0.023399	-0.00061944
PC ae C403	-0.13168	0.081904	0.0040869	-0.041512	0.035063	-0.005363	-0.015769	-0.010078
PC ae C404	-0.13572	0.0030834	0.067836	-0.012678	0.0075383	0.0051617	-0.0029014	-0.016894
PC ae C405	-0.13023	0.084899	-0.061314	0.018632	0.028944	-0.028064	-0.0029175	-0.010251
PC ae C406	-0.09598	0.1519	-0.15354	0.05834	0.094798	-0.028227	-0.036041	0.048175
PC ae C420	-0.12655	0.01976	0.10623	-0.050725	-0.028154	0.032003	-0.041116	-0.029397
PC ae C421	-0.13565	0.01438	0.055826	0.0049268	0.018506	0.018626	0.0047045	-0.037497
PC ae C422	-0.12802	0.044738	0.090004	-0.093753	0.027283	-0.036396	0.088259	0.0079321
PC ae C423	-0.11593	-0.016503	0.1605	-0.12572	0.072703	0.0041923	0.093496	-0.020191
PC ae C424	-0.12256	0.0668	-0.0040588	-0.1079	0.032266	-0.048151	0.1356	-0.011841
PC ae C425	-0.12462	0.063287	-0.080709	0.064601	0.062256	0.016652	-0.10133	-0.015772
PC ae C443	-0.12722	0.013387	0.10239	0.026663	-0.0057765	0.020652	-0.060726	0.061927
PC ae C444	-0.1038	0.077566	0.17955	0.083907	-0.059156	0.0045333	-0.13658	-0.011544
PC ae C445	-0.11199	0.063649	0.13141	-0.12226	0.12944	0.0098224	0.031844	-0.025421
PC ae C446	-0.11757	0.11209	-0.0045918	0.0046525	0.017025	0.046089	-0.16973	-0.026132
SM OH C141	-0.11653	0.09171	-0.015382	0.11536	0.019103	-0.080719	0.10455	0.075896
SM OH C161	-0.093656	0.16139	-0.083509	0.10283	-0.0022135	-0.077069	0.0095625	0.077935
SM OH C221	-0.13561	0.056916	-0.00095935	-0.035871	-0.021736	-0.022821	0.030733	-0.007725
SM OH C222	-0.13634	0.019974	-0.0046482	0.00022515	0.004837	-0.044913	0.029812	0.0090258
SM OH C241	-0.10848	0.032146	-0.026208	-0.043247	-0.14011	-0.046937	-0.0050441	0.031726
SM C160	-0.11725	0.11007	-0.046543	0.065211	0.025991	-0.082623	0.049765	0.062493
SM C161	-0.13486	0.0098843	0.018606	-0.0056338	-0.01064	-0.037613	0.072717	0.026651
SM C180	-0.10165	0.14135	-0.047908	0.047174	-0.005003	-0.087678	-0.045325	0.063198
SM C181	-0.10904	0.11537	-0.10223	0.054983	0.01417	-0.095427	-0.039073	0.037066
SM C202	-2.6197e-05	0.16377	0.05758	-0.038932	-0.1204	-0.18902	0.080927	-0.04554
SM C223	-0.058483	0.078102	0.15764	0.095574	-0.14502	0.11724	-0.16151	-0.045271
SM C240	-0.13317	0.076186	-0.039851	-0.033747	-0.010456	-0.010657	0.013113	-0.020069
SM C241	-0.13668	0.0032472	-0.010628	-0.0066936	0.047272	-0.030789	0.030332	-0.045542
SM C260	-0.056382	0.029281	-0.17227	0.11265	0.012957	-0.075253	0.024921	-0.11029
SM C261	-0.041379	-0.01072	-0.022965	-0.075963	0.18104	-0.091669	0.127	0.14463
H1	-0.0077847	0.21383	0.017543	-0.092959	0.026325	0.028264	0.009552	0.23761

## Sheet: 4f.4g. Pval_corr_table
	lysoPC a C203	C8	C102	C101	C9	C121	C61	C12-DC	C3	C5	C51-DC	C142-OH	C161-OH	C162	C162-OH	C18	C16	C182	C141	C16-OH	C141-OH	C142	SM C202	C0	C3-OH	C4	C6 C41-DC	lysoPC a C140	SM C261	C181	C14	C161	C12	C181-OH	PC ae C301	C7-DC	lysoPC a C182	C51	H1	C31	SM C260	C41	lysoPC a C181	C2	C10	PC ae C423	lysoPC a C160	lysoPC a C161	lysoPC a C180
lysoPC a C203	NA	0.27569	0.46552	0.71108	0.61941	0.22236	0.52961	0.81169	0.3471	0.0081821	0.31403	0.070486	0.18272	0.76819	0.99566	0.18387	0.36221	0.47406	0.93509	0.53544	0.7162	0.187	0.62371	0.70399	0.42402	0.33879	0.68383	0.49459	0.84855	0.90532	0.41275	0.56341	0.8966	0.62745	0.32106	0.69569	0.8159	0.33085	0.97413	0.34715	0.50975	0.45497	0.0044672	0.71252	0.79791	0.62511	0.61737	0.65642	0.16822
C8	0.27569	NA	0.090167	0.20636	0.41653	0.93941	0.57657	0.38389	0.41061	0.49491	0.4432	0.6888	0.75984	0.82918	0.25328	0.37963	0.17734	0.13362	0.057639	0.74925	0.18043	0.55479	0.10207	0.39441	0.6712	0.018448	0.00034027	0.32275	0.39134	0.05053	0.1413	0.12705	0.35039	0.28377	0.18347	0.44758	0.71191	0.98699	0.2992	0.18095	0.92824	0.84021	0.64806	0.20145	0.35818	0.75311	0.95252	0.98273	0.97623
C102	0.46552	0.090167	NA	0.073612	0.20352	0.099048	0.01488	0.0027477	0.52694	0.12113	0.11136	0.38356	0.9346	0.48969	0.38346	0.85335	0.93936	0.52663	0.14137	0.94763	0.015349	0.61398	0.084371	0.51759	0.9934	0.26877	0.13933	0.97394	0.098313	0.062363	0.29244	0.11801	0.10091	0.22134	0.72091	0.43419	0.43323	0.71395	0.30816	0.28076	0.9258	0.50849	0.96966	0.19759	0.10093	0.69888	0.72335	0.60394	0.98482
C101	0.71108	0.20636	0.073612	NA	0.012654	0.026784	0.29979	0.02255	0.1413	0.034438	0.01374	0.87778	0.64263	0.23205	0.29495	0.26127	0.30272	0.49971	0.50554	0.68048	0.07635	0.028021	0.53856	0.44285	0.43993	0.14162	0.059644	0.46451	0.77543	0.95667	0.55861	0.78724	0.64042	0.54189	0.92629	0.88522	0.14213	0.39749	0.95234	0.11265	0.029657	0.16351	0.20814	0.051133	0.023539	0.031001	0.1124	0.068116	0.06593
C9	0.61941	0.41653	0.20352	0.012654	NA	0.022834	0.15168	0.050935	0.052964	0.14837	0.2421	0.98686	0.63867	0.25597	0.43841	0.61553	0.86618	0.98481	0.96083	0.41858	0.22453	0.51932	0.019798	0.36042	0.60235	0.56598	0.50861	0.020846	0.79563	0.88333	0.6976	0.96959	0.57858	0.40705	0.4005	0.11728	0.57698	0.75116	0.54003	0.84669	0.19475	0.00066191	0.062363	0.04877	0.0020033	0.16806	0.015851	0.044289	0.050537
C121	0.22236	0.93941	0.099048	0.026784	0.022834	NA	0.070955	0.0030931	0.14143	0.48377	0.16427	0.20314	0.87204	0.48364	0.18797	0.49076	0.53	0.97401	0.68407	0.64709	0.056421	0.087436	0.593	0.96536	0.98463	0.56312	0.43064	0.58674	0.79832	0.95676	0.25281	0.46895	0.18775	0.3351	0.7256	0.81086	0.40035	0.83382	0.46996	0.62132	0.058796	0.024274	0.89216	0.12968	0.042492	0.17474	0.28266	0.45633	0.42771
C61	0.52961	0.57657	0.01488	0.29979	0.15168	0.070955	NA	0.00091472	0.046329	0.098624	0.025897	0.26242	0.71054	0.19221	0.95076	0.40681	0.31219	0.45159	0.64095	0.40653	0.38097	0.84935	0.15337	0.84944	0.96617	0.70821	0.69945	0.73707	0.30727	0.64244	0.49096	0.51938	0.89785	0.80963	0.37091	0.40738	0.14223	0.35555	0.84091	0.63008	0.53939	0.50672	0.36235	0.83655	0.19717	0.63036	0.54085	0.43345	0.74168
C12-DC	0.81169	0.38389	0.0027477	0.02255	0.050935	0.0030931	0.00091472	NA	0.11105	0.016107	0.003353	0.82679	0.29222	0.16823	0.30394	0.06184	0.088075	0.23638	0.8363	0.51695	0.14914	0.61756	0.23025	0.68161	0.8821	0.16637	0.14711	0.72599	0.52698	0.62874	0.70091	0.59709	0.94601	0.89192	0.31514	0.13046	0.02777	0.71109	0.42421	0.7651	0.18968	0.12353	0.76571	0.1538	0.085142	0.23711	0.93533	0.97411	0.59193
C3	0.3471	0.41061	0.52694	0.1413	0.052964	0.14143	0.046329	0.11105	NA	0.0044271	0.018651	0.86754	0.9544	0.53116	0.52419	0.19151	0.14522	0.45836	0.96533	0.84223	0.94957	0.21688	1	0.084055	0.068319	0.31865	0.1888	0.63187	0.86664	0.39236	0.82781	0.4803	0.95032	0.34198	0.12766	0.88573	0.34674	0.12643	0.045397	0.86709	0.09747	0.13525	0.50937	0.95686	0.43419	0.2969	0.54919	0.77402	0.26313
C5	0.0081821	0.49491	0.12113	0.034438	0.14837	0.48377	0.098624	0.016107	0.0044271	NA	1.016e-05	0.47349	0.29127	0.30666	0.77254	0.060239	0.040002	0.18122	1	0.47831	0.45694	0.95994	0.43353	0.85389	0.94313	0.25407	0.45701	0.41381	0.67613	0.53486	0.38435	0.22272	0.8752	1	0.21644	0.30692	0.1275	0.15042	0.2445	0.57134	0.37024	0.2254	0.10747	0.53486	0.25075	0.13407	0.80342	0.8541	0.14691
C51-DC	0.31403	0.4432	0.11136	0.01374	0.2421	0.16427	0.025897	0.003353	0.018651	1.016e-05	NA	0.93223	0.59215	0.20457	0.85668	0.18377	0.056322	0.28638	0.95434	0.60925	0.23417	0.42893	0.34907	0.46007	0.49236	0.24467	0.24039	0.72707	0.68121	0.36602	0.5257	0.32975	0.89184	0.97825	0.67847	0.34125	0.046491	0.1636	0.22387	0.63085	0.16468	0.55271	0.78575	0.79835	0.16536	0.1779	0.84493	0.74	0.53454
C142-OH	0.070486	0.6888	0.38356	0.87778	0.98686	0.20314	0.26242	0.82679	0.86754	0.47349	0.93223	NA	0.00025479	0.01783	0.12199	0.031055	0.17706	0.054236	0.024162	0.0014255	0.061043	0.021824	0.8519	0.53911	0.59262	0.66103	0.85237	0.1013	0.025177	0.13937	0.02679	0.06728	0.035104	0.037901	0.42877	0.78614	0.77592	0.27669	0.34815	0.99326	0.33384	0.57105	0.16567	0.76768	0.55	0.49452	0.56392	0.34521	0.57496
C161-OH	0.18272	0.75984	0.9346	0.64263	0.63867	0.87204	0.71054	0.29222	0.9544	0.29127	0.59215	0.00025479	NA	0.000426	0.010577	0.00077844	0.02656	0.0014361	0.0022254	0.00013632	0.13558	0.0095033	0.53392	0.14707	0.51485	0.59189	0.88944	0.39943	0.21624	0.030703	0.0025931	0.022493	0.076472	0.0025542	0.097109	0.32155	0.2909	0.11725	0.042506	0.37621	0.72077	0.93673	0.2273	0.63059	0.79235	0.24594	0.58807	0.32974	0.56136
C162	0.76819	0.82918	0.48969	0.23205	0.25597	0.48364	0.19221	0.16823	0.53116	0.30666	0.20457	0.01783	0.000426	NA	0.13069	0.031509	0.095193	0.063838	0.0097869	3.9641e-05	0.55829	0.19465	0.087199	0.094023	0.75421	0.98261	0.9109	0.33794	0.11779	0.072234	0.024551	0.13208	0.50733	0.1211	0.85056	0.91734	0.50407	0.29227	0.21539	0.68082	0.7769	0.68205	0.78497	0.78918	0.27027	0.20034	0.49551	0.39503	0.91097
C162-OH	0.99566	0.25328	0.38346	0.29495	0.43841	0.18797	0.95076	0.30394	0.52419	0.77254	0.85668	0.12199	0.010577	0.13069	NA	0.00032773	0.0067007	0.00054649	0.018056	0.11002	0.082346	0.92608	0.29212	0.43515	0.76073	0.56885	0.96303	0.97388	0.49543	0.0047943	0.10027	0.11638	0.17011	0.045917	0.086973	0.41673	0.13462	0.12066	0.16518	0.021906	0.13229	0.23322	0.26264	0.19861	0.46318	0.023618	0.068409	0.03516	0.073279
C18	0.18387	0.37963	0.85335	0.26127	0.61553	0.49076	0.40681	0.06184	0.19151	0.060239	0.18377	0.031055	0.00077844	0.031509	0.00032773	NA	7.0118e-07	2.0714e-06	0.0090107	0.045186	0.18211	0.48145	0.66696	0.55257	0.99125	0.36821	0.91377	0.90941	0.2795	0.0028537	0.0028464	0.0085878	0.12115	0.052957	0.074403	0.023165	0.016441	0.56253	0.53486	0.20686	0.32899	0.44153	0.14386	0.29462	0.63059	0.021815	0.31076	0.1761	0.078944
C16	0.36221	0.17734	0.93936	0.30272	0.86618	0.53	0.31219	0.088075	0.14522	0.040002	0.056322	0.17706	0.02656	0.095193	0.0067007	7.0118e-07	NA	5.1977e-06	0.028484	0.14569	0.38157	0.84942	0.36433	0.40142	0.84762	0.46446	0.93958	0.60502	0.14032	0.001255	0.0047111	0.010565	0.13504	0.079903	0.18714	0.0038977	0.0015163	0.94373	0.64854	0.30101	0.2452	0.84897	0.48509	0.67229	0.85313	0.024437	0.70441	0.52761	0.15555
C182	0.47406	0.13362	0.52663	0.49971	0.98481	0.97401	0.45159	0.23638	0.45836	0.18122	0.28638	0.054236	0.0014361	0.063838	0.00054649	2.0714e-06	5.1977e-06	NA	0.00094901	0.018669	0.077031	0.31777	0.42205	0.39441	0.56343	0.58624	0.75897	0.77337	0.25602	6.389e-05	0.00013604	0.00058425	0.0092513	0.002258	0.050138	0.040474	0.010098	0.40404	0.79474	0.089749	0.37871	0.84448	0.36748	0.65595	0.91319	0.047437	0.52699	0.28081	0.16114
C141	0.93509	0.057639	0.14137	0.50554	0.96083	0.68407	0.64095	0.8363	0.96533	1	0.95434	0.024162	0.0022254	0.0097869	0.018056	0.0090107	0.028484	0.00094901	NA	0.0020352	0.008197	0.022356	0.81533	0.70477	0.91441	0.92214	0.44153	0.93062	0.10494	0.00029461	3.1958e-06	0.00019762	0.056335	0.002676	0.41527	0.63649	0.70294	0.70189	0.44556	0.40632	0.44344	0.95427	0.51493	0.8963	0.86108	0.18775	0.32519	0.21941	0.51822
C16-OH	0.53544	0.74925	0.94763	0.68048	0.41858	0.64709	0.40653	0.51695	0.84223	0.47831	0.60925	0.0014255	0.00013632	3.9641e-05	0.11002	0.045186	0.14569	0.018669	0.0020352	NA	0.11581	0.031725	0.222	0.19376	0.97575	0.9479	0.85495	0.25659	0.18344	0.078898	0.0084639	0.089709	0.096832	0.025625	0.57583	0.76367	0.66575	0.28734	0.23151	0.89725	0.29078	0.66813	0.61473	0.59928	0.4146	0.16518	0.42104	0.30978	0.6203
C141-OH	0.7162	0.18043	0.015349	0.07635	0.22453	0.056421	0.38097	0.14914	0.94957	0.45694	0.23417	0.061043	0.13558	0.55829	0.082346	0.18211	0.38157	0.077031	0.008197	0.11581	NA	0.1434	0.25923	0.84933	0.51249	0.42001	0.12813	0.20595	0.84837	0.039504	0.024274	0.088911	0.13697	0.081639	0.52372	0.73222	0.72221	0.81866	0.7495	0.61857	0.33665	0.48747	0.8907	0.69153	0.38934	0.7162	0.58054	0.48478	0.8322
C142	0.187	0.55479	0.61398	0.028021	0.51932	0.087436	0.84935	0.61756	0.21688	0.95994	0.42893	0.021824	0.0095033	0.19465	0.92608	0.48145	0.84942	0.31777	0.022356	0.031725	0.1434	NA	0.32251	0.77101	0.8784	0.91112	0.52089	0.46979	0.35821	0.46025	0.021485	0.095908	0.25845	0.015263	0.28183	0.89762	0.35508	0.93745	0.14187	0.30327	0.0068702	0.61172	0.47433	0.52896	0.52616	0.58236	0.60987	0.67045	0.57819
SM C202	0.62371	0.10207	0.084371	0.53856	0.019798	0.593	0.15337	0.23025	1	0.43353	0.34907	0.8519	0.53392	0.087199	0.29212	0.66696	0.36433	0.42205	0.81533	0.222	0.25923	0.32251	NA	0.61467	0.55917	0.29585	0.17671	0.10472	0.94411	0.5247	0.75988	0.90968	0.15834	0.46095	0.41493	0.10472	0.1398	0.77365	0.25125	0.11066	0.45925	0.30772	0.61519	0.34484	0.0099104	0.75635	0.41918	0.67573	0.82064
C0	0.70399	0.39441	0.51759	0.44285	0.36042	0.96536	0.84944	0.68161	0.084055	0.85389	0.46007	0.53911	0.14707	0.094023	0.43515	0.55257	0.40142	0.39441	0.70477	0.19376	0.84933	0.77101	0.61467	NA	0.0041232	0.19523	0.10566	0.69324	0.58811	0.53425	0.6387	0.68719	0.83666	0.20037	0.32734	0.59491	0.26029	0.098582	0.11105	0.61387	0.90657	0.099975	0.24614	0.96114	0.54249	0.51978	0.60146	0.74074	0.53394
C3-OH	0.42402	0.6712	0.9934	0.43993	0.60235	0.98463	0.96617	0.8821	0.068319	0.94313	0.49236	0.59262	0.51485	0.75421	0.76073	0.99125	0.84762	0.56343	0.91441	0.97575	0.51249	0.8784	0.55917	0.0041232	NA	0.10581	0.089717	0.68316	0.96956	0.67976	0.72787	0.76615	0.69973	0.47995	0.73489	0.69132	0.46591	0.14819	0.34002	0.14299	0.42512	0.6376	0.60425	0.86056	0.47719	0.5965	0.78354	0.91261	0.95184
C4	0.33879	0.018448	0.26877	0.14162	0.56598	0.56312	0.70821	0.16637	0.31865	0.25407	0.24467	0.66103	0.59189	0.98261	0.56885	0.36821	0.46446	0.58624	0.92214	0.9479	0.42001	0.91112	0.29585	0.19523	0.10581	NA	7.0814e-07	0.7488	0.99539	0.65642	0.98267	0.93092	0.34674	0.84068	0.2582	0.7488	0.71638	0.91351	0.25407	0.75035	0.9522	0.138	0.094421	0.0011716	0.031812	0.021815	0.12175	0.11879	0.028674
C6 C41-DC	0.68383	0.00034027	0.13933	0.059644	0.50861	0.43064	0.69945	0.14711	0.1888	0.45701	0.24039	0.85237	0.88944	0.9109	0.96303	0.91377	0.93958	0.75897	0.44153	0.85495	0.12813	0.52089	0.17671	0.10566	0.089717	7.0814e-07	NA	0.60641	0.81887	0.31551	0.49473	0.48171	0.26239	0.59983	0.085533	0.97403	0.76745	0.79806	0.19116	0.73092	0.89792	0.40812	0.34674	0.010402	0.06573	0.18914	0.33233	0.30458	0.27025
lysoPC a C140	0.49459	0.32275	0.97394	0.46451	0.020846	0.58674	0.73707	0.72599	0.63187	0.41381	0.72707	0.1013	0.39943	0.33794	0.97388	0.90941	0.60502	0.77337	0.93062	0.25659	0.20595	0.46979	0.10472	0.69324	0.68316	0.7488	0.60641	NA	0.034774	0.83254	0.77271	0.84493	0.46108	0.91548	0.38781	0.25307	0.56872	0.25318	0.89224	0.4705	0.73229	0.2598	0.25055	0.60119	0.57017	0.90082	0.4841	0.55969	0.50664
SM C261	0.84855	0.39134	0.098313	0.77543	0.79563	0.79832	0.30727	0.52698	0.86664	0.67613	0.68121	0.025177	0.21624	0.11779	0.49543	0.2795	0.14032	0.25602	0.10494	0.18344	0.84837	0.35821	0.94411	0.58811	0.96956	0.99539	0.81887	0.034774	NA	0.06287	0.12167	0.088128	0.22713	0.3573	0.99538	0.70345	0.72782	0.51386	0.3255	0.87913	0.97674	0.54633	0.75439	0.54089	0.54603	0.47265	0.80788	0.75881	0.69739
C181	0.90532	0.05053	0.062363	0.95667	0.88333	0.95676	0.64244	0.62874	0.39236	0.53486	0.36602	0.13937	0.030703	0.072234	0.0047943	0.0028537	0.001255	6.389e-05	0.00029461	0.078898	0.039504	0.46025	0.5247	0.53425	0.67976	0.65642	0.31551	0.83254	0.06287	NA	9.0942e-05	6.2379e-05	0.011376	0.0037889	0.10827	0.21608	0.081159	0.65499	0.71252	0.16599	0.20457	0.78544	0.99137	0.41167	0.72296	0.35039	0.80342	0.64854	0.67605
C14	0.41275	0.1413	0.29244	0.55861	0.6976	0.25281	0.49096	0.70091	0.82781	0.38435	0.5257	0.02679	0.0025931	0.024551	0.10027	0.0028464	0.0047111	0.00013604	3.1958e-06	0.0084639	0.024274	0.021485	0.75988	0.6387	0.72787	0.98267	0.49473	0.77271	0.12167	9.0942e-05	NA	1.5828e-06	0.021911	0.0020624	0.25355	0.18571	0.29334	0.97172	0.92214	0.55806	0.67441	0.61562	0.53302	0.65103	0.79491	0.38435	0.862	0.62356	0.65475
C161	0.56341	0.12705	0.11801	0.78724	0.96959	0.46895	0.51938	0.59709	0.4803	0.22272	0.32975	0.06728	0.022493	0.13208	0.11638	0.0085878	0.010565	0.00058425	0.00019762	0.089709	0.088911	0.095908	0.90968	0.68719	0.76615	0.93092	0.48171	0.84493	0.088128	6.2379e-05	1.5828e-06	NA	0.0049462	0.0066732	0.080157	0.16105	0.1997	0.90469	0.54491	0.35361	0.73436	0.99565	0.38543	0.57088	0.54773	0.52668	0.91371	0.62433	0.58757
C12	0.8966	0.35039	0.10091	0.64042	0.57858	0.18775	0.89785	0.94601	0.95032	0.8752	0.89184	0.035104	0.076472	0.50733	0.17011	0.12115	0.13504	0.0092513	0.056335	0.096832	0.13697	0.25845	0.15834	0.83666	0.69973	0.34674	0.26239	0.46108	0.22713	0.011376	0.021911	0.0049462	NA	0.0018414	0.021968	0.16229	0.051129	0.21102	0.66387	0.29889	0.57365	0.27145	0.8752	0.24141	0.033808	0.55257	0.32386	0.67583	0.62822
C181-OH	0.62745	0.28377	0.22134	0.54189	0.40705	0.3351	0.80963	0.89192	0.34198	1	0.97825	0.037901	0.0025542	0.1211	0.045917	0.052957	0.079903	0.002258	0.002676	0.025625	0.081639	0.015263	0.46095	0.20037	0.47995	0.84068	0.59983	0.91548	0.3573	0.0037889	0.0020624	0.0066732	0.0018414	NA	0.086839	0.20636	0.23608	0.26818	0.25186	0.29055	0.71313	0.32081	0.7732	0.3168	0.31763	0.92214	0.59654	0.9006	0.64881
PC ae C301	0.32106	0.18347	0.72091	0.92629	0.4005	0.7256	0.37091	0.31514	0.12766	0.21644	0.67847	0.42877	0.097109	0.85056	0.086973	0.074403	0.18714	0.050138	0.41527	0.57583	0.52372	0.28183	0.41493	0.32734	0.73489	0.2582	0.085533	0.38781	0.99538	0.10827	0.25355	0.080157	0.021968	0.086839	NA	0.20143	0.15755	0.50536	0.87948	0.37718	0.13561	0.33509	0.48791	0.44028	0.37483	0.66785	0.54889	0.67183	0.88795
C7-DC	0.69569	0.44758	0.43419	0.88522	0.11728	0.81086	0.40738	0.13046	0.88573	0.30692	0.34125	0.78614	0.32155	0.91734	0.41673	0.023165	0.0038977	0.040474	0.63649	0.76367	0.73222	0.89762	0.10472	0.59491	0.69132	0.7488	0.97403	0.25307	0.70345	0.21608	0.18571	0.16105	0.16229	0.20636	0.20143	NA	0.00016698	0.78949	0.78204	0.48116	0.38144	0.36873	0.69166	0.56341	0.10272	0.93954	0.074162	0.2139	0.63382
lysoPC a C182	0.8159	0.71191	0.43323	0.14213	0.57698	0.40035	0.14223	0.02777	0.34674	0.1275	0.046491	0.77592	0.2909	0.50407	0.13462	0.016441	0.0015163	0.010098	0.70294	0.66575	0.72221	0.35508	0.1398	0.26029	0.46591	0.71638	0.76745	0.56872	0.72782	0.081159	0.29334	0.1997	0.051129	0.23608	0.15755	0.00016698	NA	0.43193	0.54919	0.21651	0.029722	0.44452	0.36784	0.82856	0.42431	0.53092	0.18156	0.40812	0.8752
C51	0.33085	0.98699	0.71395	0.39749	0.75116	0.83382	0.35555	0.71109	0.12643	0.15042	0.1636	0.27669	0.11725	0.29227	0.12066	0.56253	0.94373	0.40404	0.70189	0.28734	0.81866	0.93745	0.77365	0.098582	0.14819	0.91351	0.79806	0.25318	0.51386	0.65499	0.97172	0.90469	0.21102	0.26818	0.50536	0.78949	0.43193	NA	0.058062	0.0091813	0.27267	0.56019	0.86627	0.77738	0.71765	0.99567	0.78575	0.36602	0.93936
H1	0.97413	0.2992	0.30816	0.95234	0.54003	0.46996	0.84091	0.42421	0.045397	0.2445	0.22387	0.34815	0.042506	0.21539	0.16518	0.53486	0.64854	0.79474	0.44556	0.23151	0.7495	0.14187	0.25125	0.11105	0.34002	0.25407	0.19116	0.89224	0.3255	0.71252	0.92214	0.54491	0.66387	0.25186	0.87948	0.78204	0.54919	0.058062	NA	0.67505	0.43383	0.58455	0.57925	0.15765	0.30197	0.8626	0.43766	0.38036	0.94824
C31	0.34715	0.18095	0.28076	0.11265	0.84669	0.62132	0.63008	0.7651	0.86709	0.57134	0.63085	0.99326	0.37621	0.68082	0.021906	0.20686	0.30101	0.089749	0.40632	0.89725	0.61857	0.30327	0.11066	0.61387	0.14299	0.75035	0.73092	0.4705	0.87913	0.16599	0.55806	0.35361	0.29889	0.29055	0.37718	0.48116	0.21651	0.0091813	0.67505	NA	0.046361	0.89962	0.56365	0.72919	0.90399	0.34118	0.29278	0.061423	0.3423
SM C260	0.50975	0.92824	0.9258	0.029657	0.19475	0.058796	0.53939	0.18968	0.09747	0.37024	0.16468	0.33384	0.72077	0.7769	0.13229	0.32899	0.2452	0.37871	0.44344	0.29078	0.33665	0.0068702	0.45925	0.90657	0.42512	0.9522	0.89792	0.73229	0.97674	0.20457	0.67441	0.73436	0.57365	0.71313	0.13561	0.38144	0.029722	0.27267	0.43383	0.046361	NA	0.33753	0.79339	0.97392	0.77511	0.68182	0.87437	0.78497	0.53666
C41	0.45497	0.84021	0.50849	0.16351	0.00066191	0.024274	0.50672	0.12353	0.13525	0.2254	0.55271	0.57105	0.93673	0.68205	0.23322	0.44153	0.84897	0.84448	0.95427	0.66813	0.48747	0.61172	0.30772	0.099975	0.6376	0.138	0.40812	0.2598	0.54633	0.78544	0.61562	0.99565	0.27145	0.32081	0.33509	0.36873	0.44452	0.56019	0.58455	0.89962	0.33753	NA	0.0046273	0.0036146	0.0041492	0.041301	0.0022576	0.014488	0.0010613
lysoPC a C181	0.0044672	0.64806	0.96966	0.20814	0.062363	0.89216	0.36235	0.76571	0.50937	0.10747	0.78575	0.16567	0.2273	0.78497	0.26264	0.14386	0.48509	0.36748	0.51493	0.61473	0.8907	0.47433	0.61519	0.24614	0.60425	0.094421	0.34674	0.25055	0.75439	0.99137	0.53302	0.38543	0.8752	0.7732	0.48791	0.69166	0.36784	0.86627	0.57925	0.56365	0.79339	0.0046273	NA	0.023537	0.12813	0.04858	0.0022459	0.0016382	0.00032126
C2	0.71252	0.20145	0.19759	0.051133	0.04877	0.12968	0.83655	0.1538	0.95686	0.53486	0.79835	0.76768	0.63059	0.78918	0.19861	0.29462	0.67229	0.65595	0.8963	0.59928	0.69153	0.52896	0.34484	0.96114	0.86056	0.0011716	0.010402	0.60119	0.54089	0.41167	0.65103	0.57088	0.24141	0.3168	0.44028	0.56341	0.82856	0.77738	0.15765	0.72919	0.97392	0.0036146	0.023537	NA	0.0016786	0.00070589	0.00060534	0.00076108	0.00045058
C10	0.79791	0.35818	0.10093	0.023539	0.0020033	0.042492	0.19717	0.085142	0.43419	0.25075	0.16536	0.55	0.79235	0.27027	0.46318	0.63059	0.85313	0.91319	0.86108	0.4146	0.38934	0.52616	0.0099104	0.54249	0.47719	0.031812	0.06573	0.57017	0.54603	0.72296	0.79491	0.54773	0.033808	0.31763	0.37483	0.10272	0.42431	0.71765	0.30197	0.90399	0.77511	0.0041492	0.12813	0.0016786	NA	0.0026788	0.001734	0.014094	0.0087475
PC ae C423	0.62511	0.75311	0.69888	0.031001	0.16806	0.17474	0.63036	0.23711	0.2969	0.13407	0.1779	0.49452	0.24594	0.20034	0.023618	0.021815	0.024437	0.047437	0.18775	0.16518	0.7162	0.58236	0.75635	0.51978	0.5965	0.021815	0.18914	0.90082	0.47265	0.35039	0.38435	0.52668	0.55257	0.92214	0.66785	0.93954	0.53092	0.99567	0.8626	0.34118	0.68182	0.041301	0.04858	0.00070589	0.0026788	NA	0.00065403	0.00070589	2.6046e-05
lysoPC a C160	0.61737	0.95252	0.72335	0.1124	0.015851	0.28266	0.54085	0.93533	0.54919	0.80342	0.84493	0.56392	0.58807	0.49551	0.068409	0.31076	0.70441	0.52699	0.32519	0.42104	0.58054	0.60987	0.41918	0.60146	0.78354	0.12175	0.33233	0.4841	0.80788	0.80342	0.862	0.91371	0.32386	0.59654	0.54889	0.074162	0.18156	0.78575	0.43766	0.29278	0.87437	0.0022576	0.0022459	0.00060534	0.001734	0.00065403	NA	4.8255e-09	1.7271e-05
lysoPC a C161	0.65642	0.98273	0.60394	0.068116	0.044289	0.45633	0.43345	0.97411	0.77402	0.8541	0.74	0.34521	0.32974	0.39503	0.03516	0.1761	0.52761	0.28081	0.21941	0.30978	0.48478	0.67045	0.67573	0.74074	0.91261	0.11879	0.30458	0.55969	0.75881	0.64854	0.62356	0.62433	0.67583	0.9006	0.67183	0.2139	0.40812	0.36602	0.38036	0.061423	0.78497	0.014488	0.0016382	0.00076108	0.014094	0.00070589	4.8255e-09	NA	3.1673e-05
lysoPC a C180	0.16822	0.97623	0.98482	0.06593	0.050537	0.42771	0.74168	0.59193	0.26313	0.14691	0.53454	0.57496	0.56136	0.91097	0.073279	0.078944	0.15555	0.16114	0.51822	0.6203	0.8322	0.57819	0.82064	0.53394	0.95184	0.028674	0.27025	0.50664	0.69739	0.67605	0.65475	0.58757	0.62822	0.64881	0.88795	0.63382	0.8752	0.93936	0.94824	0.3423	0.53666	0.0010613	0.00032126	0.00045058	0.0087475	2.6046e-05	1.7271e-05	3.1673e-05	NA
lysoPC a C204	0.041346	0.82843	0.86618	0.12566	0.012012	0.37891	0.89359	0.39863	0.1855	0.069744	0.41597	0.24409	0.1847	0.43383	0.050535	0.047063	0.20007	0.16604	0.31127	0.28042	0.61149	0.77134	0.33219	0.60146	0.80478	0.044135	0.32667	0.25783	0.64648	0.57174	0.45227	0.47372	0.57117	0.93077	0.54889	0.39791	0.53819	0.78995	0.55686	0.72919	0.78918	0.00025989	3.9302e-05	0.0017475	0.003194	0.00034122	2.6791e-05	0.0002181	3.1471e-07
C5-M-DC	0.42456	0.66387	0.47239	0.99133	0.07216	0.23834	0.28469	0.53819	0.60556	0.15765	0.1818	0.64113	0.38948	0.5799	0.64609	0.19186	0.058459	0.16604	0.87055	0.81893	0.96494	0.76705	0.37765	0.49843	0.61595	0.50614	0.52338	0.2434	0.81238	0.33307	0.13379	0.17129	0.15173	0.37818	0.37963	0.00057881	0.0039712	0.94805	0.2398	0.74187	0.65377	0.019295	0.27389	0.069744	0.041124	0.39272	0.0058007	0.044135	0.17197
C5-DC C6-OH	0.99568	0.7385	0.99349	0.58645	0.028979	0.21318	0.93999	0.89875	0.67583	0.83279	0.55479	0.91293	0.95874	0.94131	0.22657	0.76156	0.95255	0.87939	0.54003	0.50439	0.8365	0.90662	0.33182	0.52488	0.54126	0.2168	0.63603	0.36075	0.95615	0.77402	0.73363	0.55013	0.22272	0.42374	0.65769	0.044122	0.10759	0.92208	0.44394	0.90235	0.70188	0.0012635	0.058247	0.0017838	0.0014294	0.0049241	4.8865e-05	0.0020886	0.00092317
lysoPC a C170	0.23021	0.54124	0.66047	0.67847	0.063075	0.86851	0.64422	0.62459	0.30054	0.62097	0.69888	0.86538	0.91326	0.80381	0.38563	0.57521	0.75742	0.64781	0.55109	0.6203	0.53138	0.99777	0.5689	0.18679	0.28279	0.40812	0.88795	0.48204	0.82804	0.99568	0.84908	0.99567	0.42514	0.49505	0.93954	0.084374	0.10024	0.50213	0.79489	0.96664	0.70392	0.0034314	0.0050551	0.024309	0.017249	0.0097857	0.00010154	0.0020245	5.0588e-05
C5-OH C3-DC-M	0.65967	0.65127	0.5428	0.86374	0.24918	0.88118	0.71808	0.50132	0.25746	0.98271	0.40848	0.8803	0.18466	0.24173	0.57176	0.55598	0.46006	0.48519	0.96962	0.65928	0.8449	0.69253	0.80644	7.467e-05	0.0034488	0.76953	0.50455	0.51673	0.91919	0.40107	0.63452	0.96752	0.96106	0.23535	0.76296	0.19692	0.11187	0.14433	0.17508	0.58601	0.36308	0.0707	0.061402	0.22722	0.68969	0.53394	0.066102	0.11645	0.083226
PC aa C260	0.8541	0.60529	0.54003	0.6233	0.51103	0.6086	0.1679	0.11134	0.91813	0.54948	0.44556	0.48045	0.078049	0.26227	0.53178	0.50614	0.8882	0.52699	0.58511	0.33222	0.88201	0.1062	0.1882	0.36447	0.36995	0.79504	0.91377	0.32069	0.86219	0.36221	0.43228	0.43993	0.37353	0.19383	0.018819	0.6716	0.47096	0.53302	0.10477	0.48931	0.48495	0.99132	0.37425	0.35628	0.87027	0.22157	0.13728	0.11023	0.13536
SM C223	0.5385	0.91754	0.67324	0.13892	0.37269	0.5727	0.88827	0.94003	0.77754	0.93259	0.81328	0.043471	0.069856	0.052725	0.7507	0.61683	0.85822	0.96622	0.45407	0.17006	0.61095	0.027638	0.43214	0.40147	0.54196	0.23555	0.40699	0.45509	0.1837	0.73461	0.35995	0.73404	0.61631	0.39456	0.61631	0.44924	0.96999	0.68393	0.31477	0.14716	0.23354	0.061695	0.29137	0.084257	0.12587	0.10364	0.057961	0.057961	0.01963
PC aa C381	0.74093	0.93954	0.58455	0.29297	0.4912	0.74018	0.64827	0.9482	0.76347	0.56027	0.41401	0.68496	0.77045	0.89584	0.57611	0.67605	0.90096	0.8389	0.50925	0.58561	0.31457	0.44775	0.89564	0.64781	0.71435	0.48129	0.73644	0.99135	0.63784	0.91383	0.81721	0.66739	0.87725	0.74808	0.43993	0.47167	0.66785	0.018651	0.36185	0.039483	0.09119	0.99783	0.64437	0.6483	0.84448	0.47096	0.90954	0.68406	0.99568
PC aa C421	0.38889	0.37738	0.39576	0.37403	0.074292	0.44056	0.71408	0.13314	0.92661	0.76139	0.87895	0.26667	0.055279	0.26653	0.10609	0.074403	0.4604	0.24541	0.60753	0.46212	0.84285	0.66178	0.26398	0.76313	0.85387	0.64806	0.57623	0.24032	0.89399	0.38271	0.40404	0.47997	0.37585	0.40404	0.063969	0.4409	0.4533	0.039621	0.030649	0.37876	0.10995	0.27784	0.3295	0.5055	0.64981	0.87093	0.62071	0.49843	0.66364
PC ae C362	0.50614	0.64806	0.27129	0.13669	0.15358	0.42642	0.42671	0.12905	0.56027	0.63288	0.86627	0.38142	0.038463	0.13222	0.051336	0.038691	0.27898	0.13828	0.67091	0.33222	0.85602	0.89343	0.64088	0.4672	0.73318	0.87112	0.96977	0.83254	0.45448	0.3218	0.43889	0.62433	0.392	0.39369	0.06071	0.32913	0.16637	0.024583	0.056718	0.08014	0.051944	0.65848	0.63288	0.71252	0.73118	0.97413	0.77834	0.52761	0.83702
PC ae C406	0.44428	0.49141	0.25149	0.15711	0.1854	0.36977	0.59467	0.11996	0.68807	0.72881	0.98267	0.36306	0.045373	0.18202	0.038944	0.038691	0.31625	0.18122	0.72765	0.43088	0.80875	0.87578	0.72917	0.4775	0.86056	0.93967	0.77386	0.95248	0.36589	0.41167	0.54769	0.76953	0.5055	0.39999	0.093882	0.3263	0.219	0.037683	0.024437	0.10963	0.079754	0.5732	0.52041	0.56428	0.71476	0.96551	0.68027	0.47129	0.79908
SM OH C141	0.92672	0.13553	0.32445	0.21648	0.5732	0.84505	0.66661	0.43367	0.76139	0.8455	0.72131	0.75914	0.29622	0.13511	0.53513	0.65224	0.94394	0.8389	0.82781	0.48146	0.94082	0.53802	0.3225	0.042189	0.28017	0.86676	0.51052	0.69346	0.32064	0.65619	0.88762	0.69346	0.96111	0.66071	0.98055	0.98702	0.46379	0.087099	0.091686	0.32036	0.16916	0.32407	0.3471	0.66014	0.74339	0.46413	0.65619	0.8159	0.27062
SM C160	0.84561	0.24614	0.34198	0.23261	0.4221	0.50486	0.6144	0.29957	1	0.77834	0.91782	0.55642	0.18272	0.089023	0.25524	0.35039	0.83714	0.68383	0.94373	0.44753	0.82159	0.55157	0.4121	0.13345	0.56591	0.75347	0.66785	0.83678	0.44374	0.53486	0.81523	0.82831	0.8752	0.72355	0.71211	0.81141	0.40178	0.053784	0.051723	0.24874	0.12291	0.55449	0.47816	0.87965	0.81482	0.57174	0.8626	0.95689	0.37389
SM OH C161	0.49907	0.24377	0.35965	0.069111	0.15009	0.19046	0.31219	0.10052	0.71638	0.97413	0.5588	0.66103	0.19896	0.054426	0.12938	0.28414	0.737	0.52338	0.70315	0.32936	0.86035	0.33448	0.32596	0.20355	0.52864	0.99137	0.44693	0.96111	0.41576	0.38036	0.76903	0.93092	0.80314	0.7524	0.74898	0.97407	0.31039	0.087952	0.071768	0.1737	0.061476	0.97831	0.56428	0.67229	0.40208	0.97413	0.72881	0.57925	0.65224
SM C180	0.48129	0.28044	0.7007	0.36982	0.34161	0.68719	0.59832	0.38734	0.84539	0.5201	0.87475	0.3627	0.16891	0.060799	0.23461	0.37389	0.88812	0.53759	0.49329	0.2176	0.56691	0.68674	0.27263	0.2205	0.64932	0.79908	0.64584	0.84729	0.75421	0.30226	0.48453	0.75069	0.47029	0.60587	0.85165	0.92225	0.48096	0.039461	0.077852	0.29378	0.17391	0.55792	0.39863	0.97411	0.79777	0.65224	0.94394	0.74916	0.43367
SM C181	0.87112	0.1642	0.44857	0.3537	0.58104	0.79025	0.79749	0.3327	0.76156	0.67229	0.84493	0.29471	0.14098	0.14878	0.16518	0.19593	0.60967	0.42062	0.75655	0.32088	0.54279	0.62982	0.51679	0.14156	0.63564	0.78668	0.42386	0.91371	0.58462	0.46446	0.61192	0.97839	0.55627	0.70722	0.79474	0.63603	0.26349	0.035808	0.04858	0.33233	0.17234	0.58076	0.52761	0.67229	0.87885	0.8541	0.99137	0.76173	0.65224
lysoPC a C260	0.85399	0.4284	0.54894	0.42665	0.36228	0.267	0.1298	0.16147	0.47406	0.86676	0.68675	0.80763	0.23266	0.40419	0.42724	0.31588	0.71638	0.59355	0.45701	0.76401	0.98245	0.28087	0.50081	0.45499	0.44538	0.13859	0.15844	0.53182	0.87806	0.36484	0.43358	0.40229	0.41221	0.48105	0.0089998	0.30249	0.61298	0.47239	0.19354	0.90235	0.40419	0.60533	0.63263	0.36784	0.51008	0.14691	0.32987	0.28898	0.22645
lysoPC a C280	0.55657	0.65769	0.65054	0.85966	0.22315	0.15957	0.086341	0.16789	0.21209	0.94824	0.65079	0.95859	0.38135	0.12186	0.56481	0.58651	0.8924	0.89438	0.56224	0.61641	0.95176	0.75193	0.24302	0.92231	0.60592	0.060927	0.18779	0.50132	0.89636	0.22794	0.56785	0.53546	0.68763	0.6787	0.090547	0.8622	0.71211	0.65475	0.44394	0.83643	0.18465	0.98264	0.24178	0.13536	0.82317	0.14522	0.32704	0.219	0.089005
lysoPC a C240	0.87103	0.8072	0.66047	0.51251	0.44153	0.74638	0.2065	0.45701	0.45364	0.81169	0.68071	0.75496	0.36909	0.38839	0.91752	0.72453	0.75742	0.98055	0.82356	0.77447	0.86674	0.48291	0.40124	0.51588	0.53201	0.036005	0.11645	0.54645	0.69739	0.56399	0.61553	0.57247	0.39009	0.77513	0.033594	0.64363	0.7697	0.37629	0.38925	0.99555	0.34012	0.7748	0.33556	0.12445	0.2909	0.027158	0.1591	0.17386	0.062081
lysoPC a C261	0.84974	0.80931	0.64264	0.89399	0.36831	0.34563	0.26855	0.14914	0.34528	0.70825	0.7856	0.40151	0.095471	0.13673	0.28788	0.14861	0.44394	0.39321	0.47931	0.60672	0.97587	0.57431	0.61493	0.87084	0.69994	0.16637	0.33197	0.49603	0.82352	0.16822	0.3109	0.23602	0.23754	0.32906	0.015587	0.20179	0.27315	0.24549	0.29161	0.56336	0.12111	0.9566	0.73682	0.22794	0.37672	0.16271	0.31039	0.39236	0.2004
PC aa C281	0.83666	0.67893	0.66175	0.92835	0.696	0.91123	0.48262	0.48519	0.99134	0.58568	0.731	0.50572	0.1324	0.13579	0.34377	0.39755	0.94813	0.59273	0.58209	0.41638	0.40233	0.78361	0.52346	0.39842	0.80208	0.23601	0.57566	0.71926	0.39901	0.32876	0.43751	0.69686	0.45228	0.3691	0.24945	0.69079	0.52606	0.11438	0.067823	0.37175	0.27469	0.38997	0.32032	0.31754	0.58314	0.15633	0.40071	0.54461	0.11018
PC aa C361	0.79489	0.66364	0.67045	0.93067	0.73963	0.98052	0.70383	0.68785	0.79055	0.35003	0.37019	0.4942	0.16611	0.21946	0.32899	0.46073	0.88384	0.68562	0.69079	0.46588	0.36731	0.87569	0.70208	0.50164	0.93872	0.24178	0.5784	0.65943	0.2805	0.53819	0.6078	0.93518	0.47029	0.46895	0.32209	0.75276	0.63628	0.051941	0.040496	0.24592	0.35781	0.41329	0.41774	0.50228	0.53544	0.17768	0.55657	0.78235	0.16975
PC aa C363	0.8541	0.91377	0.64288	0.85762	0.77722	1	0.38741	0.62485	0.73272	0.58679	0.544	0.54156	0.1788	0.20034	0.49938	0.45096	0.98275	0.67583	0.70315	0.48179	0.44671	0.72456	0.75635	0.80314	0.80478	0.05335	0.18714	0.8072	0.43314	0.45769	0.52213	0.73644	0.35259	0.51493	0.11674	0.54124	0.49524	0.11701	0.1761	0.38741	0.32899	0.33583	0.27898	0.18783	0.29392	0.084823	0.2445	0.38036	0.076772
PC ae C383	0.74522	0.84963	0.69888	0.97833	0.59627	0.67938	0.45055	0.38615	0.9698	0.57925	0.64313	0.51961	0.13606	0.17617	0.3467	0.35628	0.93107	0.60913	0.54033	0.58779	0.61149	0.70777	0.57331	0.74486	0.92132	0.2085	0.52338	0.9568	0.5448	0.33307	0.43228	0.50874	0.36748	0.38745	0.13665	0.46687	0.49173	0.0953	0.075945	0.31502	0.22885	0.58076	0.45096	0.33307	0.42794	0.11303	0.38036	0.55686	0.11416
PC aa C362	0.95689	0.59383	0.4621	0.56224	0.33048	0.74862	0.57907	0.49173	0.97411	0.57174	0.4866	0.56768	0.16925	0.22657	0.31808	0.39272	0.92248	0.68383	0.862	0.52813	0.70794	0.97329	0.49338	0.66387	0.88653	0.35039	0.70399	0.97407	0.30198	0.65642	0.72355	0.96111	0.5637	0.68697	0.21644	0.76537	0.61711	0.028484	0.047063	0.17764	0.188	0.82343	0.737	0.78668	0.82755	0.29994	0.82024	0.93107	0.40494
PC aa C406	0.51325	0.49491	0.33908	0.56973	0.48977	0.86647	0.87158	0.47439	0.8924	0.72881	0.44891	0.43943	0.11467	0.34927	0.24797	0.24925	0.87965	0.56743	0.99134	0.63426	0.71207	0.85819	0.7838	0.62071	0.99125	0.54948	0.84539	0.86657	0.22544	0.79504	0.7607	0.93092	0.5637	0.4866	0.15347	0.46006	0.54185	0.037683	0.021815	0.19398	0.28525	0.89184	0.8541	0.89675	0.71067	0.33307	0.82024	0.9139	0.55287
PC aa C360	0.57925	0.40142	0.21246	0.30002	0.25635	0.45296	0.37791	0.17386	0.41131	0.64069	0.73176	0.43277	0.11467	0.11992	0.3016	0.2085	0.68027	0.61684	0.91351	0.50293	0.9518	0.85381	0.44813	0.51978	1	0.45769	0.84539	0.77369	0.48372	0.60967	0.79415	0.98703	0.70399	0.80678	0.13665	0.52668	0.32423	0.11556	0.11589	0.41339	0.099037	0.88324	0.78668	0.70441	0.92629	0.41809	0.63288	0.77834	0.42097
PC aa C380	0.34456	0.392	0.31921	0.44857	0.46552	0.80285	0.66275	0.30766	0.5903	0.72065	0.96536	0.49807	0.16738	0.3672	0.34087	0.22605	0.72065	0.58624	0.811	0.81468	0.79171	0.91555	0.7838	0.70399	0.94313	0.47816	0.80734	0.88367	0.27134	0.64069	0.75655	0.90941	0.55627	0.60421	0.093882	0.37013	0.3471	0.16286	0.12781	0.3265	0.11992	0.8447	0.98275	0.57925	0.61888	0.25407	0.54215	0.72881	0.43074
PC ae C361	0.81169	0.64388	0.51072	0.71292	0.44153	0.94809	0.50896	0.49843	0.67183	0.88812	0.69686	0.49953	0.19038	0.3022	0.45734	0.35591	0.92672	0.64388	0.9935	0.6203	0.716	0.97327	0.58547	0.83254	0.99343	0.24178	0.50164	0.83879	0.44875	0.57521	0.64881	0.78606	0.39634	0.75845	0.096753	0.53911	0.42386	0.064241	0.18352	0.3076	0.12954	0.68026	0.61325	0.47783	0.51008	0.1855	0.46413	0.67605	0.30189
PC aa C420	0.76156	0.82408	0.20994	0.38517	0.74997	0.56843	0.4348	0.16329	0.93097	0.95686	0.84908	0.44244	0.055913	0.21724	0.12216	0.047627	0.2465	0.18088	0.73363	0.5388	0.85808	0.99332	0.89564	0.4284	0.76018	0.72045	0.92446	0.64954	0.40856	0.46413	0.4604	0.69548	0.36411	0.38865	0.11216	0.05133	0.065848	0.028861	0.057373	0.10238	0.15724	0.72707	0.88384	1	0.5897	0.6483	0.57521	0.94824	0.59764
PC ae C363	0.42097	0.57088	0.29032	0.20142	0.17053	0.51705	0.32758	0.12115	0.34093	0.43074	0.61941	0.24731	0.030285	0.074087	0.11123	0.05481	0.32987	0.19797	0.68675	0.25365	0.77671	0.95546	0.52439	0.53759	0.91908	0.5903	0.82831	0.6397	0.61705	0.29425	0.40281	0.53	0.3193	0.42211	0.040485	0.38045	0.16975	0.065676	0.12145	0.21992	0.066958	0.90685	0.85825	0.89668	0.97394	0.72453	0.8625	0.90096	0.78219
PC ae C300	0.40178	0.5784	0.29563	0.75412	0.64461	0.88135	0.23151	0.14743	0.40459	0.44394	0.45362	0.48713	0.12322	0.17583	0.38875	0.10856	0.27606	0.28303	0.75223	0.48846	0.65684	0.82308	0.45519	0.39791	0.94965	0.52369	0.70987	0.82818	0.63366	0.2018	0.25758	0.49076	0.43993	0.44354	0.10526	0.21029	0.1526	0.45193	0.31588	0.87589	0.13112	0.59189	0.49173	0.32987	0.72071	0.3327	0.26598	0.29957	0.29653
PC aa C342	0.35003	0.75294	0.17242	0.29563	0.40086	0.56283	0.3744	0.17352	0.36448	0.47439	0.84695	0.6648	0.15612	0.46726	0.25979	0.10994	0.40494	0.35814	0.72336	0.87223	0.90805	0.82091	0.95247	0.87725	1	0.48824	0.63603	0.93518	0.26828	0.70016	0.79821	0.87716	0.48584	0.71926	0.021877	0.1289	0.12115	0.10752	0.22121	0.18129	0.061258	0.88746	0.85825	0.79908	0.64609	0.48824	0.54185	0.79908	0.72843
PC ae C342	0.30226	0.93523	0.20994	0.25967	0.75412	0.7115	0.35131	0.15522	0.23559	0.29161	0.51642	0.51929	0.14998	0.34596	0.2476	0.036622	0.10052	0.15755	0.89837	0.76192	0.97587	0.65589	0.61493	0.71598	0.82387	0.44062	0.56341	0.71986	0.59245	0.36185	0.48105	0.58568	0.264	0.54003	0.043591	0.021137	0.017022	0.1874	0.6094	0.2	0.048573	0.65228	0.93533	0.53455	0.39225	0.58651	0.3413	0.5903	0.65991
PC ae C343	0.3295	0.70155	0.26427	0.39262	0.89176	0.97401	0.63992	0.35223	0.56714	0.64412	0.86822	0.53727	0.18501	0.35744	0.33723	0.1042	0.26561	0.30791	0.84257	0.79536	0.89272	0.71996	0.7881	0.48204	0.93212	0.44028	0.66539	0.57219	0.46649	0.47062	0.55636	0.83654	0.41346	0.52151	0.14935	0.077954	0.088146	0.13237	0.34674	0.22184	0.1031	0.45768	0.8369	0.45364	0.41582	0.392	0.37657	0.60913	0.48584
PC aa C401	0.57521	0.52307	0.16494	0.93499	0.36529	0.53151	0.32613	0.17163	0.78011	0.88812	0.62915	0.97384	0.3798	0.66952	0.60286	0.40494	0.94394	0.93523	0.90914	0.87223	0.96491	0.73282	0.40473	0.71394	0.5694	0.54919	0.76537	0.7777	0.11687	0.95686	0.81509	0.98702	0.9417	0.85762	0.12612	0.41346	0.77802	0.49682	0.049159	0.91783	0.40579	0.63255	0.99137	0.83702	0.84448	0.16271	0.57897	0.58274	0.38271
PC ae C402	0.14489	0.48552	0.38326	0.82543	0.49794	0.98917	0.90449	0.41703	0.81985	0.92237	0.53789	0.38537	0.12292	0.66929	0.39625	0.23907	0.79894	0.54277	0.96314	0.94131	0.92327	0.43033	0.81122	0.98702	0.82589	0.75311	0.92441	0.74638	0.40821	0.79894	0.63281	0.73607	0.38353	0.25844	0.040986	0.22876	0.61079	0.12158	0.043772	0.43276	0.39274	0.78303	0.36748	0.72843	0.49375	0.18714	0.64806	0.84963	0.64781
PC aa C424	0.19046	0.56627	0.15403	0.62226	0.87438	0.73963	0.65772	0.31717	0.96106	0.46996	0.90031	0.40525	0.14473	0.59406	0.7385	0.14935	0.30928	0.34527	0.658	0.8741	0.59483	0.70694	0.87652	0.56627	0.80849	0.75276	0.91352	0.92208	0.70541	0.82818	0.56886	0.72746	0.24706	0.47139	0.070355	0.011494	0.051533	0.096748	0.37891	0.45612	0.26329	0.43019	0.97405	0.48377	0.19755	0.2526	0.12354	0.31477	0.42607
PC aa C386	0.28414	0.63628	0.23261	0.74808	0.961	0.84516	0.79317	0.46754	0.97842	0.9139	0.68294	0.52324	0.17686	0.56856	0.53544	0.22157	0.58679	0.52699	0.74	0.94356	0.94742	0.81451	0.81149	0.68383	0.9039	0.42456	0.64806	0.63212	0.29061	0.8541	0.70722	0.97407	0.43697	0.46928	0.10155	0.080657	0.22121	0.11556	0.14723	0.32073	0.32051	0.48594	0.95689	0.44428	0.25075	0.16487	0.25407	0.47129	0.31865
PC ae C365	0.56428	0.5637	0.55851	0.84482	0.85335	0.78606	0.96445	0.68005	0.96117	0.82024	0.70722	0.60977	0.31846	0.55732	0.5245	0.34456	0.72065	0.65991	0.78575	0.93056	0.67119	0.84067	0.83007	0.55627	0.98687	0.30532	0.62459	0.49811	0.37559	0.56428	0.69505	0.93092	0.4672	0.55138	0.22985	0.20531	0.28637	0.15042	0.2445	0.31219	0.16484	0.29965	0.54948	0.2398	0.22055	0.10211	0.2398	0.4053	0.17576
PC ae C425	0.26386	0.45028	0.28414	0.794	0.94801	0.96541	0.58685	0.20602	0.73272	0.48509	0.62356	0.72196	0.29659	0.70617	0.61085	0.16856	0.33879	0.45028	0.73176	0.71046	0.869	0.97329	0.94302	0.60146	0.83043	0.76173	0.98704	0.66762	0.51767	0.45769	0.50778	0.60502	0.4775	0.51135	0.093882	0.033303	0.10315	0.43558	0.38036	0.69156	0.10166	0.60752	0.75347	0.29994	0.31015	0.15412	0.13407	0.2085	0.28118
PC aa C425	0.5273	0.81141	0.14977	0.6056	0.64264	0.61606	0.26726	0.17927	0.4775	0.66411	0.86832	0.65479	0.16519	0.26565	0.48846	0.1609	0.44062	0.50164	0.90268	0.79551	0.89062	0.95546	0.75162	0.72006	0.89296	0.30766	0.52668	0.83879	0.45955	0.60556	0.60587	0.81128	0.58029	0.70498	0.077903	0.099042	0.16057	0.18342	0.22568	0.45193	0.15457	0.65625	0.66014	0.41774	0.46794	0.23711	0.2537	0.38925	0.27315
PC ae C405	0.57925	0.72025	0.31365	0.54739	0.79821	0.82395	0.42336	0.28377	0.59791	0.737	0.78156	0.83973	0.27564	0.39503	0.47831	0.19593	0.41809	0.44693	0.87912	0.98262	1	0.76277	0.86748	0.54154	0.80904	0.38036	0.65595	0.56714	0.41921	0.39272	0.51853	0.69166	0.53061	0.59654	0.13665	0.11358	0.13859	0.20424	0.34456	0.29551	0.064285	0.52151	0.57925	0.29462	0.45802	0.2128	0.25894	0.4053	0.27606
C3-DC C4-OH	0.78668	0.032881	0.56973	0.56224	0.6001	0.50486	0.55982	0.73682	0.1855	0.64854	0.82793	0.39394	0.29127	0.5837	0.73511	0.74522	0.77834	0.90947	0.63136	0.87017	0.81731	0.88901	0.94302	0.08431	0.25394	0.72881	0.23213	0.62822	0.31068	0.98275	0.97401	0.81141	0.4775	0.40634	0.90089	0.44994	0.32987	0.069345	0.067761	0.36235	0.41096	0.13157	0.48509	0.62511	0.36191	0.16123	0.25894	0.53486	0.14522
PC aa C383	0.23516	0.82843	0.72335	0.87903	0.40599	0.67537	0.52217	0.66808	0.56399	0.12781	0.20424	0.64509	0.22503	0.15051	0.38911	0.72881	0.57174	0.87093	0.50422	0.34964	0.63116	0.86698	0.37765	0.63628	0.83472	0.25407	0.65991	0.92661	0.41921	0.64854	0.691	0.93523	0.51978	0.61192	0.52338	0.87511	0.91383	0.014066	0.023537	0.19188	0.45394	0.62694	0.36821	0.81182	0.83606	0.25894	0.8626	0.8882	0.21244
PC aa C405	0.45633	0.65103	0.4207	0.81031	0.54619	0.74376	0.26231	0.39406	0.8323	0.42316	0.62643	0.65208	0.20175	0.090393	0.69331	0.72804	0.64757	0.93941	0.58399	0.35708	0.7237	0.76209	0.33071	0.62746	0.93859	0.18249	0.64708	0.82356	0.3005	0.67137	0.5878	0.7898	0.52938	0.51008	0.49714	0.84482	0.7115	0.11582	0.057611	0.39239	0.59022	0.36081	0.28266	0.42969	0.63745	0.11471	0.39755	0.59328	0.056533
PC ae C422	0.67229	0.83266	0.74394	0.17949	0.54739	0.69952	0.82783	0.72045	0.62097	0.30532	0.33371	0.3138	0.42794	0.35817	0.0869	0.084823	0.045582	0.068285	0.15567	0.13413	0.46382	0.72035	0.9905	0.46379	0.78778	0.023537	0.19729	0.84102	0.19557	0.30532	0.30853	0.4841	0.90947	0.88341	0.31276	0.76537	0.67605	0.82369	0.72065	0.68742	0.87868	0.22995	0.12175	0.0070815	0.028575	4.3204e-07	0.0040083	0.0049674	0.00038141
PC ae C445	0.66434	0.66387	0.74808	0.10016	0.90052	0.51916	0.97333	0.77818	0.64437	0.31076	0.15924	0.59049	0.69845	0.34049	0.29355	0.29994	0.096936	0.19729	0.36002	0.26016	0.97808	0.42261	0.74726	0.30458	0.37302	0.091952	0.24377	0.83678	0.11257	0.47129	0.61967	0.61272	0.85814	0.87912	0.19729	0.95248	0.38307	0.97401	0.3218	0.46797	0.94786	0.70273	0.54215	0.069744	0.12969	0.00013432	0.082537	0.058459	0.026181
PC aa C240	0.1684	0.30779	0.62174	0.18233	0.68745	0.74132	0.26157	0.9372	0.67669	0.22839	0.35932	0.70839	0.93465	0.68859	0.84808	0.52938	0.29771	0.61333	0.64362	0.99564	0.68817	0.54597	0.71448	0.28507	0.41207	0.0014758	0.019878	0.78109	0.6577	0.51135	0.79536	0.58048	0.33011	0.61227	0.10053	0.80213	0.75845	0.63967	0.67091	0.99107	0.59543	0.58477	0.099133	0.025518	0.17194	0.0049676	0.12444	0.10712	0.0091562
PC aa C302	0.77818	0.9568	0.50893	0.13	0.87895	0.46791	0.28566	0.59003	0.71822	0.79071	0.54003	0.64882	0.46451	0.72854	0.26728	0.84126	0.56772	0.85378	0.73569	0.74528	0.76193	0.04905	0.43681	0.37317	0.40253	0.11416	0.24577	0.55013	0.76973	0.98705	0.39334	0.36675	0.14207	0.28025	0.10799	0.28395	0.87948	0.82568	0.5201	0.33933	0.49342	0.36041	0.46754	0.063697	0.065473	0.001962	0.016107	0.025703	0.013538
PC aa C320	0.68406	0.5784	0.57132	0.81707	0.38362	0.41311	0.59832	0.7223	0.91377	0.78653	0.73157	0.73002	0.46794	0.66751	0.7164	0.72045	0.83702	0.84103	0.55851	0.8916	0.93207	0.90219	0.86738	0.42677	0.62157	0.17768	0.48237	0.62992	0.59245	0.62874	0.67268	0.75069	0.28303	0.56037	0.18382	0.11471	0.12264	0.36565	0.83702	0.75656	0.23774	0.039779	0.10449	0.019305	0.04303	0.014216	0.0040815	0.018927	0.011889
PC ae C364	0.68406	0.64388	0.50893	0.97181	0.38828	0.42118	0.67071	0.76139	0.98488	0.93533	0.88547	0.67485	0.36757	0.50051	0.91319	0.57897	0.73272	0.70378	0.68272	0.95003	0.83866	0.99554	0.75618	0.33769	0.67954	0.16822	0.48759	0.42969	0.48525	0.59791	0.60394	0.79655	0.28693	0.44188	0.27278	0.10498	0.1182	0.23376	0.64437	0.4554	0.27838	0.030433	0.1591	0.036005	0.060783	0.030796	0.015779	0.06464	0.022208
SM OH C222	0.98275	0.38271	0.24193	0.8278	0.41562	0.54829	0.47859	0.5941	0.8159	0.96551	0.9049	0.92167	0.58047	0.60671	0.5651	0.87112	0.93967	0.92237	0.43228	0.87876	0.81303	0.80583	0.94302	0.39827	0.60814	0.28414	0.80734	0.39791	0.27676	0.89675	0.94373	0.89653	0.49491	0.84068	0.54889	0.11645	0.1306	0.25428	0.57925	0.54841	0.39188	0.032532	0.10477	0.11023	0.089556	0.029336	0.012315	0.062059	0.014518
SM C241	0.57146	0.42027	0.31328	0.92202	0.35482	0.46278	0.73111	0.65003	0.81576	0.8924	0.9935	0.91727	0.68003	0.97607	0.4745	0.84126	0.98274	0.89438	0.33621	0.50083	0.65082	0.99554	0.72898	0.75915	0.8346	0.30495	0.7385	0.51199	0.35124	0.8625	0.94152	0.94597	0.39321	0.72541	0.29351	0.042012	0.1526	0.39021	0.71231	0.69135	0.3931	0.075351	0.28377	0.066557	0.028177	0.0083154	0.0062063	0.035395	0.020559
PC ae C360	0.5941	0.3537	0.98699	0.45667	0.74583	0.26202	0.6955	0.79474	0.85389	0.73682	0.85335	0.27084	0.32653	0.68766	0.73286	0.88384	0.76986	0.90082	0.83843	0.6798	0.54996	0.39593	0.76074	0.87511	0.93654	0.23711	0.51052	0.53546	0.84616	0.59791	0.57349	0.47857	0.087553	0.47239	0.067563	0.51378	0.36448	0.49858	0.77818	0.66866	0.44853	0.15117	0.19764	0.049938	0.053798	0.011203	0.013626	0.0319	0.022852
SM OH C241	0.61298	0.25502	0.31986	0.88531	0.92629	0.72355	0.25671	0.34201	0.60311	0.99568	0.84897	0.59956	0.34487	0.39589	0.53666	0.93097	0.72843	0.99135	0.83406	0.67555	0.61096	0.68237	0.36691	0.56126	0.33058	0.66387	0.74656	0.67514	0.65654	0.96114	0.69259	0.61219	0.27241	0.82768	0.43463	0.2571	0.19284	0.14297	0.41417	0.77995	0.50018	0.16061	0.14828	0.38271	0.22431	0.06633	0.034635	0.13665	0.035378
PC aa C384	0.56428	0.6402	0.4028	0.48278	0.56973	0.77353	0.49653	0.79489	0.54551	0.2085	0.35704	0.72196	0.85741	0.67779	0.59544	0.68027	0.35628	0.48443	0.80256	0.81045	0.72863	0.88901	0.7838	0.83266	0.72903	0.099499	0.46379	0.17508	0.075643	0.82024	0.99567	0.69166	0.89232	0.74826	0.84539	0.59737	0.92672	0.57755	0.16487	0.88918	0.99565	0.11641	0.10211	0.11879	0.19896	0.0064157	0.073836	0.11023	0.0039712
PC ae C424	0.59438	0.45028	0.66668	0.60779	0.84056	0.62797	0.77169	0.95255	0.61325	0.42456	0.16286	0.97821	0.81482	0.5648	0.73511	0.77834	0.25407	0.49843	0.39056	0.37672	0.88201	0.73301	0.96199	0.41417	0.67976	0.24925	0.55998	0.97839	0.14032	0.54948	0.6991	0.80299	0.55257	0.85773	0.13504	0.58217	0.87103	0.22839	0.18387	0.58685	0.51694	0.8065	0.99137	0.31625	0.13768	0.0058007	0.24925	0.38651	0.14861
PC ae C380	0.31076	0.45028	0.59627	0.4621	0.61553	0.37585	0.88478	0.81169	0.94394	0.98275	0.7732	0.78028	0.56539	0.90023	0.66598	0.9139	0.69633	0.84114	0.52213	0.60698	0.79171	0.53645	0.98099	0.95252	0.83043	0.19186	0.4436	0.64388	0.23518	0.93967	0.81523	0.8623	0.40142	0.48311	0.098947	0.27025	0.5941	0.67091	0.43108	0.92896	0.52782	0.25354	0.47816	0.041346	0.06009	0.002387	0.023537	0.042723	0.025703
PC ae C403	0.49141	0.53182	0.92197	0.4005	0.76019	0.47791	0.81888	0.94601	0.86657	0.63628	0.35929	0.56334	0.51695	0.8527	0.95216	0.72434	0.72843	0.94381	0.71292	0.60452	0.60121	0.62731	0.84852	0.67137	0.60955	0.21426	0.43959	0.87065	0.39301	0.80314	0.78754	0.7692	0.28787	0.57132	0.087293	0.29943	0.66364	0.36228	0.31276	0.82105	0.39431	0.43917	0.62848	0.13187	0.05114	0.006801	0.1042	0.17352	0.078449
PC aa C422	0.33983	0.51462	0.62396	0.58153	0.68362	0.85528	0.90649	0.49714	0.892	0.99567	0.68183	0.62802	0.36915	0.77997	0.51931	0.29276	0.63945	0.63503	0.66575	0.50133	0.78669	0.70464	0.70571	0.8619	0.99341	0.71557	0.82781	0.7562	0.46731	0.64732	0.75568	0.81073	0.42211	0.52057	0.048004	0.066905	0.25918	0.35372	0.21318	0.82502	0.19545	0.72423	0.75258	0.33983	0.13774	0.076868	0.13251	0.19214	0.25186
PC ae C401	0.29957	0.54675	0.56569	0.83618	0.66845	0.59682	0.6955	0.81998	0.59955	0.80748	0.49153	0.82039	0.49055	0.77851	0.89591	0.58651	0.98705	0.87939	0.51822	0.42724	0.86891	0.76688	0.65799	0.90082	0.94528	0.46073	0.74262	0.61632	0.30449	0.93533	0.87046	0.92441	0.43004	0.39334	0.12085	0.095847	0.43367	0.21574	0.2348	0.41469	0.32295	0.46828	0.98705	0.19354	0.096742	0.025703	0.13536	0.26598	0.17927
PC aa C426	0.28637	0.51052	0.41526	0.97181	0.5324	0.47306	0.90456	0.67183	0.81155	0.92242	0.63502	0.37335	0.27018	0.88505	0.87008	0.32423	0.64045	0.61465	0.61359	0.83796	0.97149	0.74767	0.54039	0.87084	0.86045	0.46413	0.73439	0.81128	0.54843	0.92672	0.70905	0.78816	0.19386	0.47239	0.11645	0.026506	0.13665	0.13914	0.37999	0.46237	0.39152	0.23768	0.81169	0.27606	0.039606	0.060927	0.075703	0.2348	0.18122
PC ae C386	0.39898	0.60146	0.3109	0.70701	0.66668	0.67137	0.73341	0.54185	0.95255	0.72881	0.91782	0.74264	0.35296	0.68586	0.97394	0.4053	0.61737	0.65991	0.52213	0.76836	0.73696	0.96439	0.75635	0.56743	0.74151	0.33307	0.66387	0.61658	0.45088	0.77834	0.72355	0.81985	0.36148	0.52938	0.14489	0.041501	0.10856	0.17215	0.52041	0.33233	0.18202	0.18906	0.55686	0.13091	0.10356	0.060239	0.05335	0.16487	0.11704
PC ae C382	0.43766	0.68383	0.51821	0.987	0.90483	0.64363	0.69571	0.62874	0.72045	0.81182	0.9006	0.56016	0.32974	0.63794	0.99566	0.49907	0.87965	0.79474	0.67491	0.88737	0.99562	0.81886	0.88629	0.9482	0.84762	0.13728	0.37353	0.92661	0.51003	0.72065	0.67892	0.65176	0.24377	0.55509	0.064416	0.13155	0.25129	0.23297	0.54948	0.47503	0.22885	0.26839	0.57925	0.087154	0.06667	0.021815	0.060239	0.15765	0.076772
PC aa C343	0.20007	0.42062	0.28414	0.90483	0.61941	0.41991	0.65867	0.5201	0.98274	0.57925	0.862	0.60203	0.29927	0.78077	0.78093	0.54215	0.8541	0.78219	0.53667	0.89168	0.95618	0.55538	0.9525	0.69995	0.89087	0.34456	0.63628	0.68361	0.29911	0.92248	0.67091	0.77786	0.31551	0.40316	0.083165	0.081778	0.21462	0.43228	0.43766	0.8148	0.45733	0.19517	0.57925	0.08953	0.083661	0.020191	0.020191	0.062059	0.05913
PC aa C402	0.37999	0.69367	0.40404	0.91339	0.79385	0.5911	0.53491	0.50196	0.62848	0.56772	0.89192	0.52293	0.36909	0.71825	0.76819	0.45062	0.68406	0.73644	0.61166	0.87008	0.75562	0.73282	0.92401	0.86017	0.80038	0.19354	0.40901	0.84303	0.78756	0.75742	0.61359	0.54829	0.1799	0.66669	0.053568	0.045941	0.12952	0.32201	0.8625	0.77366	0.2545	0.2412	0.50228	0.084566	0.040611	0.024767	0.021282	0.071532	0.079245
lysoPC a C281	0.96114	0.91795	0.3398	0.9436	0.7937	0.59464	0.28663	0.25297	0.56901	0.80314	0.84684	0.97382	0.43384	0.62565	0.93263	0.48443	0.73253	0.88144	0.70273	0.62004	0.68292	0.90434	0.74236	0.88573	0.88853	0.11245	0.32593	0.73813	0.53054	0.73663	0.85538	0.69122	0.44458	0.67847	0.052953	0.037852	0.13234	0.41688	0.54521	0.58239	0.20814	0.35855	0.2992	0.082031	0.06573	0.026531	0.021166	0.057162	0.027631
PC ae C302	0.78918	0.79099	0.24026	0.75653	0.81573	0.45939	0.1275	0.20958	0.6142	0.92618	0.89762	0.82552	0.44916	0.5244	0.89514	0.47797	0.78077	0.8785	0.8803	0.79189	0.65646	0.79555	0.63813	0.91957	0.95148	0.14878	0.30319	0.9065	0.54147	0.70209	0.73586	0.77819	0.68947	0.94545	0.07176	0.10484	0.2669	0.32251	0.34633	0.78283	0.20925	0.66186	0.2381	0.20671	0.28982	0.065242	0.076465	0.10982	0.071481
PC aa C404	0.77003	0.64412	0.3537	0.94801	0.76053	0.59709	0.56365	0.76571	0.97842	0.78668	0.63136	0.85688	0.45802	0.68182	0.85303	0.82024	0.737	0.91807	0.52575	0.93056	0.85602	0.93328	0.93354	0.81576	0.98687	0.10747	0.36148	0.51588	0.15299	0.8882	0.98267	0.85378	0.49141	0.77738	0.18714	0.29086	0.38307	0.19795	0.33307	0.44367	0.40775	0.16586	0.28935	0.13091	0.11757	0.021815	0.058459	0.15412	0.039172
SM OH C221	0.61737	0.40142	0.43523	0.8619	0.72335	0.39441	0.50745	0.71231	0.91383	0.84561	0.93941	0.71373	0.43785	0.68586	0.63819	0.9139	0.737	0.93958	0.49361	0.96959	0.86467	0.76705	0.82077	0.65595	0.72488	0.17996	0.50196	0.7904	0.27404	0.97413	0.84919	0.93092	0.35554	0.71537	0.14828	0.34346	0.31313	0.33371	0.54948	0.79749	0.36418	0.11641	0.19593	0.067761	0.10626	0.013424	0.017225	0.05335	0.022116
PC aa C300	0.70441	0.44693	0.70701	0.78979	0.76886	0.2775	0.6546	0.94394	0.93533	0.89675	0.83642	0.62146	0.41168	0.65377	0.99131	0.78668	0.82868	0.82843	0.70722	0.72276	0.40376	0.8846	0.84874	0.51262	0.76245	0.20007	0.45028	0.65571	0.25806	0.68829	0.691	0.93954	0.30458	0.65499	0.20145	0.61658	0.38615	0.26413	0.48509	0.69571	0.30666	0.13316	0.1723	0.12175	0.20529	0.04858	0.078099	0.15065	0.067531
PC aa C341	0.8626	0.85814	0.65475	0.56224	0.81932	0.60475	0.43345	0.83702	0.82856	0.602	0.51853	0.76349	0.43453	0.65377	0.91326	0.79504	0.737	0.96114	0.79835	0.82317	0.42992	0.81451	0.96199	0.88375	0.95187	0.071768	0.20566	0.66364	0.23766	0.81182	0.83642	0.98271	0.37963	0.84919	0.11966	0.52668	0.44062	0.22387	0.36221	0.65867	0.36418	0.21648	0.11589	0.14386	0.14601	0.034952	0.071768	0.13728	0.03983
PC ae C384	0.737	0.41417	0.41885	0.88333	0.6787	0.81972	0.83219	0.5941	0.75742	0.60967	0.62745	0.79717	0.42466	0.62616	0.78093	0.60967	0.90532	1	0.76903	0.82742	0.63512	0.97774	0.96199	0.58245	0.92568	0.32741	0.75725	0.27025	0.1493	0.83714	0.83217	0.89224	0.69187	0.544	0.41417	0.28044	0.48824	0.35407	0.11879	0.57907	0.45733	0.24156	0.39272	0.22605	0.22055	0.040002	0.15065	0.2445	0.053974
PC ae C340	0.42747	0.42677	0.39454	0.83831	0.95014	0.80481	0.47116	0.42062	0.49141	0.60556	0.6078	0.48012	0.23151	0.2619	0.7432	0.40494	0.72862	0.71191	0.81086	0.64584	0.62695	0.93101	0.70654	0.42351	0.9584	0.22794	0.53759	0.76936	0.476	0.49875	0.61553	0.8622	0.48759	0.57726	0.17129	0.39441	0.27569	0.44021	0.41452	0.86489	0.22282	0.22844	0.31039	0.11704	0.33797	0.094152	0.10719	0.14861	0.078696
PC ae C385	0.74898	0.62992	0.58617	0.99566	0.63845	0.63724	0.62184	0.64388	0.93523	0.93528	0.90476	0.66256	0.28265	0.32825	0.69985	0.45028	0.69591	0.61439	0.96964	0.76803	0.53662	0.98217	0.95243	0.25139	0.72657	0.20779	0.52096	0.38008	0.43069	0.36748	0.48595	0.7901	0.43133	0.38363	0.2998	0.27077	0.23292	0.28247	0.35554	0.52341	0.23272	0.092967	0.17734	0.070282	0.22544	0.069278	0.078696	0.14322	0.043591
PC ae C322	0.72453	0.95032	0.93499	0.55264	0.46177	0.5081	0.93556	0.99136	0.93528	0.64045	0.55109	0.37643	0.25524	0.52569	0.40137	0.2465	0.43731	0.39321	0.82993	0.80396	0.31178	0.86468	0.58131	0.49459	0.82173	0.15032	0.26152	0.59328	0.92621	0.219	0.37936	0.6456	0.1898	0.35667	0.14967	0.14679	0.19729	0.15623	0.46413	0.51263	0.20422	0.12891	0.24413	0.085725	0.072478	0.092913	0.11849	0.2039	0.11387
PC aa C403	0.2348	0.73644	0.48595	0.70884	0.95447	0.59682	0.72058	0.56556	0.68183	0.77818	0.6627	0.339	0.22242	0.71825	0.8572	0.32987	0.76986	0.65176	0.84908	0.94569	0.84081	0.46341	0.95247	0.62239	0.46591	0.19764	0.3249	0.79445	0.59652	0.74916	0.55294	0.57435	0.17413	0.50568	0.022088	0.11543	0.33376	0.28675	0.41452	0.79087	0.4074	0.53758	0.90525	0.2018	0.077258	0.037881	0.11134	0.21462	0.18318
PC ae C381	0.27898	0.73253	0.91345	0.81086	0.69483	0.66738	0.79317	0.63653	0.55657	0.70441	0.99567	0.22774	0.13445	0.32051	0.68608	0.42456	0.90532	0.63628	0.79835	0.60698	0.60759	0.37399	0.7838	0.88375	0.58112	0.096936	0.26313	0.58217	0.86219	0.33879	0.38435	0.35223	0.12874	0.20213	0.021166	0.45667	0.56399	0.35704	0.41167	0.77169	0.33759	0.45836	0.84561	0.055015	0.13445	0.024437	0.15065	0.22157	0.094152
PC ae C446	0.75276	0.93077	0.68991	0.63009	0.97826	0.90476	0.59357	0.66317	0.59682	0.79445	0.53179	0.46179	0.23042	0.48715	0.5124	0.34309	0.78606	0.65499	0.97828	0.80141	0.5013	0.69857	0.92384	0.95238	0.60317	0.079297	0.16654	0.96966	0.60389	0.51916	0.62643	0.76887	0.3004	0.6461	0.038976	0.26877	0.36039	0.1746	0.30928	0.6054	0.24613	0.43349	0.37891	0.17095	0.1332	0.066844	0.15281	0.23834	0.11731
SM C240	0.602	0.64412	0.43523	0.99566	0.7856	0.66738	0.45748	0.62097	0.62097	0.93107	0.77738	0.54897	0.29927	0.48495	0.99566	0.60967	0.8626	0.90089	0.73176	0.78933	0.80022	0.77993	0.77462	0.90089	0.78778	0.10211	0.30458	0.95248	0.34381	0.8626	0.7524	0.81563	0.31002	0.76903	0.073356	0.39164	0.40812	0.19795	0.41167	0.55982	0.30122	0.35038	0.46446	0.1723	0.17113	0.037413	0.11589	0.23516	0.091686
PC ae C321	0.42456	0.49141	0.54739	0.84056	0.8619	0.54829	0.59075	0.68005	0.60173	0.87965	0.9006	0.56016	0.35001	0.55732	0.93056	0.602	0.9139	0.88803	0.73176	0.84021	0.56531	0.79285	0.70229	0.8966	0.77931	0.15065	0.36148	0.88795	0.32851	0.68027	0.68294	0.85378	0.39513	0.6991	0.098947	0.53031	0.50937	0.38435	0.41809	0.84091	0.27489	0.35334	0.42456	0.12781	0.23884	0.037413	0.12781	0.18387	0.096664
PC ae C341	0.65642	0.59003	0.4621	0.82356	0.90052	0.61245	0.50379	0.68005	0.76986	0.93967	0.84493	0.76768	0.39261	0.56856	0.97394	0.68829	0.87112	0.9482	0.68294	0.93056	0.60759	0.85819	0.82077	0.69995	0.99562	0.12781	0.35259	0.58217	0.21596	0.77003	0.7732	0.99568	0.5055	0.70722	0.14489	0.43004	0.43402	0.33371	0.34456	0.69571	0.30666	0.22766	0.24925	0.10477	0.20742	0.0304	0.075945	0.13091	0.047627
PC ae C443	0.34892	0.52394	0.73287	0.17426	0.033811	0.78964	0.58769	0.54064	0.36488	0.097115	0.22468	0.78387	0.93909	0.78857	0.90434	0.76936	0.84941	0.68295	0.61668	0.30692	0.90129	0.96875	0.12326	0.50068	0.96927	0.034916	0.17311	0.25271	0.89154	0.76936	0.78303	0.68675	0.52394	0.47485	0.54954	0.096933	0.37244	0.2664	0.62408	0.5975	0.56741	0.012683	0.022179	0.0040798	0.0018838	0.0028212	0.0041927	0.012256	0.00076441
PC ae C444	0.15248	0.91345	0.83998	0.18466	0.47245	0.59381	0.55262	0.73176	0.83642	0.18018	0.46933	0.63394	0.81202	0.98473	0.83534	0.69122	0.54064	0.40122	0.64387	0.44078	0.89248	0.84887	0.92378	0.7919	0.86221	0.13896	0.41886	0.64264	0.68574	0.89637	0.67177	0.59983	0.9545	0.67377	0.6272	0.5179	0.66692	0.61447	0.43263	0.5796	0.40437	0.23505	0.0063155	0.10203	0.1444	0.016047	0.033574	0.023356	0.0038422
PC aa C321	0.737	0.55627	0.70701	0.13031	0.43193	0.17284	0.76741	0.6483	0.82856	0.65642	0.49714	0.80564	0.75187	0.47104	0.085723	0.20007	0.11589	0.20779	0.19795	0.47831	0.98685	0.46726	0.92406	0.62848	0.70016	0.037413	0.17542	0.92661	0.20673	0.41167	0.60037	0.63212	0.5055	1	0.19936	0.76953	0.93102	0.92214	0.9139	0.38423	0.96957	0.10251	0.10211	0.0070815	0.019958	9.8697e-06	0.0011716	0.0018627	0.0011172
PC aa C322	0.54919	0.51052	0.87036	0.099879	0.26215	0.10006	0.98443	0.63238	0.68785	0.69209	0.49153	0.87832	0.94356	0.49518	0.13302	0.35296	0.23021	0.35963	0.31921	0.52419	0.84081	0.35508	0.858	0.66961	0.62354	0.063697	0.23292	0.86434	0.32814	0.61325	0.87046	0.90934	0.28824	0.66669	0.1898	0.48726	0.89017	0.93504	0.90096	0.39508	0.89584	0.061922	0.1538	0.0049241	0.0049896	5.8744e-06	0.00066978	0.0017275	0.0011029
PC ae C420	0.72881	0.70399	0.68675	0.18342	0.16993	0.12968	0.75461	0.77402	0.77402	0.79504	0.70315	0.89136	0.95227	0.77657	0.083403	0.43108	0.41809	0.44693	0.40316	0.63426	0.8907	0.46025	0.75635	0.74898	0.55836	0.034952	0.20145	0.7488	0.5331	0.70441	0.96103	0.92661	0.22085	0.61967	0.33519	0.22049	0.54551	0.93077	0.78668	0.48931	0.83156	0.012196	0.087154	0.0015345	0.001521	1.3349e-05	6.3281e-05	0.00060534	0.00019484
PC aa C323	0.54215	0.43367	0.87903	0.31921	0.26625	0.14092	0.91126	0.90954	0.72862	0.97413	0.95238	0.75513	0.80213	0.92618	0.20707	0.60967	0.54215	0.65991	0.52213	0.68608	0.98685	0.46375	0.96199	0.87093	0.99125	0.12175	0.4436	0.81141	0.59273	0.8882	0.72765	0.65967	0.19523	0.36602	0.26561	0.28303	0.50228	0.87055	0.97413	0.63036	0.78077	0.025254	0.15065	0.0016382	0.008607	7.9235e-05	0.00047682	0.0022459	0.00083885
PC aa C344	0.54215	0.57117	0.78979	0.24668	0.10959	0.10498	0.99555	0.76156	0.60556	0.8626	0.87484	0.87409	0.90469	0.80607	0.18435	0.58679	0.602	0.64412	0.44556	0.60698	0.9518	0.49947	0.66696	0.75311	0.91696	0.091952	0.34966	0.48759	0.48744	0.98275	0.81523	0.87939	0.24614	0.35407	0.36748	0.18481	0.45398	0.8963	0.96551	0.64648	0.97392	0.0078841	0.10747	0.00088211	0.0035798	7.0885e-05	0.00013432	0.00094828	0.00041481
PC aa C385	0.8882	0.47062	0.51821	0.32764	0.1854	0.22236	0.59075	0.93963	0.57146	0.49907	0.77738	0.77608	0.88745	0.91319	0.16704	0.45096	0.41809	0.45028	0.53667	0.73099	0.83017	0.83193	0.9146	0.62459	0.87353	0.091952	0.45701	0.19488	0.19999	0.87112	0.892	0.83254	0.59383	0.66692	0.95252	0.42351	0.64045	0.98701	0.76173	0.62636	0.91319	0.0071542	0.026314	0.0081821	0.045373	0.00051688	0.001984	0.004712	0.00016869
SM C161	0.77834	0.38271	0.60394	0.78979	0.15183	0.17284	0.88478	0.9698	0.53455	0.87965	0.85346	0.82691	0.67423	0.69802	0.40491	0.87965	0.89675	0.94389	0.5588	0.92623	0.92557	0.93328	0.80224	0.21864	0.58112	0.23516	0.73663	0.29883	0.44731	0.79504	0.691	0.91801	0.31551	0.36002	0.74074	0.18283	0.2168	0.48311	0.82024	0.81046	0.634	0.0026274	0.071768	0.010314	0.035934	0.0067421	0.0026906	0.015876	0.0026629
PC aa C365	0.61325	0.86657	0.82343	0.27988	0.69259	0.30891	0.74805	0.88803	0.94174	0.75742	0.48453	0.77592	0.74132	0.9348	0.3376	0.69209	0.39549	0.59165	0.61747	0.7164	0.9277	0.40734	0.97147	0.39791	0.43196	0.019689	0.11645	0.95245	0.42929	0.92242	0.85122	0.72804	0.21065	0.56598	0.082911	0.41185	0.82843	0.6233	0.78653	0.8891	0.8017	0.1759	0.36484	0.010241	0.01285	0.00010704	0.010956	0.026666	0.0063122
PC aa C366	0.53486	0.55998	0.84056	0.22803	0.56973	0.21137	0.81914	0.8455	0.99137	0.89675	0.65499	0.80989	0.85313	0.73079	0.24083	0.52761	0.30532	0.4775	0.40316	0.62642	0.90376	0.41264	0.9525	0.59003	0.67571	0.051723	0.20993	0.90511	0.38542	0.80342	0.98267	0.88795	0.26313	0.68294	0.09142	0.51947	0.8159	0.76486	0.8626	0.60648	0.75567	0.14296	0.2398	0.0081821	0.014704	5.6371e-05	0.0033916	0.0078011	0.0038633
PC aa C364	0.737	0.42386	0.49329	0.43193	0.19759	0.26737	0.76313	0.92672	0.62485	0.78668	0.81523	0.93035	0.75602	0.9522	0.32652	0.72881	0.54948	0.62071	0.41275	0.62642	0.90376	0.66635	0.77462	0.70399	0.9344	0.14723	0.5162	0.35223	0.20673	0.79504	0.98701	0.92231	0.42062	0.56253	0.37657	0.18879	0.39863	0.67091	0.58679	0.90684	0.83156	0.023424	0.10477	0.015876	0.015657	0.00060534	0.0010929	0.0064157	0.00093566
PC ae C404	0.8882	0.70805	0.66668	0.42864	0.16252	0.34309	0.77597	0.92672	0.67605	0.80342	0.92214	0.98693	0.87885	0.97826	0.27783	0.78668	0.77834	0.71618	0.53302	0.48528	0.78746	0.73724	0.66696	0.84114	0.99562	0.096936	0.41738	0.44994	0.56456	0.90532	0.78156	0.73644	0.28861	0.45565	0.392	0.073117	0.28118	0.691	0.96551	1	0.67376	0.015754	0.10211	0.0030247	0.0044639	0.00026195	0.00037168	0.0033916	0.00052978
PC ae C421	0.8626	0.67583	0.56224	0.52182	0.206	0.58568	0.76741	0.68807	0.77818	0.8541	0.9006	0.86118	0.6863	0.94786	0.54279	0.87112	1	0.8624	0.57002	0.47831	0.84308	0.80583	0.58159	0.85814	0.9344	0.16123	0.5162	0.46687	0.57656	0.87112	0.811	0.75707	0.32667	0.52938	0.29124	0.033886	0.18749	0.56253	0.72065	0.89359	0.52056	0.044106	0.15065	0.017933	0.0065891	0.0018627	0.0016382	0.010314	0.0025848
[truncated: 97 more columns]
