# Supplementary material for: XBP1 links the 12-hour clock to NAFLD and regulation of membrane fluidity and lipid homeostasis
Source: Nat Commun. 2020 Dec 4;11:6215. doi: 10.1038/s41467-020-20028-z (PMC7718229; doi:10.1038/s41467-020-20028-z)
Supplement: Supplementary file 10 — Source Data [file 41467_2020_20028_MOESM10_ESM.zip › Source Data/Source Data Support Figure 5.xlsx]

## Sheet: 5a.b.c. membrane fluidity
Excimer / Monomer
Wavelength	XBP1ad-GFP							XBP1ad-Cre
460/405	0.150523	0.193875	0.171402	0.174956	0.162081	0.180666		0.0984252	0.097314	0.120628	0.0735974	0.095852	0.07902
Column B	XBP1ad-Cre
vs.	vs.
Column A	XBP1ad-GFP
Unpaired t test
P value	<0.0001
P value summary	****
Significantly different (P < 0.05)?	Yes
One- or two-tailed P value?	Two-tailed
t, df	t=8.547, df=10
How big is the difference?
Mean of column A	0.1723
Mean of column B	0.09414
Difference between means (B - A) ± SEM	-0.07811 ± 0.009139
95% confidence interval	-0.09847 to -0.05775
R squared (eta squared)	0.8796
F test to compare variances
F, DFn, Dfd	1.233, 5, 5
P value	0.8237
P value summary	ns
Significantly different (P < 0.05)?	No
Data analyzed
Sample size, column A	6
Sample size, column B	6
Relative Fluidity
Wavelength	XBP1ad-GFP							XBP1ad-Cre
460/405	0.776389	1	0.884082	0.902415	0.836008	0.931869		0.507673	0.501941	0.622194	0.379612	0.494401	0.407582
Column B	XBP1ad-Cre
vs.	vs.
Column A	XBP1ad-GFP
Unpaired t test
P value	<0.0001
P value summary	****
Significantly different (P < 0.05)?	Yes
One- or two-tailed P value?	Two-tailed
t, df	t=8.547, df=10
How big is the difference?
Mean of column A	0.8885
Mean of column B	0.4856
Difference between means (B - A) ± SEM	-0.4029 ± 0.04714
95% confidence interval	-0.5079 to -0.2979
R squared (eta squared)	0.8796
F test to compare variances
F, DFn, Dfd	1.233, 5, 5
P value	0.8237
P value summary	ns
Significantly different (P < 0.05)?	No
Data analyzed
Sample size, column A	6
Sample size, column B	6

## Sheet: 5d. Mito respriation
Time (minutes)	XBP1ad-GFP				XBP1ad-Cre
1.31017	187.954	108.462	126.335	123.25	69.0499	91.2476	70.8212	116.41
7.76595	180.724	102.639	126.927	118.587	64.5535	86.4054	66.3547	111.54
14.2144	183.682	104.797	131.116	117.364	66.282	88.2633	67.8922	114.11
20.7877	56.476	42.2617	33.8194	56.2435	-4.47857	5.7604	-1.26903	28.1474
27.2461	38.2865	26.6873	19.7794	37.4074	-9.52623	-3.48638	-7.96475	18.214
33.7138	49.4057	39.2683	34.2085	46.6846	8.75146	14.4472	10.6766	32.234
40.2798	477.664	260.123	297.963	156.744	136.524	202.831	157.025	287.328
46.7514	401.916	253.775	329.433	279.327	106.342	226.699	160.581	273.269
53.2171	409.489	254.076	351.287	181.977	120.894	232.492	158.31	293.196
59.7955	80.2357	73.1063	50.2226	95.4609	10.7495	23.5958	14.0949	63.7096
66.2591	75.7784	58.8046	44.2569	94.2589	12.9824	22.6628	14.2983	50.1015
72.7314	70.8628	48.9361	39.2476	81.1294	12.5974	20.3136	11.0044	41.4905
ANOVA	Ordinary
Alpha	0.05
Source of Variation	% of total variation	P value	P value summary	Significant?
genotype	7.617	<0.0001	****	Yes
ANOVA table	SS	DF	MS	F (DFn, DFd)	P value
genotype	75989	1	75989	F (1, 72) = 29.81	P<0.0001
Difference between column means
Mean of Group 18	134.6
Mean of Group 24	78.28
Difference between means	56.27
SE of difference	10.31
95% CI of difference	35.73 to 76.81
Data summary
Number of columns (genotype)	2
Number of rows (time)	12
Number of values	96
Time (minutes)	46.7514
	Unpaired t test
	P value	0.0444
	P value summary	*
	Significantly different (P < 0.05)?	Yes
	One- or two-tailed P value?	Two-tailed
	t, df	t=2.534, df=6
	How big is the difference?
	Mean of column A	316.1
	Mean of column B	191.7
	Difference between means (B - A) ± SEM	-124.4 ± 49.08
	95% confidence interval	-244.5 to -4.284
	R squared (eta squared)	0.517
	F test to compare variances
	F, DFn, Dfd	1.262, 3, 3
	P value	0.8526
	P value summary	ns
	Significantly different (P < 0.05)?	No
	Data analyzed
	Sample size, column A	4
	Sample size, column B	4

## Sheet: 5e-5h fuel flex
Glucose Capacity							Glutamine Capacity							Fatty Acid Capacity							Glucose Dependency							Glutamine Dependency							Fatty Acid Dependency							Glucose Flexibility							Glutamine Flexibility
Xbp1ad-GFP			Xbp1ad-Cre				Xbp1ad-GFP			Xbp1ad-Cre				Xbp1ad-GFP			Xbp1ad-Cre				Xbp1ad-GFP			Xbp1ad-Cre				Xbp1ad-GFP			Xbp1ad-Cre				Xbp1ad-GFP			Xbp1ad-Cre				Xbp1ad-GFP			Xbp1ad-Cre				Xbp1ad-GFP
100	0	4	73.39	3.66	4		57.32	1.72	4	61.32	11.07	4		100	0	4	60.54	15.5	4		0	0	4	35.17	3.64	4		17.7	2.89	4	27.6	1.53	4		22.9	3.07	4	36.26	2.91	4		100	0	4	38.22	5.17	4		39.62
Column B	Xbp1ad-Cre						Column B	Xbp1ad-Cre						Column B	Xbp1ad-Cre						Column B	Xbp1ad-Cre						Column B	Xbp1ad-Cre						Column B	Xbp1ad-Cre						Column B	Xbp1ad-Cre						Column B
vs.	vs.						vs.	vs.						vs.	vs.						vs.	vs.						vs.	vs.						vs.	vs.						vs.	vs.						vs.
Column A	Xbp1ad-GFP						Column A	Xbp1ad-GFP						Column A	Xbp1ad-GFP						Column A	Xbp1ad-GFP						Column A	Xbp1ad-GFP						Column A	Xbp1ad-GFP						Column A	Xbp1ad-GFP						Column A
Unpaired t test							Unpaired t test							Unpaired t test							Unpaired t test							Unpaired t test							Unpaired t test							Unpaired t test							Unpaired t test
P value	0.0003						P value	0.7333						P value	0.0437						P value	<0.0001						P value	0.0422						P value	0.0196						P value	<0.0001						P value
P value summary	***						P value summary	ns						P value summary	*						P value summary	****						P value summary	*						P value summary	*						P value summary	****						P value summary
Significantly different (P < 0.05)?	Yes						Significantly different (P < 0.05)?	No						Significantly different (P < 0.05)?	Yes						Significantly different (P < 0.05)?	Yes						Significantly different (P < 0.05)?	Yes						Significantly different (P < 0.05)?	Yes						Significantly different (P < 0.05)?	Yes						Significantly different (P < 0.05)?
One- or two-tailed P value?	Two-tailed						One- or two-tailed P value?	Two-tailed						One- or two-tailed P value?	Two-tailed						One- or two-tailed P value?	Two-tailed						One- or two-tailed P value?	Two-tailed						One- or two-tailed P value?	Two-tailed						One- or two-tailed P value?	Two-tailed						One- or two-tailed P value?
t, df	t=7.270, df=6						t, df	t=0.3571, df=6						t, df	t=2.546, df=6						t, df	t=9.662, df=6						t, df	t=2.711, df=5						t, df	t=3.158, df=6						t, df	t=11.95, df=6						t, df
How big is the difference?							How big is the difference?							How big is the difference?							How big is the difference?							How big is the difference?							How big is the difference?							How big is the difference?							How big is the difference?
Mean of column A	100						Mean of column A	57.32						Mean of column A	100						Mean of column A	0						Mean of column A	17.7						Mean of column A	22.9						Mean of column A	100						Mean of column A
Mean of column B	73.39						Mean of column B	61.32						Mean of column B	60.54						Mean of column B	35.17						Mean of column B	27.6						Mean of column B	36.26						Mean of column B	38.22						Mean of column B
Difference between means (B - A) ± SEM	-26.61 ± 3.660						Difference between means (B - A) ± SEM	4.000 ± 11.20						Difference between means (B - A) ± SEM	-39.46 ± 15.50						Difference between means (B - A) ± SEM	35.17 ± 3.640						Difference between means (B - A) ± SEM	9.900 ± 3.651						Difference between means (B - A) ± SEM	13.36 ± 4.230						Difference between means (B - A) ± SEM	-61.78 ± 5.170						Difference between means (B - A) ± SEM
95% confidence interval	-35.57 to -17.65						95% confidence interval	-23.41 to 31.41						95% confidence interval	-77.39 to -1.533						95% confidence interval	26.26 to 44.08						95% confidence interval	0.5142 to 19.29						95% confidence interval	3.010 to 23.71						95% confidence interval	-74.43 to -49.13						95% confidence interval
R squared (eta squared)	0.8981						R squared (eta squared)	0.02081						R squared (eta squared)	0.5193						R squared (eta squared)	0.9396						R squared (eta squared)	0.5952						R squared (eta squared)	0.6244						R squared (eta squared)	0.9597						R squared (eta squared)
F test to compare variances							F test to compare variances							F test to compare variances							F test to compare variances							F test to compare variances							F test to compare variances							F test to compare variances							F test to compare variances
F, DFn, Dfd	Infinity, 3, 3						F, DFn, Dfd	41.42, 3, 3						F, DFn, Dfd	Infinity, 3, 3						F, DFn, Dfd	Infinity, 3, 3						F, DFn, Dfd	4.757, 3, 2						F, DFn, Dfd	1.113, 3, 3						F, DFn, Dfd	Infinity, 3, 3						F, DFn, Dfd
P value	<0.0001						P value	0.0122						P value	<0.0001						P value	<0.0001						P value	0.3572						P value	0.9319						P value	<0.0001						P value
P value summary	****						P value summary	*						P value summary	****						P value summary	****						P value summary	ns						P value summary	ns						P value summary	****						P value summary
Significantly different (P < 0.05)?	Yes						Significantly different (P < 0.05)?	Yes						Significantly different (P < 0.05)?	Yes						Significantly different (P < 0.05)?	Yes						Significantly different (P < 0.05)?	No						Significantly different (P < 0.05)?	No						Significantly different (P < 0.05)?	Yes						Significantly different (P < 0.05)?
Data analyzed							Data analyzed							Data analyzed							Data analyzed							Data analyzed							Data analyzed							Data analyzed							Data analyzed
Sample size, column A	4						Sample size, column A	4						Sample size, column A	4						Sample size, column A	4						Sample size, column A	4						Sample size, column A	4						Sample size, column A	4						Sample size, column A
Sample size, column B	4						Sample size, column B	4						Sample size, column B	4						Sample size, column B	4						Sample size, column B	4						Sample size, column B	4						Sample size, column B	4						Sample size, column B
Bar	Dependency Group	Capacity Group	Glucose Pathway	Capacity (%)	Capacity StdErr (%)	Dependency (%)	Dependency StdErr (%)	Flexibility (%)	Flexibility Error (%)
1	Xbp1ad-GFP	Xbp1ad-GFP	Glucose	100	0	0	0	100	0
2	Xbp1ad-Cre	Xbp1ad-Cre	Glucose	73.39	3.66457	35.17	3.6436	38.22	5.16768
Bar	Dependency Group	Capacity Group	Glutamine Pathway	Capacity (%)	Capacity StdErr (%)	Dependency (%)	Dependency StdErr (%)	Flexibility (%)	Flexibility Error (%)
1	Xbp1ad-GFP	Xbp1ad-GFP	Glutamine	57.32	1.71845	17.7	2.88887	39.62	3.36134
2	Xbp1ad-Cre	Xbp1ad-Cre	Glutamine	61.32	11.0737	27.6	1.52524	33.72	11.1782
Bar	Dependency Group	Capacity Group	Fatty Acid Pathway	Capacity (%)	Capacity StdErr (%)	Dependency (%)	Dependency StdErr (%)	Flexibility (%)	Flexibility Error (%)
1	Xbp1ad-GFP	Xbp1ad-GFP	Fatty Acid	100	0	22.9	3.07231	77.1	3.07231
2	Xbp1ad-Cre	Xbp1ad-Cre	Fatty Acid	60.54	15.504	36.26	2.91187	24.28	15.7751
Group Name	Baseline OCR	Target Inhibitor OCR	Other 2 Inhibitors OCR	All Inhibitors OCR
Xbp1ad-GFP	102.987	104.837	---	83.9587
Xbp1ad-GFP	67.6191	---	68.8503	60.2156
Xbp1ad-GFP	63.5796	61.2053	---	51.1906
Xbp1ad-GFP	98.311	---	89.5235	77.8431
Xbp1ad-GFP	88.4761	84.8727	---	71.2947
Xbp1ad-GFP	105.069	---	105.042	88.433
Xbp1ad-Cre	90.0156	82.0529	---	67.8642
Xbp1ad-Cre	121.98	---	115.138	96.6467
Xbp1ad-Cre	102.544	94.5805	---	73.5017
Xbp1ad-Cre	100.902	---	91.1188	77.9435
Xbp1ad-Cre	111.408	102.727	---	87.9431
Xbp1ad-Cre	85.7552	---	76.7715	61.3773
Pathway	Group Name	Assay Wells	Dependency
Glucose	Xbp1ad-GFP	E05	-87.0403
		F05	-66.0481
		G05	11.9659
		H05	6.052
	Group Name	Assay Wells	Capacity
	Xbp1ad-GFP	E06	117.823
		F06	113.304
		G06	84.2109
		H06	217.115
Pathway	Group Name	Assay Wells	Dependency
Glutamine	Xbp1ad-GFP	E01	22.0577
		F01	9.25696
		G01	18.8669
		H01	20.6173
	Group Name	Assay Wells	Capacity
	Xbp1ad-GFP	E02	56.5227
		F02	53.0236
		G02	61.1658
		H02	58.5659
Pathway	Group Name	Assay Wells	Dependency
Fatty Acid	Xbp1ad-GFP	E03	18.0698
		F03	31.7219
		G03	22.3353
		H03	19.4659
	Group Name	Assay Wells	Capacity
	Xbp1ad-GFP	E04	117.137
		F04	276.828
		G04	72.4115
		H04	74.6958
Pathway	Group Name	Assay Wells	Dependency
Glucose	Xbp1ad-Cre	E11	44.0357
		F11	38.2028
		G11	29.8736
		H11	28.5776
	Group Name	Assay Wells	Capacity
	Xbp1ad-Cre	E12	82.8278
		F12	67.9515
		G12	75.5315
		H12	67.2326
Pathway	Group Name	Assay Wells	Dependency
Glutamine	Xbp1ad-Cre	E07	26.664
		F07	30.5793
		G07	25.5492
		H07	26.5975
	Group Name	Assay Wells	Capacity
	Xbp1ad-Cre	E08	42.6679
		F08	50.5562
		G08	59.0745
		H08	92.9857
Pathway	Group Name	Assay Wells	Dependency
Fatty Acid	Xbp1ad-Cre	E09	44.5494
		F09	31.2924
		G09	33.405
		H09	35.8062
	Group Name	Assay Wells	Capacity
	Xbp1ad-Cre	E10	70.1807
		F10	21.8331
		G10	54.215
		H10	95.9423
		Seahorse XF Mito Fuel Flex Test Equations and Example Calculations
		The parameter values and error bars in the Seahorse XF Report Generators represent the average of the individual well calculations for
		each group on the Plate Map.
		Dependency Calculation:
		Capacity Calculation:
		Flexibility Calculation:
[truncated: 11 more columns]
