# Supplementary material for: XBP1 links the 12-hour clock to NAFLD and regulation of membrane fluidity and lipid homeostasis
Source: Nat Commun. 2020 Dec 4;11:6215. doi: 10.1038/s41467-020-20028-z (PMC7718229; doi:10.1038/s41467-020-20028-z)
Supplement: Supplementary file 10 — Source Data [file 41467_2020_20028_MOESM10_ESM.zip › Source Data/Source Data Support Figure 6.xlsx]

## Sheet: 6a.b.c. fatty acids ratio
Palmitoleic 16:1/Palmitic 16:0 Ratio					Oleic 18:1/Stearic 16:0 Ratio					PC aa 34:3, e.g. 18:2 at sn-2					PC aa 34:4, e.g. 18:2/20:4 at sn-2					PC aa 36:4, e.g. 18:2/20:4 at sn-2					PC aa 36:6, e.g. 18:2/20:5 at sn-2
15weekWT	15weekXBP1LKO	30weekWT	30weekXBP1LKO		15weekWT	15weekXBP1LKO	30weekWT	30weekXBP1LKO		15weekWT	15weekXBP1LKO	30weekWT	30weekXBP1LKO		15weekWT	15weekXBP1LKO	30weekWT	30weekXBP1LKO		15weekWT	15weekXBP1LKO	30weekWT	30weekXBP1LKO		15weekWT	15weekXBP1LKO	30weekWT	30weekXBP1LKO
0.346939	0.20155	0.412698	0.344262		1.14815	0.4375	1	0.934783		14.8	32.5	22.3	12.7		1.08	1.29	1.72	0.71		113	163	165	79		0.65	0.732	0.903	0.417
0.448819	0.226994	0.337209	0.252525		1.32184	0.543478	0.916667	1.0597		35.7	17	40.8	15.7		2.39	0.793	2.93	0.818		255	71.9	352	121		1.39	0.415	1.7	0.505
0.337079	0.294872	0.441558	0.323077		0.9	0.549296	1.5	0.8		21.4	36.2	19.2	3.78		1.44	1.71	1.4	0.251		161	177	138	20.1		0.733	0.915	0.918	0.142
0.223602	0.19797	0.279605	0.283688		1.10667	0.654088	1.035	0.752137		18.8	30.2	35	18.1		1.55	1.33	2.25	1.06		158	122	203	109		0.626	0.675	1.13	0.63
					Table Analyzed	15week Xbp1_18:1/18:0						Table Analyzed	30week Xbp1_PC aa 34:3				Table Analyzed	30week Xbp1_PC aa 34:4				Table Analyzed	30week Xbp1_PC aa 36:4				Table Analyzed	30week Xbp1_PC aa 36:6
					Column B	XBP1LKO						Column B	XBP1LKO				Column B	XBP1LKO				Column B	XBP1LKO				Column B	XBP1LKO
					vs.	vs.						vs.	vs.				vs.	vs.				vs.	vs.				vs.	vs.
					Column A	WT						Column A	WT				Column A	WT				Column A	WT				Column A	WT
					Unpaired t test							Unpaired t test					Unpaired t test					Unpaired t test					Unpaired t test
					P value	0.0011						P value	0.0317				P value	0.0108				P value	0.0462				P value	0.0134
					P value summary	**						P value summary	*				P value summary	*				P value summary	*				P value summary	*
					Significantly different (P < 0.05)?	Yes						Significantly different (P < 0.05)?	Yes				Significantly different (P < 0.05)?	Yes				Significantly different (P < 0.05)?	Yes				Significantly different (P < 0.05)?	Yes
					One- or two-tailed P value?	Two-tailed						One- or two-tailed P value?	Two-tailed				One- or two-tailed P value?	Two-tailed				One- or two-tailed P value?	Two-tailed				One- or two-tailed P value?	Two-tailed
					t, df	t=5.890, df=6						t, df	t=2.788, df=6				t, df	t=3.640, df=6				t, df	t=2.505, df=6				t, df	t=3.467, df=6
					How big is the difference?							How big is the difference?					How big is the difference?					How big is the difference?					How big is the difference?
					Mean of column A	1.119						Mean of column A	29.33				Mean of column A	2.075				Mean of column A	214.5				Mean of column A	1.163
					Mean of column B	0.5461						Mean of column B	12.57				Mean of column B	0.7098				Mean of column B	82.28				Mean of column B	0.4235
					Difference between means (B - A) ± SEM	-0.5731 ± 0.09729						Difference between means (B - A) ± SEM	-16.76 ± 6.010				Difference between means (B - A) ± SEM	-1.365 ± 0.3751				Difference between means (B - A) ± SEM	-132.2 ± 52.78				Difference between means (B - A) ± SEM	-0.7393 ± 0.2132
					95% confidence interval	-0.8111 to -0.3350						95% confidence interval	-31.46 to -2.050				95% confidence interval	-2.283 to -0.4475				95% confidence interval	-261.4 to -3.072				95% confidence interval	-1.261 to -0.2175
					R squared (eta squared)	0.8526						R squared (eta squared)	0.5644				R squared (eta squared)	0.6883				R squared (eta squared)	0.5112				R squared (eta squared)	0.667
					F test to compare variances							F test to compare variances					F test to compare variances					F test to compare variances					F test to compare variances
					F, DFn, Dfd	3.839, 3, 3						F, DFn, Dfd	2.684, 3, 3				F, DFn, Dfd	3.895, 3, 3				F, DFn, Dfd	4.489, 3, 3				F, DFn, Dfd	3.244, 3, 3
					P value	0.2984						P value	0.439				P value	0.2935				P value	0.2491				P value	0.3596
					P value summary	ns						P value summary	ns				P value summary	ns				P value summary	ns				P value summary	ns
					Significantly different (P < 0.05)?	No						Significantly different (P < 0.05)?	No				Significantly different (P < 0.05)?	No				Significantly different (P < 0.05)?	No				Significantly different (P < 0.05)?	No
					Data analyzed							Data analyzed					Data analyzed					Data analyzed					Data analyzed
					Sample size, column A	4						Sample size, column A	4				Sample size, column A	4				Sample size, column A	4				Sample size, column A	4
					Sample size, column B	4						Sample size, column B	4				Sample size, column B	4				Sample size, column B	4				Sample size, column B	4

## Sheet: 6d.e.f. three enzy expression
	Scd1					Lpcat3					Lcat
CT	WT		LKO			WT		LKO			WT		LKO
0	121488	135531	67313.1	37539.6		1625.95	1639.45	1320.05	1291.31		6830.91	6601.91	7044.86	6057.22
2	230105	277366	146098	153527		1823.37	1982.52	1629.7	1682.7		6027.01	5915.74	5459.25	6282.68
4	139162	185803	57427.2	43319.3		2176.97	2229.01	1824.25	1823.05		7223.46	7440.78	5929.56	6291.38
6	160533	127001	38703.7	28204.8		2016.71	2153.46	1677.53	1534.44		6724.21	7088.98	6330.75	6369.9
8	90365.1	81513.4	54322.1	58342.9		2212.93	2282.61	1882.2	1942.06		6958.38	7131.74	6172.92	6745.41
10	96047.6	86937.9	23928.6	84409.9		2388.84	2364.81	1354.23	1826.84		7892.37	7709.31	5958.63	6680.25
12	99359.5	57666.3	113688	57341.8		1716.8	1742.05	1603.6	1533.36		7313.05	8044.12	6463.05	7031.23
14	93683.9	86836.4	26333.9	27620.6		1556.28	1626.24	1541.89	1364.28		7145.62	7163.07	6992.41	7447.28
16	284819	263276	50205.3	154704		2438.44	2372.5	1446.81	1907.18		7136.2	7335.8	7683.22	6688.86
18	195337	112172	60868.9	73190.6		2315.21	2126.24	1842.14	1837.84		7435.4	8052.46	6091.4	6295.54
20	216206	143221	26880.3	150985		2138.7	2072.44	1412.32	1596.32		7361.19	6907.27	6150.03	5847.29
22	135265	141996	119350	73571.3		1731.44	1821.45	1573.13	1405.67		7712.95	7343.93	5681.89	5832.88
24	178730	182433	23263	86913.9		1722.81	1680.88	1082.59	1448.22		6256.32	6424.96	6270.28	5955.07
26	80053.1	85028.4	131134	113828		1797.47	1871.51	1738.88	1627.46		6908.43	6734.42	5432.59	5784.94
28	234239	184924	62955.2	82792.7		2121.61	2013.83	1651.57	1737.11		6069.45	6833.89	5789.26	5748.7
30	159510	199428	20725.5	14573.8		2447.72	2489.79	1536.96	1508.99		6305.97	6209.36	5948.22	6082.39
32	104661	77366	38115.8	41726.8		1969.55	2253.23	1389.98	1325.26		6938.21	7824.83	5595.01	5196.02
34	53435.2	79675.2	86851.2	57628.4		1684.25	1621.12	1380.1	1232.55		7890.6	7115.11	6305.45	6109.28
36	215357	206194	31794.8	17443		1816.31	1798.43	1483.46	1441.93		6660.65	6717.11	6047.2	5705.61
38	123794	144557	64848.3	53136.7		1696.52	1690.87	1310.86	1442.36		6710.77	6581.39	5733.48	5798.45
40	103230	105520	83769.8	20628.3		1959.18	1829.2	1649.68	1500.54		6986.87	7432.6	6154.96	6261.16
42	18327	91567.3	52294.2	43851.7		1986.33	2185.27	1500.33	1519.97		3284.92	7060.19	6348.36	6229.77
44	168868	76824.4	29470.1	26755.6		2315	1923.69	1398.01	1310.6		7689.98	7555.84	6070.37	5693.28
46	106392	105606	29301.3	20039.5		1634.7	1612.85	1081.8	1148.32		7351.31	7317.72	5411.23	5580.48

## Sheet: 6g.h.i ChIP norm values
Xbp1s ChIP at Scd1 binding site							Xbp1s ChIP at Lpcat3 binding site							Xbp1s ChIP at Lcat binding site
raw binding counts							raw binding counts							raw binding counts
CT0 WT	CT8 WT	LKO					CT0 WT	CT8 WT	LKO					CT0 WT	CT8 WT	LKO
1783.82	60.3334	139.5					830.75	217.166	328.585					685.667	237.667	192.666
1447	263.333	219.333					872.752	304.333	169.584					764.333	369.665	172.667
1702.15	139.504	135.911					803.557	263.465	195.156					736.684	181.225	109.709
relative enrichement values							relative enrichement values							relative enrichement values
CT0 WT	CT8 WT	LKO					CT0 WT	CT8 WT	LKO					CT0 WT	CT8 WT	LKO
1.78382	0.0603334	0.1395					0.83075	0.217166	0.328585					0.685667	0.237667	0.192666
1.447	0.263333	0.219333					0.872752	0.304333	0.169584					0.764333	0.369665	0.172667
1.70215	0.139504	0.13591					0.803557	0.263465	0.195156					0.736684	0.181225	0.109709
Column B	CT8 WT		Column B	LKO			Column B	CT8 WT		Column B	LKO			Column B	CT8 WT		Column B	LKO
vs.	vs.		vs.	vs.			vs.	vs.		vs.	vs.			vs.	vs.		vs.	vs.
Column A	CT0 WT		Column A	CT0 WT			Column A	CT0 WT		Column A	CT0 WT			Column A	CT0 WT		Column A	CT0 WT
Unpaired t test			Unpaired t test				Unpaired t test			Unpaired t test				Unpaired t test			Unpaired t test
P value	0.0002		P value	0.0001			P value	<0.0001		P value	0.0003			P value	0.0015		P value	<0.0001
P value summary	***		P value summary	***			P value summary	****		P value summary	***			P value summary	**		P value summary	****
Significantly different (P < 0.05)?	Yes		Significantly different (P < 0.05)?	Yes			Significantly different (P < 0.05)?	Yes		Significantly different (P < 0.05)?	Yes			Significantly different (P < 0.05)?	Yes		Significantly different (P < 0.05)?	Yes
One- or two-tailed P value?	Two-tailed		One- or two-tailed P value?	Two-tailed			One- or two-tailed P value?	Two-tailed		One- or two-tailed P value?	Two-tailed			One- or two-tailed P value?	Two-tailed		One- or two-tailed P value?	Two-tailed
t, df	t=12.69, df=4		t, df	t=14.09, df=4			t, df	t=17.81, df=4		t, df	t=11.35, df=4			t, df	t=7.715, df=4		t, df	t=16.78, df=4
How big is the difference?			How big is the difference?				How big is the difference?			How big is the difference?				How big is the difference?			How big is the difference?
Mean of column A	1644		Mean of column A	1644			Mean of column A	835.7		Mean of column A	835.7			Mean of column A	728.9		Mean of column A	728.9
Mean of column B	154.4		Mean of column B	164.9			Mean of column B	261.7		Mean of column B	231.1			Mean of column B	262.9		Mean of column B	158.3
Difference between means (B - A) ± SEM	-1490 ± 117.4		Difference between means (B - A) ± SEM	-1479 ± 105.0			Difference between means (B - A) ± SEM	-574.0 ± 32.23		Difference between means (B - A) ± SEM	-604.6 ± 53.24			Difference between means (B - A) ± SEM	-466.0 ± 60.40		Difference between means (B - A) ± SEM	-570.5 ± 33.99
95% confidence interval	-1816 to -1164		95% confidence interval	-1771 to -1188			95% confidence interval	-663.5 to -484.5		95% confidence interval	-752.4 to -456.7			95% confidence interval	-633.7 to -298.3		95% confidence interval	-664.9 to -476.2
R squared (eta squared)	0.9758		R squared (eta squared)	0.9802			R squared (eta squared)	0.9875		R squared (eta squared)	0.9699			R squared (eta squared)	0.937		R squared (eta squared)	0.986
F test to compare variances			F test to compare variances				F test to compare variances			F test to compare variances				F test to compare variances			F test to compare variances
F, DFn, Dfd	2.949, 2, 2		F, DFn, Dfd	13.88, 2, 2			F, DFn, Dfd	1.565, 2, 2		F, DFn, Dfd	5.999, 2, 2			F, DFn, Dfd	5.873, 2, 2		F, DFn, Dfd	1.177, 2, 2
P value	0.5065		P value	0.1344			P value	0.7797		P value	0.2858			P value	0.291		P value	0.9188
P value summary	ns		P value summary	ns			P value summary	ns		P value summary	ns			P value summary	ns		P value summary	ns
Significantly different (P < 0.05)?	No		Significantly different (P < 0.05)?	No			Significantly different (P < 0.05)?	No		Significantly different (P < 0.05)?	No			Significantly different (P < 0.05)?	No		Significantly different (P < 0.05)?	No
Data analyzed			Data analyzed				Data analyzed			Data analyzed				Data analyzed			Data analyzed
Sample size, column A	3		Sample size, column A	3			Sample size, column A	3		Sample size, column A	3			Sample size, column A	3		Sample size, column A	3
Sample size, column B	3		Sample size, column B	3			Sample size, column B	3		Sample size, column B	3			Sample size, column B	3		Sample size, column B	3
