# Supplementary material for: XBP1 links the 12-hour clock to NAFLD and regulation of membrane fluidity and lipid homeostasis
Source: Nat Commun. 2020 Dec 4;11:6215. doi: 10.1038/s41467-020-20028-z (PMC7718229; doi:10.1038/s41467-020-20028-z)
Supplement: Supplementary file 10 — Source Data [file 41467_2020_20028_MOESM10_ESM.zip › Source Data/Source Data Support Figure 7.xlsx]

## Sheet: 7a. Raw RER
Time (h)	Xbp1flx/flx			AlbCre Xbp1flx/flx
0	0.91612	0.0229231	4	0.890563	0.017912	4
0.366667	0.90513	0.0412137	4	0.881462	0.0218833	4
0.733333	0.90915	0.0384676	4	0.89585	0.0210326	4
1.1	0.951654	0.0208261	4	0.882734	0.0289889	4
1.46667	0.902811	0.0474321	4	0.851278	0.0468487	4
1.83333	0.892778	0.0495893	4	0.855906	0.0374064	4
2.2	0.874378	0.0418406	4	0.8254	0.0497845	4
2.56667	0.875395	0.0422067	4	0.805635	0.0658423	4
2.93333	0.872776	0.0428645	4	0.812036	0.0625859	4
3.3	0.836732	0.0376128	4	0.831556	0.0666682	4
3.66667	0.830417	0.0405927	4	0.836797	0.065959	4
4.03333	0.847285	0.0803664	4	0.828237	0.0755989	4
4.4	0.847044	0.0828898	4	0.812817	0.0782259	4
4.76667	0.842483	0.0652941	4	0.802439	0.0593558	4
5.13333	0.832125	0.0521301	4	0.826943	0.0698367	4
5.5	0.807278	0.0523264	4	0.824879	0.0644781	4
5.86667	0.81504	0.0534319	4	0.805071	0.0715884	4
6.23333	0.818531	0.0544268	4	0.803701	0.0685658	4
6.6	0.862996	0.0688993	4	0.798491	0.0700969	4
6.96667	0.856484	0.0508357	4	0.813079	0.0780802	4
7.33333	0.856937	0.0642062	4	0.811785	0.0741123	4
7.7	0.849558	0.0481642	4	0.807969	0.0656888	4
8.06667	0.852816	0.0308372	4	0.773238	0.0468159	4
8.43333	0.864826	0.0844819	4	0.796767	0.0645681	4
8.8	0.844488	0.0628207	4	0.795297	0.0447122	4
9.16667	0.841332	0.0593903	4	0.803314	0.044041	4
9.53333	0.840117	0.0343005	4	0.787105	0.0421308	4
9.9	0.813685	0.0460439	4	0.801297	0.0705372	4
10.2667	0.836556	0.0703024	4	0.835772	0.037688	4
10.6333	0.88051	0.0611694	4	0.845611	0.0144713	4
11	0.892814	0.0457317	4	0.847315	0.0322943	4
11.3667	0.888962	0.0633913	4	0.851724	0.0340349	4
11.7333	0.911708	0.0686571	4	0.855389	0.025051	4
12.1	0.935302	0.0598552	4	0.883562	0.0531317	4
12.4667	0.932164	0.0280951	4	0.868157	0.0539427	4
12.8333	0.939458	0.0284756	4	0.85809	0.0539567	4
13.2	0.927632	0.0614957	4	0.883621	0.0618296	4
13.5667	0.949344	0.0308984	4	0.892427	0.0372357	4
13.9333	0.936661	0.0409023	4	0.898079	0.0294463	4
14.3	0.950843	0.0236695	4	0.891932	0.03112	4
14.6667	0.943481	0.0411704	4	0.886889	0.0352492	4
15.0333	0.950645	0.0257826	4	0.898719	0.0358323	4
15.4	0.947463	0.0213435	4	0.907553	0.0242034	4
15.7667	0.951967	0.0164719	4	0.919612	0.016548	4
16.1333	0.944132	0.0276844	4	0.905434	0.0100227	4
16.5	0.933673	0.0308512	4	0.919446	0.0107813	4
16.8667	0.930478	0.0510722	4	0.92811	0.026177	4
17.2333	0.905694	0.0683859	4	0.92525	0.0188834	4
17.6	0.895572	0.0534253	4	0.926518	0.0258078	4
17.9667	0.909179	0.0445627	4	0.922673	0.0271235	4
18.3333	0.895839	0.0311205	4	0.919929	0.00749033	4
18.7	0.926978	0.0277674	4	0.923788	0.0208308	4
19.0667	0.942898	0.0371513	4	0.909163	0.035425	4
19.4333	0.891772	0.0207746	4	0.892234	0.0222257	4
19.8	0.927403	0.0148259	4	0.930477	0.0073538	4
20.1667	0.93887	0.0239197	4	0.914763	0.0382723	4
20.5333	0.929687	0.0213897	4	0.895597	0.0354782	4
20.9	0.944658	0.0200017	4	0.90247	0.0175281	4
21.2667	0.967499	0.018914	4	0.925092	0.0131665	4
21.6333	0.960459	0.0240795	4	0.934604	0.0132671	4
22	0.951672	0.0149238	4	0.922953	0.0234135	4
22.3667	0.96875	0.0177866	4	0.916443	0.0235549	4
22.7333	0.941306	0.00900051	4	0.898405	0.0208261	4
23.1	0.925469	0.0326972	4	0.890696	0.0333324	4
23.4667	0.885943	0.0316966	4	0.910465	0.0297495	4
23.8333	0.904995	0.0478313	4	0.901282	0.0359591	4
24.2	0.875184	0.0721921	4	0.912115	0.0362169	4
24.5667	0.884525	0.091821	4	0.917017	0.0256353	4
24.9333	0.861599	0.0863575	4	0.848597	0.0358073	4
25.3	0.888001	0.073767	4	0.859832	0.0726745	4
25.6667	0.877711	0.102513	4	0.847412	0.0913988	4
26.0333	0.839477	0.0889473	4	0.819567	0.0557239	4
26.4	0.842895	0.0860498	4	0.847971	0.0734391	4
26.7667	0.819029	0.0672816	4	0.848059	0.058256	4
27.1333	0.816183	0.0484842	4	0.838526	0.0367511	4
27.5	0.826235	0.0280096	4	0.839189	0.075235	4
27.8667	0.827119	0.040686	4	0.804379	0.0842403	4
28.2333	0.817796	0.0549089	4	0.818106	0.0867298	4
28.6	0.840412	0.0993943	4	0.83194	0.0762853	4
28.9667	0.843195	0.0860589	4	0.845841	0.081987	4
29.3333	0.813694	0.052687	4	0.816574	0.0579744	4
29.7	0.792525	0.0411404	4	0.795133	0.0460199	4
30.0667	0.783536	0.0376239	4	0.817678	0.0758448	4
30.4333	0.765692	0.0540632	4	0.791843	0.0378255	4
30.8	0.797185	0.0440955	4	0.840214	0.0699248	4
31.1667	0.832963	0.0997491	4	0.825643	0.0668966	4
31.5333	0.826649	0.0887944	4	0.819486	0.0524466	4
31.9	0.859044	0.102083	4	0.850554	0.0220407	4
32.2667	0.85184	0.0741615	4	0.809507	0.039339	4
32.6333	0.866634	0.0899447	4	0.838068	0.0269947	4
33	0.831341	0.0834726	4	0.839761	0.0608568	4
33.3667	0.82882	0.0511106	4	0.830124	0.0481801	4
33.7333	0.814966	0.0352447	4	0.835796	0.0484335	4
34.1	0.886391	0.0797757	4	0.878969	0.0154239	4
34.4667	0.903804	0.0854631	4	0.883359	0.00970093	4
34.8333	0.877078	0.0661809	4	0.859749	0.0168722	4
35.2	0.919387	0.039596	4	0.869114	0.0406385	4
35.5667	0.894059	0.0790233	4	0.898434	0.00890953	4
35.9333	0.90895	0.0584537	4	0.901772	0.0250202	4
36.3	0.919619	0.0333869	4	0.892332	0.0414529	4
36.6667	0.929038	0.0265733	4	0.874728	0.0322541	4
37.0333	0.942916	0.0322755	4	0.894347	0.0340329	4
37.4	0.937647	0.0370269	4	0.908915	0.0248515	4
37.7667	0.942901	0.0366112	4	0.912626	0.0442988	4
38.1333	0.947042	0.0274338	4	0.905764	0.0198475	4
38.5	0.958835	0.034994	4	0.921932	0.0172785	4
38.8667	0.96399	0.026651	4	0.925956	0.0163636	4
39.2333	0.979592	0.0299227	4	0.931007	0.0149519	4
39.6	0.941563	0.0325942	4	0.927102	0.0197592	4
39.9667	0.947668	0.0454327	4	0.930988	0.0169211	4
40.3333	0.941542	0.0471105	4	0.921555	0.00620932	4
40.7	0.94024	0.0769084	4	0.919717	0.015292	4
41.0667	0.935194	0.0588843	4	0.935173	0.0178383	4
41.4333	0.951697	0.0284193	4	0.936183	0.0145385	4
41.8	0.921174	0.0112079	4	0.929634	0.0119631	4
42.1667	0.91843	0.0325693	4	0.916153	0.00524472	4
42.5333	0.902123	0.0318497	4	0.931821	0.0200862	4
42.9	0.930018	0.0520939	4	0.922017	0.0243668	4
43.2667	0.896155	0.0862461	4	0.924018	0.0452224	4
43.6333	0.894401	0.0794048	4	0.90818	0.0534958	4
44	0.89621	0.0755886	4	0.921429	0.0183773	4
44.3667	0.912448	0.0797993	4	0.914749	0.0368951	4
44.7333	0.93976	0.0529174	4	0.918361	0.0180481	4
45.1	0.947013	0.0578152	4	0.928733	0.03053	4
45.4667	0.935497	0.0599534	4	0.934692	0.0118357	4
45.8333	0.923496	0.0726105	4	0.929312	0.0254915	4
46.2	0.943229	0.0351152	4	0.926813	0.0177017	4
46.5667	0.954871	0.0264287	4	0.909815	0.0126446	4
46.9333	0.946975	0.0336867	4	0.910832	0.028395	4
47.3	0.942522	0.0295134	4	0.902901	0.0304136	4
47.6667	0.923593	0.039661	4	0.906016	0.0183516	4
48.0333	0.919229	0.0403106	4	0.896814	0.0480858	4
48.4	0.926064	0.0496373	4	0.894006	0.0706433	4
48.7667	0.922582	0.0550034	4	0.889095	0.0657828	4
49.1333	0.896394	0.0474759	4	0.878613	0.05999	4
49.5	0.913634	0.0205753	4	0.865927	0.0634683	4
49.8667	0.893093	0.0526971	4	0.869904	0.0570569	4
50.2333	0.869784	0.0601417	4	0.878186	0.0286325	4
50.6	0.846974	0.0560869	4	0.8709	0.0665876	4
50.9667	0.837967	0.0681709	4	0.848354	0.0614382	4
51.3333	0.814668	0.060653	4	0.851441	0.0701491	4
51.7	0.814672	0.0493673	4	0.855907	0.0869295	4
52.0667	0.799607	0.0442107	4	0.855169	0.0810238	4
52.4333	0.79974	0.0411765	4	0.85193	0.0811065	4
52.8	0.852894	0.0375479	4	0.846347	0.0682522	4
53.1667	0.853903	0.0690602	4	0.846491	0.0668572	4
53.5333	0.817832	0.0599998	4	0.8369	0.0696728	4
53.9	0.816474	0.0496664	4	0.816318	0.046725	4
54.2667	0.796741	0.0371165	4	0.832397	0.0354574	4
54.6333	0.836955	0.0564068	4	0.865089	0.0466053	4
55	0.830234	0.0803388	4	0.839305	0.0681679	4
55.3667	0.839048	0.0943976	4	0.835958	0.0834582	4
55.7333	0.838243	0.0867683	4	0.826828	0.0658945	4
56.1	0.832958	0.100525	4	0.850954	0.0376298	4
56.4667	0.84708	0.0744253	4	0.843209	0.0235889	4
56.8333	0.888811	0.0458206	4	0.866573	0.028928	4
57.2	0.87832	0.0400721	4	0.860516	0.0384356	4
57.5667	0.855157	0.0558719	4	0.834231	0.0528956	4
57.9333	0.838629	0.0519836	4	0.826553	0.0497123	4
58.3	0.821089	0.0401349	4	0.860334	0.0480947	4
58.6667	0.848762	0.0465676	4	0.840844	0.0584327	4
59.0333	0.835984	0.0399858	4	0.85065	0.0571991	4
59.4	0.795075	0.0278526	4	0.888257	0.0236702	4
59.7667	0.861927	0.0439117	4	0.885347	0.0296278	4
60.1333	0.933434	0.0227098	4	0.894199	0.0259227	4
60.5	0.941357	0.0210359	4	0.906606	0.0204503	4
60.8667	0.927875	0.0361552	4	0.897797	0.0256907	4
61.2333	0.938404	0.0360104	4	0.912126	0.00914938	4
61.6	0.951026	0.0354538	4	0.918931	0.00922474	4
61.9667	0.948175	0.0404224	4	0.924716	0.00903229	4
62.3333	0.953446	0.033102	4	0.908848	0.020856	4
62.7	0.953671	0.0245199	4	0.915717	0.0078122	4
63.0667	0.952782	0.0261607	4	0.922375	0.00742594	4
63.4333	0.955981	0.0308415	4	0.922603	0.0192483	4
63.8	0.955847	0.0362556	4	0.920095	0.0128536	4
64.1667	0.944306	0.0167377	4	0.910042	0.0209146	4
64.5333	0.959464	0.0287009	4	0.929763	0.0129222	4
64.9	0.952697	0.0276069	4	0.913347	0.0283491	4
65.2667	0.940598	0.048654	4	0.913618	0.0280204	4
65.6333	0.928727	0.0589195	4	0.912374	0.0138601	4
66	0.916518	0.0697006	4	0.924048	0.00795389	4
66.3667	0.943133	0.0366384	4	0.910043	0.0197458	4
66.7333	0.944366	0.0241479	4	0.915749	0.0254087	4
67.1	0.954278	0.0207686	4	0.917353	0.012202	4
67.4667	0.949369	0.0144393	4	0.92405	0.0200332	4
67.8333	0.933237	0.0368731	4	0.90591	0.024315	4
68.2	0.938548	0.0551451	4	0.906784	0.0124038	4
68.5667	0.94846	0.0406544	4	0.926786	0.0161656	4
68.9333	0.946145	0.0557443	4	0.935797	0.0200688	4
69.3	0.955222	0.0318585	4	0.921387	0.0166075	4
69.6667	0.959236	0.0168071	4	0.921231	0.0214954	4
70.0333	0.953408	0.0129276	4	0.932531	0.0206008	4
70.4	0.956517	0.0303879	4	0.933232	0.0025008	4
70.7667	0.941141	0.0299735	4	0.925069	0.0100729	4
71.1333	0.940091	0.0217097	4	0.907717	0.0078307	4
71.5	0.933147	0.0228947	4	0.89108	0.0276147	4
71.8667	0.92635	0.0399015	4	0.912852	0.0256534	4
72.2333	0.897893	0.0508151	4	0.902575	0.0247317	4
72.6	0.874449	0.0428896	4	0.897222	0.0423268	4
72.9667	0.874441	0.055534	4	0.898751	0.0619636	4
73.3333	0.873523	0.0489507	4	0.896941	0.061138	4
73.7	0.851299	0.0702107	4	0.910937	0.00973013	4
74.0667	0.862104	0.0609652	4	0.89791	0.0208169	4
74.4333	0.861173	0.0544889	4	0.88508	0.0326792	4
74.8	0.841449	0.0605512	4	0.86302	0.0368361	4
75.1667	0.845978	0.0612854	4	0.849507	0.0246103	4
75.5333	0.823876	0.054141	4	0.838795	0.0542982	4
75.9	0.818458	0.0556665	4	0.834865	0.0484151	4
76.2667	0.813086	0.0310347	4	0.837358	0.0513819	4
76.6333	0.812609	0.0446149	4	0.866141	0.018272	4
77	0.837085	0.0585402	4	0.856623	0.0263718	4
77.3667	0.821883	0.0581018	4	0.863331	0.038305	4
77.7333	0.799614	0.049284	4	0.854179	0.0492381	4
78.1	0.816983	0.0319736	4	0.823873	0.0498077	4
78.4667	0.848783	0.0682217	4	0.832562	0.0469367	4
78.8333	0.848681	0.0826572	4	0.83361	0.0579122	4
79.2	0.837032	0.0708273	4	0.838458	0.0652078	4
79.5667	0.835401	0.0604523	4	0.849742	0.0330829	4
79.9333	0.838204	0.052964	4	0.860016	0.0635384	4
80.3	0.855101	0.0909265	4	0.848675	0.0616486	4
80.6667	0.824581	0.0671705	4	0.815048	0.051688	4
81.0333	0.851043	0.0972277	4	0.833056	0.0535495	4
81.4	0.880515	0.0803265	4	0.848978	0.0580498	4
81.7667	0.897741	0.0479515	4	0.855957	0.0743979	4
82.1333	0.903932	0.0662473	4	0.878365	0.0397595	4
82.5	0.885033	0.0742921	4	0.886944	0.0330852	4
82.8667	0.891825	0.049626	4	0.890083	0.0198774	4
83.2333	0.923441	0.0216076	4	0.897553	0.0203877	4
83.6	0.889861	0.0327216	4	0.899124	0.00500701	4
83.9667	0.864048	0.0246472	4	0.894347	0.0257542	4
84.3333	0.923264	0.0182894	4	0.870295	0.0467062	4

## Sheet: 7b. Relative RER
Time (h)	Mean AlbCre Xbp1flx/flx	Mean Xbp1flx/flx	Replicate1 AlbCre Xbp1flx/flx	Replicate2 AlbCre Xbp1flx/flx	Replicate3 AlbCre Xbp1flx/flx	Replicate4 AlbCre Xbp1flx/flx	Replicate1 Xbp1flx/flx	Replicate2 Xbp1flx/flx	Replicate3 Xbp1flx/flx	Replicate4 Xbp1flx/flx
0	0.0505522	0.0403115	0.0714153	0.0266811	0.104473	-0.000361111	0.020364	0.0555953	0.0493968	0.03589
0.366667	0.0439797	0.0362236	0.0628625	0.0282675	0.0895082	-0.00471923	0.0143354	0.051899	0.0470718	0.0315882
0.733333	0.0377351	0.0310219	0.0547	0.0294903	0.0735507	-0.00680047	0.00895908	0.0468849	0.0410479	0.0271959
1.1	0.0312614	0.0251656	0.0457758	0.0275464	0.0560224	-0.00429915	0.00598298	0.04209	0.0306218	0.0219676
1.46667	0.0225404	0.0190628	0.0307605	0.0213909	0.0380874	-7.71722e-05	0.00472358	0.0368994	0.0207844	0.0138439
1.83333	0.0141065	0.0134427	0.0189899	0.0152256	0.0187594	0.00345123	0.00477596	0.0311395	0.011801	0.00605438
2.2	0.00709549	0.00598536	0.00988762	0.0103559	0.00131514	0.00682333	0.00385368	0.0248962	0.00214426	-0.00695276
2.56667	7.61565e-05	-0.00247352	-0.000899491	0.00719745	-0.0144231	0.00842972	0.00159053	0.0147721	-0.00922536	-0.0170313
2.93333	-0.00649992	-0.0137855	-0.00805934	0.00493673	-0.0281108	0.00523372	-0.00597481	0.00153975	-0.0268819	-0.023825
3.3	-0.0136172	-0.0234009	-0.0150749	0.00332678	-0.0404319	-0.00228888	-0.0115485	-0.00682037	-0.0413762	-0.0338586
3.66667	-0.0196339	-0.0317377	-0.0247526	0.000858562	-0.048887	-0.00575469	-0.016208	-0.0177455	-0.0523566	-0.0406407
4.03333	-0.024196	-0.038149	-0.0369555	0.00132289	-0.055041	-0.00611042	-0.0177921	-0.0243711	-0.066007	-0.0444258
4.4	-0.0262573	-0.0442565	-0.0397574	0.00314568	-0.0592753	-0.00914229	-0.0206639	-0.0305569	-0.0776369	-0.0481683
4.76667	-0.0281061	-0.0492896	-0.0448711	0.00591289	-0.0625442	-0.0109218	-0.0261065	-0.0408133	-0.0826377	-0.0476008
5.13333	-0.029201	-0.0472725	-0.0421404	0.00958246	-0.0664227	-0.0178233	-0.0210546	-0.0460609	-0.0818932	-0.0400812
5.5	-0.031942	-0.0462964	-0.0347718	0.00992185	-0.0745334	-0.0283845	-0.0135944	-0.0486962	-0.0856693	-0.0372257
5.86667	-0.0323668	-0.0445519	-0.0310209	0.00899278	-0.0720962	-0.035343	-0.00774931	-0.0488533	-0.0846825	-0.0369224
6.23333	-0.0355175	-0.0415982	-0.0321137	0.00434534	-0.0706456	-0.0436561	-0.00718926	-0.0462682	-0.0776778	-0.0352573
6.6	-0.0420399	-0.0397797	-0.0369241	-0.00265789	-0.0749627	-0.053615	-0.0103047	-0.0460882	-0.0674666	-0.0352595
6.96667	-0.0477897	-0.0396563	-0.0411379	-0.0136474	-0.0755875	-0.060786	-0.014016	-0.0443584	-0.0599783	-0.0402727
7.33333	-0.0506807	-0.0410808	-0.0407118	-0.0235455	-0.0758665	-0.0625989	-0.0170729	-0.043121	-0.0567107	-0.0474184
7.7	-0.0514754	-0.0414658	-0.0375659	-0.035504	-0.0714127	-0.0614191	-0.0215152	-0.046509	-0.0523326	-0.0455065
8.06667	-0.0510952	-0.0407469	-0.0370364	-0.0458187	-0.0669271	-0.0545985	-0.022707	-0.0474743	-0.0475761	-0.0452303
8.43333	-0.0517856	-0.0393659	-0.0381284	-0.0577558	-0.0645062	-0.0467519	-0.0201776	-0.0476359	-0.0396443	-0.050006
8.8	-0.0504492	-0.0357052	-0.0431871	-0.0706142	-0.0515824	-0.0364131	-0.0225872	-0.0436039	-0.0233745	-0.0532551
9.16667	-0.0453371	-0.0314282	-0.0390222	-0.0773369	-0.0393368	-0.0256524	-0.0269407	-0.0387549	-0.00609138	-0.053926
9.53333	-0.0404425	-0.0272296	-0.0368719	-0.0819847	-0.0270861	-0.0158271	-0.0318648	-0.0336947	0.00744133	-0.0508
9.9	-0.035818	-0.0236939	-0.0350582	-0.0813015	-0.019238	-0.00767419	-0.0362804	-0.0317868	0.0189986	-0.0457071
10.2667	-0.0302869	-0.0187113	-0.0298073	-0.0782173	-0.0126345	-0.000488258	-0.0385463	-0.0280102	0.0289702	-0.0372587
10.6333	-0.0236976	-0.0107881	-0.028505	-0.0713752	-0.00530056	0.0103903	-0.0356407	-0.0186649	0.0445294	-0.0333764
11	-0.0150209	-0.0015937	-0.0276568	-0.0606884	0.00267509	0.0255865	-0.0320037	-0.0123439	0.0605361	-0.0225633
11.3667	-0.00654666	0.00792791	-0.0247611	-0.0459052	0.00734279	0.0371368	-0.0229407	-0.00152393	0.0676515	-0.0114752
11.7333	0.00174255	0.0176036	-0.0157848	-0.0325557	0.0107063	0.0446044	-0.0136416	0.00490446	0.0794828	-0.000331066
12.1	0.00672392	0.0272809	-0.0107643	-0.0188707	0.00851998	0.0480106	-0.00542538	0.00812614	0.089328	0.017095
12.4667	0.0138639	0.0383816	0.0014238	-0.00524092	0.00931082	0.049962	0.00981823	0.015667	0.0953706	0.0326705
12.8333	0.0192969	0.0480178	0.00963812	0.00329846	0.0105306	0.0537204	0.0215258	0.0245044	0.101442	0.0445995
13.2	0.0242023	0.0559853	0.0158349	0.0109983	0.0141674	0.0558086	0.0284223	0.0319643	0.110529	0.0530258
13.5667	0.0272032	0.0631564	0.0189904	0.0173883	0.016275	0.0561592	0.0331073	0.0394557	0.115808	0.0642543
13.9333	0.0297058	0.0653297	0.0225053	0.019963	0.0154649	0.0608902	0.0380627	0.0421991	0.109245	0.0718115
14.3	0.0339472	0.0641048	0.0280217	0.0208352	0.0219824	0.0649497	0.0449772	0.0460693	0.0890456	0.0763273
14.6667	0.0384104	0.0639052	0.0333077	0.0245957	0.0321018	0.0636362	0.0547591	0.0476769	0.0744248	0.0787598
15.0333	0.0419926	0.0603893	0.0341594	0.0265342	0.0438464	0.0634304	0.0557261	0.0417855	0.0623166	0.081729
15.4	0.0459124	0.0543299	0.0377586	0.0297248	0.0531682	0.062998	0.0509887	0.0383644	0.0513602	0.0766063
15.7667	0.0496929	0.0521126	0.0405694	0.0318854	0.0663433	0.0599735	0.0518947	0.0398351	0.043235	0.0734857
16.1333	0.0518856	0.0480554	0.0376448	0.0309851	0.0825387	0.0563736	0.0445918	0.0390018	0.0362019	0.0724259
16.5	0.0537011	0.0431557	0.0394661	0.0301102	0.0907672	0.054461	0.0395189	0.0336153	0.029745	0.0697438
16.8667	0.0545936	0.0397734	0.0377485	0.0315829	0.0980676	0.0509754	0.0391733	0.0306556	0.0208478	0.0684167
17.2333	0.0551933	0.0348001	0.0387529	0.0357793	0.09889	0.0473508	0.0347551	0.0250657	0.0147784	0.064601
17.6	0.0541614	0.0308743	0.0383759	0.0373266	0.0989489	0.0419939	0.0287912	0.0209387	0.0111875	0.0625798
17.9667	0.0529181	0.0280331	0.0378597	0.0400607	0.0973568	0.0363951	0.0230584	0.0190337	0.00995199	0.0600883
18.3333	0.0519831	0.0280431	0.0375108	0.0424781	0.0973298	0.0306136	0.0203463	0.0185345	0.0129489	0.0603428
18.7	0.0504562	0.0276975	0.0366633	0.043521	0.0939842	0.0276561	0.0191245	0.0182398	0.0145546	0.0588711
19.0667	0.0500111	0.0310464	0.0399965	0.0442423	0.0874654	0.0283403	0.0206109	0.0199493	0.0225603	0.0610651
19.4333	0.0495881	0.035842	0.0417602	0.0452046	0.0826389	0.0287485	0.0217423	0.0185159	0.0346192	0.0684905
19.8	0.0480357	0.0435212	0.0419313	0.0456063	0.0774068	0.0271985	0.0254316	0.0214855	0.0503291	0.0768383
20.1667	0.0457276	0.0487099	0.04113	0.0459903	0.0706854	0.0251048	0.0255771	0.0246146	0.0628613	0.0817867
20.5333	0.0433001	0.0544159	0.037845	0.0457767	0.0641579	0.0254207	0.0271419	0.0278356	0.0745921	0.0880939
20.9	0.0414788	0.0579148	0.0298428	0.0473321	0.0583871	0.0303534	0.0263567	0.0309335	0.0795892	0.0947799
21.2667	0.0438249	0.0594239	0.0270662	0.051282	0.0574584	0.0394929	0.0267829	0.0366365	0.0758915	0.0983847
21.6333	0.0440617	0.0560151	0.0242236	0.0455875	0.0586326	0.0478033	0.0261351	0.0400461	0.0626352	0.0952439
22	0.0436976	0.0524642	0.0238687	0.0394792	0.0587099	0.0527325	0.0241805	0.0405144	0.0587891	0.0863727
22.3667	0.0433818	0.0481185	0.0256905	0.038406	0.0535984	0.0558322	0.0254884	0.0394597	0.0535757	0.0739502
22.7333	0.0398439	0.043077	0.0269144	0.0331817	0.0474269	0.0518526	0.0279289	0.0411745	0.0436159	0.0595886
23.1	0.0343543	0.0389528	0.0240537	0.0308957	0.0392721	0.0431959	0.0343113	0.0438456	0.0286581	0.0489963
23.4667	0.0269438	0.0286539	0.0185705	0.0300196	0.0278779	0.0313073	0.0351323	0.0410108	0.00878551	0.0296871
23.8333	0.0212876	0.0176816	0.0128467	0.0280867	0.0202072	0.0240098	0.0351066	0.0354094	-0.0147627	0.014973
24.2	0.0161342	0.00626677	0.00747277	0.0289942	0.0104711	0.0175986	0.0324549	0.0287328	-0.0400294	0.00390876
24.5667	0.00708542	-0.00609357	0.00231466	0.0263202	-0.00577697	0.00548375	0.0253867	0.0133903	-0.0561847	-0.00696654
24.9333	-0.00344854	-0.0192749	-0.00155179	0.0203851	-0.0214436	-0.0111838	0.0157423	-0.00447319	-0.0702487	-0.0181201
25.3	-0.0131092	-0.0298277	-0.00476262	0.0161299	-0.0393658	-0.0244385	0.00828562	-0.017517	-0.082559	-0.0275203
25.6667	-0.0191536	-0.0373571	-0.00314605	0.0137762	-0.0496856	-0.0375592	0.00557721	-0.0257008	-0.0922608	-0.0370441
26.0333	-0.0242209	-0.043261	0.0033688	0.00960927	-0.0589317	-0.05093	0.000131274	-0.0298597	-0.101274	-0.0420421
26.4	-0.031024	-0.0463946	0.00754994	0.000638768	-0.0687506	-0.0635342	-0.00218958	-0.0335996	-0.10625	-0.0435391
26.7667	-0.0370255	-0.0493966	0.00963038	-0.00339554	-0.0745141	-0.0798226	-0.00399662	-0.0367297	-0.111739	-0.0451217
27.1333	-0.0465989	-0.0549582	0.00445779	-0.00944963	-0.0834523	-0.0979515	-0.0182572	-0.0421229	-0.113616	-0.0458363
27.5	-0.052186	-0.0644993	0.000829695	-0.0169815	-0.0871718	-0.10542	-0.0443015	-0.0509993	-0.114401	-0.0482955
27.8667	-0.0564135	-0.0703373	-0.00367067	-0.0210466	-0.0913927	-0.109544	-0.0605533	-0.0611686	-0.108829	-0.0507983
28.2333	-0.0598156	-0.0783513	-0.00547314	-0.0244609	-0.0995119	-0.109816	-0.0779519	-0.0710088	-0.106828	-0.0576167
28.6	-0.0572565	-0.0826536	0.00178738	-0.0279068	-0.0995228	-0.103384	-0.085333	-0.0739032	-0.106475	-0.0649027
28.9667	-0.0601321	-0.0872048	0.00361373	-0.0439029	-0.0993178	-0.100922	-0.0920099	-0.07753	-0.108398	-0.0708817
29.3333	-0.0610874	-0.0850501	0.00790081	-0.0546484	-0.0956011	-0.102001	-0.0867159	-0.0784902	-0.100487	-0.0745072
29.7	-0.0611139	-0.081452	0.00727507	-0.0585509	-0.0931769	-0.100003	-0.0758057	-0.0690193	-0.100489	-0.0804943
30.0667	-0.0631596	-0.0785778	-0.00100401	-0.0634723	-0.0908138	-0.0973484	-0.069704	-0.0592585	-0.0981131	-0.0872357
30.4333	-0.06506	-0.0791446	-0.0147753	-0.0627262	-0.0849163	-0.0978222	-0.067493	-0.0572808	-0.100222	-0.0915829
30.8	-0.0648463	-0.0801678	-0.0292066	-0.0611583	-0.0756678	-0.0933525	-0.0666865	-0.0539032	-0.104233	-0.0958482
31.1667	-0.061783	-0.0777821	-0.0407378	-0.0626296	-0.0626182	-0.0811465	-0.0643616	-0.0507663	-0.102171	-0.0938294
31.5333	-0.0580006	-0.0758971	-0.0468734	-0.0628868	-0.0549373	-0.0673047	-0.063701	-0.0489728	-0.0927765	-0.0981379
31.9	-0.0575687	-0.0700659	-0.0576342	-0.0626026	-0.0468756	-0.0631624	-0.0585206	-0.0453706	-0.0811502	-0.0952219
32.2667	-0.0551516	-0.0645155	-0.0617964	-0.059643	-0.0389564	-0.0602105	-0.0523235	-0.0401433	-0.0727461	-0.0928493
32.6333	-0.049713	-0.0562353	-0.0618725	-0.0559069	-0.0310463	-0.0500264	-0.0393922	-0.0298977	-0.0622072	-0.0934441
33	-0.0408372	-0.0460611	-0.0582636	-0.0494484	-0.0108194	-0.0448174	-0.0266552	-0.0200613	-0.0490019	-0.0885259
33.3667	-0.0347213	-0.0370166	-0.0566552	-0.0471328	0.00500877	-0.0401058	-0.0207951	-0.0118677	-0.0353228	-0.0800807
33.7333	-0.0309621	-0.0282385	-0.0596327	-0.0438566	0.0150784	-0.0354374	-0.014028	-0.00678689	-0.0209283	-0.0712106
34.1	-0.0255922	-0.0205978	-0.060079	-0.034687	0.0266619	-0.0342646	-0.0107107	-0.00115833	-0.00894626	-0.061576
34.4667	-0.0217946	-0.0154805	-0.0633718	-0.0269034	0.0317409	-0.0286442	-0.0167208	-0.00320317	0.00813994	-0.050138
34.8333	-0.0156562	-0.00992595	-0.056977	-0.0204666	0.0313279	-0.0165093	-0.0194161	-0.00734776	0.0266834	-0.0396233
35.2	-0.010229	-0.00221901	-0.0483202	-0.0113529	0.0281902	-0.00943325	-0.0111198	-0.0117407	0.0441507	-0.0301663
35.5667	-0.00550124	0.00423523	-0.0395651	-0.00654404	0.0243627	-0.00025849	-0.00531715	-0.0129385	0.0550751	-0.0198786
35.9333	0.00198398	0.0157462	-0.0266158	0.000428363	0.0266325	0.00749094	0.00810112	-0.00675029	0.0659764	-0.0043423
36.3	0.00596656	0.025811	-0.0179237	-0.00027817	0.0302723	0.0117959	0.0181364	-0.00207761	0.0755295	0.0116556
36.6667	0.0117988	0.0367471	-0.00913469	0.0044194	0.033406	0.0185046	0.0326819	0.00584464	0.0821514	0.0263103
37.0333	0.0170157	0.0438183	-0.00634827	0.0113562	0.0345409	0.0285139	0.0381499	0.0147515	0.0829852	0.0393864
37.4	0.0193618	0.0485788	-0.00481463	0.0162996	0.035615	0.0303473	0.0392769	0.0193283	0.0877783	0.0479318
37.7667	0.0208823	0.048194	-0.00312686	0.0191763	0.0374651	0.0300145	0.0376525	0.0212215	0.0841883	0.0497138
38.1333	0.0252844	0.0526313	0.00285782	0.0223895	0.0392105	0.0366798	0.0423001	0.0346161	0.0822269	0.0513819
38.5	0.0305481	0.0567545	0.0105701	0.0249848	0.0435894	0.0430478	0.0479287	0.0442339	0.0832644	0.0515912
38.8667	0.0320981	0.0577953	0.0146407	0.0256499	0.0453717	0.0427302	0.0487522	0.0509537	0.0810871	0.0503883
39.2333	0.0338255	0.0579525	0.015992	0.0271711	0.0501301	0.0420087	0.0475653	0.0556035	0.0745723	0.0540692
39.6	0.0366827	0.056951	0.0226711	0.0273059	0.055864	0.0408898	0.0464629	0.052867	0.077156	0.0513181
39.9667	0.0403143	0.0545859	0.0289043	0.0268097	0.0629672	0.0425761	0.0443144	0.0497308	0.0782718	0.0460267
40.3333	0.0414913	0.0507759	0.0315038	0.0292603	0.0650762	0.0401248	0.0406049	0.0454024	0.0742085	0.0428878
40.7	0.0406267	0.0451064	0.0304902	0.0280952	0.0637754	0.0401459	0.0359305	0.0422765	0.0644957	0.037723
41.0667	0.0395394	0.0382957	0.0287785	0.0287334	0.0595292	0.0411164	0.031426	0.0397321	0.0550851	0.0269395
41.4333	0.0381146	0.0311616	0.0276444	0.0280501	0.0549589	0.041805	0.0266959	0.0364784	0.0457923	0.0156798
41.8	0.0364107	0.0257405	0.0272063	0.031085	0.0460442	0.0413074	0.0241165	0.0334973	0.0386854	0.0066627
42.1667	0.0343674	0.0217683	0.0278606	0.029302	0.0399137	0.0403935	0.019921	0.0306088	0.0356423	0.000900898
42.5333	0.0334045	0.0179687	0.0279555	0.0309737	0.0365897	0.0380989	0.0210433	0.0287997	0.0311937	-0.00916187
42.9	0.0336898	0.0153282	0.0271362	0.0338186	0.0353114	0.038493	0.0217325	0.0277364	0.0284233	-0.0165793
43.2667	0.0339165	0.0164882	0.0261736	0.0363715	0.0343274	0.0387935	0.0263822	0.0287841	0.0283673	-0.0175805
43.6333	0.034051	0.0167885	0.0250194	0.03597	0.0345596	0.0406548	0.0280074	0.0291569	0.0285385	-0.0185489
44	0.0338514	0.0195589	0.0262545	0.0375057	0.032382	0.0392636	0.0326984	0.0319303	0.0285257	-0.0149187
44.3667	0.0331268	0.0225203	0.0261273	0.0364777	0.0340539	0.0358482	0.0367797	0.0334745	0.0319479	-0.0121207
44.7333	0.031646	0.0251949	0.026749	0.0328685	0.0349982	0.0319684	0.0423017	0.0351559	0.036688	-0.0133658
45.1	0.0310117	0.028058	0.0261494	0.0308458	0.0339361	0.0331155	0.0470665	0.03676	0.0410134	-0.0126081
45.4667	0.0307443	0.0340716	0.0254829	0.0288835	0.0332292	0.0353817	0.0559286	0.040011	0.0468718	-0.00652506
45.8333	0.0301483	0.0364135	0.0269634	0.0253951	0.0326764	0.0355583	0.0565367	0.0406905	0.0493801	-0.000953451
46.2	0.0272146	0.0392708	0.0266987	0.0203252	0.0275885	0.0342462	0.0518511	0.0413307	0.0564287	0.00747257
46.5667	0.0241577	0.0408582	0.0241488	0.0185476	0.0190405	0.0348938	0.0452168	0.040021	0.062656	0.0155392
46.9333	0.0205469	0.043882	0.0208192	0.0163862	0.0144524	0.0305299	0.044417	0.0380534	0.0695229	0.0235348
47.3	0.017881	0.0424444	0.0192672	0.0173596	0.00611488	0.0287824	0.04206	0.0357727	0.0660126	0.0259323
47.6667	0.0126596	0.0389602	0.0167306	0.0173811	-0.00725484	0.0237815	0.0401343	0.0332937	0.0565199	0.025893
48.0333	0.00717776	0.031849	0.0130141	0.0139592	-0.0161425	0.0178801	0.032539	0.0315153	0.0428517	0.0204901
48.4	0.00075075	0.0235839	0.00798304	0.0112355	-0.0307574	0.0145418	0.0217253	0.0290113	0.0295296	0.0140692
48.7667	-0.00561306	0.0147235	0.00572094	0.00477104	-0.0440951	0.0111508	0.0104633	0.0259671	0.0149701	0.00749367
49.1333	-0.0109427	0.00189416	0.0039649	0.00154285	-0.0574948	0.00821619	-0.00446095	0.0190212	-0.0042587	-0.00272496
49.5	-0.0155227	-0.0113016	-0.000906431	-0.000302833	-0.0677297	0.00684801	-0.0243375	0.010259	-0.0185179	-0.0126099
49.8667	-0.0193342	-0.0229285	-0.00573905	0.000772511	-0.0780171	0.0056469	-0.0374521	0.00306897	-0.0334822	-0.0238487
50.2333	-0.0217145	-0.0333685	-0.0103165	0.000519645	-0.0862045	0.00914324	-0.0508868	-0.00406321	-0.0499074	-0.0286168
50.6	-0.0264523	-0.0412793	-0.0168463	-0.00496834	-0.0962384	0.0122436	-0.0601297	-0.00931668	-0.0642647	-0.0314061
50.9667	-0.0326293	-0.0515355	-0.0227218	-0.0123877	-0.104697	0.00928939	-0.0686424	-0.0225614	-0.0783562	-0.0365818
51.3333	-0.0364774	-0.0597336	-0.0259744	-0.0188772	-0.107231	0.00617265	-0.0725655	-0.0367045	-0.0902968	-0.0393676
51.7	-0.0392036	-0.0680647	-0.0308921	-0.0258169	-0.104752	0.00464648	-0.0768176	-0.0494318	-0.0983671	-0.0476422
52.0667	-0.0413748	-0.0747477	-0.030561	-0.0320469	-0.102977	8.57903e-05	-0.0810376	-0.0583159	-0.106957	-0.05268
52.4333	-0.0446736	-0.0784342	-0.0290653	-0.0354821	-0.106865	-0.00728241	-0.0827929	-0.0628299	-0.114258	-0.0538566
52.8	-0.0466358	-0.0807825	-0.0253221	-0.0349061	-0.11354	-0.0127749	-0.0834464	-0.0619056	-0.122529	-0.0552493
53.1667	-0.0497872	-0.0847724	-0.0231282	-0.035133	-0.116995	-0.0238924	-0.0928671	-0.0593179	-0.129851	-0.0570531
53.5333	-0.0522006	-0.0830079	-0.0261234	-0.0375052	-0.112344	-0.0328293	-0.102071	-0.051484	-0.125444	-0.053032
53.9	-0.0518674	-0.0778425	-0.0252081	-0.0403561	-0.103235	-0.03867	-0.105089	-0.0396609	-0.120565	-0.0460558
54.2667	-0.0500885	-0.0712728	-0.0218673	-0.041659	-0.0892219	-0.0476059	-0.101359	-0.0282963	-0.11543	-0.0400059
54.6333	-0.0503967	-0.0644627	-0.0167613	-0.0410131	-0.0850611	-0.0587511	-0.0948967	-0.0205911	-0.109963	-0.0323995
55	-0.0502468	-0.0599945	-0.0158799	-0.0416652	-0.0742414	-0.0692006	-0.0840761	-0.0151975	-0.11163	-0.0290747
55.3667	-0.0503821	-0.0562911	-0.0168218	-0.044757	-0.0666721	-0.0732773	-0.0778413	-0.0113407	-0.105932	-0.0300501
55.7333	-0.051787	-0.0509854	-0.0252686	-0.0449427	-0.066415	-0.0705217	-0.070572	-0.010786	-0.0984797	-0.0241037
56.1	-0.0513279	-0.0528008	-0.0276338	-0.0440817	-0.0658048	-0.0677914	-0.0687342	-0.0197804	-0.0955986	-0.02709
56.4667	-0.0501118	-0.0590523	-0.0300864	-0.0423825	-0.0622121	-0.0657663	-0.0761118	-0.0359946	-0.0935035	-0.0305996
56.8333	-0.0484944	-0.0593799	-0.036609	-0.03868	-0.0565762	-0.0621124	-0.0809126	-0.0470104	-0.0821899	-0.0274065
57.2	-0.0447356	-0.0554842	-0.040133	-0.0356514	-0.0464958	-0.0566623	-0.0762794	-0.0544857	-0.0705421	-0.0206297
57.5667	-0.0414725	-0.0527232	-0.0445084	-0.0357324	-0.0399865	-0.0456627	-0.0714188	-0.065494	-0.0588411	-0.0151387
57.9333	-0.0393593	-0.0493524	-0.0491979	-0.0370358	-0.0339893	-0.0372143	-0.0639634	-0.0756737	-0.0447529	-0.0130197
58.3	-0.0358397	-0.0462181	-0.0520212	-0.035507	-0.0248383	-0.0309926	-0.0552461	-0.0882819	-0.0300489	-0.0112956
58.6667	-0.0277557	-0.0396357	-0.0479755	-0.0297736	-0.0105291	-0.0227444	-0.042149	-0.0916535	-0.0151389	-0.00960139
59.0333	-0.0212197	-0.0323774	-0.043989	-0.0232124	-0.00145649	-0.016221	-0.030681	-0.0902208	0.001188	-0.00979572
59.4	-0.0150948	-0.0236056	-0.0353666	-0.0169077	0.00488483	-0.0129897	-0.0192788	-0.0857542	0.0145713	-0.00396079
59.7667	-0.00971206	-0.0145165	-0.0280262	-0.0101962	0.00960644	-0.0102322	-0.00872995	-0.078442	0.0268007	0.00230519
60.1333	-0.00253667	-0.00563065	-0.0198087	-0.00289724	0.0148784	-0.00231911	-0.00146284	-0.0649521	0.0349981	0.0088943
60.5	0.00449367	0.00485296	-0.0114366	0.000487017	0.0272664	0.00165777	0.00552608	-0.0469034	0.0455331	0.0152561
60.8667	0.0116919	0.0177037	-0.00532404	0.000380624	0.0418214	0.00988969	0.0137781	-0.0260623	0.0590194	0.0240796
61.2333	0.0196959	0.0311572	0.00645167	0.00238297	0.0525577	0.0173914	0.028616	-0.00700466	0.0679023	0.035115
61.6	0.0248038	0.0435327	0.0157708	0.00660584	0.057382	0.0194565	0.0453208	0.00936773	0.0736724	0.0457697
61.9667	0.0276266	0.0539266	0.0222861	0.00979929	0.0555026	0.0229182	0.0612752	0.0222015	0.0764597	0.0557698
62.3333	0.030596	0.0609971	0.0227679	0.0109659	0.0590607	0.0295895	0.0752533	0.0327179	0.0763771	0.0596401
62.7	0.0316932	0.0653203	0.0238946	0.0123532	0.0553186	0.0352065	0.0820197	0.041043	0.0840106	0.0542078
63.0667	0.0310835	0.0662203	0.0224019	0.0157818	0.0483956	0.0377546	0.0880979	0.04367	0.0812711	0.0518422
63.4333	0.0318242	0.0599234	0.024736	0.0164552	0.0463	0.0398054	0.0850869	0.037645	0.0726835	0.0442781
63.8	0.0312258	0.0553963	0.0251295	0.0136428	0.0451799	0.0409508	0.0803691	0.0330189	0.0682865	0.0399107
64.1667	0.0317414	0.055527	0.0251256	0.0136039	0.0467405	0.0414954	0.0786028	0.0331622	0.0696034	0.0407396
64.5333	0.0322717	0.0552812	0.0259521	0.0150414	0.0473508	0.0407424	0.076217	0.0319618	0.0705942	0.042352
64.9	0.0302886	0.0529341	0.0257825	0.014928	0.0419406	0.0385033	0.0733977	0.0302616	0.0672018	0.0408752
65.2667	0.0287836	0.0511457	0.0240521	0.0142119	0.0397755	0.0370947	0.0717995	0.0296535	0.0641309	0.0389991
65.6333	0.0291108	0.0497248	0.0251132	0.0159638	0.0394302	0.0359357	0.0712302	0.0309112	0.0573168	0.039441
66	0.0301122	0.0482895	0.0266811	0.0174349	0.0411277	0.0352051	0.0722404	0.0331219	0.0480227	0.039773
66.3667	0.0293985	0.0481265	0.0254176	0.017117	0.0437305	0.031329	0.0744118	0.0327119	0.0420637	0.0433187
66.7333	0.0293794	0.0482621	0.0269259	0.017598	0.0453819	0.0276116	0.0767558	0.0312623	0.0342512	0.0507793
67.1	0.0307339	0.0497343	0.0293577	0.0201645	0.0487808	0.0246325	0.0805487	0.0326284	0.0289398	0.0568206
67.4667	0.0333351	0.0515909	0.0323145	0.0227296	0.0536852	0.024611	0.0822909	0.0368486	0.0236188	0.0636054
67.8333	0.0363571	0.0539865	0.0336131	0.024716	0.0622676	0.0248318	0.0811299	0.0432598	0.0200196	0.0715366
68.2	0.0364097	0.0557149	0.0347802	0.0237499	0.0635755	0.0235332	0.0753034	0.0467822	0.018354	0.0824198
68.5667	0.038364	0.0598251	0.0379945	0.0240731	0.0682513	0.0231371	0.0736384	0.0511421	0.0197354	0.0947843
68.9333	0.0390973	0.0638036	0.0373608	0.0238133	0.0714694	0.0237457	0.0717586	0.0560088	0.0238384	0.103608
69.3	0.0390359	0.0650781	0.0351068	0.0250689	0.074103	0.0218649	0.0689549	0.0560697	0.0285222	0.106766
69.6667	0.0383402	0.0635207	0.033023	0.0255883	0.075591	0.0191585	0.0673596	0.0529069	0.0335873	0.100229
70.0333	0.0372378	0.0600336	0.0343343	0.0258428	0.0691689	0.0196054	0.0636295	0.0489511	0.0385545	0.0889994
70.4	0.0358464	0.0553047	0.0349641	0.0263625	0.0592345	0.0228244	0.0539252	0.0475214	0.0389465	0.0808256
70.7667	0.0350451	0.0492492	0.0338805	0.025267	0.0511862	0.0298469	0.0427573	0.0434071	0.0405482	0.0702842
71.1333	0.0348357	0.0439833	0.0327662	0.024251	0.0485604	0.0337652	0.0354695	0.0353566	0.0459558	0.0591512
71.5	0.0346753	0.036846	0.0335877	0.0262444	0.0444329	0.0344361	0.0279157	0.025307	0.0506198	0.0435413
71.8667	0.032176	0.0286383	0.0309488	0.0242043	0.0377187	0.0358321	0.0188455	0.0177656	0.0498893	0.0280528
72.2333	0.0279034	0.0194076	0.029058	0.0195986	0.0334616	0.0294955	0.00946628	0.0112043	0.0453877	0.0115723
72.6	0.0233546	0.00995545	0.0254709	0.0162394	0.0309811	0.0207271	-0.00123864	0.00624898	0.0405336	-0.00572221
72.9667	0.0171327	-0.000496719	0.0201396	0.0148957	0.0233686	0.0101268	-0.0123688	0.000864218	0.0291777	-0.01966
73.3333	0.0107905	-0.0119751	0.0154774	0.0107867	0.0155744	0.00132342	-0.0263439	-0.00449753	0.0159207	-0.0329796
73.7	0.00409747	-0.0211805	0.00895858	0.00687288	0.00763216	-0.00707374	-0.0345138	-0.0110392	0.00458751	-0.0437565
74.0667	-0.000611985	-0.0285408	0.00472145	0.00529193	-0.000446182	-0.0120151	-0.0411077	-0.0134047	-0.00668336	-0.0529675
74.4333	-0.00278171	-0.0359271	0.00101341	0.00297646	6.00555e-05	-0.0151768	-0.045786	-0.0120179	-0.0226851	-0.0632194
74.8	-0.00605006	-0.0446549	-0.00796027	0.000123603	0.00245677	-0.0188204	-0.053288	-0.0123031	-0.0439648	-0.0690636
75.1667	-0.0104985	-0.0507824	-0.0192356	-0.00406647	0.00590526	-0.0245973	-0.0598294	-0.0156165	-0.05953	-0.0681535
75.5333	-0.0165924	-0.0539366	-0.0278975	-0.00920159	0.00612096	-0.0353915	-0.0641408	-0.0166051	-0.0685469	-0.0664536
75.9	-0.0214585	-0.0549883	-0.0362669	-0.00900568	0.00747544	-0.048037	-0.0662743	-0.0158293	-0.0722787	-0.0655707
76.2667	-0.0265912	-0.0561314	-0.0484492	-0.0103784	0.00956863	-0.057106	-0.0640894	-0.0168067	-0.0756692	-0.0679601
76.6333	-0.0301989	-0.0583869	-0.0532782	-0.0110621	0.00680909	-0.0632646	-0.0623213	-0.0227153	-0.0808349	-0.0676762
77	-0.0308291	-0.0571512	-0.0534751	-0.0072267	-0.000392349	-0.0622221	-0.0581453	-0.0220982	-0.0788791	-0.0694821
77.3667	-0.0324976	-0.0565764	-0.0542405	-0.00428824	-0.0131259	-0.0583356	-0.056271	-0.0256067	-0.0775615	-0.0668664
77.7333	-0.0328969	-0.0578028	-0.0530902	-0.00328195	-0.0198457	-0.0553696	-0.0607616	-0.0286821	-0.0724802	-0.0692872
78.1	-0.0327357	-0.0570124	-0.0494274	-0.00497213	-0.0219873	-0.0545559	-0.0619768	-0.0298181	-0.0618725	-0.0743821
78.4667	-0.0329291	-0.0538016	-0.0449048	-0.00733609	-0.0277094	-0.0517662	-0.0591271	-0.0335692	-0.0491615	-0.0733484
78.8333	-0.0331864	-0.0484225	-0.0382034	-0.00943351	-0.0383023	-0.0468063	-0.0575847	-0.0305632	-0.0334383	-0.0721038
79.2	-0.032973	-0.0415913	-0.0295676	-0.012834	-0.0466409	-0.0428493	-0.0554498	-0.0266287	-0.0163966	-0.0678901
79.5667	-0.0327671	-0.0368597	-0.0188205	-0.0145751	-0.0531715	-0.0445012	-0.051915	-0.0278455	-0.00149676	-0.0661814
79.9333	-0.0319304	-0.0290766	-0.0102362	-0.015929	-0.0600673	-0.0414892	-0.047237	-0.0224371	0.0135066	-0.060139
80.3	-0.0298196	-0.0202442	-0.00147877	-0.0179302	-0.0661343	-0.033735	-0.0376376	-0.0173138	0.0243215	-0.0503469
80.6667	-0.0232497	-0.0159107	0.010389	-0.0203795	-0.0624068	-0.0206015	-0.0319808	-0.0160208	0.0283505	-0.0439918
81.0333	-0.0168723	-0.0088602	0.0177951	-0.0208325	-0.0570089	-0.00744304	-0.0192092	-0.0130867	0.0314246	-0.0345695
81.4	-0.00959484	-0.00211408	0.0235268	-0.0197837	-0.0470929	0.00497049	-0.00710125	-0.00751966	0.028966	-0.0228015
81.7667	-0.00264069	0.00283682	0.0249715	-0.0178404	-0.0342464	0.0165525	0.00452868	-0.00339595	0.0197512	-0.00953666
82.1333	0.00171464	0.00840033	0.0209293	-0.0147868	-0.0244588	0.0251748	0.0149254	-0.0010149	0.0129463	0.00674454
82.5	0.00579751	0.0161273	0.0174164	-0.011191	-0.0137525	0.0307172	0.0251494	0.00264037	0.0115768	0.0251427
82.8667	0.0090934	0.0239876	0.0150392	-0.00634643	-0.00672276	0.0344036	0.0343514	0.0107811	0.00939084	0.0414269
83.2333	0.0118612	0.0306919	0.0108836	0.00132402	-0.00300015	0.0382374	0.0427763	0.0168592	0.00594471	0.0571873
83.6	0.014744	0.0364625	0.00256616	0.00578262	0.00334993	0.0472773	0.0537647	0.02051	-0.00072747	0.0723027
83.9667	0.0179708	0.0413563	-0.00183871	0.0132413	0.00540243	0.055078	0.0608647	0.0243167	-0.00763849	0.0878823
84.3333	0.0199104	0.0464631	-0.00835608	0.0227153	0.00545394	0.0598284	0.0666295	0.0293983	-0.00994282	0.0997675

## Sheet: 7c. RER Eigenvalue
	Period (h)	Amplitude	decay rate	math phase
Xbp1flx/flx	24.254	0.0287734	1.00026	94.2104
	11.8134	0.0114496	1.00006	-21.1525
AlbCre Xbp1flx/flx	24.1967	0.0342247	0.997419	85.0423
	12.0692	0.0025871	1.0024	-1.92246

## Sheet: 7d. RER relative frequency
Bin Center (RER ratio)	Mean AlbCre Xbp1flx/flx	Mean Xbp1flx/flx				Xbp1flx/flx			AlbCre Xbp1flx/flx
0.765	0	0.004329			0	0.91612	0.0229231	4	0.890563	0.017912	4
0.77	0	0			0.366667	0.90513	0.0412137	4	0.881462	0.0218833	4
0.775	0.004329	0			0.733333	0.90915	0.0384676	4	0.89585	0.0210326	4
0.78	0	0			1.1	0.951654	0.0208261	4	0.882734	0.0289889	4
0.785	0.004329	0.004329			1.46667	0.902811	0.0474321	4	0.851278	0.0468487	4
0.79	0.004329	0			1.83333	0.892778	0.0495893	4	0.855906	0.0374064	4
0.795	0.012987	0.017316			2.2	0.874378	0.0418406	4	0.8254	0.0497845	4
0.8	0.012987	0.012987			2.56667	0.875395	0.0422067	4	0.805635	0.0658423	4
0.805	0.021645	0.004329			2.93333	0.872776	0.0428645	4	0.812036	0.0625859	4
0.81	0.017316	0			3.3	0.836732	0.0376128	4	0.831556	0.0666682	4
0.815	0.021645	0.047619			3.66667	0.830417	0.0405927	4	0.836797	0.065959	4
0.82	0.017316	0.030303			4.03333	0.847285	0.0803664	4	0.828237	0.0755989	4
0.825	0.030303	0.021645			4.4	0.847044	0.0828898	4	0.812817	0.0782259	4
0.83	0.021645	0.021645			4.76667	0.842483	0.0652941	4	0.802439	0.0593558	4
0.835	0.047619	0.038961			5.13333	0.832125	0.0521301	4	0.826943	0.0698367	4
0.84	0.038961	0.047619			5.5	0.807278	0.0523264	4	0.824879	0.0644781	4
0.845	0.030303	0.034632			5.86667	0.81504	0.0534319	4	0.805071	0.0715884	4
0.85	0.0649351	0.030303			6.23333	0.818531	0.0544268	4	0.803701	0.0685658	4
0.855	0.030303	0.030303			6.6	0.862996	0.0688993	4	0.798491	0.0700969	4
0.86	0.025974	0.021645			6.96667	0.856484	0.0508357	4	0.813079	0.0780802	4
0.865	0.025974	0.017316			7.33333	0.856937	0.0642062	4	0.811785	0.0741123	4
0.87	0.021645	0.004329			7.7	0.849558	0.0481642	4	0.807969	0.0656888	4
0.875	0.004329	0.034632			8.06667	0.852816	0.0308372	4	0.773238	0.0468159	4
0.88	0.021645	0.017316			8.43333	0.864826	0.0844819	4	0.796767	0.0645681	4
0.885	0.034632	0.017316			8.8	0.844488	0.0628207	4	0.795297	0.0447122	4
0.89	0.04329	0.025974			9.16667	0.841332	0.0593903	4	0.803314	0.044041	4
0.895	0.038961	0.04329			9.53333	0.840117	0.0343005	4	0.787105	0.0421308	4
0.9	0.0519481	0.012987			9.9	0.813685	0.0460439	4	0.801297	0.0705372	4
0.905	0.034632	0.025974			10.2667	0.836556	0.0703024	4	0.835772	0.037688	4
0.91	0.0649351	0.021645			10.6333	0.88051	0.0611694	4	0.845611	0.0144713	4
0.915	0.0519481	0.012987			11	0.892814	0.0457317	4	0.847315	0.0322943	4
0.92	0.0606061	0.021645			11.3667	0.888962	0.0633913	4	0.851724	0.0340349	4
0.925	0.0692641	0.04329			11.7333	0.911708	0.0686571	4	0.855389	0.025051	4
0.93	0.038961	0.034632			12.1	0.935302	0.0598552	4	0.883562	0.0531317	4
0.935	0.030303	0.034632			12.4667	0.932164	0.0280951	4	0.868157	0.0539427	4
0.94	0	0.0606061			12.8333	0.939458	0.0284756	4	0.85809	0.0539567	4
0.945	0	0.0692641			13.2	0.927632	0.0614957	4	0.883621	0.0618296	4
0.95	0	0.0519481			13.5667	0.949344	0.0308984	4	0.892427	0.0372357	4
0.955	0	0.047619			13.9333	0.936661	0.0409023	4	0.898079	0.0294463	4
0.96	0	0.017316			14.3	0.950843	0.0236695	4	0.891932	0.03112	4
0.965	0	0.00865801			14.6667	0.943481	0.0411704	4	0.886889	0.0352492	4
0.97	0	0.004329			15.0333	0.950645	0.0257826	4	0.898719	0.0358323	4
0.975	0	0			15.4	0.947463	0.0213435	4	0.907553	0.0242034	4
0.98	0	0.004329			15.7667	0.951967	0.0164719	4	0.919612	0.016548	4
					16.1333	0.944132	0.0276844	4	0.905434	0.0100227	4
					16.5	0.933673	0.0308512	4	0.919446	0.0107813	4
					16.8667	0.930478	0.0510722	4	0.92811	0.026177	4
					17.2333	0.905694	0.0683859	4	0.92525	0.0188834	4
					17.6	0.895572	0.0534253	4	0.926518	0.0258078	4
					17.9667	0.909179	0.0445627	4	0.922673	0.0271235	4
					18.3333	0.895839	0.0311205	4	0.919929	0.00749033	4
					18.7	0.926978	0.0277674	4	0.923788	0.0208308	4
					19.0667	0.942898	0.0371513	4	0.909163	0.035425	4
					19.4333	0.891772	0.0207746	4	0.892234	0.0222257	4
					19.8	0.927403	0.0148259	4	0.930477	0.0073538	4
					20.1667	0.93887	0.0239197	4	0.914763	0.0382723	4
					20.5333	0.929687	0.0213897	4	0.895597	0.0354782	4
					20.9	0.944658	0.0200017	4	0.90247	0.0175281	4
					21.2667	0.967499	0.018914	4	0.925092	0.0131665	4
					21.6333	0.960459	0.0240795	4	0.934604	0.0132671	4
					22	0.951672	0.0149238	4	0.922953	0.0234135	4
					22.3667	0.96875	0.0177866	4	0.916443	0.0235549	4
					22.7333	0.941306	0.00900051	4	0.898405	0.0208261	4
					23.1	0.925469	0.0326972	4	0.890696	0.0333324	4
					23.4667	0.885943	0.0316966	4	0.910465	0.0297495	4
					23.8333	0.904995	0.0478313	4	0.901282	0.0359591	4
					24.2	0.875184	0.0721921	4	0.912115	0.0362169	4
					24.5667	0.884525	0.091821	4	0.917017	0.0256353	4
					24.9333	0.861599	0.0863575	4	0.848597	0.0358073	4
					25.3	0.888001	0.073767	4	0.859832	0.0726745	4
					25.6667	0.877711	0.102513	4	0.847412	0.0913988	4
					26.0333	0.839477	0.0889473	4	0.819567	0.0557239	4
					26.4	0.842895	0.0860498	4	0.847971	0.0734391	4
					26.7667	0.819029	0.0672816	4	0.848059	0.058256	4
					27.1333	0.816183	0.0484842	4	0.838526	0.0367511	4
					27.5	0.826235	0.0280096	4	0.839189	0.075235	4
					27.8667	0.827119	0.040686	4	0.804379	0.0842403	4
					28.2333	0.817796	0.0549089	4	0.818106	0.0867298	4
					28.6	0.840412	0.0993943	4	0.83194	0.0762853	4
					28.9667	0.843195	0.0860589	4	0.845841	0.081987	4
					29.3333	0.813694	0.052687	4	0.816574	0.0579744	4
					29.7	0.792525	0.0411404	4	0.795133	0.0460199	4
					30.0667	0.783536	0.0376239	4	0.817678	0.0758448	4
					30.4333	0.765692	0.0540632	4	0.791843	0.0378255	4
					30.8	0.797185	0.0440955	4	0.840214	0.0699248	4
					31.1667	0.832963	0.0997491	4	0.825643	0.0668966	4
					31.5333	0.826649	0.0887944	4	0.819486	0.0524466	4
					31.9	0.859044	0.102083	4	0.850554	0.0220407	4
					32.2667	0.85184	0.0741615	4	0.809507	0.039339	4
					32.6333	0.866634	0.0899447	4	0.838068	0.0269947	4
					33	0.831341	0.0834726	4	0.839761	0.0608568	4
					33.3667	0.82882	0.0511106	4	0.830124	0.0481801	4
					33.7333	0.814966	0.0352447	4	0.835796	0.0484335	4
					34.1	0.886391	0.0797757	4	0.878969	0.0154239	4
					34.4667	0.903804	0.0854631	4	0.883359	0.00970093	4
					34.8333	0.877078	0.0661809	4	0.859749	0.0168722	4
					35.2	0.919387	0.039596	4	0.869114	0.0406385	4
					35.5667	0.894059	0.0790233	4	0.898434	0.00890953	4
					35.9333	0.90895	0.0584537	4	0.901772	0.0250202	4
					36.3	0.919619	0.0333869	4	0.892332	0.0414529	4
					36.6667	0.929038	0.0265733	4	0.874728	0.0322541	4
					37.0333	0.942916	0.0322755	4	0.894347	0.0340329	4
					37.4	0.937647	0.0370269	4	0.908915	0.0248515	4
					37.7667	0.942901	0.0366112	4	0.912626	0.0442988	4
					38.1333	0.947042	0.0274338	4	0.905764	0.0198475	4
					38.5	0.958835	0.034994	4	0.921932	0.0172785	4
					38.8667	0.96399	0.026651	4	0.925956	0.0163636	4
					39.2333	0.979592	0.0299227	4	0.931007	0.0149519	4
					39.6	0.941563	0.0325942	4	0.927102	0.0197592	4
					39.9667	0.947668	0.0454327	4	0.930988	0.0169211	4
					40.3333	0.941542	0.0471105	4	0.921555	0.00620932	4
					40.7	0.94024	0.0769084	4	0.919717	0.015292	4
					41.0667	0.935194	0.0588843	4	0.935173	0.0178383	4
					41.4333	0.951697	0.0284193	4	0.936183	0.0145385	4
					41.8	0.921174	0.0112079	4	0.929634	0.0119631	4
					42.1667	0.91843	0.0325693	4	0.916153	0.00524472	4
					42.5333	0.902123	0.0318497	4	0.931821	0.0200862	4
					42.9	0.930018	0.0520939	4	0.922017	0.0243668	4
					43.2667	0.896155	0.0862461	4	0.924018	0.0452224	4
					43.6333	0.894401	0.0794048	4	0.90818	0.0534958	4
					44	0.89621	0.0755886	4	0.921429	0.0183773	4
					44.3667	0.912448	0.0797993	4	0.914749	0.0368951	4
					44.7333	0.93976	0.0529174	4	0.918361	0.0180481	4
					45.1	0.947013	0.0578152	4	0.928733	0.03053	4
					45.4667	0.935497	0.0599534	4	0.934692	0.0118357	4
					45.8333	0.923496	0.0726105	4	0.929312	0.0254915	4
					46.2	0.943229	0.0351152	4	0.926813	0.0177017	4
					46.5667	0.954871	0.0264287	4	0.909815	0.0126446	4
					46.9333	0.946975	0.0336867	4	0.910832	0.028395	4
					47.3	0.942522	0.0295134	4	0.902901	0.0304136	4
					47.6667	0.923593	0.039661	4	0.906016	0.0183516	4
					48.0333	0.919229	0.0403106	4	0.896814	0.0480858	4
					48.4	0.926064	0.0496373	4	0.894006	0.0706433	4
					48.7667	0.922582	0.0550034	4	0.889095	0.0657828	4
					49.1333	0.896394	0.0474759	4	0.878613	0.05999	4
					49.5	0.913634	0.0205753	4	0.865927	0.0634683	4
					49.8667	0.893093	0.0526971	4	0.869904	0.0570569	4
					50.2333	0.869784	0.0601417	4	0.878186	0.0286325	4
					50.6	0.846974	0.0560869	4	0.8709	0.0665876	4
					50.9667	0.837967	0.0681709	4	0.848354	0.0614382	4
					51.3333	0.814668	0.060653	4	0.851441	0.0701491	4
					51.7	0.814672	0.0493673	4	0.855907	0.0869295	4
					52.0667	0.799607	0.0442107	4	0.855169	0.0810238	4
					52.4333	0.79974	0.0411765	4	0.85193	0.0811065	4
					52.8	0.852894	0.0375479	4	0.846347	0.0682522	4
					53.1667	0.853903	0.0690602	4	0.846491	0.0668572	4
					53.5333	0.817832	0.0599998	4	0.8369	0.0696728	4
					53.9	0.816474	0.0496664	4	0.816318	0.046725	4
					54.2667	0.796741	0.0371165	4	0.832397	0.0354574	4
					54.6333	0.836955	0.0564068	4	0.865089	0.0466053	4
					55	0.830234	0.0803388	4	0.839305	0.0681679	4
					55.3667	0.839048	0.0943976	4	0.835958	0.0834582	4
					55.7333	0.838243	0.0867683	4	0.826828	0.0658945	4
					56.1	0.832958	0.100525	4	0.850954	0.0376298	4
					56.4667	0.84708	0.0744253	4	0.843209	0.0235889	4
					56.8333	0.888811	0.0458206	4	0.866573	0.028928	4
					57.2	0.87832	0.0400721	4	0.860516	0.0384356	4
					57.5667	0.855157	0.0558719	4	0.834231	0.0528956	4
					57.9333	0.838629	0.0519836	4	0.826553	0.0497123	4
					58.3	0.821089	0.0401349	4	0.860334	0.0480947	4
					58.6667	0.848762	0.0465676	4	0.840844	0.0584327	4
					59.0333	0.835984	0.0399858	4	0.85065	0.0571991	4
					59.4	0.795075	0.0278526	4	0.888257	0.0236702	4
					59.7667	0.861927	0.0439117	4	0.885347	0.0296278	4
					60.1333	0.933434	0.0227098	4	0.894199	0.0259227	4
					60.5	0.941357	0.0210359	4	0.906606	0.0204503	4
					60.8667	0.927875	0.0361552	4	0.897797	0.0256907	4
					61.2333	0.938404	0.0360104	4	0.912126	0.00914938	4
					61.6	0.951026	0.0354538	4	0.918931	0.00922474	4
					61.9667	0.948175	0.0404224	4	0.924716	0.00903229	4
					62.3333	0.953446	0.033102	4	0.908848	0.020856	4
					62.7	0.953671	0.0245199	4	0.915717	0.0078122	4
					63.0667	0.952782	0.0261607	4	0.922375	0.00742594	4
					63.4333	0.955981	0.0308415	4	0.922603	0.0192483	4
					63.8	0.955847	0.0362556	4	0.920095	0.0128536	4
					64.1667	0.944306	0.0167377	4	0.910042	0.0209146	4
					64.5333	0.959464	0.0287009	4	0.929763	0.0129222	4
					64.9	0.952697	0.0276069	4	0.913347	0.0283491	4
					65.2667	0.940598	0.048654	4	0.913618	0.0280204	4
					65.6333	0.928727	0.0589195	4	0.912374	0.0138601	4
					66	0.916518	0.0697006	4	0.924048	0.00795389	4
					66.3667	0.943133	0.0366384	4	0.910043	0.0197458	4
					66.7333	0.944366	0.0241479	4	0.915749	0.0254087	4
					67.1	0.954278	0.0207686	4	0.917353	0.012202	4
					67.4667	0.949369	0.0144393	4	0.92405	0.0200332	4
					67.8333	0.933237	0.0368731	4	0.90591	0.024315	4
					68.2	0.938548	0.0551451	4	0.906784	0.0124038	4
					68.5667	0.94846	0.0406544	4	0.926786	0.0161656	4
					68.9333	0.946145	0.0557443	4	0.935797	0.0200688	4
					69.3	0.955222	0.0318585	4	0.921387	0.0166075	4
					69.6667	0.959236	0.0168071	4	0.921231	0.0214954	4
					70.0333	0.953408	0.0129276	4	0.932531	0.0206008	4
					70.4	0.956517	0.0303879	4	0.933232	0.0025008	4
					70.7667	0.941141	0.0299735	4	0.925069	0.0100729	4
					71.1333	0.940091	0.0217097	4	0.907717	0.0078307	4
					71.5	0.933147	0.0228947	4	0.89108	0.0276147	4
					71.8667	0.92635	0.0399015	4	0.912852	0.0256534	4
					72.2333	0.897893	0.0508151	4	0.902575	0.0247317	4
					72.6	0.874449	0.0428896	4	0.897222	0.0423268	4
					72.9667	0.874441	0.055534	4	0.898751	0.0619636	4
					73.3333	0.873523	0.0489507	4	0.896941	0.061138	4
					73.7	0.851299	0.0702107	4	0.910937	0.00973013	4
					74.0667	0.862104	0.0609652	4	0.89791	0.0208169	4
					74.4333	0.861173	0.0544889	4	0.88508	0.0326792	4
					74.8	0.841449	0.0605512	4	0.86302	0.0368361	4
					75.1667	0.845978	0.0612854	4	0.849507	0.0246103	4
					75.5333	0.823876	0.054141	4	0.838795	0.0542982	4
					75.9	0.818458	0.0556665	4	0.834865	0.0484151	4
					76.2667	0.813086	0.0310347	4	0.837358	0.0513819	4
					76.6333	0.812609	0.0446149	4	0.866141	0.018272	4
					77	0.837085	0.0585402	4	0.856623	0.0263718	4
					77.3667	0.821883	0.0581018	4	0.863331	0.038305	4
					77.7333	0.799614	0.049284	4	0.854179	0.0492381	4
					78.1	0.816983	0.0319736	4	0.823873	0.0498077	4
					78.4667	0.848783	0.0682217	4	0.832562	0.0469367	4
					78.8333	0.848681	0.0826572	4	0.83361	0.0579122	4
					79.2	0.837032	0.0708273	4	0.838458	0.0652078	4
					79.5667	0.835401	0.0604523	4	0.849742	0.0330829	4
					79.9333	0.838204	0.052964	4	0.860016	0.0635384	4
					80.3	0.855101	0.0909265	4	0.848675	0.0616486	4
					80.6667	0.824581	0.0671705	4	0.815048	0.051688	4
					81.0333	0.851043	0.0972277	4	0.833056	0.0535495	4
					81.4	0.880515	0.0803265	4	0.848978	0.0580498	4
					81.7667	0.897741	0.0479515	4	0.855957	0.0743979	4
					82.1333	0.903932	0.0662473	4	0.878365	0.0397595	4
					82.5	0.885033	0.0742921	4	0.886944	0.0330852	4
					82.8667	0.891825	0.049626	4	0.890083	0.0198774	4
					83.2333	0.923441	0.0216076	4	0.897553	0.0203877	4
					83.6	0.889861	0.0327216	4	0.899124	0.00500701	4
					83.9667	0.864048	0.0246472	4	0.894347	0.0257542	4
					84.3333	0.923264	0.0182894	4	0.870295	0.0467062	4

## Sheet: 7e.f.g.  Raw and normalized EE
Raw EE													Relative EE
Time (h)	Mean AlbCre Xbp1flx/flx	Mean Xbp1flx/flx	Replicate1 AlbCre Xbp1flx/flx	Replicate2 AlbCre Xbp1flx/flx	Replicate3 AlbCre Xbp1flx/flx	Replicate4 AlbCre Xbp1flx/flx	Replicate1 Xbp1flx/flx	Replicate2 Xbp1flx/flx	Replicate3 Xbp1flx/flx	Replicate4 Xbp1flx/flx			Time (h)	Mean AlbCre Xbp1flx/flx	Mean Xbp1flx/flx	Replicate1 AlbCre Xbp1flx/flx	Replicate2 AlbCre Xbp1flx/flx	Replicate3 AlbCre Xbp1flx/flx	Replicate4 AlbCre Xbp1flx/flx	Replicate1 Xbp1flx/flx	Replicate2 Xbp1flx/flx	Replicate3 Xbp1flx/flx	Replicate4 Xbp1flx/flx
0	0.595426	0.457895	0.501783	0.53182	0.723231	0.62487	0.476056	0.461384	0.461474	0.432664			0	0.0601897	-0.0388944	-0.0176097	-0.0257742	0.199145	0.0849974	-0.0386986	-0.0409743	-0.0288588	-0.0470459
0.366667	0.614758	0.474788	0.509329	0.539779	0.73542	0.674506	0.467139	0.492548	0.486581	0.452883			0.366667	0.0791363	-0.0226021	-0.0102122	-0.0187051	0.210941	0.134521	-0.0475907	-0.0105944	-0.00390324	-0.0283199
0.733333	0.631116	0.509614	0.647768	0.592376	0.635377	0.648943	0.548695	0.489305	0.533315	0.467142			0.733333	0.095102	0.0116224	0.128055	0.0330086	0.110507	0.108837	0.033978	-0.0146184	0.0426685	-0.0155384
1.1	0.569464	0.519174	0.675894	0.533303	0.462145	0.606513	0.623435	0.533874	0.473486	0.445903			1.1	0.0330524	0.0205798	0.155988	-0.026941	-0.0631158	0.0662779	0.10872	0.0291732	-0.0173343	-0.0382392
1.46667	0.535068	0.516904	0.576192	0.555244	0.456667	0.552168	0.595595	0.515471	0.511747	0.444805			1.46667	-0.00174697	0.0177068	0.0560706	-0.00587083	-0.0689833	0.0117956	0.0808699	0.00999686	0.0207445	-0.0407841
1.83333	0.48724	0.491	0.485403	0.525609	0.436338	0.50161	0.470696	0.469985	0.584092	0.439226			1.83333	-0.0499834	-0.00880159	-0.0349555	-0.0363697	-0.0897009	-0.0389076	-0.0440495	-0.0362584	0.0928957	-0.0477941
2.2	0.462601	0.440582	0.444684	0.484629	0.42829	0.492802	0.450031	0.468372	0.397539	0.446386			2.2	-0.0750358	-0.0598234	-0.075932	-0.0782062	-0.0981362	-0.0478688	-0.0647462	-0.0386373	-0.0938603	-0.0420497
2.56667	0.511214	0.497015	0.448727	0.624854	0.493237	0.478039	0.455728	0.515787	0.412007	0.604537			2.56667	-0.026842	-0.00399498	-0.0721689	0.0611688	-0.0335752	-0.0627925	-0.0590919	0.00801634	-0.0796049	0.114701
2.93333	0.55643	0.50638	0.43519	0.569716	0.644446	0.57637	0.47158	0.470971	0.449376	0.633592			2.93333	0.0179498	0.00476525	-0.0860054	0.00518656	0.117248	0.0353698	-0.0432935	-0.0375585	-0.0424578	0.142371
3.3	0.553377	0.456845	0.598471	0.517764	0.611749	0.485525	0.420828	0.459337	0.467967	0.479248			3.3	0.0144674	-0.0453743	0.0769561	-0.0476022	0.0841676	-0.055652	-0.0941084	-0.0499465	-0.0240988	-0.0133433
3.66667	0.477423	0.472706	0.437606	0.479544	0.481065	0.511477	0.523248	0.439672	0.475203	0.452699			3.66667	-0.0619207	-0.0301185	-0.0842486	-0.0866523	-0.0468986	-0.0298833	0.00823727	-0.0703614	-0.0171029	-0.0412468
4.03333	0.47007	0.495967	0.432133	0.504028	0.42942	0.514697	0.558106	0.504373	0.462849	0.458541			4.03333	-0.0697132	-0.00746201	-0.0900803	-0.0629925	-0.0989252	-0.0268548	0.0430103	-0.00640736	-0.0297066	-0.0367443
4.4	0.454847	0.494535	0.420056	0.481619	0.42615	0.491561	0.48682	0.592954	0.466119	0.432245			4.4	-0.0853792	-0.0094992	-0.102536	-0.0862181	-0.102575	-0.0501882	-0.0283691	0.0814323	-0.0266953	-0.0643647
4.76667	0.530369	0.448021	0.427949	0.615829	0.488633	0.589066	0.454397	0.473416	0.445834	0.418439			4.76667	-0.0103047	-0.0566174	-0.0950404	0.0471812	-0.0404704	0.0471108	-0.0608971	-0.0388444	-0.0472476	-0.0794805
5.13333	0.522132	0.460618	0.546638	0.59616	0.442249	0.503482	0.419114	0.451081	0.564036	0.40824			5.13333	-0.0189935	-0.0446254	0.0232335	0.0267091	-0.0872312	-0.0386853	-0.096294	-0.0619133	0.0706791	-0.0909735
5.5	0.46874	0.436523	0.458197	0.518337	0.424183	0.474241	0.41527	0.429999	0.441249	0.459576			5.5	-0.0728425	-0.0693236	-0.0656423	-0.0519112	-0.105672	-0.0681443	-0.100261	-0.0837252	-0.0523912	-0.0409168
5.86667	0.492424	0.424897	0.421698	0.632142	0.453318	0.462537	0.413294	0.435155	0.421953	0.429187			5.86667	-0.0496187	-0.0815535	-0.102592	0.0611039	-0.0769116	-0.0800749	-0.10237	-0.0792954	-0.0719792	-0.0725698
6.23333	0.481311	0.45899	0.509563	0.563959	0.420814	0.430909	0.459597	0.49347	0.453229	0.429663			6.23333	-0.0611954	-0.0480635	-0.015197	-0.00786205	-0.109788	-0.111935	-0.0562078	-0.0217017	-0.0410023	-0.0733422
6.6	0.479662	0.490988	0.423534	0.497842	0.561012	0.43626	0.590028	0.463551	0.449674	0.460697			6.6	-0.0633127	-0.0166681	-0.101712	-0.0747556	0.0300398	-0.106823	0.0740728	-0.0523378	-0.0448644	-0.0435431
6.96667	0.46318	0.468797	0.412847	0.479982	0.465976	0.493913	0.532044	0.427245	0.494784	0.421114			6.96667	-0.0802667	-0.0394608	-0.112902	-0.093386	-0.0653644	-0.0494143	0.0159287	-0.0893575	-6.91335e-05	-0.0843452
7.33333	0.491639	0.463374	0.527056	0.536104	0.413078	0.490318	0.476782	0.516842	0.445092	0.414779			7.33333	-0.0522823	-0.0454846	0.000787362	-0.0380265	-0.11863	-0.0532604	-0.0395008	-0.000469062	-0.0500836	-0.091885
7.7	0.500447	0.429974	0.602983	0.495444	0.415218	0.488143	0.415351	0.468531	0.429067	0.406948			7.7	-0.0439529	-0.0794841	0.0761792	-0.0794432	-0.116855	-0.0556928	-0.101109	-0.0494842	-0.0664377	-0.100905
8.06667	0.551126	0.518559	0.463624	0.696648	0.51214	0.532094	0.513577	0.534679	0.425721	0.600259			8.06667	0.0062448	0.00850175	-0.0637321	0.121011	-0.0202959	-0.0120042	-0.00306778	0.0159642	-0.0701204	0.0912309
8.43333	0.512647	0.482899	0.529167	0.561121	0.424404	0.535898	0.544939	0.507124	0.426196	0.453337			8.43333	-0.0327193	-0.0277561	0.00124401	-0.0152582	-0.108393	-0.00846992	0.0281011	-0.012286	-0.0699882	-0.0568514
8.8	0.494263	0.480467	0.488044	0.511959	0.465298	0.511752	0.459593	0.458593	0.574995	0.428689			8.8	-0.0515913	-0.0307843	-0.0404609	-0.0651557	-0.0678582	-0.0328905	-0.0574462	-0.061509	0.0784619	-0.0826441
9.16667	0.458656	0.434408	0.423316	0.491117	0.47426	0.445932	0.413353	0.414214	0.468524	0.441543			9.16667	-0.0876893	-0.0774389	-0.105786	-0.0867271	-0.0592532	-0.0989908	-0.103895	-0.106574	-0.0283656	-0.0709209
9.53333	0.456368	0.459538	0.427086	0.475409	0.434737	0.488239	0.431248	0.50417	0.473355	0.429379			9.53333	-0.090471	-0.0529033	-0.102626	-0.103157	-0.0991312	-0.0569689	-0.0862166	-0.0172997	-0.0238963	-0.0842007
9.9	0.481632	0.474248	0.524175	0.448389	0.458916	0.495047	0.52508	0.439871	0.444205	0.487836			9.9	-0.0657035	-0.038786	-0.00616287	-0.130893	-0.0753059	-0.0504525	0.00739203	-0.0822761	-0.0534148	-0.0268453
10.2667	0.555059	0.466087	0.53543	0.562174	0.561942	0.560688	0.520713	0.473956	0.430345	0.439333			10.2667	0.00722494	-0.0475384	0.00445259	-0.0178156	0.02737	0.0148928	0.00279392	-0.0488642	-0.0676486	-0.0764348
10.6333	0.507151	0.434126	0.411059	0.715057	0.420213	0.482277	0.396139	0.433928	0.482895	0.423542			10.6333	-0.0411832	-0.0800891	-0.12057	0.134366	-0.114708	-0.0638201	-0.122019	-0.0895601	-0.0154793	-0.0932983
11	0.484199	0.518021	0.396537	0.534503	0.470282	0.535475	0.413589	0.52965	0.537937	0.590909			11	-0.0646385	0.00321853	-0.135758	-0.0468832	-0.0649848	-0.0109278	-0.104814	0.00549883	0.0391778	0.0730111
11.3667	0.527663	0.492835	0.412372	0.539132	0.599799	0.559347	0.441221	0.510401	0.440488	0.57923			11.3667	-0.0216804	-0.0225539	-0.120601	-0.0429419	0.064188	0.0126329	-0.0774343	-0.0144089	-0.0586613	0.0602887
11.7333	0.511341	0.511403	0.50936	0.538361	0.493963	0.503678	0.53174	0.483694	0.492132	0.538046			11.7333	-0.0385098	-0.00456989	-0.0243033	-0.0443945	-0.0419892	-0.043352	0.0128267	-0.0417696	-0.00741314	0.0180764
12.1	0.572097	0.529194	0.588408	0.66547	0.530829	0.503683	0.599875	0.567574	0.410441	0.538886			12.1	0.021738	0.0126387	0.0540417	0.082041	-0.00546296	-0.0436677	0.0806958	0.0414622	-0.0895053	0.017902
12.4667	0.620533	0.582887	0.462557	0.669505	0.658426	0.691644	0.547943	0.703559	0.455507	0.624538			12.4667	0.0696626	0.0657513	-0.0725241	0.0854085	0.121798	0.143968	0.028493	0.176803	-0.0448448	0.102554
12.8333	0.595608	0.680295	0.464075	0.671265	0.613752	0.633339	0.687749	0.672031	0.618667	0.742734			12.8333	0.0442252	0.162581	-0.0717311	0.0865081	0.0767898	0.0853339	0.168021	0.144635	0.117905	0.219764
13.2	0.672777	0.709334	0.619213	0.732056	0.640187	0.699651	0.71994	0.701613	0.70562	0.710163			13.2	0.120881	0.191044	0.0826699	0.146647	0.102893	0.151313	0.199929	0.173583	0.204443	0.186222
13.5667	0.72604	0.705265	0.651331	0.858737	0.757502	0.636592	0.69702	0.783194	0.650983	0.689865			13.5667	0.173629	0.186402	0.114041	0.27268	0.219879	0.0879161	0.176719	0.254536	0.149387	0.164967
13.9333	0.717212	0.699903	0.788553	0.776107	0.686871	0.617316	0.684521	0.709943	0.664253	0.740896			13.9333	0.164284	0.180469	0.250505	0.189411	0.148922	0.068298	0.163925	0.18066	0.162234	0.215055
14.3	0.678357	0.657194	0.770241	0.647691	0.729129	0.566369	0.64311	0.751853	0.524571	0.709241			14.3	0.124912	0.137191	0.231425	0.0603631	0.190857	0.0170051	0.122215	0.221951	0.0221264	0.182472
14.6667	0.587262	0.662168	0.672935	0.593472	0.551921	0.53072	0.75491	0.73419	0.597784	0.561787			14.6667	0.033299	0.141599	0.133341	0.00551837	0.0133287	-0.0189924	0.233709	0.203674	0.0949084	0.0341029
15.0333	0.612241	0.616512	0.801047	0.569903	0.573421	0.504594	0.713061	0.55048	0.645598	0.55691			15.0333	0.0577591	0.0953798	0.260666	-0.0186687	0.0345106	-0.0454712	0.191549	0.0193552	0.142289	0.0283256
15.4	0.677325	0.579873	0.801082	0.65876	0.560679	0.68878	0.561232	0.477391	0.529717	0.751152			15.4	0.122323	0.0581797	0.259906	0.0695765	0.0214536	0.138358	0.0394044	-0.0543371	0.02597	0.221681
15.7667	0.681135	0.573881	0.765752	0.613906	0.703561	0.641322	0.487718	0.576452	0.485561	0.745792			15.7667	0.125613	0.0516297	0.223771	0.0241183	0.164024	0.0905408	-0.0344299	0.0441257	-0.0186268	0.21545
16.1333	0.658275	0.635791	0.709109	0.613314	0.6948	0.615879	0.538431	0.750329	0.588036	0.666369			16.1333	0.102233	0.112985	0.166315	0.0229288	0.154954	0.0647344	0.0159584	0.217409	0.0834047	0.135169
16.5	0.604773	0.561994	0.67821	0.729043	0.48535	0.526488	0.562679	0.726057	0.492291	0.46695			16.5	0.0482094	0.0386366	0.134596	0.138067	-0.0548024	-0.0250226	0.0398776	0.192549	-0.0127859	-0.0650947
16.8667	0.56401	0.570658	0.527917	0.76551	0.485234	0.477379	0.700328	0.546829	0.561101	0.474372			16.8667	0.00692585	0.0467512	-0.0165261	0.173951	-0.0552209	-0.0745002	0.177193	0.0127395	0.0555752	-0.0585028
17.2333	0.595913	0.572339	0.519782	0.72143	0.630745	0.511694	0.703942	0.49328	0.472492	0.619641			17.2333	0.0383074	0.0478867	-0.0254973	0.129294	0.0899902	-0.0405575	0.180469	-0.0413867	-0.0334856	0.0859501
17.6	0.542954	0.614787	0.526386	0.623059	0.526794	0.495577	0.665949	0.442831	0.625711	0.724655			17.6	-0.0151717	0.089792	-0.0197352	0.0303544	-0.0142568	-0.057049	0.142134	-0.0924076	0.11928	0.190162
17.9667	0.574306	0.521937	0.519788	0.620011	0.495539	0.661886	0.517892	0.462228	0.601449	0.506178			17.9667	0.0156596	-0.00359665	-0.0271827	0.026744	-0.0458053	0.108882	-0.00626827	-0.0735776	0.0945632	-0.029104
18.3333	0.586737	0.509414	0.599108	0.630188	0.464801	0.652852	0.469878	0.562212	0.549425	0.45614			18.3333	0.0275704	-0.0166551	0.0512815	0.0363649	-0.0768333	0.0994684	-0.0546304	0.0258458	0.0420816	-0.0799175
18.7	0.621993	0.492024	0.747961	0.59714	0.530038	0.612832	0.549259	0.484047	0.488342	0.446447			18.7	0.0623064	-0.0345771	0.199273	0.0027689	-0.0118834	0.0590667	0.0243974	-0.0528737	-0.0194608	-0.0903714
19.0667	0.618605	0.590565	0.564944	0.720202	0.647808	0.541467	0.641709	0.511546	0.534906	0.674101			19.0667	0.0583997	0.0634364	0.0153891	0.12529	0.105603	-0.0126837	0.116492	-0.0259245	0.0266418	0.136536
19.4333	0.565159	0.575743	0.580884	0.590236	0.609405	0.480111	0.508468	0.512836	0.530618	0.75105			19.4333	0.00443562	0.0480896	0.030457	-0.00520945	0.0669207	-0.0744257	-0.017107	-0.0251788	0.0218927	0.212751
19.8	0.593052	0.595041	0.561318	0.580457	0.702073	0.528361	0.463176	0.650342	0.536927	0.729719			19.8	0.0318113	0.0668667	0.0100136	-0.0155154	0.159312	-0.0265645	-0.0627605	0.111789	0.0277376	0.190701
20.1667	0.649088	0.559681	0.725428	0.667279	0.702696	0.50095	0.514083	0.532395	0.486316	0.705929			20.1667	0.087331	0.0309895	0.173242	0.0707865	0.159662	-0.0543661	-0.0122181	-0.00669049	-0.0233376	0.166204
20.5333	0.567405	0.614327	0.53512	0.669453	0.573373	0.491674	0.504962	0.666311	0.527491	0.758544			20.5333	0.00513249	0.0851232	-0.0179531	0.0724476	0.0300695	-0.0640341	-0.0217054	0.126699	0.0173724	0.218127
20.9	0.636372	0.645983	0.73354	0.624054	0.526707	0.661188	0.650123	0.773156	0.495655	0.664998			20.9	0.0735863	0.11627	0.179578	0.0265437	-0.0168615	0.105085	0.123086	0.233022	-0.0149286	0.123902
21.2667	0.670135	0.608546	0.675815	0.834959	0.498127	0.671641	0.690772	0.684276	0.557975	0.501161			21.2667	0.106837	0.0783283	0.120959	0.23695	-0.0457041	0.115143	0.163363	0.143626	0.0469246	-0.0406009
21.6333	0.672383	0.57901	0.56498	0.770783	0.750069	0.603699	0.560883	0.751682	0.565632	0.437842			21.6333	0.108574	0.0482918	0.00922739	0.172283	0.20598	0.046804	0.0331008	0.210523	0.0541154	-0.104572
22	0.706466	0.642993	0.700949	0.700948	0.755709	0.668259	0.662753	0.79157	0.668184	0.449466			22	0.142148	0.111779	0.144297	0.101964	0.211365	0.110966	0.134595	0.249907	0.156202	-0.0935863
22.3667	0.699483	0.669373	0.749285	0.557612	0.764369	0.726667	0.646477	0.679693	0.597411	0.753912			22.3667	0.134657	0.137668	0.19173	-0.0418492	0.219774	0.168974	0.117943	0.137533	0.0849618	0.210235
22.7333	0.622449	0.634781	0.554258	0.560865	0.691661	0.683011	0.609661	0.520761	0.66208	0.746621			22.7333	0.0571176	0.102589	-0.00420172	-0.0390656	0.14682	0.124918	0.0807485	-0.0218906	0.149165	0.202332
23.1	0.58153	0.534044	0.499021	0.683772	0.472478	0.670848	0.493764	0.462518	0.647873	0.53202			23.1	0.0156955	0.00136897	-0.0603447	0.0833791	-0.072606	0.112354	-0.0355294	-0.08062	0.134493	-0.0128678
23.4667	0.581369	0.507918	0.539541	0.655658	0.472609	0.65767	0.453218	0.475033	0.635362	0.468057			23.4667	0.0150342	-0.0252349	-0.0207323	0.0548093	-0.0727142	0.0987739	-0.0764559	-0.0685844	0.121516	-0.0774154
23.8333	0.573386	0.502577	0.570544	0.548045	0.527417	0.647539	0.464417	0.496547	0.628946	0.420399			23.8333	0.00655222	-0.0310483	0.00936149	-0.0532515	-0.0181406	0.0882395	-0.0656394	-0.0475443	0.114636	-0.125646
24.2	0.574603	0.530693	0.553829	0.484221	0.682618	0.577744	0.454415	0.572286	0.592811	0.50326			24.2	0.00727305	-0.00340043	-0.00826314	-0.117516	0.13683	0.0180417	-0.0760248	0.027727	0.078039	-0.0433429
24.5667	0.580576	0.477964	0.598112	0.50871	0.66069	0.554793	0.518008	0.468154	0.486384	0.439309			24.5667	0.0127525	-0.0565929	0.0351098	-0.0934605	0.114674	-0.00531367	-0.012815	-0.0768668	-0.0288507	-0.107839
24.9333	0.57893	0.4887	0.714746	0.572579	0.555891	0.472506	0.616447	0.442395	0.45377	0.442189			24.9333	0.0106158	-0.0463142	0.150833	-0.0300186	0.00965299	-0.0880045	0.0852394	-0.10308	-0.0619244	-0.105491
25.3	0.499608	0.49383	0.545752	0.506635	0.463026	0.483018	0.502482	0.490279	0.466535	0.516022			25.3	-0.0691949	-0.0416378	-0.0190718	-0.0963813	-0.0834297	-0.0778967	-0.0291101	-0.055645	-0.0496186	-0.0321773
25.6667	0.480862	0.513984	0.480422	0.515652	0.460923	0.466452	0.447867	0.500126	0.463454	0.644487			25.6667	-0.0884254	-0.0219316	-0.0853111	-0.0877766	-0.0857467	-0.0948672	-0.0841102	-0.046241	-0.0531566	0.0957814
26.0333	0.511941	0.499682	0.466967	0.508583	0.463425	0.608789	0.438942	0.629159	0.496726	0.433901			26.0333	-0.0578283	-0.0366755	-0.0996755	-0.0952494	-0.0834546	0.0470663	-0.0934203	0.0823559	-0.02034	-0.115297
26.4	0.524499	0.467543	0.46137	0.619572	0.415949	0.601105	0.450498	0.450955	0.55983	0.40889			26.4	-0.045749	-0.0692513	-0.10618	0.0153417	-0.131136	0.0389778	-0.0822493	-0.0962785	0.0423108	-0.140788
26.7667	0.518075	0.445504	0.491547	0.62104	0.468839	0.490872	0.426569	0.437048	0.476525	0.441874			26.7667	-0.0526486	-0.0917219	-0.076909	0.0164202	-0.078447	-0.0716584	-0.106563	-0.110609	-0.0414448	-0.108271
27.1333	0.529191	0.452578	0.60188	0.51157	0.480857	0.522459	0.440371	0.464653	0.484691	0.420595			27.1333	-0.0420036	-0.0850743	0.0325194	-0.0934329	-0.0666254	-0.0404754	-0.0931452	-0.0834215	-0.0337272	-0.130003
27.5	0.504575	0.442563	0.476794	0.524969	0.52199	0.494547	0.412299	0.424564	0.511069	0.422319			27.5	-0.0670881	-0.0955092	-0.0934691	-0.0804093	-0.0256842	-0.0687899	-0.1216	-0.123922	-0.00779505	-0.12872
27.8667	0.482537	0.434901	0.447627	0.505653	0.511607	0.465261	0.361062	0.447826	0.440851	0.489864			27.8667	-0.0895903	-0.103586	-0.123536	-0.100093	-0.0362543	-0.0984778	-0.17322	-0.101063	-0.0784559	-0.0616034
28.2333	0.497119	0.478405	0.434595	0.544774	0.485729	0.523375	0.52006	0.539544	0.40629	0.447727			28.2333	-0.0754691	-0.0604897	-0.137464	-0.0613326	-0.0623147	-0.040765	-0.0146033	-0.00974306	-0.113457	-0.104155
28.6	0.467477	0.504218	0.453848	0.444198	0.465259	0.506602	0.573855	0.420494	0.441668	0.580856			28.6	-0.105567	-0.0350792	-0.119105	-0.162263	-0.0829637	-0.0579386	0.0388113	-0.129184	-0.0785158	0.0285717
28.9667	0.481285	0.46129	0.453014	0.448174	0.450494	0.573459	0.436625	0.437043	0.494878	0.476613			28.9667	-0.0922109	-0.0784047	-0.120828	-0.158633	-0.0979013	0.00851921	-0.0987984	-0.11302	-0.0257397	-0.076061
29.3333	0.539312	0.465071	0.439336	0.545648	0.640462	0.531801	0.443106	0.487806	0.504504	0.42487			29.3333	-0.0346321	-0.0750133	-0.135392	-0.0614972	0.0918982	-0.0335372	-0.0926948	-0.0626344	-0.0165431	-0.128181
29.7	0.5443	0.447195	0.46663	0.626891	0.544232	0.539448	0.468708	0.442479	0.477592	0.4			29.7	-0.0300868	-0.0932742	-0.10898	0.0194149	-0.00449575	-0.0262861	-0.0674684	-0.108333	-0.0438811	-0.153414
30.0667	0.508271	0.434175	0.514162	0.506325	0.475825	0.536774	0.4209	0.448629	0.447929	0.419242			30.0667	-0.0665546	-0.106672	-0.0623253	-0.101476	-0.0730618	-0.0293557	-0.11565	-0.102547	-0.0739666	-0.134524
30.4333	0.50127	0.465709	0.467275	0.508942	0.442146	0.586719	0.457276	0.453082	0.54952	0.402956			30.4333	-0.0739899	-0.07551	-0.110085	-0.0991749	-0.106895	0.0201951	-0.0796467	-0.0984518	0.0272064	-0.151148
30.8	0.477558	0.48843	0.433125	0.492012	0.452921	0.532175	0.528229	0.433533	0.539982	0.451975			30.8	-0.0981314	-0.0531544	-0.145102	-0.116414	-0.0962681	-0.0347412	-0.00906418	-0.118352	0.0172542	-0.102456
31.1667	0.479959	0.543772	0.494976	0.519807	0.407678	0.497375	0.547521	0.657095	0.432581	0.537892			31.1667	-0.0961547	0.00182979	-0.0841123	-0.0889205	-0.141655	-0.0699311	0.00986068	0.104866	-0.0905556	-0.0168521
31.5333	0.496913	0.488922	0.610982	0.490549	0.415667	0.470455	0.494777	0.612379	0.391328	0.457202			31.5333	-0.07962	-0.0533729	0.0310384	-0.118473	-0.133806	-0.0972399	-0.0432482	0.0598132	-0.132214	-0.0978427
31.9	0.518728	0.427783	0.532172	0.474517	0.590286	0.477937	0.427284	0.447755	0.404462	0.431631			31.9	-0.0582193	-0.114857	-0.0486213	-0.134792	0.0406799	-0.0901437	-0.111104	-0.105141	-0.11948	-0.123702
32.2667	0.4524	0.446446	0.457333	0.442467	0.430658	0.479143	0.474052	0.447734	0.440153	0.423846			32.2667	-0.124956	-0.0965319	-0.124302	-0.167122	-0.119077	-0.0893227	-0.0646955	-0.105485	-0.0841834	-0.131764
32.6333	0.488956	0.448558	0.392585	0.584393	0.513353	0.465492	0.395402	0.438935	0.468826	0.491069			32.6333	-0.0888037	-0.0947518	-0.189886	-0.0254673	-0.0365052	-0.103356	-0.143702	-0.114601	-0.0559004	-0.0648038
33	0.546862	0.474828	0.413782	0.622593	0.602364	0.54871	0.424513	0.489492	0.446636	0.538671			33	-0.0312947	-0.068806	-0.169517	0.0124673	0.0523875	-0.0205165	-0.114945	-0.0643524	-0.0784745	-0.0174523
33.3667	0.499419	0.441751	0.436288	0.538131	0.468185	0.55507	0.428841	0.453311	0.431604	0.453249			33.3667	-0.0791303	-0.1022	-0.147832	-0.0722513	-0.081904	-0.0145337	-0.110967	-0.100836	-0.0938853	-0.103113
33.7333	0.496567	0.453406	0.472212	0.492462	0.4555	0.566092	0.39645	0.552361	0.426728	0.438083			33.7333	-0.0823682	-0.0908562	-0.11272	-0.11817	-0.094696	-0.00388655	-0.143704	-0.00208074	-0.0991341	-0.118506
34.1	0.533338	0.475411	0.634036	0.469694	0.510474	0.519147	0.54969	0.433594	0.429264	0.489094			34.1	-0.0459771	-0.0691542	0.0482985	-0.14118	-0.0398243	-0.0512025	0.00919272	-0.121136	-0.0969655	-0.0677084
34.4667	0.567609	0.500868	0.481905	0.539778	0.658516	0.590235	0.598439	0.461841	0.502366	0.440826			34.4667	-0.0120803	-0.0439922	-0.104628	-0.0713305	0.108121	0.0195162	0.0576031	-0.0931693	-0.0242245	-0.116178
34.8333	0.503574	0.482309	0.439406	0.53913	0.467102	0.568658	0.427403	0.441393	0.453233	0.607208			34.8333	-0.0764825	-0.0628395	-0.147914	-0.0722056	-0.0833842	-0.00242609	-0.113768	-0.113891	-0.0737125	0.0500134
35.2	0.497624	0.491753	0.436211	0.540897	0.434816	0.578574	0.523362	0.534621	0.405499	0.503529			35.2	-0.0827934	-0.0536763	-0.151885	-0.070659	-0.115756	0.00712691	-0.0181403	-0.0209282	-0.121794	-0.0538422
35.5667	0.546012	0.466261	0.518787	0.552843	0.549884	0.562533	0.470285	0.456916	0.477787	0.460055			35.5667	-0.0347608	-0.0794416	-0.070078	-0.058925	-0.000767264	-0.00927313	-0.0715436	-0.0988922	-0.049849	-0.0974817
35.9333	0.55484	0.492812	0.586885	0.567716	0.466055	0.598703	0.561329	0.504614	0.437179	0.468124			35.9333	-0.026281	-0.053156	-0.00273716	-0.0442565	-0.0846707	0.0265401	0.0191782	-0.0514456	-0.090791	-0.0895654
36.3	0.594871	0.591204	0.47726	0.731404	0.568043	0.602774	0.539932	0.580165	0.595225	0.649492			36.3	0.0134086	0.0449785	-0.113109	0.119235	0.0172493	0.0302595	-0.00253574	0.0238612	0.066927	0.0916613
36.6667	0.668712	0.697086	0.539014	0.780132	0.596983	0.758718	0.699437	0.720327	0.642453	0.726128			36.6667	0.0869152	0.150612	-0.0520925	0.167774	0.046126	0.185854	0.156658	0.163787	0.113834	0.168168
37.0333	0.669706	0.662311	0.67603	0.673432	0.656897	0.672465	0.740111	0.656208	0.603269	0.649655			37.0333	0.0875825	0.115594	0.0841987	0.0608916	0.105984	0.099256	0.197024	0.0994391	0.0743364	0.0915783
37.4	0.688077	0.691318	0.594057	0.795166	0.671924	0.691162	0.75018	0.76714	0.550011	0.697941			37.4	0.105633	0.144368	0.0015109	0.182451	0.120959	0.117612	0.20679	0.21015	0.0207726	0.139759
37.7667	0.660769	0.711368	0.769687	0.668948	0.634416	0.570024	0.759841	0.719847	0.596178	0.769607			37.7667	0.078012	0.164193	0.176439	0.0560664	0.0834064	-0.00386331	0.216155	0.162642	0.0666408	0.211333
38.1333	0.722774	0.593991	0.816736	0.616854	0.743842	0.713663	0.647878	0.55881	0.560416	0.608859			38.1333	0.139712	0.0465983	0.222798	0.00381259	0.192793	0.139443	0.103901	0.0013992	0.0305891	0.0505039
38.5	0.720463	0.610801	0.84571	0.601297	0.735905	0.698939	0.531443	0.674037	0.610033	0.627692			38.5	0.137102	0.0631998	0.251093	-0.0118961	0.184823	0.12439	-0.0128191	0.116427	0.0799237	0.0692674
38.8667	0.683964	0.63085	0.867555	0.742531	0.557179	0.568593	0.453253	0.580458	0.694389	0.7953			38.8667	0.100314	0.0830479	0.272273	0.129194	0.00606963	-0.00628018	-0.0912887	0.0226571	0.164006	0.236817
39.2333	0.661111	0.623879	0.77929	0.81654	0.531172	0.517441	0.679969	0.613728	0.479681	0.722136			39.2333	0.0771779	0.0758845	0.183356	0.203067	-0.0199581	-0.0577529	0.135154	0.0557436	-0.050968	0.163609
39.6	0.642276	0.531549	0.841101	0.664103	0.557189	0.506712	0.525986	0.546071	0.573562	0.480576			39.6	0.058069	-0.0166287	0.244527	0.0505015	0.00604377	-0.0687968	-0.0190971	-0.0120887	0.0426561	-0.077985
39.9667	0.594585	0.507803	0.751909	0.529169	0.485773	0.611488	0.515987	0.505764	0.551671	0.457789			39.9667	0.0101112	-0.0405495	0.154711	-0.0845538	-0.0653805	0.0356683	-0.029357	-0.0525637	0.0205171	-0.100794
40.3333	0.595148	0.659072	0.718968	0.5534	0.514027	0.594196	0.653037	0.735811	0.524927	0.722511			40.3333	0.0104159	0.110554	0.121159	-0.060436	-0.0371297	0.0180705	0.107439	0.177323	-0.00646545	0.163917
40.7	0.566399	0.69113	0.585104	0.630203	0.516329	0.53396	0.715196	0.689766	0.612796	0.746762			40.7	-0.0185824	0.142455	-0.0133016	0.0162615	-0.0348237	-0.0424655	0.16935	0.131126	0.0811738	0.188169
41.0667	0.542949	0.614855	0.48548	0.700714	0.480108	0.505493	0.609778	0.52195	0.660138	0.667554			41.0667	-0.0422742	0.0660315	-0.113507	0.0866742	-0.0710345	-0.071229	0.0636914	-0.0368347	0.128294	0.108975
41.4333	0.579838	0.476022	0.46649	0.64802	0.545871	0.658972	0.438123	0.445272	0.504886	0.515809			41.4333	-0.00561702	-0.0729402	-0.133064	0.03389	-0.00525455	0.0819601	-0.108198	-0.113649	-0.0271686	-0.042746
41.8	0.629245	0.477527	0.58199	0.763527	0.503534	0.667928	0.462833	0.4574	0.538484	0.451391			41.8	0.0435653	-0.0715656	-0.0181153	0.149314	-0.0475686	0.0906309	-0.0837139	-0.101649	0.006228	-0.107127
42.1667	0.616599	0.515094	0.688601	0.643245	0.479823	0.654727	0.464237	0.498812	0.592946	0.504382			42.1667	0.0307044	-0.0341189	0.0879606	0.0289566	-0.0712493	0.0771498	-0.0825285	-0.060357	0.0604993	-0.0540892
42.5333	0.629432	0.56327	0.63622	0.699604	0.578595	0.60331	0.529362	0.483061	0.542262	0.698394			42.5333	0.0433318	0.0139452	0.0350607	0.0852485	0.0275589	0.0254591	-0.0176152	-0.0762201	0.0096336	0.139982
42.9	0.685168	0.602268	0.791271	0.716408	0.694876	0.538116	0.650194	0.635087	0.490285	0.633507			42.9	0.0988701	0.0528414	0.189608	0.101992	0.143883	-0.0400031	0.103013	0.0757013	-0.042515	0.075166
43.2667	0.643914	0.545586	0.766925	0.798804	0.494718	0.515211	0.573547	0.552748	0.522859	0.53319			43.2667	0.0574291	-0.00393343	0.164777	0.184337	-0.0562264	-0.0631712	0.02617	-0.00673373	-0.0101011	-0.0250689
43.6333	0.599814	0.499295	0.559876	0.771669	0.454934	0.612779	0.516715	0.521407	0.497379	0.461679			43.6333	0.0131506	-0.0503074	-0.0427418	0.157158	-0.0959538	0.0341404	-0.0308493	-0.038163	-0.0357307	-0.0964868
44	0.559905	0.505529	0.523452	0.595891	0.576673	0.543605	0.501621	0.622777	0.455944	0.441772			44	-0.0269275	-0.0441475	-0.0796172	-0.0186567	0.025848	-0.0352841	-0.0461231	0.0631276	-0.0773053	-0.116289
44.3667	0.618567	0.559794	0.71452	0.666015	0.474956	0.618776	0.595971	0.632481	0.489895	0.520829			44.3667	0.031575	0.0100542	0.111018	0.0514392	-0.0757996	0.0396426	0.0480555	0.0727599	-0.0434828	-0.0371157
44.7333	0.678999	0.599915	0.789587	0.656584	0.710382	0.559444	0.643052	0.537303	0.567666	0.651638			44.7333	0.0918582	0.050121	0.18567	0.041987	0.159703	-0.019927	0.094974	-0.0224812	0.0341714	0.09382
45.1	0.643369	0.61674	0.612384	0.745357	0.622096	0.593637	0.588769	0.709239	0.520261	0.648692			45.1	0.0560881	0.0669027	0.00806969	0.130747	0.071501	0.0140343	0.0405379	0.1494	-0.0133394	0.0910126
45.4667	0.611524	0.675616	0.693256	0.685092	0.499713	0.568034	0.725637	0.734657	0.515943	0.726227			45.4667	0.0241135	0.125744	0.0885634	0.0704765	-0.0507921	-0.0117936	0.177261	0.174772	-0.017752	0.168697
45.8333	0.607828	0.621014	0.709183	0.577823	0.518853	0.625453	0.753927	0.492601	0.590736	0.646792			45.8333	0.0202987	0.071119	0.104132	-0.03679	-0.0315544	0.0454072	0.205415	-0.0673222	0.0569585	0.0894243
46.2	0.702036	0.633749	0.548085	0.781663	0.76038	0.718016	0.565191	0.646691	0.552609	0.770507			46.2	0.114398	0.0838405	-0.0573055	0.167061	0.210077	0.137759	0.0165528	0.086738	0.0187604	0.213311
46.5667	0.687464	0.654415	0.584628	0.761151	0.754215	0.649863	0.57797	0.755604	0.693751	0.590336			46.5667	0.0997274	0.104503	-0.0210822	0.146567	0.204023	0.0694017	0.0292148	0.195631	0.159844	0.0333228
46.9333	0.679355	0.643133	0.752726	0.718479	0.718265	0.527953	0.686878	0.718035	0.686299	0.481319			46.9333	0.0915307	0.0932274	0.146716	0.10392	0.168192	-0.0527059	0.138015	0.158048	0.152346	-0.0754998
47.3	0.626974	0.63355	0.756783	0.601326	0.63563	0.514156	0.584579	0.6433	0.657636	0.648686			47.3	0.0390717	0.0836626	0.150494	-0.0131991	0.0856839	-0.0666923	0.0356188	0.0833095	0.123649	0.092073
47.6667	0.549073	0.577462	0.656451	0.526931	0.484626	0.528283	0.489906	0.495629	0.621607	0.702707			47.6667	-0.0388955	0.0276023	0.0499053	-0.0875519	-0.0651869	-0.0527486	-0.0591426	-0.064357	0.0875988	0.14631
48.0333	0.52437	0.455761	0.546817	0.551024	0.433311	0.566327	0.455366	0.461195	0.401058	0.505425			48.0333	-0.0636543	-0.0940602	-0.0599661	-0.0634092	-0.116362	-0.0148802	-0.0937595	-0.0987777	-0.132959	-0.050745
48.4	0.534036	0.45554	0.579583	0.549256	0.463416	0.543887	0.450736	0.457211	0.455276	0.458935			48.4	-0.0540329	-0.0942324	-0.027415	-0.0651202	-0.0861087	-0.0374876	-0.0984573	-0.10274	-0.0787365	-0.096996
48.7667	0.497011	0.46855	0.50373	0.530329	0.460085	0.493901	0.470044	0.455051	0.482529	0.466574			48.7667	-0.0910904	-0.0811622	-0.103461	-0.0839818	-0.0892851	-0.0876336	-0.0792066	-0.104869	-0.0514655	-0.0891081
49.1333	0.570105	0.474177	0.541921	0.591214	0.64879	0.498496	0.43606	0.583289	0.458483	0.418875			49.1333	-0.0180182	-0.075464	-0.0654406	-0.0230239	0.0995826	-0.0831908	-0.113236	0.0234086	-0.0754811	-0.136547
49.5	0.576145	0.497201	0.50739	0.606099	0.673744	0.517347	0.475954	0.452241	0.446708	0.613902			49.5	-0.0119888	-0.0523577	-0.10012	-0.0080578	0.124707	-0.0644851	-0.0733783	-0.107592	-0.087211	0.0587502
49.8667	0.573205	0.498353	0.466908	0.505133	0.617651	0.703127	0.590107	0.44873	0.527465	0.42711			49.8667	-0.0149278	-0.0511127	-0.140728	-0.108935	0.0687923	0.121159	0.0407508	-0.111045	-0.00639657	-0.12776
50.2333	0.551831	0.463681	0.566841	0.512282	0.443716	0.684485	0.45261	0.453481	0.537967	0.410665			50.2333	-0.0362886	-0.0856811	-0.0408962	-0.10169	-0.104958	0.102389	-0.0967604	-0.106228	0.00417726	-0.143913
50.6	0.54719	0.517728	0.613763	0.509979	0.459296	0.605721	0.446541	0.52453	0.614658	0.485183			50.6	-0.0409052	-0.031518	0.00594667	-0.103887	-0.0891852	0.0235052	-0.102831	-0.0351048	0.0809549	-0.0690913
50.9667	0.525341	0.486927	0.493995	0.566825	0.463465	0.577079	0.501081	0.559461	0.47257	0.414596			50.9667	-0.0627172	-0.0621926	-0.113876	-0.0469289	-0.0848154	-0.00524874	-0.0482823	-9.01342e-05	-0.0610327	-0.139365
51.3333	0.488112	0.474033	0.461206	0.517554	0.427391	0.546298	0.430066	0.47147	0.467554	0.527043			51.3333	-0.0998968	-0.0749478	-0.146695	-0.0960793	-0.120681	-0.0361323	-0.119276	-0.0879883	-0.0659336	-0.0265933
51.7	0.496746	0.448177	0.520259	0.531618	0.436959	0.498147	0.419509	0.449329	0.484372	0.439497			51.7	-0.0912018	-0.100655	-0.0876475	-0.0818864	-0.110896	-0.0843775	-0.1298	-0.110028	-0.048987	-0.113804
52.0667	0.510034	0.44353	0.517679	0.522184	0.517006	0.483267	0.412683	0.443817	0.487889	0.429733			52.0667	-0.0778407	-0.10514	-0.0902087	-0.0911847	-0.0306257	-0.0993438	-0.136582	-0.115429	-0.0453258	-0.123223
52.4333	0.540778	0.445667	0.445931	0.583651	0.626762	0.50677	0.419109	0.473295	0.44928	0.440986			52.4333	-0.0470098	-0.10283	-0.161912	-0.0295727	0.0793624	-0.0759174	-0.130099	-0.0858312	-0.0837755	-0.111613
52.8	0.48657	0.491524	0.460889	0.49268	0.410519	0.582194	0.566621	0.427097	0.554052	0.418327			52.8	-0.101119	-0.0567883	-0.146884	-0.120392	-0.13664	-0.000560211	0.0174819	-0.1319	0.0211704	-0.133906
53.1667	0.499709	0.472263	0.538845	0.475264	0.4436	0.541126	0.550035	0.431081	0.479266	0.42867			53.1667	-0.0878692	-0.0758528	-0.0688313	-0.137647	-0.103311	-0.0416873	0.000977447	-0.127777	-0.0534253	-0.123186
53.5333	0.476913	0.416114	0.493782	0.488352	0.415187	0.510332	0.43822	0.429704	0.41004	0.386491			53.5333	-0.11054	-0.131793	-0.113773	-0.124391	-0.131468	-0.0725301	-0.110743	-0.129007	-0.122447	-0.164977
53.9	0.457753	0.425924	0.429568	0.474093	0.43186	0.495489	0.418035	0.492854	0.388578	0.404228			53.9	-0.129563	-0.121763	-0.177837	-0.138473	-0.114532	-0.0874126	-0.130821	-0.0657008	-0.143687	-0.146842
54.2667	0.491094	0.444126	0.487734	0.583343	0.40304	0.490257	0.43663	0.433673	0.360527	0.545676			54.2667	-0.0960717	-0.103327	-0.119495	-0.0290384	-0.143079	-0.0926748	-0.112106	-0.124716	-0.171502	-0.00498595
54.6333	0.506244	0.510138	0.56007	0.527176	0.406786	0.530944	0.441949	0.599752	0.467735	0.531114			54.6333	-0.0807572	-0.0370712	-0.0469556	-0.0850126	-0.139052	-0.0520081	-0.106653	0.0415393	-0.064041	-0.0191298
55	0.449148	0.450656	0.444448	0.48178	0.387427	0.482938	0.423416	0.486111	0.463672	0.429425			55	-0.137676	-0.0962956	-0.162347	-0.130209	-0.158123	-0.100026	-0.12504	-0.071917	-0.0678358	-0.120389
55.3667	0.499815	0.41884	0.493549	0.485082	0.569995	0.450636	0.414482	0.472187	0.391136	0.397557			55.3667	-0.0868178	-0.127841	-0.112986	-0.126698	0.0247418	-0.132329	-0.133815	-0.0856468	-0.140087	-0.151818
55.7333	0.47504	0.414504	0.483944	0.450986	0.498097	0.467134	0.426531	0.454121	0.385144	0.39222			55.7333	-0.111388	-0.131896	-0.122304	-0.160578	-0.0468508	-0.115821	-0.121592	-0.10351	-0.145776	-0.156706
56.1	0.466787	0.459814	0.442139	0.507257	0.436282	0.48147	0.433351	0.447398	0.462564	0.495944			56.1	-0.119423	-0.0862909	-0.163793	-0.104081	-0.108352	-0.101466	-0.114585	-0.110019	-0.0680376	-0.052522
56.4667	0.488727	0.43007	0.431064	0.474604	0.455669	0.593573	0.398269	0.467383	0.454643	0.399985			56.4667	-0.0972503	-0.115728	-0.174523	-0.136501	-0.0886436	0.0106667	-0.149465	-0.0898118	-0.0756227	-0.148011
56.8333	0.460929	0.488478	0.423444	0.472123	0.426307	0.521842	0.599534	0.541551	0.405229	0.407597			56.8333	-0.124802	-0.057	-0.181768	-0.138742	-0.117675	-0.0610242	0.0520155	-0.0154119	-0.124684	-0.13992
57.2	0.547154	0.460962	0.581543	0.614	0.46341	0.529662	0.543278	0.486988	0.387377	0.426204			57.2	-0.0383166	-0.084183	-0.0232651	0.00338476	-0.0802322	-0.0531539	-0.00401024	-0.0697326	-0.142166	-0.120823
57.5667	0.531703	0.482679	0.457196	0.615744	0.554014	0.499859	0.454862	0.452063	0.381296	0.642497			57.5667	-0.0534923	-0.0621194	-0.147178	0.00538545	0.0107191	-0.0828959	-0.0921827	-0.104406	-0.14786	0.0959704
57.9333	0.462861	0.46246	0.423623	0.546901	0.409065	0.471855	0.43279	0.431782	0.451646	0.533622			57.9333	-0.122045	-0.0819801	-0.180286	-0.0631922	-0.133873	-0.110829	-0.113996	-0.124426	-0.0771039	-0.0123946
58.3	0.473826	0.442327	0.435582	0.514248	0.454548	0.490926	0.412962	0.49676	0.434712	0.424874			58.3	-0.110776	-0.101741	-0.167831	-0.0955723	-0.0880254	-0.0916748	-0.133549	-0.0591772	-0.0936146	-0.120622
58.6667	0.483323	0.460973	0.49583	0.527143	0.432259	0.478059	0.413834	0.622704	0.377341	0.430014			58.6667	-0.10096	-0.0827095	-0.107057	-0.0823951	-0.10994	-0.104447	-0.132389	0.0670476	-0.150544	-0.114952
59.0333	0.566509	0.520541	0.665635	0.524817	0.570702	0.504881	0.47789	0.550843	0.460705	0.592728			59.0333	-0.0174404	-0.0227427	0.0633059	-0.0844321	0.0288851	-0.0775207	-0.0680283	-0.00452329	-0.0667211	0.0483018
59.4	0.546611	0.490949	0.690309	0.56513	0.411502	0.519503	0.435436	0.58695	0.488435	0.452973			59.4	-0.0369895	-0.0519239	0.0885694	-0.0438214	-0.129923	-0.0627825	-0.110163	0.0318845	-0.0385133	-0.0909039
59.7667	0.513173	0.487091	0.487026	0.569351	0.481671	0.514644	0.492644	0.518705	0.407797	0.529218			59.7667	-0.0700636	-0.055356	-0.114091	-0.0392939	-0.059355	-0.0675145	-0.0526201	-0.0360504	-0.118655	-0.0140992
60.1333	0.554753	0.620215	0.44566	0.676473	0.538625	0.558254	0.715278	0.647584	0.540213	0.577785			60.1333	-0.0281045	0.0782068	-0.154804	0.0681419	-0.00199083	-0.0237655	0.170365	0.0931482	0.0142766	0.0350374
60.5	0.684825	0.637578	0.590364	0.772171	0.680668	0.696096	0.687411	0.634749	0.633403	0.59475			60.5	0.102362	0.0960224	-0.00941209	0.164162	0.14047	0.114227	0.142864	0.0806439	0.108001	0.0525817
60.8667	0.69379	0.680766	0.573272	0.773283	0.707547	0.721059	0.706584	0.700957	0.551876	0.763646			60.8667	0.111737	0.139676	-0.025784	0.165605	0.167777	0.139352	0.162419	0.147192	0.0270279	0.222066
61.2333	0.694529	0.727083	0.727526	0.691801	0.678931	0.679858	0.704859	0.744986	0.661846	0.796641			61.2333	0.112902	0.186473	0.129223	0.0844614	0.139596	0.0983251	0.161093	0.191571	0.13757	0.25566
61.6	0.728537	0.636527	0.82519	0.796783	0.591701	0.700474	0.555068	0.640305	0.649353	0.701383			61.6	0.147351	0.0964115	0.227675	0.18979	0.0528126	0.119127	0.0117171	0.0872495	0.125669	0.16101
61.9667	0.661354	0.674646	0.761333	0.74071	0.544583	0.598789	0.654963	0.635067	0.689297	0.719257			61.9667	0.0806251	0.135038	0.164639	0.134073	0.00614885	0.0176403	0.112043	0.0823823	0.166225	0.179501
62.3333	0.730508	0.691262	0.836213	0.6365	0.744192	0.705126	0.726564	0.659765	0.574765	0.803956			62.3333	0.150252	0.152176	0.240374	0.0302258	0.206221	0.124188	0.184093	0.10746	0.0523242	0.264829
62.7	0.719767	0.716994	0.860787	0.617926	0.665689	0.734666	0.710069	0.751361	0.641444	0.765103			62.7	0.140001	0.178445	0.265839	0.0120237	0.128192	0.15395	0.168063	0.199448	0.119656	0.226612
63.0667	0.693667	0.57328	0.802404	0.750045	0.563288	0.658931	0.572432	0.585436	0.55461	0.580643			63.0667	0.114407	0.0352808	0.208382	0.144522	0.0262734	0.078451	0.0309075	0.0339232	0.0334932	0.0427994
63.4333	0.677017	0.526966	0.800513	0.696221	0.64291	0.568425	0.578236	0.594515	0.480816	0.454296			63.4333	0.0982797	-0.010469	0.207452	0.0910867	0.106387	-0.0118071	0.0372112	0.0434131	-0.0396084	-0.082892
63.8	0.715923	0.581218	0.729162	0.648139	0.76622	0.720171	0.577078	0.572681	0.685483	0.489631			63.8	0.137725	0.0443625	0.137098	0.0434011	0.230199	0.140199	0.0365695	0.0220011	0.165772	-0.046892
64.1667	0.639156	0.582317	0.533556	0.646125	0.702205	0.67474	0.570597	0.569741	0.609948	0.57898			64.1667	0.0615131	0.0460545	-0.057475	0.0417915	0.166695	0.0950412	0.0306232	0.0194924	0.09097	0.0431326
64.5333	0.660317	0.656237	0.670719	0.724992	0.503086	0.74247	0.701794	0.647508	0.550487	0.725161			64.5333	0.0832457	0.120584	0.0807578	0.121071	-0.0319043	0.163058	0.162372	0.0977013	0.0322636	0.189997
64.9	0.668007	0.651841	0.730161	0.741531	0.532402	0.667933	0.759741	0.694121	0.601696	0.551807			64.9	0.0915254	0.116811	0.141307	0.138032	-0.00205809	0.0888207	0.220889	0.144768	0.0842483	0.0173375
65.2667	0.564582	0.545335	0.598516	0.610006	0.477786	0.57202	0.615717	0.564854	0.533727	0.46704			65.2667	-0.0112935	0.0109414	0.0108056	0.00693622	-0.056135	-0.00678071	0.0774523	0.0159633	0.0170766	-0.0667266
65.6333	0.588298	0.598188	0.572767	0.56212	0.676025	0.542281	0.583739	0.53138	0.617298	0.660333			65.6333	0.0130466	0.0644471	-0.013762	-0.040512	0.142653	-0.0361928	0.0460801	-0.017037	0.101467	0.127279
66	0.692681	0.634914	0.802101	0.704121	0.750525	0.513975	0.58678	0.539943	0.72019	0.692743			66	0.11807	0.101841	0.216791	0.101935	0.217713	-0.0641596	0.0497456	-0.00798978	0.205198	0.16041
66.3667	0.601377	0.559533	0.591974	0.648779	0.607081	0.557673	0.659806	0.537533	0.550101	0.490691			66.3667	0.0274243	0.0271425	0.00792094	0.0470474	0.0748376	-0.0201088	0.123415	-0.0099052	0.0359719	-0.0409116
66.7333	0.597203	0.574304	0.551264	0.650495	0.504413	0.682642	0.623534	0.697415	0.542143	0.434125			66.7333	0.0239271	0.0426114	-0.0314931	0.049227	-0.0272519	0.105226	0.0878042	0.150482	0.0288977	-0.096738
67.1	0.617245	0.590791	0.685489	0.614778	0.469079	0.699632	0.593431	0.598954	0.54648	0.624297			67.1	0.0446619	0.0598107	0.104066	0.0139814	-0.0619976	0.122597	0.0583819	0.0525368	0.0341407	0.0941835
67.4667	0.673555	0.605773	0.840664	0.654981	0.55076	0.647814	0.629545	0.542011	0.552263	0.699272			67.4667	0.101684	0.0755212	0.260615	0.0546633	0.0202814	0.0711741	0.0951954	-0.0038796	0.0408531	0.169916
67.8333	0.666729	0.643651	0.705001	0.79131	0.592099	0.578506	0.73133	0.593989	0.543625	0.705659			67.8333	0.0955877	0.114143	0.126367	0.191481	0.0622289	0.00227445	0.1977	0.0486361	0.0331662	0.177071
68.2	0.621891	0.615692	0.589769	0.629102	0.692079	0.576615	0.595809	0.639583	0.570536	0.65684			68.2	0.0514973	0.0869431	0.0125875	0.029769	0.162827	0.000805651	0.0629161	0.0947775	0.0610516	0.129027
68.5667	0.57995	0.585724	0.56361	0.582943	0.667722	0.505523	0.586162	0.641759	0.602593	0.512381			68.5667	0.0103218	0.0577497	-0.0120776	-0.0158851	0.139099	-0.069849	0.054027	0.0975125	0.0941053	-0.014646
68.9333	0.661032	0.604223	0.662497	0.771594	0.591507	0.618529	0.58671	0.730774	0.548777	0.550632			68.9333	0.0921884	0.0770395	0.0883435	0.173279	0.0635226	0.043608	0.0553529	0.187098	0.041309	0.0243985
69.3	0.626942	0.692004	0.754813	0.77915	0.444628	0.529175	0.629518	0.810714	0.582587	0.745199			69.3	0.0589011	0.165627	0.182235	0.181357	-0.0827071	-0.0452799	0.0989583	0.267618	0.0761626	0.219769
69.6667	0.559354	0.738005	0.578366	0.605706	0.450097	0.603247	0.793517	0.704423	0.66386	0.790218			69.6667	-0.00786529	0.212449	0.0074035	0.00844249	-0.0765798	0.0292727	0.263775	0.16192	0.158503	0.2656
70.0333	0.705834	0.69946	0.802788	0.794967	0.623891	0.601688	0.754569	0.563576	0.727914	0.75178			70.0333	0.139455	0.174742	0.233484	0.198242	0.0978839	0.0282097	0.225664	0.0216743	0.223647	0.227982
70.4	0.69	0.690918	0.710191	0.833288	0.666235	0.550285	0.725197	0.710003	0.661574	0.666898			70.4	0.12448	0.167054	0.142587	0.23711	0.140908	-0.022683	0.197151	0.168715	0.158421	0.14393
70.7667	0.648538	0.592953	0.663169	0.707376	0.50079	0.722818	0.498697	0.774694	0.636425	0.461995			70.7667	0.083897	0.0699592	0.0973067	0.111753	-0.0238474	0.150375	-0.0284707	0.234031	0.134411	-0.0601342
71.1333	0.66456	0.630622	0.685698	0.555487	0.678997	0.738061	0.587856	0.696653	0.685654	0.552326			71.1333	0.100817	0.108515	0.12162	-0.0395716	0.155059	0.166159	0.0615878	0.156626	0.184802	0.0310434
71.5	0.587096	0.583049	0.564549	0.557488	0.5505	0.675846	0.541611	0.487882	0.612498	0.690204			71.5	0.0242689	0.0618439	0.00229963	-0.036998	0.0272741	0.1045	0.0162627	-0.0514982	0.112833	0.169778
71.8667	0.561648	0.461153	0.514085	0.579638	0.502015	0.650854	0.473672	0.454896	0.449588	0.466454			71.8667	-0.000243058	-0.0591334	-0.0462934	-0.0142678	-0.0204903	0.0800792	-0.0507347	-0.0838264	-0.0488646	-0.0531077
72.2333	0.55709	0.456304	0.470092	0.648152	0.497114	0.613001	0.448297	0.442822	0.493897	0.440202			72.2333	-0.00384562	-0.0630462	-0.0883725	0.0548356	-0.0246588	0.0428131	-0.0751471	-0.095231	-0.00331958	-0.0784873
72.6	0.544561	0.458494	0.488754	0.627545	0.476899	0.585046	0.456143	0.465497	0.466079	0.446254			72.6	-0.0153988	-0.0599051	-0.0677517	0.0348273	-0.0441314	0.0154607	-0.0663164	-0.0718752	-0.029876	-0.0715527
72.9667	0.53483	0.512508	0.599471	0.548994	0.451958	0.538896	0.4412	0.646731	0.5252	0.436902			72.9667	-0.0241347	-0.00492171	0.0449686	-0.0431177	-0.0683189	-0.0300707	-0.0802544	0.11005	0.0305316	-0.0800143
73.3333	0.542195	0.511456	0.685535	0.510295	0.467541	0.50541	0.411519	0.505992	0.506595	0.621719			73.3333	-0.0157542	-0.00498858	0.13308	-0.0812021	-0.0519721	-0.0629228	-0.108908	-0.0299859	0.0132381	0.105701
73.7	0.520972	0.448499	0.511656	0.557737	0.446061	0.568434	0.416826	0.48413	0.425445	0.467597			73.7	-0.035942	-0.0669435	-0.0387069	-0.0331366	-0.072677	0.000752277	-0.102552	-0.0511334	-0.0665752	-0.0475137
74.0667	0.526371	0.504533	0.508121	0.540679	0.536969	0.519715	0.612348	0.440709	0.548142	0.416934			74.0667	-0.0294875	-0.00989061	-0.0401036	-0.0495621	0.0190164	-0.0473006	0.0940419	-0.0938284	0.0574851	-0.097261
74.4333	0.558567	0.517863	0.497921	0.525131	0.673551	0.537664	0.56174	0.464245	0.63008	0.415385			74.4333	0.00378383	0.00447493	-0.0481202	-0.0644702	0.156395	-0.0286693	0.0445278	-0.0695549	0.140812	-0.0978852
74.8	0.570801	0.478548	0.583567	0.562731	0.546039	0.590866	0.452068	0.489209	0.500424	0.47249			74.8	0.0171142	-0.033787	0.039755	-0.0262207	0.0296901	0.0252325	-0.0640281	-0.0438429	0.0125702	-0.0398473
75.1667	0.516361	0.43774	0.517173	0.500935	0.510276	0.537058	0.417516	0.47178	0.445968	0.415694			75.1667	-0.036209	-0.0735248	-0.0243626	-0.0873591	-0.00525377	-0.0278605	-0.0974408	-0.0605116	-0.0404444	-0.0957023
75.5333	0.551994	0.426828	0.566989	0.602901	0.500234	0.537853	0.413876	0.425634	0.45198	0.415822			75.5333	0.000562204	-0.0833491	0.0277757	0.0152728	-0.0144669	-0.0263328	-0.0999196	-0.105885	-0.0329657	-0.0946256
75.9	0.536451	0.423699	0.496653	0.539009	0.596912	0.513228	0.391992	0.436404	0.389453	0.476947			75.9	-0.0138231	-0.085373	-0.0401906	-0.0479441	0.0830512	-0.0502088	-0.120619	-0.0943325	-0.0939987	-0.0325422
76.2667	0.555997	0.446186	0.523247	0.531088	0.481814	0.687838	0.450396	0.408895	0.379592	0.54586			76.2667	0.00690266	-0.0617642	-0.0111796	-0.0551821	-0.0311951	0.125167	-0.0610077	-0.121046	-0.102339	0.0373364
76.6333	0.510264	0.479749	0.506287	0.4982	0.486096	0.550473	0.562009	0.491372	0.450128	0.415488			76.6333	-0.0376298	-0.0270608	-0.0256749	-0.0873783	-0.0260504	-0.0114155	0.0518365	-0.0377622	-0.0302554	-0.0920619
77	0.492221	0.478878	0.494381	0.52839	0.439533	0.50658	0.480551	0.559347	0.464336	0.411276			77	-0.0544506	-0.0267749	-0.0350684	-0.0564877	-0.0717388	-0.0545074	-0.0283671	0.0310311	-0.0144726	-0.0952912
77.3667	0.466984	0.425147	0.440179	0.519013	0.430377	0.478367	0.41463	0.45839	0.425192	0.402376			77.3667	-0.0784443	-0.0793302	-0.0867091	-0.0651548	-0.0800093	-0.081904	-0.0930101	-0.0690955	-0.0520149	-0.1032
77.7333	0.456808	0.428417	0.415742	0.525345	0.407337	0.478811	0.454398	0.440276	0.402179	0.416814			77.7333	-0.0873552	-0.0748675	-0.108537	-0.0581054	-0.102153	-0.080625	-0.0519399	-0.0863682	-0.0733982	-0.0877637
78.1	0.494685	0.428754	0.402825	0.541689	0.526946	0.50728	0.421102	0.460605	0.392734	0.440573			78.1	-0.0481921	-0.0733201	-0.118795	-0.0410349	0.0183644	-0.0513036	-0.0839107	-0.0651851	-0.0811862	-0.0629983
78.4667	0.483295	0.424302	0.516013	0.494954	0.423676	0.498535	0.371255	0.528381	0.373547	0.424027			78.4667	-0.0582745	-0.0765427	-0.00289828	-0.0870345	-0.0839869	-0.0591784	-0.132408	0.00345591	-0.0986892	-0.0785294
78.8333	0.479482	0.436975	0.454159	0.500257	0.436676	0.526837	0.375162	0.479959	0.496223	0.396557			78.8333	-0.0607568	-0.0626231	-0.0619948	-0.0809872	-0.0700558	-0.0299892	-0.127127	-0.0440885	0.0257004	-0.104977
79.2	0.489603	0.454553	0.425287	0.559499	0.423764	0.54986	0.471726	0.433547	0.458654	0.454283			79.2	-0.0492841	-0.0437805	-0.0880582	-0.0209926	-0.0820252	-0.00606064	-0.0291639	-0.0896102	-0.0101276	-0.0462204
79.5667	0.493257	0.482511	0.437897	0.505185	0.440959	0.588985	0.570386	0.458477	0.385392	0.515787			79.5667	-0.0442558	-0.0145396	-0.0725897	-0.0745451	-0.0638766	0.0339883	0.0709188	-0.063779	-0.0816207	0.0163226
79.9333	0.559506	0.431917	0.504497	0.62985	0.516234	0.587444	0.404138	0.518217	0.397017	0.408295			79.9333	0.0233903	-0.0638317	-0.00308115	0.0508895	0.012364	0.033389	-0.0938806	-0.0031258	-0.0681971	-0.0901233
80.3	0.487113	0.46251	0.398906	0.560415	0.46058	0.528549	0.434051	0.421575	0.425726	0.568689			80.3	-0.0475843	-0.0319185	-0.105711	-0.0177669	-0.042313	-0.0245463	-0.0624955	-0.0988423	-0.0376615	0.0713255
80.6667	0.471616	0.42291	0.394052	0.517532	0.472402	0.502478	0.424496	0.403053	0.42294	0.441151			80.6667	-0.0616395	-0.0701801	-0.107554	-0.059863	-0.0295018	-0.0496391	-0.0705518	-0.116427	-0.0385916	-0.0551502
81.0333	0.471293	0.449495	0.388876	0.502162	0.464234	0.529902	0.37059	0.591121	0.399059	0.437209			81.0333	-0.0604977	-0.0422387	-0.109666	-0.0744367	-0.0366695	-0.0212187	-0.122935	0.0725908	-0.0605886	-0.0580224
81.4	0.472043	0.469924	0.407298	0.502009	0.456016	0.522846	0.491138	0.488814	0.370541	0.529203			81.4	-0.0582615	-0.0204334	-0.0881282	-0.0737845	-0.0438746	-0.0272589	-0.000837359	-0.0287537	-0.0871923	0.0350496
81.7667	0.487792	0.489384	0.443995	0.539143	0.469832	0.498197	0.570823	0.44837	0.480382	0.457963			81.7667	-0.0410022	0.000421037	-0.0482632	-0.0358368	-0.0290345	-0.0508744	0.080422	-0.0682242	0.024592	-0.0351056
82.1333	0.465596	0.44228	0.41892	0.50083	0.435332	0.507304	0.439519	0.469623	0.402375	0.457602			82.1333	-0.0616647	-0.04527	-0.0701181	-0.0733281	-0.0624981	-0.0407146	-0.0492818	-0.0459843	-0.0514412	-0.0343726
82.5	0.476686	0.428334	0.422708	0.561586	0.451881	0.470568	0.425581	0.410076	0.418616	0.459064			82.5	-0.0490186	-0.0577835	-0.063055	-0.0117403	-0.0449007	-0.0763783	-0.0615932	-0.104533	-0.0331972	-0.0318101
82.8667	0.490538	0.46145	0.436065	0.551461	0.44451	0.530115	0.435525	0.492363	0.367373	0.550537			82.8667	-0.0335869	-0.023217	-0.0463706	-0.0210252	-0.0512117	-0.01574	-0.0499966	-0.0212348	-0.0824079	0.0607711
83.2333	0.564759	0.470213	0.633714	0.548542	0.578019	0.498761	0.417354	0.520477	0.404198	0.538824			83.2333	0.0422373	-0.0129831	0.15466	-0.0230958	0.0833694	-0.0459843	-0.066489	0.00790176	-0.0435197	0.0501746
83.6	0.573426	0.47205	0.622162	0.593245	0.46281	0.615484	0.491238	0.493625	0.435906	0.467432			83.6	0.0525305	-0.00965638	0.146543	0.0224649	-0.0307547	0.0718685	0.00909973	-0.017914	-0.00971758	-0.0200937
83.9667	0.555863	0.558616	0.485216	0.706909	0.53081	0.500516	0.634673	0.644236	0.424241	0.531316			83.9667	0.0366181	0.0784186	0.0130869	0.136995	0.0383415	-0.041951	0.154267	0.133745	-0.0192591	0.0449215
84.3333	0.651325	0.640117	0.527686	0.743492	0.646201	0.68792	0.699092	0.731042	0.5862	0.544134			84.3333	0.133754	0.161447	0.0591017	0.174453	0.154841	0.146622	0.220445	0.221612	0.144855	0.0588775
