# Supplementary material for: XBP1 links the 12-hour clock to NAFLD and regulation of membrane fluidity and lipid homeostasis
Source: Nat Commun. 2020 Dec 4;11:6215. doi: 10.1038/s41467-020-20028-z (PMC7718229; doi:10.1038/s41467-020-20028-z)
Supplement: Supplementary file 10 — Source Data [file 41467_2020_20028_MOESM10_ESM.zip › Source Data/Source Data Support Supplementary Figure 10.xlsx]

## Sheet: 10 data normalized
	C0	C2	C3	C3-DC (C4-OH)	C3-OH	C3:1	C4	C4:1	C5	C5-DC (C6-OH)	C5-M-DC	C5-OH (C3-DC-M)	C5:1	C5:1-DC	C6 (C4:1-DC)	C6:1	C7-DC	C8	C9	C10	C10:1	C10:2	C12	C12-DC	C12:1	C14	C14:1	C14:1-OH	C14:2	C14:2-OH	C16	C16-OH	C16:1	C16:1-OH	C16:2	C16:2-OH	C18	C18:1	C18:1-OH	C18:2	lysoPC a C14:0	lysoPC a C16:0	lysoPC a C16:1	lysoPC a C17:0	lysoPC a C18:0	lysoPC a C18:1	lysoPC a C18:2	lysoPC a C20:3	lysoPC a C20:4
XBP1_15WEEK_WT1	-0.9592	-0.251177	0.68342	-0.731541	-0.894148	-0.678004	-0.0956666	0.567354	1.06117	-0.289862	-0.494282	-1.28149	0.0894893	1.6744	-0.260844	1.18653	-0.57379	-0.405322	0.821229	0.914232	1.38422	1.33102	0.790046	1.76103	1.65802	-0.344891	-0.28007	0.428229	-0.387602	0.45163	-0.610434	-0.225711	-0.292007	-0.912449	-1.47126	-0.245832	-0.958379	-0.483879	-0.578529	-0.866123	-0.411971	0.246679	0.195685	-0.343651	-0.0072691	0.45258	-0.229601	0.598079	0.260105
XBP1_15WEEK_WT2	0.205164	1.85197	1.24399	1.04815	1.94202	1.75948	1.3343	0.842246	2.00584	1.11614	0.782713	1.07141	1.08497	1.45856	1.62003	0.117634	0.127873	1.93368	0.949891	1.02344	2.09157	1.52708	1.25165	1.36771	1.65802	1.38704	0.63856	1.38684	0.871703	-0.612136	0.0558092	-0.225711	1.349	0.20784	-0.596387	0.301931	0.0255592	1.10481	1.95236	0.713662	1.98661	1.13051	0.819153	0.902763	1.09242	0.972097	0.441419	0.80601	0.806728
XBP1_15WEEK_WT3	-1.04314	0.315315	-0.221652	-0.873257	-0.5047	0.677288	1.56993	0.567354	-0.0309038	0.650827	0.583721	-1.21049	0.446573	0.237145	1.24529	-0.50006	-0.192296	0.524891	0.12244	0.690052	-0.722607	-0.419691	0.131317	-0.138654	-0.33032	-1.00423	-0.843537	-1.30304	-0.387602	-0.612136	-0.858023	-0.225711	-0.689524	-0.602969	-0.20182	-0.845837	-1.11716	-1.30799	-0.438255	-1.08215	-0.155045	0.640515	0.201889	0.232353	0.604107	0.220177	0.385312	0.526646	0.758858
XBP1_15WEEK_WT4	2.17833	1.16208	0.257764	0.114954	1.13625	0.0421044	-0.350193	1.61159	-0.19911	1.49557	1.14253	1.2744	-0.298683	-1.68712	-0.82382	0.117634	1.78779	-0.283057	1.87409	0.0925626	-0.722607	0.052007	-0.218937	-0.581151	-0.442356	-0.225474	-0.550957	-1.30304	-1.96471	-1.21905	0.665502	-1.21685	-0.110473	-0.912449	-0.20182	-0.245832	-0.280645	0.266256	-0.301064	-0.0694896	0.769183	1.32432	1.33398	1.6951	1.04911	1.99944	1.63707	0.668429	2.75225
XBP1_15WEEK_LKO1	0.205164	-1.45275	0.201042	1.09179	0.532306	0.677288	-1.32771	-0.64463	-0.0677641	-0.13212	0.137214	0.967723	0.614939	-0.0418837	-1.21348	0.117634	1.3978	-0.655511	0.12244	-0.294736	-0.887575	-0.665461	-0.967609	-0.874372	-1.46584	-1.15069	-1.50997	-0.678398	-1.12674	-0.612136	0.0959692	-1.58436	-1.14401	-0.31485	-1.01819	0.558917	0.546678	-1.089	-1.17345	-0.393763	0.436283	0.0439749	-0.340528	0.503094	-0.246966	-0.200137	0.870304	0.112824	-0.208412
XBP1_15WEEK_LKO2	0.692391	-1.3067	0.368731	-1.15955	0.206045	-0.678004	-1.40481	-0.64463	-0.473403	-1.80418	0.0553055	-0.22183	-0.100376	-0.335227	-0.784317	-1.19058	1.16994	-0.043907	-0.349649	-0.997475	-0.110598	-2.61223	-0.0419466	-0.988936	-0.442356	0.218525	0.429629	-0.678398	1.41774	-0.0580659	0.697233	0.895324	-0.0234544	0.672327	0.16882	0.301931	0.977358	0.00562359	0.343007	1.0313	-0.155045	-0.251843	0.0303477	-0.813162	-0.924733	-0.835695	0.713467	-0.518422	-1.01735
XBP1_15WEEK_LKO3	-0.688776	-0.693704	-0.978948	1.22753	-0.5047	0.0421044	-1.14	-0.322935	-2.27166	0.524457	1.11426	-1.00161	-0.298683	-1.31803	-0.988952	-1.19058	0.127873	-1.88769	-1.25272	-0.429236	-1.23411	-1.1788	0.467271	-1.0668	-0.221193	1.06346	0.208027	-0.103782	-0.387602	0.45163	0.584417	0.359207	0.668032	0.446538	0.518268	0.0340054	1.03631	0.106481	-0.301064	0.656719	0.0997655	-0.391983	-0.755912	-0.108046	-0.431905	-1.00842	0.766258	-1.34515	-0.730984
XBP1_15WEEK_LKO4	0.772669	-0.203243	-1.15852	0.364338	0.206045	1.24548	-0.0655361	-0.0143729	-0.98459	-0.23651	0.369407	0.862525	1.23125	-0.644434	0.242284	0.676407	-0.236183	-0.162603	-0.691384	-0.294736	-1.23411	0.499504	0.946807	-0.138654	0.188998	0.112196	-0.0278806	0.428229	-0.387602	1.36287	1.18416	1.1475	0.143741	0.886531	0.518268	1.27236	1.2696	0.846268	0.343007	1.60942	-0.498089	-0.605435	-0.846994	-0.711311	-1.25697	-0.981357	0.870304	-1.4818	-1.1743
XBP1_30WEEK_WT1	-0.0449839	0.302698	0.903437	0.867344	-0.5047	-0.678004	-0.220546	0.282085	0.288395	0.348753	-0.873369	-0.346074	-0.952705	0.757407	-0.669706	2.09027	-0.855493	-0.913644	0.821229	0.0925626	0.812646	0.278624	-0.218937	1.27047	1.37309	-1.00423	-0.843537	0.428229	0.273585	-0.0580659	-1.74603	-0.869215	-1.14401	-0.602969	-1.47126	-0.245832	-1.28918	-1.25147	0.2194	-1.19731	0.603181	0.389474	0.493043	-0.0728485	0.604107	-0.323956	-1.51777	-1.09866	0.217621
XBP1_30WEEK_WT2	1.17499	0.951866	1.86379	1.77532	0.206045	-0.678004	0.197209	1.36374	0.987911	1.07958	0.177283	1.47184	1.23125	1.0008	-0.456244	0.676407	-0.471369	-0.783553	0.553424	0.0925626	0.812646	-0.419691	-0.399817	0.914368	0.822624	-0.225474	-0.28007	-0.678398	1.41774	0.923534	-0.946152	0.359207	-0.797194	0.672327	0.848818	-0.538689	-0.741011	-0.791953	-0.301064	-1.19731	-0.757889	0.909231	0.90117	0.959123	1.19808	0.433724	-1.25098	-0.42913	0.623438
XBP1_30WEEK_WT3	-1.30337	0.348771	-1.63228	-1.0216	-0.138869	-2.49251	0.253917	-1.70105	-0.764774	-0.23651	-0.597431	-0.346074	-2.00727	-1.31803	0.242284	-1.19058	-1.04581	-0.405322	-1.66573	-0.429236	-0.110598	-0.180654	-0.584762	-0.616874	-0.557463	-1.00423	-1.50997	-1.30304	-0.387602	-1.88996	-1.23027	-1.21685	-0.292007	-2.0081	-1.01819	-3.09121	-1.68335	-0.700103	-1.66008	-1.31784	-0.844976	0.404893	1.15977	-0.179262	0.341165	0.376611	-0.974995	-0.255539	-0.133391
XBP1_30WEEK_WT4	-0.0683308	1.58362	-1.60461	-0.0670664	-1.31047	-0.678004	1.53438	0.842246	-0.637674	1.39599	2.06742	0.755768	-0.723877	-0.644434	1.64754	-1.19058	1.78779	1.45807	0.821229	2.64098	0.932101	0.278624	1.68873	-0.836762	-0.33032	2.58031	2.50579	2.23239	1.41774	1.77384	2.29917	1.39016	2.61812	2.29167	1.16241	0.558917	1.7429	2.61633	1.85706	1.487	0.0997655	1.45335	1.58821	1.53733	1.17724	0.905505	1.12191	-0.298332	0.269471
XBP1_30WEEK_LKO1	0.772669	-1.08807	0.807221	0.138453	1.6852	0.677288	-1.25756	-0.322935	0.0238481	-0.627722	-1.52392	0.647406	1.23125	-0.335227	-1.30978	0.117634	-0.980332	-0.529454	-1.25272	-0.850607	-1.05795	0.499504	0.630241	-0.652855	-0.923009	0.112196	1.02369	-0.103782	0.273585	0.923534	-0.047425	1.84962	0.379107	0.886531	2.27707	0.805823	0.140846	0.357563	1.25253	0.598496	-2.54795	-1.23626	-1.45034	0.132856	-0.177946	-0.222364	0.0236861	1.80806	-0.324315
XBP1_30WEEK_LKO2	0.315021	-0.635041	-0.318687	-0.233733	-0.5047	0.0421044	0.963902	-0.0143729	1.00266	-1.27251	-1.11567	-0.22183	-0.100376	0.237145	0.591316	-1.19058	-1.1135	0.0730806	-0.691384	-1.78718	-0.407597	-0.419691	-2.23623	-0.545682	-0.923009	-0.726913	-0.0278806	0.428229	-1.12674	-1.21905	-0.58434	0.359207	-1.26857	-0.602969	0.518268	0.301931	-0.513353	-0.135318	-0.868905	-0.866123	1.18034	-0.718709	-0.68313	-0.61167	0.142739	1.14178	-0.768199	1.86236	0.101519
XBP1_30WEEK_LKO3	-0.662489	-0.677622	-0.09601	-1.55309	0.206045	0.0421044	-0.527793	-0.322935	-0.413258	-0.809333	-0.444106	-1.14019	-1.71936	-0.0418837	-0.260844	0.676407	-0.738001	0.524891	0.689136	-0.429236	0.565167	0.71493	-1.36914	1.53344	0.987396	0.322017	0.63856	0.923521	0.871703	0.45163	0.115816	0.0733971	0.379107	0.20784	0.16882	0.0340054	0.207047	0.0396843	-0.438255	0.41554	0.436283	-1.80814	-1.51078	-2.30951	-2.38807	-1.7693	-1.52582	-0.825896	-1.29343
XBP1_30WEEK_LKO4	-1.54611	-0.208011	-0.318687	-0.988032	-1.75767	0.677288	0.536177	-2.08876	0.473315	-1.20258	-1.38108	-1.28149	0.271603	1.0008	1.17926	0.676407	-0.192296	1.55545	-0.871519	-0.0339461	-0.110598	0.71493	0.131317	-0.406279	-1.05228	-0.109622	0.429629	-0.103782	-0.387602	-0.0580659	0.324581	-0.869215	0.22415	-0.31485	-0.20182	1.04341	0.636783	0.416681	0.0932956	0.477972	-0.240451	-1.53057	-1.13555	-0.813162	-0.77512	-1.16067	-0.562353	-0.129476	-0.907808
[truncated: 97 more columns]
