# Supplementary material for: XBP1 links the 12-hour clock to NAFLD and regulation of membrane fluidity and lipid homeostasis
Source: Nat Commun. 2020 Dec 4;11:6215. doi: 10.1038/s41467-020-20028-z (PMC7718229; doi:10.1038/s41467-020-20028-z)
Supplement: Supplementary file 10 — Source Data [file 41467_2020_20028_MOESM10_ESM.zip › Source Data/Source Data Support Supplementary Figure 11.xlsx]

## Sheet: 11a
Wavelength	Xbp1flx/flx																																														AlbCre;Xbp1flx/flx
460/405	0.211268	0.295227	0.34511	0.240395	0.32277	0.310119	0.237614	0.333129	0.240486	0.258109	0.260007	0.337718	0.217796	0.2867	0.181431	0.252802	0.238866	0.395767	0.287601	0.350262	0.264716	0.31961	0.424331	0.308912	0.298948	0.281643	0.292692	0.274003	0.284979	0.296881	0.289961	0.381546	0.342422	0.238279	0.298215	0.308185	0.235856	0.356444	0.250953	0.320137	0.358025	0.309904	0.296482	0.313266	0.375224	0.320631	0.275574	0.245148	0.233369
Wavelength	Xbp1flx/flx																																														AlbCre;Xbp1flx/flx
460/405 relative value	0.497885	0.695747	0.813304	0.566527	0.760656	0.730842	0.559973	0.785069	0.566742	0.608273	0.612746	0.795883	0.513269	0.675652	0.42757	0.595766	0.562924	0.932685	0.677775	0.825445	0.623843	0.753209	1	0.727998	0.704516	0.663734	0.689773	0.645729	0.671596	0.699645	0.683337	0.899171	0.806969	0.56154	0.702789	0.726284	0.55583	0.840014	0.591409	0.754451	0.84374	0.730336	0.698705	0.738259	0.884272	0.755615	0.649432	0.577728	0.549969
	Column B	AlbCre;Xbp1flx/flx				Column B	AlbCre;Xbp1flx/flx
	vs.	vs.				vs.	vs.
	Column A	Xbp1flx/flx				Column A	Xbp1flx/flx
	Unpaired t test					Unpaired t test
	P value	0.0099				P value	0.0099
	P value summary	**				P value summary	**
	Significantly different (P < 0.05)?	Yes				Significantly different (P < 0.05)?	Yes
	One- or two-tailed P value?	Two-tailed				One- or two-tailed P value?	Two-tailed
	t, df	t=2.636, df=90				t, df	t=2.636, df=90
	How big is the difference?					How big is the difference?
	Mean of column A	0.2966				Mean of column A	0.6991
	Mean of column B	0.271				Mean of column B	0.6387
	Difference between means (B - A) ± SEM	-0.02562 ± 0.009719				Difference between means (B - A) ± SEM	-0.06038 ± 0.02290
	95% confidence interval	-0.04493 to -0.006312				95% confidence interval	-0.1059 to -0.01488
	R squared (eta squared)	0.07168				R squared (eta squared)	0.07168
	F test to compare variances					F test to compare variances
	F, DFn, Dfd	1.473, 45, 45				F, DFn, Dfd	1.473, 45, 45
	P value	0.1979				P value	0.1979
	P value summary	ns				P value summary	ns
	Significantly different (P < 0.05)?	No				Significantly different (P < 0.05)?	No
	Data analyzed					Data analyzed
	Sample size, column A	46				Sample size, column A	46
	Sample size, column B	46				Sample size, column B	46
[truncated: 43 more columns]

## Sheet: 11b
XBP1ad-GFP				XBP1ad-cre
70.86	48.94	39.25	81.13	12.6	20.31	11	41.49
Column B	XBP1ad-cre
vs.	vs.
Column A	XBP1ad-GFP
Unpaired t test
P value	0.0176
P value summary	*
Significantly different (P < 0.05)?	Yes
One- or two-tailed P value?	Two-tailed
t, df	t=3.244, df=6
How big is the difference?
Mean of column A	60.05
Mean of column B	21.35
Difference between means (B - A) ± SEM	-38.70 ± 11.93
95% confidence interval	-67.88 to -9.505
R squared (eta squared)	0.6368
F test to compare variances
F, DFn, Dfd	1.892, 3, 3
P value	0.6135
P value summary	ns
Significantly different (P < 0.05)?	No
Data analyzed
Sample size, column A	4
Sample size, column B	4

## Sheet: 11c
Time (minutes)	XBP1ad-GFP												XBP1ad-cre
1.30864	80.631	84.2046	94.1532	71.5017	80.2228	67.8241	56.0685	62.6652	73.1839	54.8726	75.5206	86.7267	75.9268	62.6046	71.7871	32.1153	63.8801	45.1292	69.0596	37.0279	53.76	27.7292	25.3164	38.5061
7.76748	85.4805	87.1202	97.2543	76.2036	87.9783	75.3293	61.6699	72.6834	81.6814	63.8908	82.6942	91.2563	82.0488	76.0578	77.1461	39.6503	70.6253	51.7343	79.008	53.3106	64.5344	42.5134	35.9726	47.8207
14.232	76.7575	79.3057	87.0329	69.039	81.3018	68.5475	55.8066	68.2237	76.35	58.5311	78.6427	83.2701	75.7455	70.519	68.8391	33.309	63.4544	45.7102	73.5337	51.322	59.7324	37.121	32.8634	42.149
20.7932	32.0319	34.6659	38.2591	31.7095	31.0098	22.9284	20.0317	22.5732	35.1978	19.7142	28.4388	29.7586	33.5332	25.4008	27.7179	-1.80914	27.7333	9.54376	28.4402	21.5986	20.7108	21.7757	14.3556	21.2377
27.2605	32.5887	34.1858	38.6246	30.1268	31.661	23.1628	21.0716	23.4093	35.5753	19.0914	29.6345	30.3825	34.4456	26.2427	27.4465	-0.691991	28.2266	8.51652	29.0669	21.4663	22.5075	20.3054	15.3232	21.4664
33.7178	32.9266	35.2654	38.6421	30.1547	31.3871	23.5975	21.0849	23.8881	36.364	19.3145	30.4135	30.6786	34.8106	29.805	26.4511	-0.324095	27.9707	8.22165	29.6355	21.5877	22.6098	20.6026	14.7974	21.0653
40.2838	126.181	95.6816	167.738	69.8964	155.222	133.541	104.231	139.399	159.961	116.325	176.318	149.392	147.877	111.562	75.8868	95.4521	86.743	56.6558	164.771	113.379	144.262	64.1227	35.8783	64.7602
46.7434	156.431	127.977	179.047	101.207	154.268	138.175	138.662	152.663	158.395	133.83	164.528	179.714	153.691	155.479	90.3066	104.293	127.948	89.1095	177.013	127.584	137.33	75.7025	51.0798	78.3249
53.2123	125.06	138.764	179.912	112.601	156.733	138.815	124.097	158.964	158.247	135.756	164.029	192.468	151.847	153.515	90.0994	97.9775	133.383	105.715	182.991	129.492	139.611	73.0961	53.7931	69.1984
59.7731	40.9187	27.703	41.8944	26.7107	36.3801	28.4152	16.9507	26.273	34.3916	15.9506	31.0903	35.1586	39.4734	25.4555	22.4461	1.63873	25.6181	21.87	37.1002	22.0596	22.9992	20.5996	14.9737	7.04977
66.2414	37.3465	29.5693	40.801	27.2948	33.3932	25.3013	20.6905	25.4001	35.0253	18.1283	32.8116	34.5913	39.9391	27.8356	22.5104	0.38162	27.1443	15.6445	36.0549	25.055	25.3858	19.5222	15.9255	14.5638
72.7026	37.3939	31.5093	42.8299	28.298	33.9382	25.5334	21.422	26.9963	36.6664	19.9798	33.3163	35.8217	41.1935	28.758	23.3053	1.73193	28.8193	15.451	36.7496	26.6993	26.1503	20.6385	16.6358	16.433
ANOVA	Ordinary
Alpha	0.05
Source of Variation	% of total variation	P value	P value summary	Significant?
genotype	3.735	<0.0001	****	Yes				Sidak's multiple comparisons test	Mean Diff.	95.00% CI of diff.	Significant?	Summary	Adjusted P Value
								Row 1	23.73	1.121 to 46.33	Yes	*	0.0322
ANOVA table	SS	DF	MS	F (DFn, DFd)	P value			Row 2	20.23	-2.372 to 42.84	No	ns	0.118
genotype	23116	1	23116	F (1, 264) = 62.65	P<0.0001			Row 3	19.04	-3.564 to 41.65	No	ns	0.1743
								Row 4	8.007	-14.60 to 30.61	No	ns	0.988
Difference between column means								Row 5	7.933	-14.67 to 30.54	No	ns	0.9889
Mean of Group 2	69.75							Row 6	8.04	-14.57 to 30.65	No	ns	0.9876
Mean of Group 4	51.83							Row 7	36.04	13.44 to 58.65	Yes	****	<0.0001
Difference between means	17.92							Row 8	34.75	12.15 to 57.36	Yes	***	0.0002
SE of difference	2.264							Row 9	33.73	11.12 to 56.33	Yes	***	0.0003
95% CI of difference	13.46 to 22.38							Row 10	8.379	-14.23 to 30.99	No	ns	0.9825
								Row 11	7.533	-15.07 to 30.14	No	ns	0.9929
Data summary								Row 12	7.595	-15.01 to 30.20	No	ns	0.9923
Number of columns (genotype)	2
Number of rows (time)	12
Number of values	288
