# Supplementary material for: XBP1 links the 12-hour clock to NAFLD and regulation of membrane fluidity and lipid homeostasis
Source: Nat Commun. 2020 Dec 4;11:6215. doi: 10.1038/s41467-020-20028-z (PMC7718229; doi:10.1038/s41467-020-20028-z)
Supplement: Supplementary file 10 — Source Data [file 41467_2020_20028_MOESM10_ESM.zip › Source Data/Source Data Support Supplementary Figure 2.xlsx]

## Sheet: 2b. 30-week Plasma ALT n=4
Xbp1flx/flx	AlbCre;Xbp1flx/flx	(IU/L)
65.7091	118.132
65.6291	65.3463
105.007	52.5033
65.9102	65.7391
Column B	AlbCre;Xbp1flx/flx
vs.	vs.
Column A	Xbp1flx/flx
Unpaired t test
P value	0.9942
P value summary	ns
Significantly different (P < 0.05)?	No
One- or two-tailed P value?	Two-tailed
t, df	t=0.007601, df=6
How big is the difference?
Mean of column A	75.56
Mean of column B	75.43
Difference between means (B - A) ± SEM	-0.1335 ± 17.56
95% confidence interval	-43.10 to 42.84
R squared (eta squared)	9.628e-06
F test to compare variances
F, DFn, Dfd	2.202, 3, 3
P value	0.5336
P value summary	ns
Significantly different (P < 0.05)?	No
Data analyzed
Sample size, column A	4
Sample size, column B	4

## Sheet: 2b. 30-week Plasma Albumin n=4
Xbp1flx/flx	AlbCre;Xbp1flx/flx	(g/dl)
3.53293	3.23353
3.18862	3.03892
3.41317	3.33832
3.15868	3.06886
Column B	AlbCre;Xbp1flx/flx
vs.	vs.
Column A	Xbp1flx/flx
Unpaired t test
P value	0.2284
P value summary	ns
Significantly different (P < 0.05)?	No
One- or two-tailed P value?	Two-tailed
t, df	t=1.341, df=6
How big is the difference?
Mean of column A	3.323
Mean of column B	3.17
Difference between means (B - A) ± SEM	-0.1534 ± 0.1144
95% confidence interval	-0.4334 to 0.1265
R squared (eta squared)	0.2307
F test to compare variances
F, DFn, Dfd	1.627, 3, 3
P value	0.699
P value summary	ns
Significantly different (P < 0.05)?	No
Data analyzed
Sample size, column A	4
Sample size, column B	4

## Sheet: 2b. 30-week Plasma ALP n=4
Xbp1flx/flx	AlbCre;Xbp1flx/flx	(IU/L)
32.3965	34.1716
34.3195	32.5444
35.355	32.8402
33.7278	31.9527
Column B	AlbCre;Xbp1flx/flx
vs.	vs.
Column A	Xbp1flx/flx
Unpaired t test
P value	0.2159
P value summary	ns
Significantly different (P < 0.05)?	No
One- or two-tailed P value?	Two-tailed
t, df	t=1.383, df=6
How big is the difference?
Mean of column A	33.95
Mean of column B	32.88
Difference between means (B - A) ± SEM	-1.072 ± 0.7755
95% confidence interval	-2.970 to 0.8250
R squared (eta squared)	0.2417
F test to compare variances
F, DFn, Dfd	1.731, 3, 3
P value	0.6634
P value summary	ns
Significantly different (P < 0.05)?	No
Data analyzed
Sample size, column A	4
Sample size, column B	4

## Sheet: 2b. 30-week Plasma AST n=4
Xbp1flx/flx	AlbCre;Xbp1flx/flx	(U/L)
18.84	43.592
24.144	40.056
31.216	22.376
27.68	27.68
Column B	AlbCre;Xbp1flx/flx
vs.	vs.
Column A	Xbp1flx/flx
Unpaired t test
P value	0.2103
P value summary	ns
Significantly different (P < 0.05)?	No
One- or two-tailed P value?	Two-tailed
t, df	t=1.403, df=6
How big is the difference?
Mean of column A	25.47
Mean of column B	33.43
Difference between means (B - A) ± SEM	7.956 ± 5.672
95% confidence interval	-5.923 to 21.83
R squared (eta squared)	0.247
F test to compare variances
F, DFn, Dfd	3.617, 3, 3
P value	0.3191
P value summary	ns
Significantly different (P < 0.05)?	No
Data analyzed
Sample size, column A	4
Sample size, column B	4
