# Supplementary material for: XBP1 links the 12-hour clock to NAFLD and regulation of membrane fluidity and lipid homeostasis
Source: Nat Commun. 2020 Dec 4;11:6215. doi: 10.1038/s41467-020-20028-z (PMC7718229; doi:10.1038/s41467-020-20028-z)
Supplement: Supplementary file 10 — Source Data [file 41467_2020_20028_MOESM10_ESM.zip › Source Data/Source Data Support Supplementary Figure 4.xlsx]

## Sheet: 3a
	Xbp1
CT	WT Total Xbp1		WT Spliced Xbp1
0	121488	135531	1292.5	1736
2	230105	277366	551.5	637.5
4	139162	185803	5	59
6	160533	127001	534	121
8	90365.1	81513.4	291.5	645
10	96047.6	86937.9	1102	1389.5
12	99359.5	57666.3	1040	879.5
14	93683.9	86836.4	1085	935
16	284819	263276	224.5	256.5
18	195337	112172	222	305.5
20	216206	143221	133	1030.5
22	135265	141996	1148.5	850.5
24	178730	182433	2101	1468.5
26	80053.1	85028.4	564	466.5
28	234239	184924	60	455
30	159510	199428	104.5	829
32	104661	77366	2279.5	277.5
34	53435.2	79675.2	490.5	1092
36	215357	206194	999.5	677.5
38	123794	144557	1041	564.5
40	103230	105520	722	1320
42	18327	91567.3	185.5	94.5
44	168868	76824.4	409	303
46	106392	105606	1975.5	2351

## Sheet: 3b
	Xbp1
CT	WT Total Xbp1		Xbp1 LKO Total Xbp1
0	7774	8056	1773	795.2
2	8003.5	7945	680.3	987.55
4	7725.5	6658	446.6	428.85
6	4913	6288	1089.5	1104.5
8	5117.5	5614	416.15	276.2
10	9201	7928.5	1044.5	363.1
12	8030	7792.5	1050	485.45
14	8743	9004.5	755.35	801.95
16	6875.5	7853	941.95	485.7
18	6639.5	5855.5	511.6	813.3
20	5865	8547.5	584	1152.5
22	6100.5	6766	1439.5	1143
24	7206	7055.5	657.6	1839
26	7194	8531.5	1585	1133.5
28	8374.5	6797.5	328.55	824.85
30	7189.5	7634.5	416.4	435.1
32	6386	6265.5	789.85	722.8
34	9078	7630	1147	1456.5
36	8560.5	8993	816	411.85
38	9768	8223	1369.5	915.55
40	8275	8733	1211.5	512.8
42	5812	6133.5	580.45	358.85
44	4472.5	5331.5	564.7	528
46	8816.5	8671	332.7	496.35
