# Supplementary material for: XBP1 links the 12-hour clock to NAFLD and regulation of membrane fluidity and lipid homeostasis
Source: Nat Commun. 2020 Dec 4;11:6215. doi: 10.1038/s41467-020-20028-z (PMC7718229; doi:10.1038/s41467-020-20028-z)
Supplement: Supplementary file 10 — Source Data [file 41467_2020_20028_MOESM10_ESM.zip › Source Data/Source Data Support Supplementary Figure 5.xlsx]

## Sheet: 5b
RAIN Phase				RAIN peak shape
Xbp1flx/flx	AlbCre XBP1flx/flx			Xbp1flx/flx	AlbCre XBP1flx/flx
8	6			4	6
6	6			8	6
2	12			4	6
4	12			4	8
6	6			8	6
2	2			4	4
8	6			6	6
2	2			6	8
8	6			8	8
10	6			4	6
2	2			6	6
10	6			4	8
8	8			8	4
2	2			6	4
8	6			4	8
12	2			6	6
10	8			4	4
4	12			4	6
8	6			8	6
2	12			6	6
6	6			8	6
2	2			8	6
8	10			8	6
4	2			4	8
6	8			8	4
6	6			6	6
10	8			6	4
8	8			6	6
2	8			6	10
4	2			6	8
12	2			8	4
2	2			6	6
12	2			8	4
2	2			6	4
2	2			8	8
4	2			6	8
12	2			8	4
4	2			4	6
4	2			4	6
6	4			4	4
12	12			6	6
6	6			8	6
2	12			6	6
4	2			4	8
4	2			4	6
4	6			10	6
6	6			8	8
4	2			4	8
12	2			8	4
2	2			6	4
4	2			4	8
14	6			8	4
6	6			6	6
12	2			8	6
4	8			10	4
8	8			6	6
4	4			6	6
4	4			10	8
10	8			4	4
2	2			6	2
4	6			8	4
4	2			4	6
2	2			8	6
2	12			6	6
4	2			6	8
2	2			6	4
6	4			6	8
4	6			10	8
4	2			6	8
4	6			8	4
4	2			4	6
2	2			6	8
4	2			4	8
8	12			8	4
4	8			10	6
8	8			6	6
8	8			6	6
2	12			4	6
2	4			6	6
8	6			8	6
12	2			10	6
4	12			6	10
2	2			6	6
2	2			6	6
4	2			6	8
2	2			8	8
2	12			6	8
10	8			6	4
2	12			6	8
12	2			8	6
10	8			6	6
8	8			6	6
8	8			6	4
2	2			4	4
10	6			4	6
10	8			6	6
2	2			6	6
6	4			8	8
2	12			6	8
2	2			6	6
4	12			4	10
4	2			4	4
4	12			6	8
4	2			6	8
4	4			6	6
2	2			6	4
2	2			6	6
4	4			10	10
2	2			6	6
10	8			6	4
10	8			4	6
2	4			8	6
4	2			6	8
12	8			8	8
10	8			6	4
4	2			6	6
6	4			4	8
2	12			6	6
2	2			6	6
8	8			6	4
10	8			6	6
10	6			4	8
2	2			6	4
10	8			6	4
2	12			6	10
12	2			8	6
12	6			10	6
8	6			8	10
12	2			8	4
10	6			4	8
8	8			8	4
4	2			6	6
4	2			4	8
2	12			8	8
10	8			4	4
4	6			8	6
8	8			6	6
12	2			6	8
2	12			6	6
12	2			6	4
4	2			4	4
2	2			8	8
4	2			6	8
6	8			8	4
2	2			6	6
2	2			6	6
2	2			8	6
8	6			4	6
2	2			6	6
4	10			10	4
8	8			6	6
8	8			6	6
4	2			4	6
2	2			6	4
12	12			8	6
2	2			6	4
4	2			4	6
12	12			10	10
2	2			6	6
2	12			6	6
8	6			6	6
12	2			8	4
6	6			6	6
6	6			6	6
2	2			4	4
4	6			6	4
2	2			6	4
4	4			4	6
2	12			6	4
4	4			6	4
4	2			4	6
8	6			6	6
10	12			8	8
14	4			4	2
10	8			6	4
6	8			6	4
2	12			6	6
12	2			8	4
12	12			8	6
6	6			4	6
4	4			6	4
8	8			8	6
12	10			4	4
10	10			6	6
8	8			6	4
2	4			10	8
8	8			6	6
2	2			6	4
4	2			6	6
10	8			2	6
12	8			4	4
6	6			8	8
12	12			8	6
4	8			4	4
4	2			4	8
4	12			6	10
2	2			4	8
2	2			6	4
6	6			8	6
2	2			6	6
4	4			8	8
4	4			4	4
4	12			8	10
2	2			4	4
4	6			6	2
4	2			6	8
2	2			6	8
8	6			4	6
8	10			8	4
2	2			6	4
4	6			6	2
4	2			8	4
6	8			6	6
10	8			6	4
8	8			8	6
4	8			8	6
14	4			10	6
4	2			4	4
12	2			6	4
12	2			10	6
2	12			6	10
2	12			6	6
12	8			8	4
2	2			6	4
4	2			6	8
12	2			6	4
12	12			8	6
8	6			6	8
10	6			6	8
10	8			4	6
4	8			8	4
4	2			4	10
2	12			6	8
2	12			6	6
2	8			6	10
12	2			6	4
2	2			6	6
4	2			4	6
2	2			6	6
10	8			6	4
8	8			8	4
8	6			6	6
6	6			8	6
10	8			4	2
4	6			10	8
4	12			4	6
12	2			8	6
4	2			8	6
4	6			8	8
2	2			6	6
12	2			8	4
10	8			2	4
2	2			6	4
4	12			6	8
8	4			4	8
4	12			4	10
4	8			8	4
4	12			4	8
12	2			8	8
8	10			8	4
4	2			6	8
10	8			6	6
4	2			4	6
6	8			6	4
8	8			4	4
12	12			10	8
8	6			6	6
12	2			8	4
10	8			6	4
6	6			6	6
2	2			6	6
12	2			8	4
4	12			6	10
8	6			6	8
4	12			4	8
8	6			6	8
4	12			8	10
10	8			6	4
4	12			4	8
4	10			10	6
8	8			6	4
8	10			6	4
12	12			8	8
4	2			6	6
4	12			6	6
12	8			4	4
6	6			6	8
6	4			4	6
4	2			4	8
2	12			8	6
10	6			6	6
4	6			10	8
4	2			6	6
4	12			6	8
8	6			8	8
8	6			6	4
4	14			6	6
2	2			6	8
2	12			6	6
12	2			8	4
4	4			6	6
12	2			6	6
4	14			6	4
4	6			8	6
2	6			6	4
2	2			6	4
4	2			6	8
10	2			6	4
2	2			6	6
4	4			6	6
10	8			6	6
8	6			4	8
12	2			6	4
4	2			4	8
10	6			2	8
8	8			6	6
8	4			4	6
2	12			8	8
6	6			8	8
6	8			10	4
2	2			6	4
8	12			4	2
14	4			10	6
12	12			8	8
2	10			6	4
2	2			6	8
12	2			6	4
2	4			6	8
2	2			6	4
2	2			6	6
2	12			6	6
12	12			10	4
4	12			4	4
8	8			6	6
2	2			6	8
4	8			8	6
10	8			6	6
2	12			4	6
2	2			8	4
4	2			6	6
8	8			6	6
2	2			10	10
2	4			8	6
10	8			4	6
4	2			4	6
4	2			6	6
8	10			4	2
10	8			4	6
6	6			6	6
8	6			6	8
2	8			6	12
4	6			4	4
12	2			8	2
2	12			4	6
4	4			6	4
12	12			4	4
2	2			4	6
10	10			6	6
10	8			2	6
2	12			4	6
12	8			2	4
8	10			8	4
12	2			8	6
8	4			4	8
4	12			8	8
2	2			6	4
2	2			8	6
4	4			6	6
8	8			6	6
4	6			6	2
10	8			6	6
12	2			8	6
10	8			6	6
8	8			6	4
8	6			6	6
2	2			6	6
12	2			8	4
12	12			8	6
12	2			10	4
2	2			6	6
10	8			4	6
8	6			6	8
4	6			8	10
8	6			6	6
10	4			2	8
12	12			8	6
8	6			8	8
12	8			2	10
8	8			6	4
2	2			8	8
4	12			2	8
2	4			8	2
10	10			6	4
2	2			6	4
10	6			8	10
4	4			8	6
8	10			4	8
8	6			8	8
4	12			4	8
4	2			8	10
2	6			8	6
2	2			6	4
2	12			6	6
2	2			6	6
2	12			6	6
4	8			8	6
10	8			6	6
10	8			2	6
12	12			8	6
10	4			4	6
8	8			6	8
12	8			8	10
4	6			6	6
2	2			6	4
12	2			8	6
8	2			4	10
8	6			10	8
8	8			8	4
4	12			4	8
12	12			6	6
10	8			6	8
8	6			4	6
2	12			8	8
2	8			6	8
2	2			8	4
4	6			4	4
2	12			4	8
2	2			6	6
2	2			6	6
12	8			4	4
4	2			4	6
2	2			6	6
6	6			6	6
10	8			4	6
12	10			8	10
6	6			6	4
4	6			8	8
12	2			10	4
4	6			6	4
12	2			12	8
14	12			8	4
2	2			6	6
4	2			4	6
8	10			8	4
4	8			10	6
12	8			8	10
2	2			6	6
10	6			2	2
12	8			8	10
4	2			10	8
12	12			6	6
4	12			4	10
2	2			8	8
2	12			6	8
2	12			6	6
4	4			8	6
2	12			6	10
2	2			8	6
14	2			2	4
8	6			4	6
2	2			6	4
8	8			8	6
4	2			2	4
12	12			8	10
2	12			6	6
2	2			6	8
12	12			8	6
2	12			6	6
6	2			6	6
12	2			8	4
2	12			6	8
10	8			2	8
8	6			8	8
8	8			6	6
2	2			2	6
2	2			6	10
2	2			6	4
4	2			4	6
10	8			4	4
8	6			6	8
12	2			6	4
8	8			6	6
8	8			6	4
10	8			6	8
6	6			6	6
2	12			6	6
12	2			6	8
4	12			4	10
10	8			8	4
2	2			4	4
2	4			6	4
12	12			8	6
8	2			2	8
4	4			8	10
2	2			4	6
2	8			4	12
6	8			6	6
10	2			6	10
2	10			8	6
2	2			8	4
10	8			6	6
8	12			10	2
10	10			6	4
14	2			10	8
10	14			6	8
2	6			6	2
2	10			8	4
12	6			4	6
4	4			6	6
4	4			8	6
2	12			6	6
8	6			4	6
4	2			6	6
12	2			8	4
10	10			4	4
2	12			6	4
4	6			8	8
4	4			6	4
12	12			6	6
4	4			6	4
10	10			4	2
4	12			6	10
8	6			6	8
4	4			10	8
12	2			10	6
8	10			8	2
4	4			4	6
6	4			6	8
10	6			2	8
10	8			6	6
2	6			8	4
8	10			8	4
4	12			4	6
4	2			10	4
2	2			8	4
12	2			8	4
4	12			4	8
4	2			6	6
2	2			6	4
2	4			10	4
4	4			6	4
12	2			12	4
2	2			8	8
4	2			4	8
8	10			4	4
4	4			10	8
12	2			8	6
8	4			4	6
2	12			6	10
12	12			8	6
2	2			6	4
8	8			8	8
4	2			8	8
4	12			6	8
2	12			8	8
2	12			6	10
6	2			4	6
8	10			6	6
8	12			6	6
4	12			4	6
4	12			4	8
8	10			8	4
14	6			8	4
12	12			4	4
10	8			6	6
10	8			4	8
2	2			6	6
6	4			8	8
12	2			8	4
