# Supplementary material for: XBP1 links the 12-hour clock to NAFLD and regulation of membrane fluidity and lipid homeostasis
Source: Nat Commun. 2020 Dec 4;11:6215. doi: 10.1038/s41467-020-20028-z (PMC7718229; doi:10.1038/s41467-020-20028-z)
Supplement: Supplementary file 10 — Source Data [file 41467_2020_20028_MOESM10_ESM.zip › Source Data/Source Data Support Supplementary Figure 6.xlsx]

## Sheet: 6a,b GSEA
12 hr cycling genes
Control vs. Steatosis
ES	NES	NOM p-val	FDR q-val	FWER p-val	RANK AT MAX	LEADING EDGE
0.285142	1.42208	0.0734694	0.0734694	0.036	4429	tags=29%, list=22%, signal=35%
Control vs. Heathy obese
ES	NES	NOM p-val	FDR q-val	FWER p-val	RANK AT MAX	LEADING EDGE
0.153887	0.84446	0.676856	0.676856	0.31	5667	tags=25%, list=29%, signal=33%
24 hr cycling genes
Control vs. Steatosis
ES	NES	NOM p-val	FDR q-val	FWER p-val	RANK AT MAX	LEADING EDGE
0.222658	1.17433	0.232653	0.232653	0.114	4883	tags=30%, list=25%, signal=36%
Control vs. Heathy obese
ES	NES	NOM p-val	FDR q-val	FWER p-val	RANK AT MAX	LEADING EDGE
-0.123891	-0.719046	0.945631	0.945631	0.487	4908	tags=21%, list=25%, signal=26%
