# Supplementary material for: XBP1 links the 12-hour clock to NAFLD and regulation of membrane fluidity and lipid homeostasis
Source: Nat Commun. 2020 Dec 4;11:6215. doi: 10.1038/s41467-020-20028-z (PMC7718229; doi:10.1038/s41467-020-20028-z)
Supplement: Supplementary file 10 — Source Data [file 41467_2020_20028_MOESM10_ESM.zip › Source Data/Source Data Support Supplementary Figure 7.xlsx]

## Sheet: 7a
	12h dominant rhythm	24h dominant rhythm
Metabolic pathways	12.5489	12.5643
Spliceosome	12.2213	6.70392
Protein processing in ER	8.45009	12.1814
Biosynthesis of antibiotics	9.39504	7.8887
RNA transport	4.58507	8.65698
Pyrimidine metabolism	7.00305	3.44321
Butanoate metabolism	12.2135	0
Ribosome	11.59	0
Basal transcription factors	10.4566	0
Cell cycle	9.69279	0
Valine, leucine and isoleucine degradation	9.36792	0
Protein export	9.02758	0
Circadian rhythm	0	10.284
Nucleotide excision repair	0	7.83411
Mismatch repair	0	7.54424
Ubiquitin mediated proteolysis	0	7.47093
Sphingolipid signaling pathway	0	6.91574
AMPK signaling pathway	0	6.38703

## Sheet: 7b
	12h dominant rhythm	24h dominant rhythm
protein transport	23.9167	11.6516
transcription, DNA-templated	19.4393	35.1491
vesicle-mediated transport	18.678	6.35981
cell cycle	13.7133	6.26541
apoptotic process	8.7522	13.5656
RNA splicing	13.3759	13.8854
lipid metabolic process	4.17669	16.1907
mRNA processing	12.7719	18.7832
protein phosphorylation	7.79642	23.8773
ribosome biogenesis	14.6756	0
embryo development	13.4939	0
maturation of SSU-rRNA	12.5512	0
mitotic nuclear division	12.4556	0
retrograde vesicle-mediated transport	12.1165	0
translation	11.857	0
mitochondrial translation	11.7958	0
negative regulation of DNA replication	11.4883	0
rhythmic process	0	29.7075
circadian regulation of gene expression	0	25.9999
autophagy	0	23.4611
ubiquitin-dependent protein catabolic process	0	19.1797
positive regulation of transcription from Pol II promoter	0	18.3847
regulation of protein stability	0	13.9483
circadian rhythm	0	13.4696
negative regulation of transcription, DNA-templated	0	13.4679
chromatin remodeling	0	13.0388
