# Supplementary material for: XBP1 links the 12-hour clock to NAFLD and regulation of membrane fluidity and lipid homeostasis
Source: Nat Commun. 2020 Dec 4;11:6215. doi: 10.1038/s41467-020-20028-z (PMC7718229; doi:10.1038/s41467-020-20028-z)
Supplement: Supplementary file 10 — Source Data [file 41467_2020_20028_MOESM10_ESM.zip › Source Data/Source Data Support Supplementary Figure 8.xlsx]

## Sheet: 8a, b
	PC1	PC2	PC3	PC4	PC5	PC6	PC7	PC8	PC9	PC10	PC11	PC12	PC13	PC14	PC15	PC16
XBP1_15WEEK_WT1	-4.5311	-4.1391	1.0271	-1.6868	0.99375	-1.266	0.24572	-2.0282	0.11881	-0.67657	0.69837	-2.2899	-1.0184	-0.53376	2.2075	2.2204e-16
XBP1_15WEEK_WT2	9.5377	-2.3883	4.6748	-1.775	2.8876	-1.9385	-2.6233	0.81101	-0.42527	3.3752	-1.139	0.44633	-0.076543	0.62066	0.23181	1.0877e-15
XBP1_15WEEK_WT3	-0.71131	-3.5955	-0.69567	0.64199	-1.2403	-0.87459	-1.0007	-0.88658	1.0355	0.58671	3.697	1.9857	-1.074	-0.53108	-0.66356	-1.1068e-15
XBP1_15WEEK_WT4	-1.6934	-4.1389	1.1681	8.3773	1.859	0.54951	-0.76343	-0.21286	0.66808	-1.1018	-0.77629	0.28652	0.79231	1.0662	0.33918	-3.5388e-16
XBP1_15WEEK_LKO1	5.3232	1.6884	-4.5995	2.1507	0.92597	-2.4558	0.6285	2.4334	1.0531	-0.21523	-1.0729	-1.0362	-2.2903	-1.0505	-0.92337	1.249e-16
XBP1_15WEEK_LKO2	-6.3912	3.5964	-0.40902	0.6937	-1.0964	0.92346	2.0659	1.9077	2.6182	2.197	1.1142	-0.82973	1.8753	-0.48888	0.81058	3.4087e-15
XBP1_15WEEK_LKO3	7.9713	5.1055	-3.03	1.2611	-1.5956	-1.1347	2.6088	-0.65406	-2.4693	0.62061	1.0758	-0.067194	-0.4324	2.3129	0.64117	1.0235e-15
XBP1_15WEEK_LKO4	2.4603	5.6467	-0.25558	0.9222	1.6621	-2.4935	0.32169	-2.8087	-0.74898	-0.30426	-0.93328	1.2178	1.1782	-2.2214	0.16934	1.8648e-15
XBP1_30WEEK_WT1	-1.1745	-5.244	-1.1513	-2.054	1.241	-1.4613	2.6777	-0.7023	-0.78969	-0.19766	0.25521	-1.3346	1.6669	0.32118	-2.3349	-1.2056e-16
XBP1_30WEEK_WT2	13.514	-2.9026	-0.2992	-2.9175	1.9439	3.2881	3.771	1.2414	0.51254	-1.4766	-0.51178	1.6131	-0.029603	-0.24604	0.86715	3.0809e-15
XBP1_30WEEK_WT3	-0.50114	-3.968	-3.2122	-0.095731	-6.983	1.6863	-0.57805	-1.1613	-0.24936	1.182	-2.3323	0.26001	-0.097337	-0.43163	0.053229	-4.0037e-15
XBP1_30WEEK_WT4	7.8147	2.9342	10.123	0.73204	-3.4759	1.157	-0.15829	0.55227	-0.47696	-1.2962	0.53266	-0.94884	-0.31466	-0.51219	-0.79611	6.5312e-16
XBP1_30WEEK_LKO1	-4.2202	4.229	-1.1204	-0.95217	3.115	5.2629	-1.4399	-2.3778	1.0475	0.66313	-0.27024	-0.56342	-0.99974	0.63527	-1.006	-1.2768e-15
XBP1_30WEEK_LKO2	-0.79436	0.0043639	-4.015	-0.49658	0.73534	2.1014	-4.3462	2.3044	-2.9148	-0.81296	1.1019	-0.44785	0.9763	-0.82605	0.33155	7.7542e-16
XBP1_30WEEK_LKO3	-26.246	0.73386	2.9783	-1.1475	0.45764	-0.60063	1.7191	1.4173	-1.4422	-0.23058	-0.88842	1.2719	-0.87637	0.27911	-0.011301	-5.1521e-15
XBP1_30WEEK_LKO4	-0.35825	2.438	-1.1837	-3.6538	-1.4302	-2.7437	-3.1285	0.16435	2.4628	-2.3129	-0.55091	0.43638	0.7204	1.6062	0.083747	3.7123e-16
