# Supplementary material for: XBP1 links the 12-hour clock to NAFLD and regulation of membrane fluidity and lipid homeostasis
Source: Nat Commun. 2020 Dec 4;11:6215. doi: 10.1038/s41467-020-20028-z (PMC7718229; doi:10.1038/s41467-020-20028-z)
Supplement: Supplementary file 10 — Source Data [file 41467_2020_20028_MOESM10_ESM.zip › Source Data/Source Data Support Supplementary Figure 9.xlsx]

## Sheet: 9 correlation_table
	lysoPC a C203	C8	C102	C101	C9	C121	C61	C12-DC	C3	C5	C51-DC	C142-OH	C161-OH	C162	C162-OH	C18	C16	C182	C141	C16-OH	C141-OH	C142	SM C202	C0	C3-OH	C4	C6 C41-DC	lysoPC a C140	SM C261	C181	C14	C161	C12	C181-OH	PC ae C301	C7-DC	lysoPC a C182	C51	H1	C31	SM C260	C41	lysoPC a C181	C2	C10	PC ae C423	lysoPC a C160	lysoPC a C161	lysoPC a C180
lysoPC a C203	1	0.29013	0.1966	0.10052	0.13452	-0.32301	-0.16977	0.064754	0.25166	0.63529	0.26884	-0.46362	-0.35086	-0.080062	0.0014815	-0.35	-0.24412	-0.19293	0.022157	-0.16741	-0.098668	-0.34767	-0.13288	0.10309	0.21495	0.25588	0.11046	0.18423	0.051924	0.032353	-0.22009	-0.15623	-0.035346	-0.13146	-0.2651	-0.10612	0.063282	0.25997	0.0088235	0.25163	0.17792	0.20119	0.67059	0.1	0.06958	0.13235	0.13529	0.12059	0.36203
C8	0.29013	1	0.43746	0.33383	0.21836	-0.020679	-0.15105	0.2336	-0.22108	0.18409	0.20636	-0.10864	0.083026	0.05865	0.30342	0.23564	0.35493	0.39159	0.48373	0.086797	0.35258	0.15965	-0.42358	-0.22861	-0.11511	0.58027	0.78245	0.26421	-0.23006	0.49632	0.38462	0.39779	0.25	0.2855	0.35029	0.20443	0.10022	0.0044379	-0.27688	0.35219	0.024499	0.054815	0.12371	0.33726	0.24611	-0.08542	0.0162	-0.005891	-0.0081061
C102	0.1966	0.43746	1	0.45914	0.33581	0.42698	0.59577	0.69601	0.17086	0.40355	0.41351	0.23376	-0.022321	-0.18629	0.23381	-0.050259	-0.020695	0.17099	0.38456	-0.01787	0.59358	0.13659	-0.44469	-0.17469	0.0022507	0.29417	0.38638	-0.0088889	-0.42783	0.47599	0.28062	0.40667	0.42487	0.32368	0.096966	-0.21037	-0.2108	0.09948	-0.27199	0.28722	0.025335	0.17844	0.010348	0.33999	0.42485	0.10495	-0.096084	-0.14043	-0.0051776
C101	0.10052	0.33383	0.45914	1	0.60698	0.55152	0.27655	0.56509	0.38462	0.53068	0.60134	0.041823	-0.12574	-0.31669	-0.27923	-0.2986	-0.27495	-0.18209	0.17966	-0.11169	0.45533	0.54787	-0.16615	-0.20652	-0.20781	0.38434	0.48039	0.19704	-0.077499	0.014782	0.15813	0.073334	0.12657	0.16481	0.025167	-0.039259	-0.38388	-0.22717	-0.01626	-0.41216	-0.54322	0.3658	0.3326	0.4952	0.56176	0.53955	0.41242	0.46712	0.47042
C9	0.13452	0.21836	0.33581	0.60698	1	0.56412	0.37559	0.49557	0.49187	0.37842	0.31032	0.004481	-0.12723	-0.30179	-0.20849	-0.136	0.045825	-0.0051814	0.013363	-0.21742	0.32158	0.17398	-0.57501	0.24501	0.14104	0.15521	0.17839	0.57111	-0.070382	0.039912	0.10542	0.01037	0.15026	0.22272	-0.22576	0.40741	0.15089	-0.086117	-0.16556	-0.052568	-0.34203	0.75836	0.47599	0.49964	0.71131	0.36216	0.59129	0.50851	0.49631
C121	-0.32301	-0.020679	0.42698	0.55152	0.56412	1	0.46294	0.69004	0.3845	0.18879	0.36519	0.33607	0.043801	-0.18885	-0.34696	-0.18584	-0.16962	0.0088626	0.11037	0.12407	0.4858	0.44082	-0.14465	-0.011817	-0.0052399	0.15634	0.21196	0.14708	-0.069436	0.014749	0.3037	0.19512	0.34712	0.25778	-0.095273	-0.065041	-0.22583	-0.057037	-0.19469	-0.13379	-0.48179	0.55935	0.036873	0.39528	0.51225	0.35693	0.28614	0.20059	0.21328
C61	-0.16977	-0.15105	0.59577	0.27655	0.37559	0.46294	1	0.74559	0.50439	0.42747	0.55422	0.29792	-0.10071	-0.34386	0.016798	-0.22283	-0.26982	-0.20266	-0.12637	-0.22296	0.235	0.051643	-0.37417	0.051615	0.01154	-0.10156	-0.10475	-0.091152	-0.27247	-0.12582	-0.18575	-0.17395	0.034916	0.065471	-0.23986	-0.22256	-0.38379	0.24742	0.054571	0.13047	-0.16582	0.17917	-0.24405	0.056086	0.34029	0.13036	-0.16523	-0.2107	-0.089501
C12-DC	0.064754	0.2336	0.69601	0.56509	0.49557	0.69004	0.74559	1	0.41384	0.59014	0.68589	0.059482	-0.28075	-0.36203	-0.27428	-0.47682	-0.44003	-0.31393	-0.056172	-0.17495	0.37776	0.13522	-0.31785	-0.11127	-0.040333	0.3635	0.37951	0.095133	-0.17084	-0.13098	-0.10421	-0.14307	0.018423	-0.036955	-0.26824	-0.39454	-0.5486	0.10052	-0.21486	0.081158	-0.34571	0.40119	0.080942	0.3738	0.44371	0.31347	0.022075	-0.00883	0.14507
C3	0.25166	-0.22108	0.17086	0.38462	0.49187	0.3845	0.50439	0.41384	1	0.67108	0.57946	0.045355	0.015556	-0.16914	-0.17198	-0.34437	-0.38116	-0.19971	0.011826	-0.054115	0.017205	0.32666	0	0.4451	0.46681	-0.26637	-0.34635	0.12979	0.045664	-0.22958	-0.059128	-0.19027	-0.016949	0.25425	-0.3972	-0.039086	-0.25184	0.39838	0.50625	0.045509	-0.4288	0.39009	0.17807	0.014717	0.21037	0.27815	0.16188	0.077999	0.2975
C5	0.63529	0.18409	0.40355	0.53068	0.37842	0.18879	0.42747	0.59014	0.67108	1	0.87298	-0.19318	-0.28128	-0.2728	-0.078521	-0.47941	-0.51765	-0.35199	0	-0.19112	0.20033	0.013664	-0.21067	0.050074	0.019405	0.30294	0.20029	0.2196	0.11329	-0.16765	-0.23338	-0.32277	-0.04271	0	-0.32695	-0.27266	-0.39735	0.37667	0.30882	0.1531	-0.24019	0.32101	0.41765	0.16765	0.30497	0.39118	0.067647	0.05	0.37969
C51-DC	0.26884	0.20636	0.41351	0.60134	0.31032	0.36519	0.55422	0.68589	0.57946	0.87298	1	0.023135	-0.14498	-0.33507	-0.049107	-0.35008	-0.48597	-0.28402	0.015579	-0.13839	0.31534	0.21273	-0.25067	-0.19897	-0.18517	0.30872	0.31139	0.094745	0.11142	-0.24225	-0.17136	-0.26055	0.036982	0.0074184	-0.11243	-0.25463	-0.50407	0.36573	0.32201	0.13018	-0.36486	0.16048	0.073856	0.069425	0.36431	0.35451	-0.053176	-0.090104	0.16778
C142-OH	-0.46362	-0.10864	0.23376	0.041823	0.004481	0.33607	0.29792	0.059482	0.045355	-0.19318	0.023135	1	0.79208	0.58277	0.4027	0.53941	0.35515	0.4896	0.55971	0.7268	0.47811	0.56762	0.050761	0.16593	-0.1448	-0.11888	-0.050597	-0.42444	-0.55646	0.38635	0.5515	0.46837	0.52904	0.5224	0.21281	0.073718	0.077327	0.28956	0.25113	-0.0022975	-0.25843	0.15322	-0.36406	-0.080242	0.16156	-0.18426	-0.15603	-0.25261	-0.15168
C161-OH	-0.35086	0.083026	-0.022321	-0.12574	-0.12723	0.043801	-0.10071	-0.28075	0.015556	-0.28128	-0.14498	0.79208	1	0.77463	0.61894	0.75205	0.5522	0.72647	0.70632	0.81134	0.38979	0.62587	0.16803	0.37955	0.17581	-0.14508	-0.037806	-0.22626	-0.32709	0.54035	0.69889	0.56529	0.45516	0.69963	0.42921	0.26484	0.28149	0.40744	0.51222	0.23729	-0.097015	0.021593	-0.31977	-0.13028	-0.071535	-0.30793	-0.14656	-0.26055	-0.15704
C162	-0.080062	0.05865	-0.18629	-0.31669	-0.30179	-0.18885	-0.34386	-0.36203	-0.16914	-0.2728	-0.33507	0.58277	0.77463	1	0.39432	0.53819	0.43145	0.47366	0.62398	0.84391	0.15826	0.3421	0.44112	0.43282	0.085028	0.0059305	-0.030439	-0.25632	-0.40689	0.4611	0.55846	0.39302	0.17892	0.40358	0.051226	0.028232	0.18027	0.28072	0.32766	0.11156	-0.076981	0.11111	-0.074131	-0.072649	-0.29328	-0.33804	-0.18385	-0.22832	-0.030416
C162-OH	0.0014815	0.30342	0.23381	-0.27923	-0.20849	-0.34696	0.016798	-0.27428	-0.17198	-0.078521	-0.049107	0.4027	0.61894	0.39432	1	0.78373	0.64743	0.76559	0.58185	0.41493	0.44731	0.025237	-0.2808	0.20994	0.082709	-0.15408	0.012611	0.0089088	-0.18388	0.66668	0.4256	0.40832	0.36054	0.50521	0.4414	0.21827	0.39067	0.40402	0.36445	0.56732	0.39283	-0.31595	-0.29779	-0.33927	-0.19761	-0.5615	-0.46668	-0.5289	-0.45961
C18	-0.35	0.23564	-0.050259	-0.2986	-0.136	-0.18584	-0.22283	-0.47682	-0.34437	-0.47941	-0.35008	0.53941	0.75205	0.53819	0.78373	1	0.91471	0.89985	0.62925	0.50668	0.35132	0.18978	-0.11668	0.16053	0.0029854	-0.24118	-0.029455	0.030951	-0.28794	0.69412	0.69425	0.63228	0.40354	0.49188	0.45803	0.56301	0.58867	0.15657	0.16765	0.33349	0.26094	-0.2071	-0.38235	-0.27941	-0.13028	-0.56765	-0.27059	-0.35588	-0.4518
C16	-0.24412	0.35493	-0.020695	-0.27495	0.045825	-0.16962	-0.26982	-0.44003	-0.38116	-0.51765	-0.48597	0.35515	0.5522	0.43145	0.64743	0.91471	1	0.88513	0.54653	0.38075	0.23471	0.05162	-0.24308	0.22533	0.052245	-0.19706	0.020619	0.14002	-0.38549	0.73235	0.66766	0.61901	0.39028	0.45052	0.34757	0.67797	0.72406	0.019203	-0.12353	0.27588	0.30839	-0.051776	-0.18824	-0.11471	-0.050334	-0.55882	-0.10294	-0.17059	-0.37233
C182	-0.19293	0.39159	0.17099	-0.18209	-0.0051814	0.0088626	-0.20266	-0.31393	-0.19971	-0.35199	-0.28402	0.4896	0.72647	0.47366	0.76559	0.89985	0.88513	1	0.74409	0.57939	0.45439	0.26684	-0.21585	0.22861	0.15622	-0.14728	0.083333	0.078229	-0.30176	0.83211	0.81139	0.7631	0.62758	0.70562	0.49705	0.51661	0.62196	0.22411	0.070692	0.43797	0.23609	-0.053334	-0.24153	-0.12077	-0.029652	-0.50221	-0.17084	-0.28719	-0.36772
C141	0.022157	0.48373	0.38456	0.17966	0.013363	0.11037	-0.12637	-0.056172	0.011826	0	0.015579	0.55971	0.70632	0.62398	0.58185	0.62925	0.54653	0.74409	1	0.71057	0.63518	0.56576	0.063481	0.10281	0.029237	0.026588	0.2071	0.023686	-0.4204	0.7873	0.89318	0.80015	0.48595	0.69733	0.21894	0.12805	0.10347	0.10386	0.20532	0.22306	-0.20626	0.015602	-0.17578	-0.035451	-0.047584	-0.34712	-0.26293	-0.32497	-0.17443
C16-OH	-0.16741	0.086797	-0.01787	-0.11169	-0.21742	0.12407	-0.22296	-0.17495	-0.054115	-0.19112	-0.13839	0.7268	0.81134	0.84391	0.41493	0.50668	0.38075	0.57939	0.71057	1	0.4089	0.53762	0.32325	0.34274	-0.0082709	-0.017778	0.049704	-0.30141	-0.35032	0.45186	0.63319	0.43802	0.42953	0.55506	0.15134	-0.081664	0.11713	0.28348	0.31705	0.035124	-0.28155	0.11624	-0.1363	-0.14223	-0.21924	-0.36445	-0.2163	-0.27112	-0.13418
C141-OH	-0.098668	0.35258	0.59358	0.45533	0.32158	0.4858	0.235	0.37776	0.017205	0.20033	0.31534	0.47811	0.38979	0.15826	0.44731	0.35132	0.23471	0.45439	0.63518	0.4089	1	0.38276	-0.29982	-0.051652	-0.17678	0.21677	0.39675	0.33412	-0.051985	0.51875	0.55935	0.439	0.38852	0.44823	0.17217	-0.092893	-0.096497	-0.062317	0.086708	0.13484	-0.25698	0.18723	-0.037374	0.10764	0.23101	-0.098668	-0.1495	-0.18837	-0.057599
C142	-0.34767	0.15965	0.13659	0.54787	0.17398	0.44082	0.051643	0.13522	0.32666	0.013664	0.21273	0.56762	0.62587	0.3421	0.025237	0.18978	0.05162	0.26684	0.56576	0.53762	0.38276	1	0.26433	0.079064	0.041608	0.030364	0.17333	-0.19476	-0.2461	0.19889	0.56881	0.43061	0.30029	0.59397	0.28661	0.034996	-0.24765	0.02135	0.38411	-0.27465	-0.64594	0.13745	-0.19281	0.17004	0.17118	0.14879	0.13816	0.11538	0.15041
SM C202	-0.13288	-0.42358	-0.44469	-0.16615	-0.57501	-0.14465	-0.37417	-0.31785	0	-0.21067	-0.25067	0.050761	0.16803	0.44112	-0.2808	-0.11668	-0.24308	-0.21585	0.063481	0.32325	-0.29982	0.26433	1	0.13632	0.15791	-0.27873	-0.35541	-0.42064	-0.019072	-0.17177	0.083013	-0.030858	-0.37002	-0.19858	-0.21909	-0.42064	-0.38597	-0.07813	0.30466	-0.41425	-0.19932	-0.27223	-0.13612	-0.2528	-0.62317	-0.084266	-0.21715	-0.11344	-0.061625
C0	0.10309	-0.22861	-0.17469	-0.20652	0.24501	-0.011817	0.051615	-0.11127	0.4451	0.050074	-0.19897	0.16593	0.37955	0.43282	0.20994	0.16053	0.22533	0.22861	0.10281	0.34274	-0.051652	0.079064	0.13632	1	0.67495	-0.34168	-0.41962	0.10701	-0.14655	0.16789	0.12722	-0.10923	-0.056047	0.33802	-0.2618	0.14391	0.29919	0.42752	0.41384	0.13663	0.031924	0.42593	0.30781	0.013255	-0.16457	-0.17379	0.14138	0.089838	0.16802
C3-OH	0.21495	-0.11511	0.0022507	-0.20781	0.14104	-0.0052399	0.01154	-0.040333	0.46681	0.019405	-0.18517	-0.1448	0.17581	0.085028	0.082709	0.0029854	0.052245	0.15622	0.029237	-0.0082709	-0.17678	0.041608	0.15791	0.67495	1	-0.41945	-0.43801	0.1107	0.010381	0.11195	0.094458	0.080784	-0.10464	0.19042	-0.091937	0.10771	0.19644	0.37858	0.25525	0.38312	0.21445	0.12763	0.14031	-0.047767	-0.19159	-0.1433	0.074635	-0.029854	0.016432
C4	0.25588	0.58027	0.29417	0.38434	0.15521	0.15634	-0.10156	0.3635	-0.26637	0.30294	0.30872	-0.11888	-0.14508	0.0059305	-0.15408	-0.24118	-0.19706	-0.14728	0.026588	-0.017778	0.21677	0.030364	-0.27873	-0.34168	-0.41945	1	0.91458	0.086957	-0.0015734	0.12059	-0.0059085	0.023581	0.25184	0.054653	0.30044	-0.086957	-0.098602	0.029542	-0.30294	0.086403	0.016309	0.38758	0.43235	0.73529	0.53739	0.56765	0.40294	0.40588	0.54599
C6 C41-DC	0.11046	0.78245	0.38638	0.48039	0.17839	0.21196	-0.10475	0.37951	-0.34635	0.20029	0.31139	-0.050597	-0.037806	-0.030439	0.012611	-0.029455	0.020619	0.083333	0.2071	0.049704	0.39675	0.17333	-0.35541	-0.41962	-0.43801	0.91458	1	0.13948	-0.062243	0.26804	0.18417	0.18967	0.29794	0.14201	0.44322	-0.0088561	-0.080324	-0.069527	-0.34462	0.093362	-0.034893	0.22222	0.25184	0.62003	0.47073	0.3461	0.2592	0.27393	0.29329
lysoPC a C140	0.18423	0.26421	-0.0088889	0.19704	0.57111	0.14708	-0.091152	0.095133	0.12979	0.2196	0.094745	-0.42444	-0.22626	-0.25632	0.0089088	0.030951	0.14002	0.078229	0.023686	-0.30141	0.33412	-0.19476	-0.42064	0.10701	0.1107	0.086957	0.13948	1	0.52985	0.05748	0.078461	-0.053176	-0.19852	0.028868	-0.23173	0.30355	0.15413	-0.30348	-0.036846	0.19446	-0.092869	0.29948	0.30509	0.14149	0.15356	0.033898	0.18865	0.1577	0.1792
SM C261	0.051924	-0.23006	-0.42783	-0.077499	-0.070382	-0.069436	-0.27247	-0.17084	0.045664	0.11329	0.11142	-0.55646	-0.32709	-0.40689	-0.18388	-0.28794	-0.38549	-0.30176	-0.4204	-0.35032	-0.051985	-0.2461	-0.019072	-0.14655	0.010381	-0.0015734	-0.062243	0.52985	1	-0.47518	-0.40301	-0.43996	-0.31988	-0.24655	0.0015758	-0.10329	-0.094476	-0.17622	0.26277	0.041358	-0.0079317	-0.16303	0.084966	-0.16521	-0.16315	0.19353	0.066085	0.083393	0.1055
C181	0.032353	0.49632	0.47599	0.014782	0.039912	0.014749	-0.12582	-0.13098	-0.22958	-0.16765	-0.24225	0.38635	0.54035	0.4611	0.66668	0.69412	0.73235	0.83211	0.7873	0.45186	0.51875	0.19889	-0.17177	0.16789	0.11195	0.12059	0.26804	0.05748	-0.47518	1	0.82276	0.83272	0.61414	0.67947	0.41679	0.32719	0.44886	0.12112	-0.1	0.3638	0.33507	0.073966	-0.0029412	0.22059	0.096227	-0.25	-0.067647	-0.12353	-0.11332
C14	-0.22009	0.38462	0.28062	0.15813	0.10542	0.3037	-0.18575	-0.10421	-0.059128	-0.23338	-0.17136	0.5515	0.69889	0.55846	0.4256	0.69425	0.66766	0.81139	0.89318	0.63319	0.55935	0.56881	0.083013	0.12722	0.094458	-0.0059085	0.18417	0.078461	-0.40301	0.82276	1	0.90378	0.56731	0.70994	0.30326	0.34863	0.28012	0.0096439	0.026588	0.15835	-0.11392	0.13596	-0.16839	0.1226	0.070632	-0.23338	-0.047268	-0.13294	-0.12121
C161	-0.15623	0.39779	0.40667	0.073334	0.01037	0.19512	-0.17395	-0.14307	-0.19027	-0.32277	-0.26055	0.46837	0.56529	0.39302	0.40832	0.63228	0.61901	0.7631	0.80015	0.43802	0.439	0.43061	-0.030858	-0.10923	0.080784	0.023581	0.18967	-0.053176	-0.43996	0.83272	0.90378	1	0.66494	0.64767	0.45018	0.3678	0.3385	-0.032569	-0.1636	0.24839	0.092126	-0.0014826	-0.23287	0.15328	0.16246	-0.17097	-0.029477	-0.13265	-0.14676
C12	-0.035346	0.25	0.42487	0.12657	0.15026	0.34712	0.034916	0.018423	-0.016949	-0.04271	0.036982	0.52904	0.45516	0.17892	0.36054	0.40354	0.39028	0.62758	0.48595	0.42953	0.38852	0.30029	-0.37002	-0.056047	-0.10464	0.25184	0.29794	-0.19852	-0.31988	0.61414	0.56731	0.66494	1	0.71524	0.56711	0.36679	0.49521	0.33062	-0.11782	0.27705	0.15219	0.2926	0.04271	0.31075	0.53225	0.16053	0.26362	0.1134	0.13117
C181-OH	-0.13146	0.2855	0.32368	0.16481	0.22272	0.25778	0.065471	-0.036955	0.25425	0	0.0074184	0.5224	0.69963	0.40358	0.50521	0.49188	0.45052	0.70562	0.69733	0.55506	0.44823	0.59397	-0.19858	0.33802	0.19042	0.054653	0.14201	0.028868	-0.24655	0.67947	0.70994	0.64767	0.71524	1	0.44157	0.33383	0.31412	0.29451	0.30429	0.28168	-0.099777	0.26523	-0.078287	0.26736	0.26692	0.026588	0.14328	0.033974	0.12343
PC ae C301	-0.2651	0.35029	0.096966	0.025167	-0.22576	-0.095273	-0.23986	-0.26824	-0.3972	-0.32695	-0.11243	0.21281	0.42921	0.051226	0.4414	0.45803	0.34757	0.49705	0.21894	0.15134	0.17217	0.28661	-0.21909	-0.2618	-0.091937	0.30044	0.44322	-0.23173	0.0015758	0.41679	0.30326	0.45018	0.56711	0.44157	1	0.33727	0.37067	0.17973	0.041237	0.23682	0.38976	-0.25778	-0.18704	0.20766	0.23796	0.11635	0.162	0.11487	-0.03832
C7-DC	-0.10612	0.20443	-0.21037	-0.039259	0.40741	-0.065041	-0.22256	-0.39454	-0.039086	-0.27266	-0.25463	0.073718	0.26484	0.028232	0.21827	0.56301	0.67797	0.51661	0.12805	-0.081664	-0.092893	0.034996	-0.42064	0.14391	0.10771	-0.086957	-0.0088561	0.30355	-0.10329	0.32719	0.34863	0.3678	0.36679	0.33383	0.33727	1	0.80531	0.072539	-0.075166	0.1899	0.23477	0.24092	0.10759	0.15623	0.42285	0.020634	0.45837	0.32867	0.12906
lysoPC a C182	0.063282	0.10022	-0.2108	-0.38388	0.15089	-0.22583	-0.38379	-0.5486	-0.25184	-0.39735	-0.50407	0.077327	0.28149	0.18027	0.39067	0.58867	0.72406	0.62196	0.10347	0.11713	-0.096497	-0.24765	-0.38597	0.29919	0.19644	-0.098602	-0.080324	0.15413	-0.094476	0.44886	0.28012	0.3385	0.49521	0.31412	0.37067	0.80531	1	0.21138	-0.16188	0.32691	0.54304	0.20578	0.24135	0.058867	0.21482	-0.16924	0.35173	0.22222	0.04271
C51	0.25997	0.0044379	0.09948	-0.22717	-0.086117	-0.057037	0.24742	0.10052	0.39838	0.37667	0.36573	0.28956	0.40744	0.28072	0.40402	0.15657	0.019203	0.22411	0.10386	0.28348	-0.062317	0.02135	-0.07813	0.42752	0.37858	0.029542	-0.069527	-0.30348	-0.17622	0.12112	0.0096439	-0.032569	0.33062	0.29451	0.17973	0.072539	0.21138	1	0.48302	0.62806	0.29189	0.1575	0.045791	-0.07681	0.098142	-0.0014771	-0.073856	-0.24225	0.020695
H1	0.0088235	-0.27688	-0.27199	-0.01626	-0.16556	-0.19469	0.054571	-0.21486	0.50625	0.30882	0.32201	0.25113	0.51222	0.32766	0.36445	0.16765	-0.12353	0.070692	0.20532	0.31705	0.086708	0.38411	0.30466	0.41384	0.25525	-0.30294	-0.34462	-0.036846	0.26277	-0.1	0.026588	-0.1636	-0.11782	0.30429	0.041237	-0.075166	-0.16188	0.48302	1	0.11369	-0.21053	-0.14793	-0.15	-0.37059	-0.27536	-0.047059	-0.20882	-0.23529	0.01766
C31	0.25163	0.35219	0.28722	-0.41216	-0.052568	-0.13379	0.13047	0.081158	0.045509	0.1531	0.13018	-0.0022975	0.23729	0.11156	0.56732	0.33349	0.27588	0.43797	0.22306	0.035124	0.13484	-0.27465	-0.41425	0.13663	0.38312	0.086403	0.093362	0.19446	0.041358	0.3638	0.15835	0.24839	0.27705	0.28168	0.23682	0.1899	0.32691	0.62806	0.11369	1	0.50433	-0.034309	-0.15613	-0.093983	0.032809	-0.25466	-0.28043	-0.47749	-0.25409
SM C260	0.17792	0.024499	0.025335	-0.54322	-0.34203	-0.48179	-0.16582	-0.34571	-0.4288	-0.24019	-0.36486	-0.25843	-0.097015	-0.076981	0.39283	0.26094	0.30839	0.23609	-0.20626	-0.28155	-0.25698	-0.64594	-0.19932	0.031924	0.21445	0.016309	-0.034893	-0.092869	-0.0079317	0.33507	-0.11392	0.092126	0.15219	-0.099777	0.38976	0.23477	0.54304	0.29189	-0.21053	0.50433	1	-0.25653	0.071166	0.0088958	-0.077612	-0.1112	-0.042996	-0.074131	-0.16692
C41	0.20119	0.054815	0.17844	0.3658	0.75836	0.55935	0.17917	0.40119	0.39009	0.32101	0.16048	0.15322	0.021593	0.11111	-0.31595	-0.2071	-0.051776	-0.053334	0.015602	0.11624	0.18723	0.13745	-0.27223	0.42593	0.12763	0.38758	0.22222	0.29948	-0.16303	0.073966	0.13596	-0.0014826	0.2926	0.26523	-0.25778	0.24092	0.20578	0.1575	-0.14793	-0.034309	-0.25653	1	0.66865	0.68196	0.67461	0.5148	0.70563	0.59764	0.73946
lysoPC a C181	0.67059	0.12371	0.010348	0.3326	0.47599	0.036873	-0.24405	0.080942	0.17807	0.41765	0.073856	-0.36406	-0.31977	-0.074131	-0.29779	-0.38235	-0.18824	-0.24153	-0.17578	-0.1363	-0.037374	-0.19281	-0.13612	0.30781	0.14031	0.43235	0.25184	0.30509	0.084966	-0.0029412	-0.16839	-0.23287	0.04271	-0.078287	-0.18704	0.10759	0.24135	0.045791	-0.15	-0.15613	0.071166	0.66865	1	0.56176	0.39675	0.5	0.70588	0.72059	0.7844
C2	0.1	0.33726	0.33999	0.4952	0.49964	0.39528	0.056086	0.3738	0.014717	0.16765	0.069425	-0.080242	-0.13028	-0.072649	-0.33927	-0.27941	-0.11471	-0.12077	-0.035451	-0.14223	0.10764	0.17004	-0.2528	0.013255	-0.047767	0.73529	0.62003	0.14149	-0.16521	0.22059	0.1226	0.15328	0.31075	0.26736	0.20766	0.15623	0.058867	-0.07681	-0.37059	-0.093983	0.0088958	0.68196	0.56176	1	0.71948	0.75588	0.76176	0.75294	0.77263
C10	0.06958	0.24611	0.42485	0.56176	0.71131	0.51225	0.34029	0.44371	0.21037	0.30497	0.36431	0.16156	-0.071535	-0.29328	-0.19761	-0.13028	-0.050334	-0.029652	-0.047584	-0.21924	0.23101	0.17118	-0.62317	-0.16457	-0.19159	0.53739	0.47073	0.15356	-0.16315	0.096227	0.070632	0.16246	0.53225	0.26692	0.23796	0.42285	0.21482	0.098142	-0.27536	0.032809	-0.077612	0.67461	0.39675	0.71948	1	0.69728	0.718	0.59957	0.63112
PC ae C423	0.13235	-0.08542	0.10495	0.53955	0.36216	0.35693	0.13036	0.31347	0.27815	0.39118	0.35451	-0.18426	-0.30793	-0.33804	-0.5615	-0.56765	-0.55882	-0.50221	-0.34712	-0.36445	-0.098668	0.14879	-0.084266	-0.17379	-0.1433	0.56765	0.3461	0.033898	0.19353	-0.25	-0.23338	-0.17097	0.16053	0.026588	0.11635	0.020634	-0.16924	-0.0014771	-0.047059	-0.25466	-0.1112	0.5148	0.5	0.75588	0.69728	1	0.75882	0.75588	0.85357
lysoPC a C160	0.13529	0.0162	-0.096084	0.41242	0.59129	0.28614	-0.16523	0.022075	0.16188	0.067647	-0.053176	-0.15603	-0.14656	-0.18385	-0.46668	-0.27059	-0.10294	-0.17084	-0.26293	-0.2163	-0.1495	0.13816	-0.21715	0.14138	0.074635	0.40294	0.2592	0.18865	0.066085	-0.067647	-0.047268	-0.029477	0.26362	0.14328	0.162	0.45837	0.35173	-0.073856	-0.20882	-0.28043	-0.042996	0.70563	0.70588	0.76176	0.718	0.75882	1	0.95882	0.8624
lysoPC a C161	0.12059	-0.005891	-0.14043	0.46712	0.50851	0.20059	-0.2107	-0.00883	0.077999	0.05	-0.090104	-0.25261	-0.26055	-0.22832	-0.5289	-0.35588	-0.17059	-0.28719	-0.32497	-0.27112	-0.18837	0.11538	-0.11344	0.089838	-0.029854	0.40588	0.27393	0.1577	0.083393	-0.12353	-0.13294	-0.13265	0.1134	0.033974	0.11487	0.32867	0.22222	-0.24225	-0.23529	-0.47749	-0.074131	0.59764	0.72059	0.75294	0.59957	0.75588	0.95882	1	0.84915
lysoPC a C180	0.36203	-0.0081061	-0.0051776	0.47042	0.49631	0.21328	-0.089501	0.14507	0.2975	0.37969	0.16778	-0.15168	-0.15704	-0.030416	-0.45961	-0.4518	-0.37233	-0.36772	-0.17443	-0.13418	-0.057599	0.15041	-0.061625	0.16802	0.016432	0.54599	0.29329	0.1792	0.1055	-0.11332	-0.12121	-0.14676	0.13117	0.12343	-0.03832	0.12906	0.04271	0.020695	0.01766	-0.25409	-0.16692	0.73946	0.7844	0.77263	0.63112	0.85357	0.8624	0.84915	1
lysoPC a C204	0.51471	0.05891	0.045825	0.39912	0.6105	0.23599	-0.03638	0.22664	0.34879	0.46471	0.21861	-0.30908	-0.34938	-0.21053	-0.49631	-0.50294	-0.33824	-0.36377	-0.27031	-0.28742	-0.13754	-0.078948	-0.25928	0.14138	0.067172	0.50882	0.26215	0.30066	0.1243	-0.15294	-0.20237	-0.19307	0.15317	0.023634	-0.162	0.22697	0.1663	0.072379	-0.15882	-0.093983	-0.072649	0.79143	0.84412	0.71765	0.68839	0.78235	0.85294	0.79706	0.92421
C5-M-DC	-0.21471	0.11782	-0.19365	-0.0029564	0.4612	0.31269	-0.28498	-0.1663	-0.13981	-0.37059	-0.35155	0.12631	0.23095	0.14975	-0.12445	0.34412	0.48235	0.36377	0.044314	0.062224	0.01196	0.080466	-0.23659	0.18262	0.13584	0.17941	0.17231	0.30951	-0.064511	0.25882	0.39144	0.35962	0.37555	0.23634	0.23564	0.76345	0.67697	-0.017725	-0.31176	0.089435	0.12158	0.57693	0.29118	0.46471	0.51519	0.22941	0.65588	0.50882	0.35909
C5-DC C6-OH	-0.0014717	-0.090641	-0.002219	0.14719	0.54512	0.32915	-0.020479	0.03461	0.1134	-0.057395	-0.15965	0.029741	0.014074	-0.02003	-0.32024	-0.082414	0.016188	-0.041268	-0.16556	-0.18014	-0.056103	0.031906	-0.25947	0.1717	0.16507	0.32671	0.12822	0.24484	0.014959	0.077999	0.092388	0.1615	0.32277	0.21508	0.12012	0.50885	0.41753	0.026608	-0.20603	0.033373	0.10386	0.73206	0.48271	0.7167	0.72668	0.6652	0.83885	0.70935	0.74521
lysoPC a C170	0.31788	-0.16507	-0.11908	0.11243	0.47486	0.045019	-0.12515	-0.13255	0.27614	0.13392	-0.10495	-0.046099	0.02963	0.067509	-0.23277	-0.15158	-0.083885	-0.1238	-0.16112	-0.13418	-0.16906	-0.00075967	-0.15406	0.34783	0.28606	0.22222	-0.03832	0.18953	0.059048	-0.0014717	-0.051737	-0.0014749	0.21444	0.18404	0.020634	0.44469	0.42563	0.18108	0.07064	0.011377	0.10312	0.68469	0.66372	0.55923	0.5852	0.62399	0.81972	0.71082	0.838
C5-OH C3-DC-M	0.11938	-0.12251	-0.16445	-0.046667	0.30593	-0.04065	-0.097989	-0.18142	0.30089	0.0058954	-0.22206	0.040954	0.34941	0.31056	0.15293	0.15918	0.19897	0.18819	0.010363	0.11953	-0.053189	0.10727	0.066588	0.82804	0.68442	-0.079588	-0.18007	0.17504	-0.027596	0.2255	0.12879	-0.011078	0.013284	0.31458	0.081919	0.34047	0.41298	0.38194	0.35667	0.14736	0.24369	0.46331	0.47753	0.31982	0.10831	0.16802	0.47016	0.40825	0.44617
PC aa C260	-0.05	-0.13991	-0.16556	0.13304	-0.17739	-0.13864	-0.36229	-0.41354	-0.027962	-0.16176	-0.20532	0.1902	0.45301	0.29801	0.16889	0.17941	0.038235	0.17084	0.14771	0.25927	0.040364	0.41903	0.34679	0.243	0.24033	0.070588	0.029455	-0.26529	0.047203	0.24412	0.21123	0.20781	0.23859	0.34269	0.57879	0.11496	0.19426	0.16839	0.42059	-0.18645	0.18829	-0.0029586	0.23824	0.24706	0.044413	0.32353	0.38824	0.41471	0.38999
SM C223	-0.16618	-0.028163	-0.11436	0.38676	0.23899	0.15256	-0.038211	-0.020467	0.076753	0.023009	0.064198	0.5102	0.46454	0.4923	-0.086281	0.1355	0.048574	-0.011521	0.20158	0.36058	0.13774	0.54899	0.21129	0.22531	-0.16478	0.31446	0.22275	-0.20113	-0.35013	0.092036	0.24523	0.092239	0.1357	0.22854	0.1357	0.2037	0.010234	0.11042	0.26844	-0.37947	-0.31574	0.47705	0.28122	0.44484	0.39891	0.42183	0.48319	0.48319	0.57565
PC aa C381	-0.089772	0.020634	-0.14793	-0.28033	-0.18565	-0.090037	0.12363	0.017673	0.081738	0.15747	0.21951	-0.11004	0.079261	0.035609	0.15123	0.11332	0.033848	0.055269	-0.17812	-0.14752	-0.26854	-0.20435	-0.035677	0.1238	0.099338	0.18985	0.091378	-0.0029499	0.12754	0.029433	-0.062824	-0.11652	0.042004	0.087214	0.20781	0.19395	0.11635	0.57946	0.2443	0.5188	0.43621	-0.0007402	-0.12509	0.12362	0.053334	0.19426	-0.030905	-0.11038	0.0014728
PC aa C421	-0.23122	-0.23673	-0.22798	-0.23834	-0.45818	-0.20753	-0.099434	-0.39204	-0.025055	-0.082474	0.04142	0.2954	0.48778	0.29548	0.41915	0.45803	0.19882	0.30826	0.13905	0.19807	-0.053898	0.1186	0.29699	0.081858	0.050079	-0.12371	-0.15118	-0.31144	0.036243	0.23417	0.22411	0.19041	0.23746	0.22411	0.47345	0.20738	0.20192	0.51849	0.5405	0.23606	0.41501	-0.28889	-0.26068	-0.17968	-0.12306	0.044183	-0.13402	-0.18262	-0.11791
PC ae C362	-0.17941	-0.12371	-0.29269	-0.38877	-0.37399	-0.21387	-0.21373	-0.39588	-0.15747	-0.12941	-0.045791	0.23478	0.52111	0.3929	0.49483	0.52059	0.28824	0.38733	0.11522	0.25927	0.049334	-0.036437	0.1264	0.19588	0.092548	0.044118	-0.010309	-0.05748	0.2014	0.26471	0.20827	0.13265	0.22975	0.22895	0.47865	0.26087	0.3635	0.55835	0.48529	0.45021	0.49372	-0.11982	-0.12941	-0.1	-0.093266	-0.0088235	-0.076471	-0.17059	-0.055923
PC ae C406	-0.20588	-0.18557	-0.30451	-0.37103	-0.34886	-0.24041	-0.14401	-0.40471	-0.1089	-0.094118	-0.0059085	0.2437	0.5063	0.35138	0.52001	0.52059	0.26765	0.35199	0.094536	0.21186	0.065779	-0.04251	0.09399	0.19146	0.047767	-0.020588	-0.078056	-0.016212	0.24231	0.22059	0.16248	0.079588	0.17968	0.226	0.43299	0.26234	0.32524	0.5229	0.55882	0.41534	0.45072	-0.15237	-0.17353	-0.15588	-0.099188	-0.011765	-0.11176	-0.19412	-0.069169
SM OH C141	0.025018	-0.38983	-0.26332	-0.32693	-0.15237	-0.053137	-0.11681	-0.2106	0.082474	0.05298	-0.096823	0.083275	0.27852	0.39022	0.16754	0.12215	-0.019132	0.055269	-0.059128	0.18977	0.020197	-0.16637	0.26434	0.5129	0.28756	0.045622	-0.1776	0.10693	0.26532	0.12068	0.038433	-0.10693	0.013265	0.119	0.0066323	-0.0044248	0.19735	0.44124	0.43561	0.26547	0.36129	0.26351	0.25166	0.11921	-0.08889	0.1972	0.12068	0.063282	0.29308
SM C160	0.052941	-0.30781	-0.25425	-0.31634	-0.21582	-0.17994	-0.13643	-0.27667	0	0.076471	-0.028065	0.159	0.35086	0.43886	0.30223	0.25	0.055882	0.11046	0.019203	0.20445	0.061294	-0.16093	0.22039	0.39175	0.15524	0.085294	-0.11635	0.056006	0.20612	0.16765	0.063516	-0.058954	0.04271	0.096013	0.10015	0.064849	0.22517	0.4904	0.49412	0.3062	0.40179	0.15977	0.19118	0.041176	-0.063658	0.15294	0.047059	-0.014706	0.23841
SM OH C161	0.18235	-0.30928	-0.24538	-0.46564	-0.37695	-0.34513	-0.26982	-0.42531	-0.098602	0.0088235	-0.15805	0.11888	0.33902	0.48927	0.39557	0.28529	0.091176	0.17231	0.1034	0.26075	0.047839	-0.2581	0.26252	0.33579	0.17017	-0.0029412	-0.20471	0.013265	0.21871	0.23529	0.079764	0.023581	0.067747	0.085673	0.086893	-0.0088431	0.27079	0.44018	0.46176	0.35774	0.47741	0.0073966	0.15588	-0.11471	-0.22502	-0.0088235	-0.094118	-0.15	0.12215
SM C180	0.18985	-0.2874	-0.10429	-0.24039	-0.25444	-0.10923	-0.14259	-0.23196	0.053019	0.17366	0.042868	0.24388	0.36149	0.4785	0.31506	0.23841	0.038263	0.16654	0.18478	0.32617	0.15484	-0.10939	0.29191	0.32424	0.12324	0.069169	-0.12454	-0.05236	0.085029	0.2752	0.18847	0.086283	0.19455	0.13969	0.050847	-0.026549	0.18999	0.51885	0.45327	0.27988	0.35758	0.1584	0.22664	-0.00883	-0.069631	0.12215	-0.019132	-0.086829	0.2106
SM C181	0.044118	-0.36524	-0.20399	-0.24834	-0.1493	-0.072272	-0.069729	-0.25901	0.082414	0.11471	0.053176	0.27936	0.38491	0.37807	0.36445	0.34118	0.13824	0.2165	0.084196	0.26519	0.16445	-0.13057	0.17502	0.38439	0.12837	-0.073529	-0.21502	0.029477	0.1479	0.19706	0.13737	-0.0073692	0.15906	0.10192	0.070692	0.12822	0.29728	0.52733	0.5	0.25921	0.3588	0.14941	0.17059	-0.11471	-0.041452	0.05	-0.0029412	-0.082353	0.12215
lysoPC a C260	0.050037	0.21297	-0.16198	0.21376	-0.24409	-0.2952	-0.39517	-0.36745	-0.19293	0.045622	0.10939	0.066174	0.3163	0.22404	0.2135	0.26784	0.098602	0.14444	0.2003	0.081544	0.0059843	0.28716	0.18163	-0.20118	-0.2054	0.38705	0.36993	-0.16888	0.041727	0.24283	0.21064	0.22493	0.22034	0.18995	0.62933	0.27507	0.13697	0.19365	0.3429	-0.033373	0.22404	-0.1399	0.12951	0.24135	0.17778	0.37969	0.26049	0.28256	0.32032
lysoPC a C280	0.15894	0.12012	-0.12278	0.048077	-0.32249	-0.369	-0.44219	-0.3623	-0.3299	-0.01766	-0.12269	0.014127	0.23482	0.40283	0.15567	0.14717	0.036792	0.036109	0.15669	0.13566	-0.016457	0.085843	0.30975	-0.026529	-0.13967	0.47829	0.34709	-0.18142	-0.035429	0.31935	0.15447	0.1674	0.10906	0.11234	0.43699	0.047198	0.10015	0.12121	0.20603	-0.056128	0.34942	-0.0059216	0.31052	0.38999	0.060742	0.38116	0.26196	0.32524	0.43888
lysoPC a C240	0.04415	0.066323	-0.11908	0.17678	-0.2071	-0.087823	-0.33373	-0.20029	-0.20177	0.064754	0.1116	0.084762	0.24074	0.23146	0.02817	0.095659	-0.083885	-0.0066323	0.060606	0.077837	0.04563	0.18916	0.22542	-0.17539	-0.1688	0.52686	0.40825	-0.16298	0.1055	0.156	0.136	0.15266	0.23066	0.077606	0.53279	0.12537	0.079529	0.23725	0.23105	-0.001517	0.2552	0.077721	0.25754	0.40029	0.28149	0.5504	0.36939	0.35762	0.47644
lysoPC a C261	-0.051508	0.065586	-0.12574	-0.036243	-0.24113	-0.2524	-0.29429	-0.37776	-0.25258	-0.10155	-0.07391	0.22529	0.43112	0.38873	0.28318	0.37822	0.20603	0.22918	0.19069	0.13937	0.0082284	0.15193	0.13622	-0.044215	-0.10457	0.3635	0.2594	-0.18363	-0.060622	0.36203	0.27051	0.31416	0.31319	0.2609	0.59248	0.33702	0.29161	0.30821	0.28109	0.15625	0.40357	0.014804	0.091244	0.31935	0.23704	0.36645	0.27079	0.22958	0.338
PC aa C281	0.056047	-0.11226	-0.11861	-0.024463	-0.106	-0.030325	-0.18928	-0.18819	0.002952	0.14749	0.093333	0.17959	0.39273	0.3896	0.25335	0.22714	0.017699	0.14476	0.14889	0.21843	0.22491	0.074613	0.17228	0.22674	0.068119	0.31416	0.1514	0.097561	0.22646	0.26106	0.20889	0.10569	0.20236	0.24074	0.30576	0.10791	0.17122	0.41037	0.46755	0.23945	0.29071	0.23071	0.26549	0.26696	0.14848	0.37168	0.22566	0.16372	0.41476
PC aa C361	0.07064	-0.11791	-0.11539	-0.023669	-0.090238	0.0066421	-0.10315	-0.10898	0.072165	0.25018	0.24021	0.1844	0.36371	0.32493	0.26094	0.19868	-0.039735	0.1098	0.10791	0.19645	0.24162	0.042542	0.10379	0.18128	0.020913	0.31052	0.15033	0.11947	0.28737	0.1663	0.13895	0.022124	0.19455	0.19512	0.26455	0.085546	0.12813	0.49372	0.51656	0.30794	0.2463	0.21984	0.21781	0.18102	0.16741	0.35467	0.15894	0.075055	0.36082
PC aa C363	0.05	0.029455	-0.12565	0.048781	-0.076867	0	-0.23192	-0.13245	-0.092715	0.14706	0.16396	0.16494	0.35382	0.33804	0.18223	0.20294	0.0058824	0.1134	0.1034	0.18963	0.20481	0.095648	0.084266	0.067747	-0.067172	0.49118	0.34757	0.066323	0.21084	0.2	0.17282	0.091378	0.2489	0.17578	0.40795	0.16507	0.18396	0.40768	0.35588	0.23192	0.26094	0.2574	0.28824	0.34706	0.2798	0.44412	0.30882	0.23529	0.45475
PC ae C383	0.088235	-0.051546	-0.10495	-0.0073911	-0.14339	-0.11209	-0.20312	-0.23252	-0.010302	0.15	0.12556	0.17386	0.38935	0.35583	0.25186	0.24706	0.023529	0.13844	0.16544	0.14667	0.13754	0.10172	0.15233	0.088365	0.026869	0.33235	0.17231	0.014738	0.16364	0.25882	0.21123	0.17833	0.24153	0.23191	0.38881	0.19602	0.18543	0.43132	0.45588	0.26831	0.31877	0.14941	0.20294	0.25882	0.21318	0.41176	0.23529	0.15882	0.4106
PC aa C362	0.014706	-0.14433	-0.19808	-0.15669	-0.26017	-0.087021	-0.15007	-0.18543	-0.00883	0.15294	0.18759	0.15454	0.36122	0.32025	0.26667	0.22941	-0.026471	0.11046	0.047268	0.17038	0.10166	-0.0091093	0.18474	0.11782	0.03881	0.25	0.10309	-0.0088431	0.27535	0.12059	0.096013	0.013265	0.15611	0.10931	0.32695	0.081061	0.13539	0.54653	0.50294	0.35471	0.34694	0.060652	0.091176	0.073529	0.059217	0.27647	0.061765	-0.023529	0.22369
PC aa C406	-0.17647	-0.18409	-0.25573	-0.15373	-0.18626	-0.045723	-0.04396	-0.19279	0.036792	0.094118	0.20384	0.20804	0.41008	0.25056	0.30668	0.30588	0.041176	0.15464	0.0029542	0.12889	0.10016	0.048583	0.074543	0.13402	-0.0029854	0.16176	0.053019	0.045689	0.32098	0.070588	0.082719	-0.023581	0.15611	0.18759	0.37408	0.19897	0.16483	0.5229	0.56765	0.34258	0.28466	0.036983	-0.05	0.035294	0.10067	0.25882	0.061765	-0.029412	0.16041
PC aa C360	-0.15	-0.22533	-0.32964	-0.27643	-0.30156	-0.20207	-0.23647	-0.35762	-0.22075	-0.12647	-0.093059	0.21101	0.41008	0.40476	0.27556	0.33235	0.11176	0.13549	-0.029542	0.18075	0.016445	-0.050101	0.20418	0.17379	0	0.2	0.053019	-0.078114	0.18881	0.13824	0.070902	0.0044215	0.10309	0.06647	0.38881	0.17097	0.26343	0.40916	0.40882	0.2198	0.427	0.039942	0.073529	0.10294	0.025167	0.21765	0.12941	0.076471	0.21634
PC aa C380	-0.25294	-0.22975	-0.26608	-0.20399	-0.1966	-0.067847	-0.11824	-0.27226	-0.1457	-0.097059	-0.011817	0.18277	0.3627	0.24167	0.25482	0.32059	0.097059	0.14728	-0.064993	0.063705	0.071759	-0.028846	0.074543	0.10309	-0.019405	0.19118	0.066274	0.039794	0.29266	0.12647	0.084196	0.030951	0.15906	0.14033	0.43299	0.24024	0.25166	0.36633	0.39706	0.26224	0.40476	0.053255	-0.0058824	0.15	0.13472	0.30294	0.16471	0.094118	0.21192
PC ae C361	-0.064754	-0.12528	-0.17752	-0.099853	-0.2071	-0.017712	-0.17824	-0.18262	-0.11487	0.038263	0.10569	0.18216	0.34519	0.27523	0.20015	0.24724	0.025018	0.12528	0.0022173	0.13418	0.098741	0.009116	0.14757	0.05748	0.0022407	0.31052	0.18128	-0.05531	0.20391	0.15158	0.12343	0.073746	0.22771	0.083519	0.42962	0.16593	0.21502	0.47303	0.35026	0.27229	0.39541	0.11177	0.13687	0.19132	0.17778	0.34879	0.1972	0.11332	0.27541
PC aa C420	-0.082414	-0.060427	-0.33136	-0.23299	-0.086539	-0.15424	-0.2101	-0.36598	-0.023564	-0.014717	0.051737	0.2067	0.48668	0.32642	0.40253	0.50184	0.30758	0.35225	0.092388	0.16605	0.048622	0.002279	-0.035677	0.21297	0.082906	0.09713	0.025792	0.12316	0.22202	0.1972	0.19882	0.10619	0.24318	0.23134	0.41268	0.49484	0.47054	0.54546	0.48418	0.42323	0.37093	0.094746	0.039735	0	0.14593	0.12362	0.15158	0.01766	0.14286
PC ae C363	-0.21634	-0.15328	-0.28181	-0.33728	-0.36021	-0.17491	-0.26168	-0.40353	-0.25479	-0.21192	-0.13452	0.30708	0.54149	0.45847	0.41365	0.48859	0.26049	0.33972	0.10939	0.30319	0.077048	0.015193	0.1719	0.16654	0.027635	0.1457	0.058954	-0.12684	0.13542	0.27962	0.22469	0.16962	0.26603	0.21582	0.51658	0.23525	0.36082	0.47081	0.40324	0.32463	0.46886	-0.031829	-0.048565	0.03532	-0.008889	0.095659	0.047093	-0.033848	0.07511
PC ae C300	-0.22517	-0.15033	-0.27885	-0.08506	-0.125	-0.040591	-0.31705	-0.37923	-0.22386	-0.20603	-0.20178	0.18737	0.40149	0.35609	0.23129	0.41648	0.28992	0.28592	0.085736	0.18681	0.12043	0.060774	0.20109	0.22697	0.017179	0.17219	0.10096	0.058997	0.12912	0.33701	0.30082	0.18584	0.20781	0.20621	0.42004	0.33112	0.37482	0.20251	0.26784	0.042475	0.39393	0.14508	0.18543	0.26049	0.097039	0.25901	0.29581	0.27667	0.27835
PC aa C342	-0.25018	-0.085483	-0.35873	-0.27885	-0.22559	-0.15646	-0.23816	-0.35788	-0.243	-0.19279	-0.052476	0.11748	0.37186	0.19585	0.29949	0.41501	0.22369	0.24613	-0.096083	0.043737	-0.031417	-0.061533	-0.016217	0.042004	0	0.1869	0.12822	0.022124	0.29445	0.10449	0.069476	0.042035	0.18791	0.097562	0.56743	0.39602	0.40353	0.41759	0.32377	0.35194	0.47776	-0.038491	-0.048565	0.069169	0.12445	0.1869	0.16483	0.069169	0.094256
PC ae C342	-0.2752	-0.022108	-0.33136	-0.29956	-0.08506	-0.10037	-0.24954	-0.37261	-0.31443	-0.28109	-0.17517	0.17399	0.37704	0.25223	0.3069	0.52539	0.42531	0.37067	-0.034738	0.082285	-0.0082284	-0.12079	-0.13622	0.098747	-0.060499	0.20751	0.15623	0.097345	0.14486	0.2443	0.18995	0.14749	0.29698	0.16556	0.50995	0.57006	0.58616	0.34738	0.13834	0.33828	0.50001	0.12213	0.022075	0.16777	0.22963	0.14717	0.2546	0.1457	0.11929
PC ae C343	-0.26068	-0.10398	-0.29682	-0.22946	-0.03701	-0.0088626	-0.12676	-0.24908	-0.15475	-0.12518	-0.045119	0.16667	0.34915	0.24648	0.25668	0.42121	0.29602	0.27212	-0.053994	0.070476	0.036681	-0.097309	-0.07303	0.18953	-0.023171	0.20766	0.11726	0.15277	0.19618	0.1944	0.15902	0.056089	0.21976	0.17308	0.37758	0.45314	0.43994	0.39275	0.25184	0.32335	0.42243	0.2	0.055965	0.20177	0.21868	0.22975	0.23711	0.13844	0.18791
PC aa C401	-0.15158	-0.17244	-0.36465	0.02219	-0.24261	-0.169	-0.26243	-0.35935	-0.075847	0.038263	0.13082	0.0089223	0.23556	0.11573	0.14085	0.22369	-0.019132	0.022108	-0.031042	-0.043737	0.011969	0.09268	0.22379	-0.099484	-0.15386	0.16188	0.081061	0.076696	0.40782	0.014717	0.063563	-0.0044248	0.019897	0.048781	0.39867	0.21976	0.076583	0.1833	0.4989	0.028064	0.2233	-0.12954	0.0029433	0.055923	0.053334	0.36645	0.15011	0.14864	0.23417
PC ae C402	-0.38144	-0.18805	-0.2339	-0.059956	-0.18283	-0.0036928	0.032639	-0.21813	0.061901	-0.02651	0.16642	0.2329	0.40178	0.11582	0.22775	0.31222	0.06922	0.16445	-0.012574	0.02003	-0.026201	0.2121	0.064916	-0.0044248	-0.059796	0.08542	0.025811	-0.087823	0.22218	0.06922	0.12944	0.091513	0.23378	0.3003	0.51549	0.31882	0.1378	0.40311	0.50957	0.21101	0.2294	-0.074816	-0.24153	0.094256	0.18458	0.34757	0.12371	0.051546	0.1238
PC aa C424	-0.34513	-0.1551	-0.37361	-0.13343	0.042995	0.090237	-0.12011	-0.26716	-0.013284	-0.19469	-0.034074	0.22355	0.38159	0.14424	0.09064	0.37758	0.27139	0.25259	-0.12	0.043091	-0.14394	0.10202	-0.042258	0.1551	0.065873	0.085546	0.029542	-0.026608	0.10258	0.058997	0.15407	0.094605	0.30724	0.19407	0.46381	0.61345	0.49447	0.42963	0.23599	0.20068	0.2974	0.21217	0.0088496	0.18879	0.34002	0.30384	0.40118	0.26844	0.21402
PC aa C386	-0.28529	-0.12813	-0.31634	-0.087215	0.013304	0.053098	-0.071245	-0.19573	-0.0073584	-0.029412	0.11078	0.17237	0.3553	0.15419	0.16741	0.32353	0.14706	0.17084	-0.090104	0.01926	0.01794	0.063765	-0.06482	0.11046	-0.032839	0.21471	0.12371	0.1297	0.28165	0.05	0.10192	0.0088431	0.20913	0.19498	0.42415	0.44952	0.32377	0.40916	0.37941	0.26527	0.26539	0.18787	0.014706	0.20588	0.30497	0.36471	0.30294	0.19412	0.26637
PC ae C365	-0.15588	-0.15611	-0.15817	-0.053216	0.050259	0.073747	-0.012127	-0.11185	-0.013245	0.061765	0.10192	0.13819	0.26648	0.15864	0.17186	0.25294	0.097059	0.11929	-0.073856	-0.023704	0.11511	-0.054656	-0.058338	0.15906	-0.0044781	0.27353	0.13255	0.18276	0.23759	0.15588	0.10635	0.023581	0.19588	0.16101	0.31812	0.33456	0.28403	0.37667	0.30882	0.26982	0.36473	0.27663	0.16176	0.31176	0.32421	0.42353	0.31176	0.22353	0.35614
PC ae C425	-0.29706	-0.20324	-0.2853	-0.070954	0.017739	-0.011799	-0.14704	-0.33407	-0.092715	-0.18824	-0.13294	0.096588	0.27832	0.1023	0.13778	0.36176	0.25588	0.20324	-0.093059	-0.10074	-0.044849	0.0091093	0.019446	0.14138	0.058215	0.082353	0.0044183	0.11643	0.17465	0.2	0.17873	0.14002	0.19146	0.17725	0.43299	0.53353	0.42237	0.20975	0.23529	0.10763	0.42403	0.13906	0.085294	0.27647	0.27092	0.37353	0.39118	0.33235	0.28698
PC aa C425	-0.17071	-0.064849	-0.37722	-0.13979	-0.12574	-0.13579	-0.29505	-0.35346	-0.19146	-0.11773	-0.045085	0.1212	0.36445	0.296	0.18681	0.36792	0.20751	0.18128	-0.03326	0.070424	-0.037402	0.015193	0.08595	0.097273	-0.036598	0.27226	0.17097	0.05531	0.19919	0.13981	0.13969	0.064897	0.14959	0.10274	0.45321	0.42699	0.36819	0.35033	0.32082	0.20251	0.37316	0.12065	0.11921	0.21781	0.19556	0.31347	0.30316	0.23105	0.29161
PC ae C405	-0.15	-0.097202	-0.26904	-0.1626	-0.069476	-0.060472	-0.21525	-0.2855	-0.14275	-0.091176	-0.075333	0.054981	0.29016	0.22832	0.19112	0.34118	0.21765	0.20471	-0.041359	-0.0059261	0	-0.081984	0.045374	0.16495	0.065679	0.23529	0.12077	0.15475	0.21714	0.22941	0.1743	0.10759	0.16937	0.14328	0.38881	0.4112	0.38705	0.33531	0.25294	0.27892	0.47296	0.17308	0.15	0.27941	0.19986	0.32941	0.3	0.22353	0.28992
C3-DC C4-OH	-0.073529	-0.53461	-0.15373	-0.15669	0.14191	0.17994	0.15765	-0.091244	0.34879	0.12353	0.059085	0.22884	0.28128	0.14826	0.091854	0.088235	-0.076471	0.030928	-0.12999	0.044446	0.062789	-0.037956	0.019446	0.44477	0.30302	-0.094118	-0.31664	0.13117	0.27063	0.0058824	0.0088627	-0.064849	0.19146	0.22305	0.033873	0.20339	0.26049	0.46529	0.46765	0.24405	0.22091	0.3935	0.18824	0.13235	0.24427	0.36765	0.3	0.16765	0.38116
PC aa C383	0.31471	-0.05891	-0.096084	-0.04139	-0.22321	-0.11357	-0.17281	-0.11626	0.156	0.39706	0.33531	0.12482	0.32125	0.37659	0.23112	0.094118	-0.15294	0.044183	0.18021	0.25038	0.13006	0.045547	0.23659	0.12813	0.056723	0.30294	0.11929	-0.025055	0.21714	0.12353	0.10783	0.022108	0.17379	0.13737	0.17231	-0.042741	0.029433	0.59971	0.56176	0.3441	0.20164	0.13166	0.24118	0.064706	0.056256	0.3	0.047059	-0.038235	0.32965
PC aa C405	0.20059	-0.1226	-0.21646	-0.065234	-0.16308	-0.088757	-0.29798	-0.22878	0.057565	0.21534	0.13185	0.12221	0.33705	0.43718	0.10698	0.094396	-0.12389	0.020679	0.14815	0.24666	0.095961	0.082226	0.26005	0.13146	0.02096	0.35103	0.12408	0.060606	0.27617	0.11504	0.14667	0.072432	0.16987	0.17778	0.18316	0.053215	0.10037	0.40889	0.48378	0.22957	0.14573	0.24481	0.28614	0.21239	0.12769	0.41003	0.22714	0.14454	0.48561
PC ae C422	0.11471	-0.057437	-0.088693	0.35329	0.1626	0.10472	-0.059118	0.09713	0.13392	0.27353	0.2585	-0.26896	-0.21318	-0.24612	-0.44149	-0.44412	-0.50588	-0.46686	-0.37223	-0.39112	-0.19734	0.097166	-0.003241	-0.19735	-0.073142	0.56176	0.34021	0.054532	0.34144	-0.27353	-0.27179	-0.18865	0.030928	-0.039882	0.26951	0.081061	-0.11332	0.060562	0.097059	-0.10914	0.041514	0.31805	0.40294	0.64412	0.54627	0.92059	0.67647	0.66471	0.77851
PC ae C445	-0.11765	-0.11782	-0.087215	0.42573	0.033999	0.17404	0.0090951	0.076527	0.12509	0.27059	0.36928	-0.14562	-0.10511	-0.25501	-0.28001	-0.27647	-0.42941	-0.34021	-0.2452	-0.29927	-0.0074749	0.21559	0.087508	-0.27393	-0.23883	0.43529	0.30928	0.056006	0.41224	-0.19412	-0.13442	-0.13707	0.048601	0.041359	0.34021	0.016212	-0.234	0.0088627	0.26471	-0.19554	-0.017792	0.10355	0.16471	0.46471	0.39527	0.81176	0.44706	0.48235	0.55335
PC aa C240	0.36189	0.27219	0.13363	0.35115	-0.10913	-0.08963	-0.29843	-0.021434	-0.11308	0.31906	0.24555	-0.10149	0.022305	0.10871	-0.052084	-0.16987	-0.2777	-0.13683	0.12537	0.0014881	0.10887	0.16317	0.09929	-0.28476	-0.2204	0.72527	0.57471	-0.0755	0.12011	0.17725	0.070475	0.14952	0.26036	0.13724	0.4253	-0.068098	-0.083519	0.12685	0.11522	0.0030452	0.14371	0.14785	0.42689	0.5554	0.35911	0.6647	0.4003	0.41802	0.62824
PC aa C302	-0.076527	0.014738	-0.17826	0.39497	0.041421	0.19557	-0.28443	-0.1458	0.097938	0.072112	0.16556	0.12343	0.19704	0.094216	-0.29504	-0.054452	-0.15453	-0.050111	0.091649	0.088215	-0.082284	0.4991	0.2092	-0.23876	-0.22482	0.4106	0.30803	-0.1615	0.079518	0.004415	0.22912	0.24189	0.38394	0.28751	0.4171	0.2854	0.041237	0.059867	0.17366	-0.25561	-0.18472	0.24501	0.19573	0.47388	0.47112	0.71229	0.59014	0.55482	0.60236
PC aa C320	-0.11038	-0.15033	-0.15311	0.06287	0.23373	0.21993	-0.14259	-0.096465	-0.029455	-0.073584	-0.093127	0.093685	0.19556	0.11647	-0.098594	0.09713	0.055923	0.054532	-0.15817	-0.037065	0.023189	0.033425	-0.045408	0.21371	0.1337	0.35467	0.18939	0.13053	0.14486	0.13098	0.11456	0.086283	0.28592	0.15743	0.35004	0.41003	0.40206	0.24243	0.055923	0.084191	0.31306	0.51814	0.4209	0.57689	0.51112	0.59897	0.6755	0.57837	0.61119
PC ae C364	-0.11038	-0.12528	-0.17826	-0.0096155	0.23151	0.21624	-0.11529	-0.082474	0.0051546	-0.022075	-0.039172	0.11376	0.24149	0.18176	-0.029652	0.15011	0.092715	0.10317	-0.11087	0.01705	0.055355	0.0015193	-0.084329	0.25645	0.11204	0.36203	0.18718	0.21239	0.18817	0.14275	0.14043	0.070059	0.28371	0.20695	0.29182	0.42035	0.40648	0.3156	0.12509	0.201	0.28858	0.54109	0.36939	0.52686	0.47853	0.5401	0.59161	0.47241	0.56627
SM OH C222	-0.0058824	-0.23417	-0.31043	-0.059129	0.21878	0.16224	-0.191	-0.14422	0.063282	0.011765	-0.032497	0.026747	0.14952	0.13937	-0.15556	0.044118	-0.020588	-0.02651	-0.21123	-0.041483	-0.064284	-0.066802	-0.019446	0.2268	0.13882	0.28529	0.066274	0.22697	0.28951	-0.035294	0.019203	-0.035372	0.18409	0.054653	0.162	0.40825	0.39441	0.30281	0.15	0.1622	0.22981	0.53551	0.42059	0.41471	0.4382	0.54412	0.60882	0.47647	0.5975
SM C241	-0.15305	-0.21665	-0.26923	0.026627	0.24778	0.19779	-0.093293	-0.12297	0.063328	-0.036792	-0.0022173	0.028254	0.11185	-0.0081605	-0.19274	0.054452	-0.0058867	-0.036109	-0.25721	-0.18162	-0.12268	0.0015193	-0.094059	0.083272	0.056764	0.27373	0.090641	0.17699	0.24958	-0.047093	0.019956	0.018437	0.22918	0.095344	0.28003	0.51327	0.37482	0.2306	0.10007	0.1077	0.22923	0.4567	0.2855	0.46946	0.54742	0.63429	0.65195	0.52833	0.57216
PC ae C360	-0.14422	-0.24834	0.0044379	0.20045	0.088019	0.29816	-0.10619	-0.070692	-0.050074	-0.091244	-0.050259	0.29295	0.26223	0.10905	-0.092663	0.039735	-0.07947	0.033898	-0.055433	0.11194	0.16158	0.2279	0.082707	0.042741	0.02166	0.31347	0.1776	-0.1674	0.052749	0.14275	0.15226	0.191	0.44068	0.19365	0.46794	0.17625	0.243	0.18256	0.076527	-0.11605	0.20401	0.37602	0.33996	0.49742	0.49038	0.61516	0.60191	0.53716	0.56406
SM OH C241	0.13697	-0.30236	-0.26573	-0.03923	0.025167	0.096012	-0.30134	-0.25424	0.14075	0.0014728	-0.051775	0.14212	0.25278	0.22792	-0.16692	0.023564	-0.094256	-0.0029499	-0.056953	0.1135	-0.13774	0.11099	0.24181	0.15708	0.26011	0.11782	-0.087758	-0.11365	0.12055	-0.013255	0.10725	0.13727	0.29204	0.059172	0.21018	0.30111	0.3434	0.38314	0.21944	0.075904	0.18189	0.36815	0.3785	0.23417	0.32172	0.46981	0.53019	0.38881	0.52837
PC aa C384	0.15588	-0.12666	-0.22469	0.18921	0.15373	0.078171	-0.18342	-0.07064	0.16336	0.33235	0.24668	-0.096588	0.048854	0.11268	-0.14371	-0.11176	-0.24706	-0.18851	-0.067947	-0.065187	0.094183	0.037956	0.074543	0.057437	-0.09404	0.42647	0.19735	0.35667	0.4563	-0.061765	-0.0014771	-0.10759	0.036819	0.08715	0.053019	0.14296	0.025018	0.15067	0.36471	0.037896	-0.0014826	0.40829	0.42353	0.40588	0.33902	0.65	0.45882	0.41471	0.67697
PC ae C424	-0.14412	-0.20324	-0.11678	0.13895	-0.054694	0.13127	0.078824	0.016188	0.13687	0.21471	0.36633	0.0074298	0.063658	-0.15568	-0.091854	-0.076471	-0.30294	-0.18262	-0.23043	-0.23704	-0.040364	0.092612	0.012964	-0.21944	-0.11195	0.30588	0.15758	-0.0073692	0.38549	-0.16176	-0.10488	-0.067797	0.16053	0.048745	0.39028	0.14886	-0.04415	0.31906	0.35	0.14704	0.17495	0.066569	0.0029412	0.26765	0.38787	0.65588	0.30588	0.23235	0.37822
PC ae C380	-0.27059	-0.20324	-0.14339	0.19808	0.136	0.23746	-0.039412	-0.064754	0.019132	-0.0058824	0.078287	0.075784	0.15544	-0.0341	-0.11704	0.029412	-0.10588	-0.054492	-0.17282	-0.13926	0.071759	0.167	-0.006482	-0.0162	-0.058215	0.34412	0.20619	0.12528	0.31469	0.020588	0.063516	0.047163	0.22533	0.18907	0.4271	0.29329	0.14422	0.11522	0.21176	-0.024254	0.1705	0.30326	0.19118	0.51471	0.47966	0.70294	0.56176	0.51176	0.55482
PC ae C403	-0.18557	-0.16888	-0.026647	0.22576	0.082902	0.19129	0.062241	-0.018423	0.045689	0.12813	0.24556	0.15626	0.17495	-0.050484	0.016321	0.095729	-0.094256	-0.019174	-0.099853	-0.14021	0.14148	0.13152	-0.051933	-0.11504	-0.13828	0.32842	0.20796	0.04428	0.22927	0.067747	0.073225	0.079705	0.28319	0.15311	0.441	0.27675	0.11791	0.24408	0.26951	0.061482	0.22866	0.20815	0.13108	0.39323	0.49519	0.64654	0.42121	0.35788	0.45247
PC aa C422	-0.25535	-0.17591	-0.13279	0.14911	0.11053	0.049593	0.03195	-0.18316	0.036928	-0.001476	0.11119	0.13125	0.24071	-0.075894	0.17398	0.28044	0.12694	0.1286	-0.11712	-0.18141	0.073524	0.10286	-0.10247	0.047302	0.0022473	0.098894	0.059128	0.08432	0.19583	0.12399	0.084507	0.065089	0.21582	0.17346	0.50111	0.46894	0.29985	0.24833	0.32915	0.060097	0.34152	0.095769	0.085609	0.25535	0.38782	0.45462	0.39262	0.34391	0.30428
PC ae C401	-0.27667	-0.16286	-0.15533	0.056214	0.11613	0.14317	0.10619	-0.061856	0.14212	0.066225	0.18551	0.061713	0.18593	-0.076412	0.035583	0.14717	0.004415	0.041268	-0.17443	-0.2135	-0.044882	0.080525	-0.12001	0.033898	0.018673	0.19868	0.089167	0.13569	0.27398	0.022075	0.044346	0.025811	0.21223	0.22912	0.40383	0.43068	0.2106	0.32742	0.31494	0.2192	0.2641	0.19541	0.004415	0.3429	0.42964	0.55482	0.38999	0.29581	0.35346
PC aa C426	-0.28403	-0.1776	-0.21894	0.0096155	0.16864	0.19336	0.032615	-0.11487	0.064801	-0.02649	0.1286	0.23867	0.29334	0.039319	0.044478	0.26343	0.12656	0.13633	-0.13673	-0.055598	-0.0097245	0.087362	-0.16541	0.044215	-0.047802	0.1972	0.092115	0.064897	0.16218	0.025018	0.10126	0.073009	0.34267	0.19365	0.40825	0.55236	0.38881	0.38655	0.23547	0.19796	0.22998	0.31311	0.064754	0.28992	0.51853	0.47829	0.45622	0.31494	0.35199
PC ae C386	-0.22647	-0.14138	-0.27051	-0.102	0.11678	0.11504	-0.092467	-0.16483	-0.016188	-0.094118	-0.028065	0.089158	0.24871	0.10971	0.0088891	0.22353	0.13529	0.11929	-0.17282	-0.080002	-0.091193	-0.012146	-0.084266	0.15464	0.089562	0.25882	0.11782	0.13559	0.20297	0.076471	0.096013	0.061901	0.24448	0.16987	0.38144	0.51437	0.41648	0.35894	0.17353	0.25921	0.35138	0.34616	0.15882	0.39412	0.42192	0.47941	0.49118	0.36471	0.40765
PC ae C382	-0.20882	-0.11046	-0.17443	-0.0044346	0.032521	0.12537	-0.10611	-0.13098	-0.09713	-0.064706	0.033974	0.15751	0.26055	0.12751	0.0014815	0.18235	0.041176	0.070692	-0.11374	-0.03852	0.001495	0.062247	-0.038892	-0.017673	-0.052245	0.38824	0.23859	0.025055	0.1778	0.097059	0.11226	0.12233	0.30928	0.15953	0.47275	0.39352	0.30464	0.3161	0.16176	0.19251	0.31877	0.29438	0.15	0.44118	0.46929	0.56765	0.47941	0.37059	0.45475
PC aa C343	-0.33824	-0.2165	-0.2853	0.032521	0.13452	0.21682	-0.11975	-0.17366	-0.0058867	-0.15	-0.047268	0.14117	0.27684	0.075614	-0.075558	0.16471	0.05	0.075111	-0.16691	-0.037038	-0.01495	0.15941	-0.016205	0.10457	0.037318	0.25294	0.12813	0.11054	0.27693	0.026471	0.11522	0.07664	0.26804	0.22452	0.44624	0.44805	0.32818	0.21123	0.20882	0.063666	0.20015	0.34172	0.15	0.43824	0.44561	0.57353	0.57353	0.47647	0.48124
PC aa C402	-0.23547	-0.10685	-0.22411	0.029586	0.071007	0.14539	-0.16762	-0.18115	-0.13108	-0.15453	-0.036955	0.1725	0.24074	0.097926	-0.080061	0.20309	0.11038	0.091378	-0.13747	-0.044478	-0.084528	0.09268	-0.025947	-0.0479	-0.068715	0.3429	0.22181	-0.053835	0.073219	0.083885	0.13673	0.16224	0.35298	0.11678	0.49079	0.50516	0.39543	0.2646	0.047093	0.078124	0.30268	0.31089	0.18102	0.44444	0.51631	0.55776	0.56954	0.4621	0.4514
lysoPC a C281	-0.013255	0.028024	-0.25537	0.019245	0.071059	-0.14402	-0.28388	-0.30361	-0.15402	-0.067747	-0.052515	0.0089289	0.21053	0.13215	0.022997	0.18851	0.092784	0.04056	-0.10355	-0.13428	-0.11079	0.03269	-0.089259	-0.039086	-0.03812	0.41237	0.26254	0.090775	0.16939	0.091311	0.049556	0.10775	0.20575	0.11243	0.49189	0.52251	0.39278	0.2182	0.16348	0.14877	0.3326	0.24593	0.27688	0.44772	0.47073	0.55228	0.56996	0.48454	0.54901
PC ae C302	0.072649	0.072013	-0.31148	0.084203	-0.063339	-0.19926	-0.39735	-0.33161	-0.1365	0.025205	0.034997	-0.059925	0.20373	0.1719	0.035848	0.19126	0.075614	0.041575	-0.040953	-0.071695	-0.12058	0.07041	0.12743	-0.027469	-0.016554	0.37807	0.27469	0.031947	0.16498	0.10378	0.091587	0.076524	0.10839	0.018615	0.46178	0.42051	0.29526	0.26434	0.25205	0.074885	0.33184	0.11857	0.31283	0.33359	0.28209	0.47148	0.45517	0.41514	0.46218
PC aa C404	-0.079412	-0.12518	-0.24834	0.017739	0.08278	0.14307	-0.15613	-0.080942	-0.0073584	0.073529	0.12999	0.049037	0.19986	0.1112	-0.050372	0.061765	-0.091176	-0.027982	-0.17135	-0.023704	0.049334	0.022773	-0.022687	0.063328	0.0044781	0.41765	0.24448	0.17539	0.37448	-0.038235	0.0059085	-0.050111	0.18557	0.07681	0.34757	0.2815	0.234	0.33974	0.25882	0.20616	0.22239	0.36391	0.28235	0.39412	0.40711	0.56765	0.48235	0.37353	0.5195
SM OH C221	-0.13529	-0.22533	-0.20991	0.047303	0.096084	0.22861	-0.17887	-0.10007	-0.029433	-0.052941	-0.02068	0.09956	0.20874	0.10971	-0.12741	0.029412	-0.091176	-0.020619	-0.18464	0.010371	0.046344	0.080466	0.061579	0.12077	0.095533	0.35294	0.18115	0.072218	0.29109	0.0088235	0.051699	0.023581	0.24742	0.098967	0.3785	0.2535	0.26932	0.2585	0.16176	0.069729	0.24315	0.40829	0.34118	0.46765	0.41896	0.60294	0.58529	0.49118	0.56659
PC aa C300	-0.10294	-0.20471	-0.102	0.072433	0.079824	0.28909	-0.12127	-0.019132	-0.022075	0.035294	0.056131	0.13374	0.22058	0.12158	-0.002963	0.073529	-0.058824	0.05891	-0.10192	0.096299	0.22425	0.039474	0.051856	0.17673	0.082099	0.33824	0.20324	0.12086	0.30053	0.10882	0.10783	0.020634	0.27393	0.12112	0.33726	0.13559	0.23252	0.2969	0.18824	0.10611	0.2728	0.39202	0.35882	0.40294	0.33457	0.5	0.45294	0.37647	0.46799
PC aa C341	0.047059	-0.048601	-0.12121	0.15669	0.062085	0.14012	-0.2107	-0.055923	-0.058867	0.14118	0.1743	0.081728	0.21022	0.12158	0.02963	0.070588	-0.091176	0.013255	-0.069425	0.060742	0.21229	0.063765	0.012964	0.039764	-0.01642	0.46176	0.33432	0.11791	0.31312	0.064706	0.056131	-0.0058954	0.23564	0.051699	0.40501	0.17097	0.20751	0.32201	0.24412	0.11975	0.24315	0.32693	0.40882	0.38235	0.38047	0.52941	0.46176	0.38824	0.51803
PC ae C384	-0.091176	-0.21944	-0.2173	0.039912	0.11234	0.061947	-0.057602	-0.14422	0.083885	0.13824	0.13146	0.06984	0.21466	0.13195	0.075558	0.13824	-0.032353	0	-0.079764	-0.059261	0.12857	0.0075911	-0.012964	0.14875	-0.025376	0.26176	0.083947	0.29329	0.37763	0.055882	0.057608	-0.036846	0.10751	0.16396	0.21944	0.2874	0.1869	0.24816	0.40588	0.15007	0.20015	0.31066	0.22941	0.32059	0.32421	0.51765	0.37647	0.30882	0.49007
PC ae C340	-0.21339	-0.21371	-0.22855	-0.055474	-0.017012	0.067159	-0.19417	-0.21649	-0.18557	-0.13981	-0.13895	0.19034	0.31704	0.29823	0.088957	0.22369	0.094187	0.10022	-0.065041	0.12454	0.13165	0.02355	0.10217	0.21518	-0.014191	0.31935	0.16654	0.079646	0.1921	0.18249	0.136	0.047198	0.18718	0.15078	0.35962	0.22861	0.29013	0.20769	0.21928	0.046267	0.32271	0.31903	0.27079	0.40765	0.2563	0.43267	0.41795	0.37822	0.45214
PC ae C385	-0.086893	-0.13053	-0.1473	0.0014804	0.12731	0.12777	-0.13359	-0.12528	-0.022108	0.022091	-0.032545	0.11831	0.28614	0.26133	0.1046	0.20324	0.10604	0.13643	-0.010355	0.08012	0.16693	0.0060818	0.016229	0.30457	0.094926	0.33284	0.1733	0.23542	0.21194	0.24153	0.18787	0.072325	0.21165	0.23373	0.27655	0.29299	0.31614	0.28624	0.24742	0.1723	0.31627	0.43408	0.35493	0.46392	0.32098	0.46539	0.45214	0.38292	0.50995
PC ae C322	-0.095659	0.016949	0.02219	0.1605	0.19823	0.1786	0.021996	-0.0029455	-0.022091	0.12656	0.16112	0.23719	0.30223	0.17137	0.22536	0.30758	0.20898	0.22918	0.058389	0.067459	0.27004	0.04634	-0.1492	0.18423	-0.061246	0.37675	0.29845	0.14454	0.025194	0.32524	0.23577	0.12463	0.34562	0.24686	0.3773	0.37979	0.34021	0.37177	0.1972	0.17673	0.33532	0.39601	0.30905	0.44297	0.46075	0.43414	0.40618	0.33554	0.4109
PC aa C403	-0.31494	-0.091378	-0.18787	0.10133	-0.015533	0.14317	-0.097086	-0.15538	-0.11119	-0.076527	0.11826	0.25577	0.32297	0.097926	0.048926	0.26049	0.07947	0.12233	-0.051737	0.018533	0.054607	0.19751	-0.016217	-0.13338	-0.19644	0.33996	0.26308	-0.070797	0.14329	0.086829	0.16039	0.15192	0.35741	0.1796	0.56669	0.40929	0.25847	0.28382	0.21928	0.072056	0.22256	0.16655	0.032377	0.33701	0.45408	0.52244	0.41354	0.32818	0.35052
PC ae C381	-0.28824	-0.092784	-0.029564	0.065042	-0.10643	0.11652	-0.071245	-0.12804	-0.15894	-0.10294	-0.0014771	0.31948	0.39083	0.26539	0.10963	0.21471	0.032353	0.12813	0.069425	0.13926	0.13903	0.23836	0.074543	-0.039764	-0.14927	0.42941	0.2975	-0.14886	0.047203	0.25588	0.23338	0.24908	0.39617	0.33678	0.56996	0.20044	0.156	0.24668	0.22059	0.078824	0.25649	0.19971	0.052941	0.48824	0.39083	0.55882	0.37647	0.32353	0.43267
PC ae C446	-0.085546	0.023634	-0.10823	0.13047	-0.0074129	0.032544	-0.14443	-0.11808	-0.14317	0.070797	0.16889	0.19822	0.31775	0.18736	0.17682	0.25369	0.073747	0.12112	0.0074074	0.068351	0.18143	0.10507	-0.026005	-0.016248	-0.14073	0.45133	0.36337	0.010347	0.14045	0.17404	0.13185	0.079823	0.27622	0.12444	0.51994	0.29416	0.24502	0.35704	0.27139	0.13987	0.30781	0.21068	0.23599	0.35988	0.39198	0.46903	0.37463	0.31269	0.40738
SM C240	-0.14118	-0.12518	-0.20991	-0.0014782	-0.073911	0.11652	-0.20009	-0.13392	-0.13392	-0.023529	0.07681	0.16197	0.27684	0.18829	0.0014815	0.13824	-0.047059	0.033873	-0.093059	0.072595	0.068769	0.075911	0.077784	-0.033873	-0.073142	0.42353	0.27393	-0.016212	0.25333	0.047059	0.085673	0.063375	0.27099	0.079764	0.4595	0.22992	0.22222	0.33974	0.22059	0.15765	0.27577	0.25	0.19706	0.35882	0.35974	0.52353	0.40882	0.31471	0.43561
PC ae C321	-0.21471	-0.18557	-0.1626	0.054694	-0.047303	0.16224	-0.14552	-0.11185	-0.14128	-0.041176	0.033974	0.15751	0.25019	0.15864	0.023704	0.14118	-0.029412	0.038292	-0.093059	0.054816	0.15548	0.071356	0.10371	0.035346	-0.076128	0.37647	0.24448	0.03832	0.26119	0.11176	0.11078	0.050111	0.22828	0.10488	0.4271	0.16949	0.17807	0.23338	0.21765	0.054571	0.2906	0.24853	0.21471	0.39706	0.31237	0.52353	0.39706	0.35	0.42973
PC ae C341	-0.12059	-0.1458	-0.19808	0.060607	0.033999	0.13717	-0.18039	-0.11185	-0.07947	0.020588	0.053176	0.080242	0.22946	0.15419	0.0088891	0.10882	-0.044118	0.017673	-0.11078	0.023704	0.13903	0.048583	0.061579	0.10457	0.0014927	0.39706	0.2489	0.14886	0.32728	0.079412	0.078287	0.0014738	0.17968	0.10192	0.38144	0.21223	0.21045	0.2585	0.25294	0.10611	0.2728	0.31953	0.30588	0.42059	0.33309	0.54118	0.45588	0.39412	0.50184
PC ae C443	0.25074	0.17208	0.092661	0.3573	0.53225	0.072485	0.14671	0.16531	0.24281	0.42921	0.32148	-0.074518	-0.020787	-0.072863	-0.03269	-0.079646	-0.051623	-0.11078	-0.13556	-0.27266	0.033736	-0.010659	-0.40145	0.18168	-0.01048	0.5295	0.3582	0.30377	0.037085	0.079646	-0.074815	-0.10939	0.17208	0.19259	0.16174	0.42942	0.23911	0.29556	0.13274	0.14291	0.15465	0.60683	0.56637	0.67552	0.71418	0.69469	0.67404	0.60915	0.75277
PC ae C444	0.37491	-0.029564	-0.054896	0.34941	0.19362	-0.14434	-0.16051	-0.093058	0.05613	0.35277	0.19496	-0.12901	-0.064636	0.0052084	-0.056506	-0.10775	-0.16531	-0.22543	-0.12528	-0.20744	0.036762	-0.05181	0.026024	0.071693	-0.047194	0.38672	0.2173	0.12574	0.10976	0.035425	-0.1149	-0.14201	-0.015521	-0.11416	0.13156	0.17456	0.11669	0.1364	0.21107	-0.14986	0.22396	0.31477	0.65093	0.42362	0.38187	0.59041	0.53284	0.56237	0.67873
PC aa C321	-0.091176	-0.15906	-0.102	0.39468	0.21138	0.35841	-0.08034	0.12362	0.058867	0.12059	0.18316	-0.066868	-0.085864	-0.19422	-0.44298	-0.33824	-0.40882	-0.33284	-0.33974	-0.19112	-0.0044849	0.19585	0.025928	-0.13108	-0.10449	0.52353	0.35641	0.025055	0.33357	-0.22059	-0.1418	-0.1297	0.17968	0	0.33873	0.079588	-0.023547	0.026588	0.029412	-0.23344	-0.010378	0.42308	0.42353	0.64412	0.5744	0.87353	0.73529	0.71471	0.73731
PC aa C322	-0.16188	-0.1776	-0.044379	0.42604	0.29808	0.42583	0.0053094	0.1296	0.10898	0.10743	0.18551	0.041638	-0.01926	-0.18398	-0.39215	-0.24871	-0.31788	-0.24539	-0.26608	-0.17198	0.054607	0.24765	-0.048651	-0.1157	-0.13295	0.47388	0.31614	0.04646	0.26138	-0.13687	-0.044346	-0.030973	0.28298	0.11678	0.34562	0.18732	0.037555	0.022173	0.033848	-0.2283	-0.035609	0.47669	0.3738	0.6652	0.66446	0.883	0.75791	0.71818	0.73785
PC ae C420	-0.094118	-0.10309	-0.10939	0.35034	0.36068	0.39528	-0.084887	0.077999	0.077999	0.070588	0.1034	0.037149	-0.016285	-0.077097	-0.44594	-0.21176	-0.21765	-0.20471	-0.22452	-0.12889	-0.037374	0.19889	-0.084266	-0.086893	-0.15823	0.52941	0.33726	0.086957	0.16836	-0.10294	0.013294	0.025055	0.32401	0.13442	0.25773	0.32425	0.16336	0.023634	-0.073529	-0.18645	-0.057823	0.60948	0.44118	0.72353	0.72392	0.86765	0.83235	0.76176	0.80059
PC aa C323	-0.16471	-0.2106	-0.04139	0.26608	0.29564	0.38496	-0.030317	0.030905	0.094187	-0.0088235	-0.016248	0.0847	0.068099	-0.025205	-0.33334	-0.13824	-0.16471	-0.11929	-0.17282	-0.10963	0.0044849	0.19737	-0.012964	0.044183	0.0029854	0.40294	0.20619	0.064849	0.14476	0.038235	0.094536	0.11938	0.34168	0.24225	0.29602	0.28593	0.18102	0.044314	-0.0088235	-0.13036	0.075614	0.55622	0.37647	0.72059	0.63214	0.82647	0.77059	0.70588	0.74908
PC aa C344	-0.16471	-0.15317	-0.072433	0.30747	0.41538	0.42036	0.0015158	0.082414	0.13981	0.047059	0.042836	0.043093	0.032569	-0.066718	-0.34964	-0.14706	-0.14118	-0.12518	-0.20532	-0.13926	0.016445	0.18219	-0.11668	0.08542	-0.028361	0.43529	0.25037	0.18718	0.18724	-0.0058824	0.063516	0.041268	0.30781	0.24816	0.24153	0.3493	0.20162	0.035451	-0.011765	-0.1243	0.0088958	0.63759	0.41765	0.74706	0.68247	0.82941	0.81176	0.74412	0.77557
PC aa C385	0.038235	-0.1944	-0.17443	0.26164	0.34886	0.32301	-0.14552	0.020603	0.15305	0.18235	0.07681	-0.07727	-0.038491	0.029653	-0.36297	-0.20294	-0.21765	-0.20324	-0.16691	-0.093336	0.058304	0.057692	0.029169	0.13255	-0.043288	0.43529	0.20029	0.34193	0.33829	-0.044118	0.036928	-0.05748	0.14433	0.11669	0.0162	0.21518	0.12656	0.0044314	0.082353	-0.13188	-0.029653	0.6435	0.55294	0.63529	0.5063	0.76765	0.71176	0.66765	0.805
SM C161	-0.076471	-0.23417	-0.14043	0.072433	0.37547	0.35841	-0.039412	0.010302	0.16777	0.041176	-0.050222	0.059439	0.11399	0.10527	-0.22371	-0.041176	-0.035294	-0.019146	-0.15805	-0.025186	0.025414	0.022773	-0.068061	0.32548	0.14927	0.31471	0.091311	0.27708	0.20455	0.070588	0.10783	0.028003	0.26804	0.2452	0.089838	0.35077	0.32671	0.18907	0.061765	0.065181	0.12899	0.69824	0.46176	0.62059	0.52703	0.64706	0.69706	0.59118	0.69757
PC aa C365	-0.13687	-0.045689	-0.060651	0.28772	0.10725	0.27159	-0.087225	0.038292	-0.019882	0.083885	0.18847	0.077327	0.089631	-0.022256	-0.25649	-0.10743	-0.22811	-0.14517	-0.13526	-0.098594	0.024685	0.22258	-0.0097302	-0.22697	-0.21137	0.57542	0.40825	-0.016224	0.21257	-0.02649	0.050998	0.094395	0.33088	0.15521	0.44657	0.2205	0.05891	0.13304	0.073584	-0.037924	0.068251	0.35604	0.24283	0.62105	0.60594	0.81825	0.61663	0.55188	0.65096
PC aa C366	-0.16765	-0.15758	-0.054694	0.31929	0.15373	0.33038	-0.06215	0.05298	0.0029433	0.035294	0.12112	0.065382	0.050334	-0.093406	-0.31112	-0.17059	-0.27353	-0.19146	-0.22452	-0.13186	0.032889	0.22014	0.016205	-0.1458	-0.11345	0.49412	0.33137	-0.032425	0.23287	-0.067647	-0.0059085	0.03832	0.2975	0.11078	0.43594	0.17391	0.063282	0.081242	0.047059	-0.13946	0.08451	0.38314	0.31176	0.63529	0.59661	0.83529	0.68529	0.63824	0.67844
PC aa C364	-0.091176	-0.21502	-0.18478	0.21138	0.33999	0.29499	-0.081856	-0.025018	0.13245	0.073529	0.063516	0.023775	0.084384	-0.016309	-0.26223	-0.094118	-0.16176	-0.13402	-0.22009	-0.13186	0.032889	0.1169	-0.077784	0.10309	0.022391	0.37941	0.17526	0.24908	0.33357	-0.070588	0.0044314	-0.026529	0.2165	0.15657	0.23711	0.34635	0.22664	0.11522	0.14706	-0.031833	0.057823	0.56214	0.42059	0.59118	0.59217	0.76176	0.73824	0.65	0.74467
PC ae C404	-0.038235	-0.10162	-0.11678	0.21286	0.3666	0.25369	-0.077308	-0.025018	0.11332	0.067647	0.026588	-0.0044579	0.041452	-0.0074131	-0.2889	-0.073529	-0.076471	-0.098675	-0.16839	-0.18815	-0.073254	0.091093	-0.11668	0.054492	-0.0014927	0.42941	0.21797	0.20339	0.15577	0.032353	0.075333	0.091378	0.28277	0.20089	0.22975	0.45984	0.28698	0.10783	0.011765	0	0.11416	0.59173	0.42353	0.69118	0.67063	0.79118	0.77941	0.68529	0.76674
PC ae C421	-0.047059	-0.1134	-0.15669	0.17295	0.33408	0.14749	-0.08034	-0.1089	0.076527	0.05	0.033974	0.047551	0.10955	0.017792	-0.16445	0.044118	0	-0.047128	-0.15362	-0.19112	-0.053819	0.066802	-0.14909	0.048601	-0.022391	0.36765	0.17526	0.19602	0.15105	0.044118	0.064993	0.084009	0.26215	0.16987	0.2813	0.53206	0.34731	0.15657	0.097059	0.03638	0.17347	0.50888	0.37647	0.58235	0.64842	0.71471	0.72059	0.62059	0.69904
[truncated: 97 more columns]
